# Supplementary material for: Natural variation in the sequestosome-related gene, sqst-5, underlies zinc homeostasis in Caenorhabditis elegans
Source: PLoS Genet. 2020 Nov 11;16(11):e1008986. doi: 10.1371/journal.pgen.1008986 (PMC7682890; doi:10.1371/journal.pgen.1008986)
Supplement: S1 File — Processed phenotype data from zinc dose response (standard HTA). (CSV) [file pgen.1008986.s015.csv]

date	experiment	round	assay	plate	condition	control	strain	row	col	trait	phenotype	dose
NA	NA	NA	NA	22	zinc	NA	N2	A	1	median.TOF	237	0
NA	NA	NA	NA	22	zinc	water	CB4856	A	10	median.TOF	118	750
NA	NA	NA	NA	22	zinc	water	CB4856	A	11	median.TOF	112	1000
NA	NA	NA	NA	22	zinc	water	N2	A	2	median.TOF	177.5	250
NA	NA	NA	NA	22	zinc	water	N2	A	3	median.TOF	158	500
NA	NA	NA	NA	22	zinc	water	N2	A	4	median.TOF	145.5	750
NA	NA	NA	NA	22	zinc	water	N2	A	5	median.TOF	124	1000
NA	NA	NA	NA	22	zinc	NA	CB4856	A	7	median.TOF	215	0
NA	NA	NA	NA	22	zinc	water	CB4856	A	8	median.TOF	182	250
NA	NA	NA	NA	22	zinc	water	CB4856	A	9	median.TOF	159	500
NA	NA	NA	NA	22	zinc	NA	DL238	B	1	median.TOF	283.5	0
NA	NA	NA	NA	22	zinc	water	JU258	B	10	median.TOF	130	750
NA	NA	NA	NA	22	zinc	water	JU258	B	11	median.TOF	98	1000
NA	NA	NA	NA	22	zinc	water	DL238	B	2	median.TOF	231.5	250
NA	NA	NA	NA	22	zinc	water	DL238	B	3	median.TOF	156	500
NA	NA	NA	NA	22	zinc	water	DL238	B	4	median.TOF	123	750
NA	NA	NA	NA	22	zinc	water	DL238	B	5	median.TOF	118	1000
NA	NA	NA	NA	22	zinc	NA	JU258	B	7	median.TOF	263.5	0
NA	NA	NA	NA	22	zinc	water	JU258	B	9	median.TOF	160	500
NA	NA	NA	NA	22	zinc	NA	DL238	C	1	median.TOF	302	0
NA	NA	NA	NA	22	zinc	water	N2	C	10	median.TOF	147.5	750
NA	NA	NA	NA	22	zinc	water	N2	C	11	median.TOF	143	1000
NA	NA	NA	NA	22	zinc	water	DL238	C	2	median.TOF	265	250
NA	NA	NA	NA	22	zinc	water	DL238	C	3	median.TOF	161.5	500
NA	NA	NA	NA	22	zinc	water	DL238	C	4	median.TOF	123	750
NA	NA	NA	NA	22	zinc	water	DL238	C	5	median.TOF	102	1000
NA	NA	NA	NA	22	zinc	NA	N2	C	7	median.TOF	246	0
NA	NA	NA	NA	22	zinc	water	N2	C	8	median.TOF	227	250
NA	NA	NA	NA	22	zinc	water	N2	C	9	median.TOF	189	500
NA	NA	NA	NA	22	zinc	NA	JU258	D	1	median.TOF	268	0
NA	NA	NA	NA	22	zinc	water	CB4856	D	10	median.TOF	122	750
NA	NA	NA	NA	22	zinc	water	CB4856	D	11	median.TOF	102	1000
NA	NA	NA	NA	22	zinc	water	JU258	D	2	median.TOF	187.5	250
NA	NA	NA	NA	22	zinc	water	JU258	D	3	median.TOF	132	500
NA	NA	NA	NA	22	zinc	water	JU258	D	4	median.TOF	121	750
NA	NA	NA	NA	22	zinc	water	JU258	D	5	median.TOF	90	1000
NA	NA	NA	NA	22	zinc	NA	CB4856	D	7	median.TOF	275	0
NA	NA	NA	NA	22	zinc	water	CB4856	D	8	median.TOF	178	250
NA	NA	NA	NA	22	zinc	water	CB4856	D	9	median.TOF	144.5	500
NA	NA	NA	NA	22	zinc	NA	JU258	E	1	median.TOF	288	0
NA	NA	NA	NA	22	zinc	water	DL238	E	10	median.TOF	131	750
NA	NA	NA	NA	22	zinc	water	DL238	E	11	median.TOF	107	1000
NA	NA	NA	NA	22	zinc	water	JU258	E	2	median.TOF	199	250
NA	NA	NA	NA	22	zinc	water	JU258	E	3	median.TOF	156	500
NA	NA	NA	NA	22	zinc	water	JU258	E	4	median.TOF	105	750
NA	NA	NA	NA	22	zinc	water	JU258	E	5	median.TOF	99	1000
NA	NA	NA	NA	22	zinc	NA	DL238	E	7	median.TOF	283.5	0
NA	NA	NA	NA	22	zinc	water	DL238	E	8	median.TOF	269	250
NA	NA	NA	NA	22	zinc	water	DL238	E	9	median.TOF	176	500
NA	NA	NA	NA	22	zinc	NA	CB4856	F	1	median.TOF	279.5	0
NA	NA	NA	NA	22	zinc	water	N2	F	10	median.TOF	132	750
NA	NA	NA	NA	22	zinc	water	N2	F	11	median.TOF	121	1000
NA	NA	NA	NA	22	zinc	water	CB4856	F	2	median.TOF	198	250
NA	NA	NA	NA	22	zinc	water	CB4856	F	3	median.TOF	149.5	500
NA	NA	NA	NA	22	zinc	water	CB4856	F	4	median.TOF	111	750
NA	NA	NA	NA	22	zinc	water	CB4856	F	5	median.TOF	108	1000
NA	NA	NA	NA	22	zinc	NA	N2	F	7	median.TOF	288.5	0
NA	NA	NA	NA	22	zinc	water	N2	F	8	median.TOF	209	250
NA	NA	NA	NA	22	zinc	water	N2	F	9	median.TOF	180.5	500
NA	NA	NA	NA	22	zinc	NA	CB4856	G	1	median.TOF	291	0
NA	NA	NA	NA	22	zinc	water	JU258	G	10	median.TOF	118	750
NA	NA	NA	NA	22	zinc	water	JU258	G	11	median.TOF	111.5	1000
NA	NA	NA	NA	22	zinc	water	CB4856	G	2	median.TOF	216.5	250
NA	NA	NA	NA	22	zinc	water	CB4856	G	3	median.TOF	152	500
NA	NA	NA	NA	22	zinc	water	CB4856	G	4	median.TOF	118.5	750
NA	NA	NA	NA	22	zinc	water	CB4856	G	5	median.TOF	121	1000
NA	NA	NA	NA	22	zinc	NA	JU258	G	7	median.TOF	241	0
NA	NA	NA	NA	22	zinc	water	JU258	G	8	median.TOF	219.5	250
NA	NA	NA	NA	22	zinc	water	JU258	G	9	median.TOF	162.5	500
NA	NA	NA	NA	22	zinc	NA	N2	H	1	median.TOF	268	0
NA	NA	NA	NA	22	zinc	water	DL238	H	10	median.TOF	127	750
NA	NA	NA	NA	22	zinc	water	DL238	H	11	median.TOF	117	1000
NA	NA	NA	NA	22	zinc	water	N2	H	2	median.TOF	214	250
NA	NA	NA	NA	22	zinc	water	N2	H	3	median.TOF	161	500
NA	NA	NA	NA	22	zinc	water	N2	H	4	median.TOF	133	750
NA	NA	NA	NA	22	zinc	water	N2	H	5	median.TOF	117.5	1000
NA	NA	NA	NA	22	zinc	NA	DL238	H	7	median.TOF	298	0
NA	NA	NA	NA	22	zinc	water	DL238	H	8	median.TOF	258	250
NA	NA	NA	NA	22	zinc	water	DL238	H	9	median.TOF	157	500
NA	NA	NA	NA	22	zinc	NA	N2	A	1	median.EXT	548	0
NA	NA	NA	NA	22	zinc	water	CB4856	A	10	median.EXT	192	750
NA	NA	NA	NA	22	zinc	water	CB4856	A	11	median.EXT	160	1000
NA	NA	NA	NA	22	zinc	water	N2	A	2	median.EXT	471	250
NA	NA	NA	NA	22	zinc	water	N2	A	3	median.EXT	330	500
NA	NA	NA	NA	22	zinc	water	N2	A	4	median.EXT	203	750
NA	NA	NA	NA	22	zinc	water	N2	A	5	median.EXT	196	1000
NA	NA	NA	NA	22	zinc	NA	CB4856	A	7	median.EXT	517	0
NA	NA	NA	NA	22	zinc	water	CB4856	A	8	median.EXT	478.5	250
NA	NA	NA	NA	22	zinc	water	CB4856	A	9	median.EXT	340	500
NA	NA	NA	NA	22	zinc	NA	DL238	B	1	median.EXT	586.5	0
NA	NA	NA	NA	22	zinc	water	JU258	B	10	median.EXT	190.5	750
NA	NA	NA	NA	22	zinc	water	JU258	B	11	median.EXT	143.5	1000
NA	NA	NA	NA	22	zinc	water	DL238	B	2	median.EXT	495	250
NA	NA	NA	NA	22	zinc	water	DL238	B	3	median.EXT	215	500
NA	NA	NA	NA	22	zinc	water	DL238	B	4	median.EXT	160	750
NA	NA	NA	NA	22	zinc	water	DL238	B	5	median.EXT	151	1000
NA	NA	NA	NA	22	zinc	NA	JU258	B	7	median.EXT	647.5	0
NA	NA	NA	NA	22	zinc	water	JU258	B	9	median.EXT	351	500
NA	NA	NA	NA	22	zinc	NA	DL238	C	1	median.EXT	606	0
NA	NA	NA	NA	22	zinc	water	N2	C	10	median.EXT	208.5	750
NA	NA	NA	NA	22	zinc	water	N2	C	11	median.EXT	204	1000
NA	NA	NA	NA	22	zinc	water	DL238	C	2	median.EXT	542	250
NA	NA	NA	NA	22	zinc	water	DL238	C	3	median.EXT	226	500
NA	NA	NA	NA	22	zinc	water	DL238	C	4	median.EXT	153	750
NA	NA	NA	NA	22	zinc	water	DL238	C	5	median.EXT	127	1000
NA	NA	NA	NA	22	zinc	NA	N2	C	7	median.EXT	568	0
NA	NA	NA	NA	22	zinc	water	N2	C	8	median.EXT	516	250
NA	NA	NA	NA	22	zinc	water	N2	C	9	median.EXT	358	500
NA	NA	NA	NA	22	zinc	NA	JU258	D	1	median.EXT	618	0
NA	NA	NA	NA	22	zinc	water	CB4856	D	10	median.EXT	169	750
NA	NA	NA	NA	22	zinc	water	CB4856	D	11	median.EXT	140	1000
NA	NA	NA	NA	22	zinc	water	JU258	D	2	median.EXT	471	250
NA	NA	NA	NA	22	zinc	water	JU258	D	3	median.EXT	255	500
NA	NA	NA	NA	22	zinc	water	JU258	D	4	median.EXT	182	750
NA	NA	NA	NA	22	zinc	water	JU258	D	5	median.EXT	149.5	1000
NA	NA	NA	NA	22	zinc	NA	CB4856	D	7	median.EXT	607	0
NA	NA	NA	NA	22	zinc	water	CB4856	D	8	median.EXT	419	250
NA	NA	NA	NA	22	zinc	water	CB4856	D	9	median.EXT	248	500
NA	NA	NA	NA	22	zinc	NA	JU258	E	1	median.EXT	744.5	0
NA	NA	NA	NA	22	zinc	water	DL238	E	10	median.EXT	177	750
NA	NA	NA	NA	22	zinc	water	DL238	E	11	median.EXT	130	1000
NA	NA	NA	NA	22	zinc	water	JU258	E	2	median.EXT	512	250
NA	NA	NA	NA	22	zinc	water	JU258	E	3	median.EXT	332	500
NA	NA	NA	NA	22	zinc	water	JU258	E	4	median.EXT	162	750
NA	NA	NA	NA	22	zinc	water	JU258	E	5	median.EXT	143	1000
NA	NA	NA	NA	22	zinc	NA	DL238	E	7	median.EXT	583	0
NA	NA	NA	NA	22	zinc	water	DL238	E	8	median.EXT	544.5	250
NA	NA	NA	NA	22	zinc	water	DL238	E	9	median.EXT	280	500
NA	NA	NA	NA	22	zinc	NA	CB4856	F	1	median.EXT	583	0
NA	NA	NA	NA	22	zinc	water	N2	F	10	median.EXT	201	750
NA	NA	NA	NA	22	zinc	water	N2	F	11	median.EXT	147.5	1000
NA	NA	NA	NA	22	zinc	water	CB4856	F	2	median.EXT	428	250
NA	NA	NA	NA	22	zinc	water	CB4856	F	3	median.EXT	227	500
NA	NA	NA	NA	22	zinc	water	CB4856	F	4	median.EXT	165	750
NA	NA	NA	NA	22	zinc	water	CB4856	F	5	median.EXT	149	1000
NA	NA	NA	NA	22	zinc	NA	N2	F	7	median.EXT	633	0
NA	NA	NA	NA	22	zinc	water	N2	F	8	median.EXT	466	250
NA	NA	NA	NA	22	zinc	water	N2	F	9	median.EXT	331.5	500
NA	NA	NA	NA	22	zinc	NA	CB4856	G	1	median.EXT	603	0
NA	NA	NA	NA	22	zinc	water	JU258	G	10	median.EXT	182.5	750
NA	NA	NA	NA	22	zinc	water	JU258	G	11	median.EXT	153	1000
NA	NA	NA	NA	22	zinc	water	CB4856	G	2	median.EXT	502.5	250
NA	NA	NA	NA	22	zinc	water	CB4856	G	3	median.EXT	236	500
NA	NA	NA	NA	22	zinc	water	CB4856	G	4	median.EXT	154	750
NA	NA	NA	NA	22	zinc	water	CB4856	G	5	median.EXT	171	1000
NA	NA	NA	NA	22	zinc	NA	JU258	G	7	median.EXT	601	0
NA	NA	NA	NA	22	zinc	water	JU258	G	8	median.EXT	556.5	250
NA	NA	NA	NA	22	zinc	water	JU258	G	9	median.EXT	305	500
NA	NA	NA	NA	22	zinc	NA	N2	H	1	median.EXT	544	0
NA	NA	NA	NA	22	zinc	water	DL238	H	10	median.EXT	174	750
NA	NA	NA	NA	22	zinc	water	DL238	H	11	median.EXT	144.5	1000
NA	NA	NA	NA	22	zinc	water	N2	H	2	median.EXT	449	250
NA	NA	NA	NA	22	zinc	water	N2	H	3	median.EXT	271	500
NA	NA	NA	NA	22	zinc	water	N2	H	4	median.EXT	193	750
NA	NA	NA	NA	22	zinc	water	N2	H	5	median.EXT	150.5	1000
NA	NA	NA	NA	22	zinc	NA	DL238	H	7	median.EXT	604	0
NA	NA	NA	NA	22	zinc	water	DL238	H	8	median.EXT	508	250
NA	NA	NA	NA	22	zinc	water	DL238	H	9	median.EXT	249.5	500
NA	NA	NA	NA	22	zinc	NA	N2	A	1	median.norm.EXT	2.3352601156069364	0
NA	NA	NA	NA	22	zinc	water	CB4856	A	10	median.norm.EXT	1.56875	750
NA	NA	NA	NA	22	zinc	water	CB4856	A	11	median.norm.EXT	1.2727272727272727	1000
NA	NA	NA	NA	22	zinc	water	N2	A	2	median.norm.EXT	2.347509855088557	250
NA	NA	NA	NA	22	zinc	water	N2	A	3	median.norm.EXT	1.8615384615384616	500
NA	NA	NA	NA	22	zinc	water	N2	A	4	median.norm.EXT	1.4678788680243322	750
NA	NA	NA	NA	22	zinc	water	N2	A	5	median.norm.EXT	1.4111675126903553	1000
NA	NA	NA	NA	22	zinc	NA	CB4856	A	7	median.norm.EXT	2.38	0
NA	NA	NA	NA	22	zinc	water	CB4856	A	8	median.norm.EXT	2.123933447098976	250
NA	NA	NA	NA	22	zinc	water	CB4856	A	9	median.norm.EXT	1.9405594405594406	500
NA	NA	NA	NA	22	zinc	NA	DL238	B	1	median.norm.EXT	2.071338435235692	0
NA	NA	NA	NA	22	zinc	water	JU258	B	10	median.norm.EXT	1.409737309895319	750
NA	NA	NA	NA	22	zinc	water	JU258	B	11	median.norm.EXT	1.289880431612715	1000
NA	NA	NA	NA	22	zinc	water	DL238	B	2	median.norm.EXT	1.9436277246392994	250
NA	NA	NA	NA	22	zinc	water	DL238	B	3	median.norm.EXT	1.424025974025974	500
NA	NA	NA	NA	22	zinc	water	DL238	B	4	median.norm.EXT	1.2724977724977724	750
NA	NA	NA	NA	22	zinc	water	DL238	B	5	median.norm.EXT	1.267605633802817	1000
NA	NA	NA	NA	22	zinc	NA	JU258	B	7	median.norm.EXT	2.76341797453361	0
NA	NA	NA	NA	22	zinc	water	JU258	B	9	median.norm.EXT	1.9531914893617022	500
NA	NA	NA	NA	22	zinc	NA	DL238	C	1	median.norm.EXT	2.034700315457413	0
NA	NA	NA	NA	22	zinc	water	N2	C	10	median.norm.EXT	1.4770100069013112	750
NA	NA	NA	NA	22	zinc	water	N2	C	11	median.norm.EXT	1.369047619047619	1000
NA	NA	NA	NA	22	zinc	water	DL238	C	2	median.norm.EXT	1.977124183006536	250
NA	NA	NA	NA	22	zinc	water	DL238	C	3	median.norm.EXT	1.5036064692442095	500
NA	NA	NA	NA	22	zinc	water	DL238	C	4	median.norm.EXT	1.283132530120482	750
NA	NA	NA	NA	22	zinc	water	DL238	C	5	median.norm.EXT	1.1904761904761905	1000
NA	NA	NA	NA	22	zinc	NA	N2	C	7	median.norm.EXT	2.1572700296735907	0
NA	NA	NA	NA	22	zinc	water	N2	C	8	median.norm.EXT	2.1907514450867054	250
NA	NA	NA	NA	22	zinc	water	N2	C	9	median.norm.EXT	1.8350139189607177	500
NA	NA	NA	NA	22	zinc	NA	JU258	D	1	median.norm.EXT	2.445692883895131	0
NA	NA	NA	NA	22	zinc	water	CB4856	D	10	median.norm.EXT	1.3189030484757622	750
NA	NA	NA	NA	22	zinc	water	CB4856	D	11	median.norm.EXT	1.2857142857142858	1000
NA	NA	NA	NA	22	zinc	water	JU258	D	2	median.norm.EXT	2.495417207090359	250
NA	NA	NA	NA	22	zinc	water	JU258	D	3	median.norm.EXT	1.8170731707317074	500
NA	NA	NA	NA	22	zinc	water	JU258	D	4	median.norm.EXT	1.4246960624206133	750
NA	NA	NA	NA	22	zinc	water	JU258	D	5	median.norm.EXT	1.3870748299319726	1000
NA	NA	NA	NA	22	zinc	NA	CB4856	D	7	median.norm.EXT	2.107594936708861	0
NA	NA	NA	NA	22	zinc	water	CB4856	D	8	median.norm.EXT	2.06383701188455	250
NA	NA	NA	NA	22	zinc	water	CB4856	D	9	median.norm.EXT	1.6771537162162162	500
NA	NA	NA	NA	22	zinc	NA	JU258	E	1	median.norm.EXT	2.7733715666717815	0
NA	NA	NA	NA	22	zinc	water	DL238	E	10	median.norm.EXT	1.3379310344827586	750
NA	NA	NA	NA	22	zinc	water	DL238	E	11	median.norm.EXT	1.1801801801801801	1000
NA	NA	NA	NA	22	zinc	water	JU258	E	2	median.norm.EXT	2.5555555555555554	250
NA	NA	NA	NA	22	zinc	water	JU258	E	3	median.norm.EXT	1.8577848268569919	500
NA	NA	NA	NA	22	zinc	water	JU258	E	4	median.norm.EXT	1.3525641025641026	750
NA	NA	NA	NA	22	zinc	water	JU258	E	5	median.norm.EXT	1.3298969072164948	1000
NA	NA	NA	NA	22	zinc	NA	DL238	E	7	median.norm.EXT	2.0271975096256245	0
NA	NA	NA	NA	22	zinc	water	DL238	E	8	median.norm.EXT	2.0207972895040367	250
NA	NA	NA	NA	22	zinc	water	DL238	E	9	median.norm.EXT	1.7024793388429753	500
NA	NA	NA	NA	22	zinc	NA	CB4856	F	1	median.norm.EXT	2	0
NA	NA	NA	NA	22	zinc	water	N2	F	10	median.norm.EXT	1.3709056430295368	750
NA	NA	NA	NA	22	zinc	water	N2	F	11	median.norm.EXT	1.2154820261437909	1000
NA	NA	NA	NA	22	zinc	water	CB4856	F	2	median.norm.EXT	1.9646302250803858	250
NA	NA	NA	NA	22	zinc	water	CB4856	F	3	median.norm.EXT	1.5444610778443115	500
NA	NA	NA	NA	22	zinc	water	CB4856	F	4	median.norm.EXT	1.3153358501317758	750
NA	NA	NA	NA	22	zinc	water	CB4856	F	5	median.norm.EXT	1.3269230769230769	1000
NA	NA	NA	NA	22	zinc	NA	N2	F	7	median.norm.EXT	2.253462730089302	0
NA	NA	NA	NA	22	zinc	water	N2	F	8	median.norm.EXT	2.0344827586206895	250
NA	NA	NA	NA	22	zinc	water	N2	F	9	median.norm.EXT	1.77749703908409	500
NA	NA	NA	NA	22	zinc	NA	CB4856	G	1	median.norm.EXT	2.036144578313253	0
NA	NA	NA	NA	22	zinc	water	JU258	G	10	median.norm.EXT	1.3711126134827119	750
NA	NA	NA	NA	22	zinc	water	JU258	G	11	median.norm.EXT	1.372306988098871	1000
NA	NA	NA	NA	22	zinc	water	CB4856	G	2	median.norm.EXT	2.1185585585585587	250
NA	NA	NA	NA	22	zinc	water	CB4856	G	3	median.norm.EXT	1.5070422535211268	500
NA	NA	NA	NA	22	zinc	water	CB4856	G	4	median.norm.EXT	1.3095163019486662	750
NA	NA	NA	NA	22	zinc	water	CB4856	G	5	median.norm.EXT	1.3271604938271604	1000
NA	NA	NA	NA	22	zinc	NA	JU258	G	7	median.norm.EXT	2.5324675324675323	0
NA	NA	NA	NA	22	zinc	water	JU258	G	8	median.norm.EXT	2.484012515262515	250
NA	NA	NA	NA	22	zinc	water	JU258	G	9	median.norm.EXT	1.7758454106280193	500
NA	NA	NA	NA	22	zinc	NA	N2	H	1	median.norm.EXT	2.0753424657534247	0
NA	NA	NA	NA	22	zinc	water	DL238	H	10	median.norm.EXT	1.355072463768116	750
NA	NA	NA	NA	22	zinc	water	DL238	H	11	median.norm.EXT	1.2147473218444342	1000
NA	NA	NA	NA	22	zinc	water	N2	H	2	median.norm.EXT	1.99601593625498	250
NA	NA	NA	NA	22	zinc	water	N2	H	3	median.norm.EXT	1.6944444444444444	500
NA	NA	NA	NA	22	zinc	water	N2	H	4	median.norm.EXT	1.4102564102564104	750
NA	NA	NA	NA	22	zinc	water	N2	H	5	median.norm.EXT	1.2790792008924043	1000
NA	NA	NA	NA	22	zinc	NA	DL238	H	7	median.norm.EXT	2.0397350993377485	0
NA	NA	NA	NA	22	zinc	water	DL238	H	8	median.norm.EXT	2.025	250
NA	NA	NA	NA	22	zinc	water	DL238	H	9	median.norm.EXT	1.6497096692754356	500
NA	NA	NA	NA	22	zinc	NA	N2	A	1	norm.n	98.33333333333333	0
NA	NA	NA	NA	22	zinc	water	CB4856	A	10	norm.n	63.666666666666664	750
NA	NA	NA	NA	22	zinc	water	CB4856	A	11	norm.n	35.666666666666664	1000
NA	NA	NA	NA	22	zinc	water	N2	A	2	norm.n	125.33333333333333	250
NA	NA	NA	NA	22	zinc	water	N2	A	3	norm.n	103.66666666666667	500
NA	NA	NA	NA	22	zinc	water	N2	A	4	norm.n	62.666666666666664	750
NA	NA	NA	NA	22	zinc	water	N2	A	5	norm.n	53.666666666666664	1000
NA	NA	NA	NA	22	zinc	NA	CB4856	A	7	norm.n	76.5	0
NA	NA	NA	NA	22	zinc	water	CB4856	A	8	norm.n	127.33333333333333	250
NA	NA	NA	NA	22	zinc	water	CB4856	A	9	norm.n	79.66666666666667	500
NA	NA	NA	NA	22	zinc	NA	DL238	B	1	norm.n	110.66666666666667	0
NA	NA	NA	NA	22	zinc	water	JU258	B	10	norm.n	38	750
NA	NA	NA	NA	22	zinc	water	JU258	B	11	norm.n	18.666666666666668	1000
NA	NA	NA	NA	22	zinc	water	DL238	B	2	norm.n	200	250
NA	NA	NA	NA	22	zinc	water	DL238	B	3	norm.n	82.66666666666667	500
NA	NA	NA	NA	22	zinc	water	DL238	B	4	norm.n	90.66666666666667	750
NA	NA	NA	NA	22	zinc	water	DL238	B	5	norm.n	44.333333333333336	1000
NA	NA	NA	NA	22	zinc	NA	JU258	B	7	norm.n	90	0
NA	NA	NA	NA	22	zinc	water	JU258	B	9	norm.n	59	500
NA	NA	NA	NA	22	zinc	NA	DL238	C	1	norm.n	104.33333333333333	0
NA	NA	NA	NA	22	zinc	water	N2	C	10	norm.n	58.666666666666664	750
NA	NA	NA	NA	22	zinc	water	N2	C	11	norm.n	37.666666666666664	1000
NA	NA	NA	NA	22	zinc	water	DL238	C	2	norm.n	120.33333333333333	250
NA	NA	NA	NA	22	zinc	water	DL238	C	3	norm.n	106	500
NA	NA	NA	NA	22	zinc	water	DL238	C	4	norm.n	34.333333333333336	750
NA	NA	NA	NA	22	zinc	water	DL238	C	5	norm.n	42.333333333333336	1000
NA	NA	NA	NA	22	zinc	NA	N2	C	7	norm.n	123	0
NA	NA	NA	NA	22	zinc	water	N2	C	8	norm.n	111	250
NA	NA	NA	NA	22	zinc	water	N2	C	9	norm.n	94	500
NA	NA	NA	NA	22	zinc	NA	JU258	D	1	norm.n	101.66666666666667	0
NA	NA	NA	NA	22	zinc	water	CB4856	D	10	norm.n	56.666666666666664	750
NA	NA	NA	NA	22	zinc	water	CB4856	D	11	norm.n	44.333333333333336	1000
NA	NA	NA	NA	22	zinc	water	JU258	D	2	norm.n	62	250
NA	NA	NA	NA	22	zinc	water	JU258	D	3	norm.n	70.33333333333333	500
NA	NA	NA	NA	22	zinc	water	JU258	D	4	norm.n	68.66666666666667	750
NA	NA	NA	NA	22	zinc	water	JU258	D	5	norm.n	26.666666666666668	1000
NA	NA	NA	NA	22	zinc	NA	CB4856	D	7	norm.n	119	0
NA	NA	NA	NA	22	zinc	water	CB4856	D	8	norm.n	123.33333333333333	250
NA	NA	NA	NA	22	zinc	water	CB4856	D	9	norm.n	82	500
NA	NA	NA	NA	22	zinc	NA	JU258	E	1	norm.n	94.66666666666667	0
NA	NA	NA	NA	22	zinc	water	DL238	E	10	norm.n	73	750
NA	NA	NA	NA	22	zinc	water	DL238	E	11	norm.n	71	1000
NA	NA	NA	NA	22	zinc	water	JU258	E	2	norm.n	93	250
NA	NA	NA	NA	22	zinc	water	JU258	E	3	norm.n	54	500
NA	NA	NA	NA	22	zinc	water	JU258	E	4	norm.n	58.333333333333336	750
NA	NA	NA	NA	22	zinc	water	JU258	E	5	norm.n	33	1000
NA	NA	NA	NA	22	zinc	NA	DL238	E	7	norm.n	105.33333333333333	0
NA	NA	NA	NA	22	zinc	water	DL238	E	8	norm.n	96	250
NA	NA	NA	NA	22	zinc	water	DL238	E	9	norm.n	89.66666666666667	500
NA	NA	NA	NA	22	zinc	NA	CB4856	F	1	norm.n	122	0
NA	NA	NA	NA	22	zinc	water	N2	F	10	norm.n	60	750
NA	NA	NA	NA	22	zinc	water	N2	F	11	norm.n	40	1000
NA	NA	NA	NA	22	zinc	water	CB4856	F	2	norm.n	141.66666666666666	250
NA	NA	NA	NA	22	zinc	water	CB4856	F	3	norm.n	83.33333333333333	500
NA	NA	NA	NA	22	zinc	water	CB4856	F	4	norm.n	80	750
NA	NA	NA	NA	22	zinc	water	CB4856	F	5	norm.n	27.666666666666668	1000
NA	NA	NA	NA	22	zinc	NA	N2	F	7	norm.n	102	0
NA	NA	NA	NA	22	zinc	water	N2	F	8	norm.n	139	250
NA	NA	NA	NA	22	zinc	water	N2	F	9	norm.n	68	500
NA	NA	NA	NA	22	zinc	NA	CB4856	G	1	norm.n	123	0
NA	NA	NA	NA	22	zinc	water	JU258	G	10	norm.n	62	750
NA	NA	NA	NA	22	zinc	water	JU258	G	11	norm.n	36	1000
NA	NA	NA	NA	22	zinc	water	CB4856	G	2	norm.n	104	250
NA	NA	NA	NA	22	zinc	water	CB4856	G	3	norm.n	89	500
NA	NA	NA	NA	22	zinc	water	CB4856	G	4	norm.n	76	750
NA	NA	NA	NA	22	zinc	water	CB4856	G	5	norm.n	56.333333333333336	1000
NA	NA	NA	NA	22	zinc	NA	JU258	G	7	norm.n	110.33333333333333	0
NA	NA	NA	NA	22	zinc	water	JU258	G	8	norm.n	72.66666666666667	250
NA	NA	NA	NA	22	zinc	water	JU258	G	9	norm.n	64	500
NA	NA	NA	NA	22	zinc	NA	N2	H	1	norm.n	124.33333333333333	0
NA	NA	NA	NA	22	zinc	water	DL238	H	10	norm.n	85.66666666666667	750
NA	NA	NA	NA	22	zinc	water	DL238	H	11	norm.n	70	1000
NA	NA	NA	NA	22	zinc	water	N2	H	2	norm.n	114.33333333333333	250
NA	NA	NA	NA	22	zinc	water	N2	H	3	norm.n	87	500
NA	NA	NA	NA	22	zinc	water	N2	H	4	norm.n	52.333333333333336	750
NA	NA	NA	NA	22	zinc	water	N2	H	5	norm.n	47.333333333333336	1000
NA	NA	NA	NA	22	zinc	NA	DL238	H	7	norm.n	93	0
NA	NA	NA	NA	22	zinc	water	DL238	H	8	norm.n	99	250
NA	NA	NA	NA	22	zinc	water	DL238	H	9	norm.n	93.33333333333333	500
