# Supplementary material for: Natural variation in the sequestosome-related gene, sqst-5, underlies zinc homeostasis in Caenorhabditis elegans
Source: PLoS Genet. 2020 Nov 11;16(11):e1008986. doi: 10.1371/journal.pgen.1008986 (PMC7682890; doi:10.1371/journal.pgen.1008986)
Supplement: S2 File — Phenotypic values and used to calculate heritability and calculated heritabilities for all four zinc response traits (standard HTA). (CSV) [file pgen.1008986.s016.csv]

date	experiment	round	assay	plate	condition	control	strain	row	col	trait	phenotype	H2	H2_ci_l	H2_ci_r
20170508	heritability	NA	NA	4	zinc	water	N2	A	1	median.TOF	183.5	0.48091284236112963	0.3032366599655796	0.6015987457420702
20170508	heritability	NA	NA	4	zinc	water	CB4856	A	10	median.TOF	116	0.48091284236112963	0.3032366599655796	0.6015987457420702
20170508	heritability	NA	NA	4	zinc	water	CB4856	A	11	median.TOF	105	0.48091284236112963	0.3032366599655796	0.6015987457420702
20170508	heritability	NA	NA	4	zinc	water	N2	A	3	median.TOF	167.5	0.48091284236112963	0.3032366599655796	0.6015987457420702
20170508	heritability	NA	NA	4	zinc	water	N2	A	5	median.TOF	151	0.48091284236112963	0.3032366599655796	0.6015987457420702
20170508	heritability	NA	NA	4	zinc	water	CB4856	A	7	median.TOF	112	0.48091284236112963	0.3032366599655796	0.6015987457420702
20170508	heritability	NA	NA	4	zinc	water	CB4856	A	9	median.TOF	113	0.48091284236112963	0.3032366599655796	0.6015987457420702
20170508	heritability	NA	NA	4	zinc	water	DL238	B	1	median.TOF	153	0.48091284236112963	0.3032366599655796	0.6015987457420702
20170508	heritability	NA	NA	4	zinc	water	JU775	B	10	median.TOF	114	0.48091284236112963	0.3032366599655796	0.6015987457420702
20170508	heritability	NA	NA	4	zinc	water	JU775	B	11	median.TOF	101	0.48091284236112963	0.3032366599655796	0.6015987457420702
20170508	heritability	NA	NA	4	zinc	water	DL238	B	2	median.TOF	150	0.48091284236112963	0.3032366599655796	0.6015987457420702
20170508	heritability	NA	NA	4	zinc	water	DL238	B	3	median.TOF	129	0.48091284236112963	0.3032366599655796	0.6015987457420702
20170508	heritability	NA	NA	4	zinc	water	DL238	B	4	median.TOF	124	0.48091284236112963	0.3032366599655796	0.6015987457420702
20170508	heritability	NA	NA	4	zinc	water	DL238	B	5	median.TOF	110.5	0.48091284236112963	0.3032366599655796	0.6015987457420702
20170508	heritability	NA	NA	4	zinc	water	JU775	B	7	median.TOF	147	0.48091284236112963	0.3032366599655796	0.6015987457420702
20170508	heritability	NA	NA	4	zinc	water	JU775	B	8	median.TOF	132	0.48091284236112963	0.3032366599655796	0.6015987457420702
20170508	heritability	NA	NA	4	zinc	water	N2	C	10	median.TOF	155	0.48091284236112963	0.3032366599655796	0.6015987457420702
20170508	heritability	NA	NA	4	zinc	water	N2	C	11	median.TOF	138.5	0.48091284236112963	0.3032366599655796	0.6015987457420702
20170508	heritability	NA	NA	4	zinc	water	DL238	C	2	median.TOF	143	0.48091284236112963	0.3032366599655796	0.6015987457420702
20170508	heritability	NA	NA	4	zinc	water	DL238	C	3	median.TOF	125	0.48091284236112963	0.3032366599655796	0.6015987457420702
20170508	heritability	NA	NA	4	zinc	water	DL238	C	4	median.TOF	117	0.48091284236112963	0.3032366599655796	0.6015987457420702
20170508	heritability	NA	NA	4	zinc	water	DL238	C	5	median.TOF	111	0.48091284236112963	0.3032366599655796	0.6015987457420702
20170508	heritability	NA	NA	4	zinc	water	N2	C	7	median.TOF	163.5	0.48091284236112963	0.3032366599655796	0.6015987457420702
20170508	heritability	NA	NA	4	zinc	water	N2	C	9	median.TOF	161	0.48091284236112963	0.3032366599655796	0.6015987457420702
20170508	heritability	NA	NA	4	zinc	water	JU775	D	3	median.TOF	155	0.48091284236112963	0.3032366599655796	0.6015987457420702
20170508	heritability	NA	NA	4	zinc	water	JU775	D	4	median.TOF	140	0.48091284236112963	0.3032366599655796	0.6015987457420702
20170508	heritability	NA	NA	4	zinc	water	JU775	D	5	median.TOF	145	0.48091284236112963	0.3032366599655796	0.6015987457420702
20170508	heritability	NA	NA	4	zinc	water	N2	F	10	median.TOF	148	0.48091284236112963	0.3032366599655796	0.6015987457420702
20170508	heritability	NA	NA	4	zinc	water	CB4856	G	1	median.TOF	149	0.48091284236112963	0.3032366599655796	0.6015987457420702
20170508	heritability	NA	NA	4	zinc	water	JU775	G	10	median.TOF	108	0.48091284236112963	0.3032366599655796	0.6015987457420702
20170508	heritability	NA	NA	4	zinc	water	JU775	G	11	median.TOF	104.5	0.48091284236112963	0.3032366599655796	0.6015987457420702
20170508	heritability	NA	NA	4	zinc	water	CB4856	G	3	median.TOF	129.5	0.48091284236112963	0.3032366599655796	0.6015987457420702
20170508	heritability	NA	NA	4	zinc	water	JU775	G	9	median.TOF	113	0.48091284236112963	0.3032366599655796	0.6015987457420702
20170508	heritability	NA	NA	4	zinc	water	N2	H	1	median.TOF	175	0.48091284236112963	0.3032366599655796	0.6015987457420702
20170508	heritability	NA	NA	4	zinc	water	N2	H	2	median.TOF	178	0.48091284236112963	0.3032366599655796	0.6015987457420702
20170508	heritability	NA	NA	4	zinc	water	N2	H	5	median.TOF	147	0.48091284236112963	0.3032366599655796	0.6015987457420702
20170508	heritability	NA	NA	4	zinc	water	DL238	H	7	median.TOF	103.5	0.48091284236112963	0.3032366599655796	0.6015987457420702
20170508	heritability	NA	NA	4	zinc	water	DL238	H	9	median.TOF	98	0.48091284236112963	0.3032366599655796	0.6015987457420702
20170508	heritability	NA	NA	8	zinc	water	N2	A	1	median.TOF	157	0.48091284236112963	0.3032366599655796	0.6015987457420702
20170508	heritability	NA	NA	8	zinc	water	CB4856	A	10	median.TOF	99	0.48091284236112963	0.3032366599655796	0.6015987457420702
20170508	heritability	NA	NA	8	zinc	water	CB4856	A	11	median.TOF	107	0.48091284236112963	0.3032366599655796	0.6015987457420702
20170508	heritability	NA	NA	8	zinc	water	N2	A	2	median.TOF	146.5	0.48091284236112963	0.3032366599655796	0.6015987457420702
20170508	heritability	NA	NA	8	zinc	water	N2	A	3	median.TOF	124	0.48091284236112963	0.3032366599655796	0.6015987457420702
20170508	heritability	NA	NA	8	zinc	water	N2	A	5	median.TOF	128	0.48091284236112963	0.3032366599655796	0.6015987457420702
20170508	heritability	NA	NA	8	zinc	water	CB4856	A	7	median.TOF	101	0.48091284236112963	0.3032366599655796	0.6015987457420702
20170508	heritability	NA	NA	8	zinc	water	CB4856	A	9	median.TOF	121	0.48091284236112963	0.3032366599655796	0.6015987457420702
20170508	heritability	NA	NA	8	zinc	water	DL238	B	1	median.TOF	147	0.48091284236112963	0.3032366599655796	0.6015987457420702
20170508	heritability	NA	NA	8	zinc	water	DL238	B	2	median.TOF	127	0.48091284236112963	0.3032366599655796	0.6015987457420702
20170508	heritability	NA	NA	8	zinc	water	DL238	B	3	median.TOF	109	0.48091284236112963	0.3032366599655796	0.6015987457420702
20170508	heritability	NA	NA	8	zinc	water	DL238	B	4	median.TOF	113	0.48091284236112963	0.3032366599655796	0.6015987457420702
20170508	heritability	NA	NA	8	zinc	water	DL238	B	5	median.TOF	109	0.48091284236112963	0.3032366599655796	0.6015987457420702
20170508	heritability	NA	NA	8	zinc	water	JU775	B	7	median.TOF	135	0.48091284236112963	0.3032366599655796	0.6015987457420702
20170508	heritability	NA	NA	8	zinc	water	JU775	B	8	median.TOF	117.5	0.48091284236112963	0.3032366599655796	0.6015987457420702
20170508	heritability	NA	NA	8	zinc	water	DL238	C	1	median.TOF	131	0.48091284236112963	0.3032366599655796	0.6015987457420702
20170508	heritability	NA	NA	8	zinc	water	N2	C	10	median.TOF	137.5	0.48091284236112963	0.3032366599655796	0.6015987457420702
20170508	heritability	NA	NA	8	zinc	water	N2	C	11	median.TOF	139.5	0.48091284236112963	0.3032366599655796	0.6015987457420702
20170508	heritability	NA	NA	8	zinc	water	DL238	C	2	median.TOF	116	0.48091284236112963	0.3032366599655796	0.6015987457420702
20170508	heritability	NA	NA	8	zinc	water	DL238	C	3	median.TOF	115	0.48091284236112963	0.3032366599655796	0.6015987457420702
20170508	heritability	NA	NA	8	zinc	water	DL238	C	4	median.TOF	124	0.48091284236112963	0.3032366599655796	0.6015987457420702
20170508	heritability	NA	NA	8	zinc	water	DL238	C	5	median.TOF	104	0.48091284236112963	0.3032366599655796	0.6015987457420702
20170508	heritability	NA	NA	8	zinc	water	N2	C	7	median.TOF	137	0.48091284236112963	0.3032366599655796	0.6015987457420702
20170508	heritability	NA	NA	8	zinc	water	N2	C	8	median.TOF	144	0.48091284236112963	0.3032366599655796	0.6015987457420702
20170508	heritability	NA	NA	8	zinc	water	N2	C	9	median.TOF	134	0.48091284236112963	0.3032366599655796	0.6015987457420702
20170508	heritability	NA	NA	8	zinc	water	JU775	D	1	median.TOF	173.5	0.48091284236112963	0.3032366599655796	0.6015987457420702
20170508	heritability	NA	NA	8	zinc	water	JU775	D	2	median.TOF	148	0.48091284236112963	0.3032366599655796	0.6015987457420702
20170508	heritability	NA	NA	8	zinc	water	JU775	D	3	median.TOF	132	0.48091284236112963	0.3032366599655796	0.6015987457420702
20170508	heritability	NA	NA	8	zinc	water	JU775	D	4	median.TOF	127	0.48091284236112963	0.3032366599655796	0.6015987457420702
20170508	heritability	NA	NA	8	zinc	water	CB4856	D	7	median.TOF	113	0.48091284236112963	0.3032366599655796	0.6015987457420702
20170508	heritability	NA	NA	8	zinc	water	DL238	E	10	median.TOF	103	0.48091284236112963	0.3032366599655796	0.6015987457420702
20170508	heritability	NA	NA	8	zinc	water	DL238	E	11	median.TOF	97	0.48091284236112963	0.3032366599655796	0.6015987457420702
20170508	heritability	NA	NA	8	zinc	water	JU775	E	4	median.TOF	142.5	0.48091284236112963	0.3032366599655796	0.6015987457420702
20170508	heritability	NA	NA	8	zinc	water	DL238	E	9	median.TOF	101	0.48091284236112963	0.3032366599655796	0.6015987457420702
20170508	heritability	NA	NA	8	zinc	water	N2	F	10	median.TOF	135.5	0.48091284236112963	0.3032366599655796	0.6015987457420702
20170508	heritability	NA	NA	8	zinc	water	CB4856	F	3	median.TOF	118	0.48091284236112963	0.3032366599655796	0.6015987457420702
20170508	heritability	NA	NA	8	zinc	water	CB4856	F	4	median.TOF	129	0.48091284236112963	0.3032366599655796	0.6015987457420702
20170508	heritability	NA	NA	8	zinc	water	CB4856	F	5	median.TOF	119.5	0.48091284236112963	0.3032366599655796	0.6015987457420702
20170508	heritability	NA	NA	8	zinc	water	N2	F	8	median.TOF	147.5	0.48091284236112963	0.3032366599655796	0.6015987457420702
20170508	heritability	NA	NA	8	zinc	water	JU775	G	10	median.TOF	124.5	0.48091284236112963	0.3032366599655796	0.6015987457420702
20170508	heritability	NA	NA	8	zinc	water	JU775	G	11	median.TOF	141	0.48091284236112963	0.3032366599655796	0.6015987457420702
20170508	heritability	NA	NA	8	zinc	water	CB4856	G	5	median.TOF	119	0.48091284236112963	0.3032366599655796	0.6015987457420702
20170508	heritability	NA	NA	8	zinc	water	JU775	G	7	median.TOF	121	0.48091284236112963	0.3032366599655796	0.6015987457420702
20170508	heritability	NA	NA	8	zinc	water	JU775	G	8	median.TOF	136	0.48091284236112963	0.3032366599655796	0.6015987457420702
20170508	heritability	NA	NA	8	zinc	water	JU775	G	9	median.TOF	132.5	0.48091284236112963	0.3032366599655796	0.6015987457420702
20170508	heritability	NA	NA	8	zinc	water	N2	H	1	median.TOF	167	0.48091284236112963	0.3032366599655796	0.6015987457420702
20170508	heritability	NA	NA	8	zinc	water	DL238	H	11	median.TOF	116	0.48091284236112963	0.3032366599655796	0.6015987457420702
20170508	heritability	NA	NA	8	zinc	water	DL238	H	7	median.TOF	114	0.48091284236112963	0.3032366599655796	0.6015987457420702
20170508	heritability	NA	NA	8	zinc	water	DL238	H	8	median.TOF	110.5	0.48091284236112963	0.3032366599655796	0.6015987457420702
20170508	heritability	NA	NA	4	zinc	water	CB4856	A	10	median.EXT	147	0.4788528186406984	0.2877705677886286	0.5959651736017626
20170508	heritability	NA	NA	4	zinc	water	CB4856	A	11	median.EXT	138.5	0.4788528186406984	0.2877705677886286	0.5959651736017626
20170508	heritability	NA	NA	4	zinc	water	N2	A	3	median.EXT	255.5	0.4788528186406984	0.2877705677886286	0.5959651736017626
20170508	heritability	NA	NA	4	zinc	water	N2	A	5	median.EXT	212	0.4788528186406984	0.2877705677886286	0.5959651736017626
20170508	heritability	NA	NA	4	zinc	water	CB4856	A	7	median.EXT	139	0.4788528186406984	0.2877705677886286	0.5959651736017626
20170508	heritability	NA	NA	4	zinc	water	CB4856	A	9	median.EXT	142	0.4788528186406984	0.2877705677886286	0.5959651736017626
20170508	heritability	NA	NA	4	zinc	water	JU775	B	10	median.EXT	159	0.4788528186406984	0.2877705677886286	0.5959651736017626
20170508	heritability	NA	NA	4	zinc	water	JU775	B	11	median.EXT	143	0.4788528186406984	0.2877705677886286	0.5959651736017626
20170508	heritability	NA	NA	4	zinc	water	DL238	B	2	median.EXT	228	0.4788528186406984	0.2877705677886286	0.5959651736017626
20170508	heritability	NA	NA	4	zinc	water	DL238	B	3	median.EXT	152	0.4788528186406984	0.2877705677886286	0.5959651736017626
20170508	heritability	NA	NA	4	zinc	water	DL238	B	4	median.EXT	152	0.4788528186406984	0.2877705677886286	0.5959651736017626
20170508	heritability	NA	NA	4	zinc	water	DL238	B	5	median.EXT	128.5	0.4788528186406984	0.2877705677886286	0.5959651736017626
20170508	heritability	NA	NA	4	zinc	water	JU775	B	7	median.EXT	203	0.4788528186406984	0.2877705677886286	0.5959651736017626
20170508	heritability	NA	NA	4	zinc	water	JU775	B	8	median.EXT	178	0.4788528186406984	0.2877705677886286	0.5959651736017626
20170508	heritability	NA	NA	4	zinc	water	N2	C	10	median.EXT	209.5	0.4788528186406984	0.2877705677886286	0.5959651736017626
20170508	heritability	NA	NA	4	zinc	water	N2	C	11	median.EXT	174.5	0.4788528186406984	0.2877705677886286	0.5959651736017626
20170508	heritability	NA	NA	4	zinc	water	DL238	C	2	median.EXT	212	0.4788528186406984	0.2877705677886286	0.5959651736017626
20170508	heritability	NA	NA	4	zinc	water	DL238	C	3	median.EXT	151	0.4788528186406984	0.2877705677886286	0.5959651736017626
20170508	heritability	NA	NA	4	zinc	water	DL238	C	4	median.EXT	148	0.4788528186406984	0.2877705677886286	0.5959651736017626
20170508	heritability	NA	NA	4	zinc	water	DL238	C	5	median.EXT	124	0.4788528186406984	0.2877705677886286	0.5959651736017626
20170508	heritability	NA	NA	4	zinc	water	N2	C	7	median.EXT	216	0.4788528186406984	0.2877705677886286	0.5959651736017626
20170508	heritability	NA	NA	4	zinc	water	N2	C	9	median.EXT	219	0.4788528186406984	0.2877705677886286	0.5959651736017626
20170508	heritability	NA	NA	4	zinc	water	JU775	D	3	median.EXT	217	0.4788528186406984	0.2877705677886286	0.5959651736017626
20170508	heritability	NA	NA	4	zinc	water	JU775	D	4	median.EXT	195	0.4788528186406984	0.2877705677886286	0.5959651736017626
20170508	heritability	NA	NA	4	zinc	water	JU775	D	5	median.EXT	201	0.4788528186406984	0.2877705677886286	0.5959651736017626
20170508	heritability	NA	NA	4	zinc	water	N2	F	10	median.EXT	194	0.4788528186406984	0.2877705677886286	0.5959651736017626
20170508	heritability	NA	NA	4	zinc	water	CB4856	G	1	median.EXT	201.5	0.4788528186406984	0.2877705677886286	0.5959651736017626
20170508	heritability	NA	NA	4	zinc	water	JU775	G	10	median.EXT	181	0.4788528186406984	0.2877705677886286	0.5959651736017626
20170508	heritability	NA	NA	4	zinc	water	JU775	G	11	median.EXT	121	0.4788528186406984	0.2877705677886286	0.5959651736017626
20170508	heritability	NA	NA	4	zinc	water	CB4856	G	3	median.EXT	163	0.4788528186406984	0.2877705677886286	0.5959651736017626
20170508	heritability	NA	NA	4	zinc	water	JU775	G	9	median.EXT	147	0.4788528186406984	0.2877705677886286	0.5959651736017626
20170508	heritability	NA	NA	4	zinc	water	N2	H	1	median.EXT	294	0.4788528186406984	0.2877705677886286	0.5959651736017626
20170508	heritability	NA	NA	4	zinc	water	N2	H	2	median.EXT	288	0.4788528186406984	0.2877705677886286	0.5959651736017626
20170508	heritability	NA	NA	4	zinc	water	N2	H	5	median.EXT	199	0.4788528186406984	0.2877705677886286	0.5959651736017626
20170508	heritability	NA	NA	4	zinc	water	DL238	H	7	median.EXT	132.5	0.4788528186406984	0.2877705677886286	0.5959651736017626
20170508	heritability	NA	NA	4	zinc	water	DL238	H	9	median.EXT	122	0.4788528186406984	0.2877705677886286	0.5959651736017626
20170508	heritability	NA	NA	8	zinc	water	N2	A	1	median.EXT	282	0.4788528186406984	0.2877705677886286	0.5959651736017626
20170508	heritability	NA	NA	8	zinc	water	CB4856	A	10	median.EXT	119	0.4788528186406984	0.2877705677886286	0.5959651736017626
20170508	heritability	NA	NA	8	zinc	water	CB4856	A	11	median.EXT	126	0.4788528186406984	0.2877705677886286	0.5959651736017626
20170508	heritability	NA	NA	8	zinc	water	N2	A	2	median.EXT	219.5	0.4788528186406984	0.2877705677886286	0.5959651736017626
20170508	heritability	NA	NA	8	zinc	water	N2	A	3	median.EXT	179	0.4788528186406984	0.2877705677886286	0.5959651736017626
20170508	heritability	NA	NA	8	zinc	water	N2	A	5	median.EXT	187	0.4788528186406984	0.2877705677886286	0.5959651736017626
20170508	heritability	NA	NA	8	zinc	water	CB4856	A	7	median.EXT	127.5	0.4788528186406984	0.2877705677886286	0.5959651736017626
20170508	heritability	NA	NA	8	zinc	water	CB4856	A	9	median.EXT	151	0.4788528186406984	0.2877705677886286	0.5959651736017626
20170508	heritability	NA	NA	8	zinc	water	DL238	B	1	median.EXT	188	0.4788528186406984	0.2877705677886286	0.5959651736017626
20170508	heritability	NA	NA	8	zinc	water	DL238	B	2	median.EXT	149	0.4788528186406984	0.2877705677886286	0.5959651736017626
20170508	heritability	NA	NA	8	zinc	water	DL238	B	3	median.EXT	130	0.4788528186406984	0.2877705677886286	0.5959651736017626
20170508	heritability	NA	NA	8	zinc	water	DL238	B	4	median.EXT	134	0.4788528186406984	0.2877705677886286	0.5959651736017626
20170508	heritability	NA	NA	8	zinc	water	DL238	B	5	median.EXT	128.5	0.4788528186406984	0.2877705677886286	0.5959651736017626
20170508	heritability	NA	NA	8	zinc	water	JU775	B	7	median.EXT	177	0.4788528186406984	0.2877705677886286	0.5959651736017626
20170508	heritability	NA	NA	8	zinc	water	JU775	B	8	median.EXT	158	0.4788528186406984	0.2877705677886286	0.5959651736017626
20170508	heritability	NA	NA	8	zinc	water	DL238	C	1	median.EXT	178	0.4788528186406984	0.2877705677886286	0.5959651736017626
20170508	heritability	NA	NA	8	zinc	water	N2	C	10	median.EXT	180.5	0.4788528186406984	0.2877705677886286	0.5959651736017626
20170508	heritability	NA	NA	8	zinc	water	N2	C	11	median.EXT	187	0.4788528186406984	0.2877705677886286	0.5959651736017626
20170508	heritability	NA	NA	8	zinc	water	DL238	C	2	median.EXT	147.5	0.4788528186406984	0.2877705677886286	0.5959651736017626
20170508	heritability	NA	NA	8	zinc	water	DL238	C	3	median.EXT	134	0.4788528186406984	0.2877705677886286	0.5959651736017626
20170508	heritability	NA	NA	8	zinc	water	DL238	C	4	median.EXT	146	0.4788528186406984	0.2877705677886286	0.5959651736017626
20170508	heritability	NA	NA	8	zinc	water	DL238	C	5	median.EXT	114.5	0.4788528186406984	0.2877705677886286	0.5959651736017626
20170508	heritability	NA	NA	8	zinc	water	N2	C	7	median.EXT	176	0.4788528186406984	0.2877705677886286	0.5959651736017626
20170508	heritability	NA	NA	8	zinc	water	N2	C	8	median.EXT	185	0.4788528186406984	0.2877705677886286	0.5959651736017626
20170508	heritability	NA	NA	8	zinc	water	N2	C	9	median.EXT	172	0.4788528186406984	0.2877705677886286	0.5959651736017626
20170508	heritability	NA	NA	8	zinc	water	JU775	D	1	median.EXT	277	0.4788528186406984	0.2877705677886286	0.5959651736017626
20170508	heritability	NA	NA	8	zinc	water	JU775	D	2	median.EXT	209	0.4788528186406984	0.2877705677886286	0.5959651736017626
20170508	heritability	NA	NA	8	zinc	water	JU775	D	3	median.EXT	166	0.4788528186406984	0.2877705677886286	0.5959651736017626
20170508	heritability	NA	NA	8	zinc	water	JU775	D	4	median.EXT	158	0.4788528186406984	0.2877705677886286	0.5959651736017626
20170508	heritability	NA	NA	8	zinc	water	CB4856	D	7	median.EXT	132	0.4788528186406984	0.2877705677886286	0.5959651736017626
20170508	heritability	NA	NA	8	zinc	water	DL238	E	10	median.EXT	125	0.4788528186406984	0.2877705677886286	0.5959651736017626
20170508	heritability	NA	NA	8	zinc	water	DL238	E	11	median.EXT	123.5	0.4788528186406984	0.2877705677886286	0.5959651736017626
20170508	heritability	NA	NA	8	zinc	water	JU775	E	4	median.EXT	214	0.4788528186406984	0.2877705677886286	0.5959651736017626
20170508	heritability	NA	NA	8	zinc	water	DL238	E	9	median.EXT	119	0.4788528186406984	0.2877705677886286	0.5959651736017626
20170508	heritability	NA	NA	8	zinc	water	N2	F	10	median.EXT	168	0.4788528186406984	0.2877705677886286	0.5959651736017626
20170508	heritability	NA	NA	8	zinc	water	CB4856	F	3	median.EXT	140.5	0.4788528186406984	0.2877705677886286	0.5959651736017626
20170508	heritability	NA	NA	8	zinc	water	CB4856	F	4	median.EXT	158	0.4788528186406984	0.2877705677886286	0.5959651736017626
20170508	heritability	NA	NA	8	zinc	water	CB4856	F	5	median.EXT	155	0.4788528186406984	0.2877705677886286	0.5959651736017626
20170508	heritability	NA	NA	8	zinc	water	N2	F	8	median.EXT	193	0.4788528186406984	0.2877705677886286	0.5959651736017626
20170508	heritability	NA	NA	8	zinc	water	JU775	G	10	median.EXT	161	0.4788528186406984	0.2877705677886286	0.5959651736017626
20170508	heritability	NA	NA	8	zinc	water	JU775	G	11	median.EXT	170	0.4788528186406984	0.2877705677886286	0.5959651736017626
20170508	heritability	NA	NA	8	zinc	water	CB4856	G	5	median.EXT	144	0.4788528186406984	0.2877705677886286	0.5959651736017626
20170508	heritability	NA	NA	8	zinc	water	JU775	G	7	median.EXT	156.5	0.4788528186406984	0.2877705677886286	0.5959651736017626
20170508	heritability	NA	NA	8	zinc	water	JU775	G	8	median.EXT	178.5	0.4788528186406984	0.2877705677886286	0.5959651736017626
20170508	heritability	NA	NA	8	zinc	water	JU775	G	9	median.EXT	159	0.4788528186406984	0.2877705677886286	0.5959651736017626
20170508	heritability	NA	NA	8	zinc	water	N2	H	1	median.EXT	236	0.4788528186406984	0.2877705677886286	0.5959651736017626
20170508	heritability	NA	NA	8	zinc	water	DL238	H	11	median.EXT	132	0.4788528186406984	0.2877705677886286	0.5959651736017626
20170508	heritability	NA	NA	8	zinc	water	N2	H	5	median.EXT	177	0.4788528186406984	0.2877705677886286	0.5959651736017626
20170508	heritability	NA	NA	8	zinc	water	DL238	H	7	median.EXT	126	0.4788528186406984	0.2877705677886286	0.5959651736017626
20170508	heritability	NA	NA	8	zinc	water	DL238	H	8	median.EXT	125	0.4788528186406984	0.2877705677886286	0.5959651736017626
20170508	heritability	NA	NA	4	zinc	water	N2	A	1	median.norm.EXT	1.7422528171573974	0.3729796937265417	0.21565007398848632	0.4759722386640235
20170508	heritability	NA	NA	4	zinc	water	CB4856	A	10	median.norm.EXT	1.1553308823529411	0.3729796937265417	0.21565007398848632	0.4759722386640235
20170508	heritability	NA	NA	4	zinc	water	CB4856	A	11	median.norm.EXT	1.1820420958351994	0.3729796937265417	0.21565007398848632	0.4759722386640235
20170508	heritability	NA	NA	4	zinc	water	N2	A	2	median.norm.EXT	1.6986140079391778	0.3729796937265417	0.21565007398848632	0.4759722386640235
20170508	heritability	NA	NA	4	zinc	water	N2	A	3	median.norm.EXT	1.4952225072989473	0.3729796937265417	0.21565007398848632	0.4759722386640235
20170508	heritability	NA	NA	4	zinc	water	N2	A	5	median.norm.EXT	1.3601895734597156	0.3729796937265417	0.21565007398848632	0.4759722386640235
20170508	heritability	NA	NA	4	zinc	water	CB4856	A	7	median.norm.EXT	1.1930704898446836	0.3729796937265417	0.21565007398848632	0.4759722386640235
20170508	heritability	NA	NA	4	zinc	water	CB4856	A	9	median.norm.EXT	1.1681818181818182	0.3729796937265417	0.21565007398848632	0.4759722386640235
20170508	heritability	NA	NA	4	zinc	water	DL238	B	1	median.norm.EXT	1.4429023845007451	0.3729796937265417	0.21565007398848632	0.4759722386640235
20170508	heritability	NA	NA	4	zinc	water	JU775	B	10	median.norm.EXT	1.371900826446281	0.3729796937265417	0.21565007398848632	0.4759722386640235
20170508	heritability	NA	NA	4	zinc	water	JU775	B	11	median.norm.EXT	1.25	0.3729796937265417	0.21565007398848632	0.4759722386640235
20170508	heritability	NA	NA	4	zinc	water	DL238	B	2	median.norm.EXT	1.3398058252427185	0.3729796937265417	0.21565007398848632	0.4759722386640235
20170508	heritability	NA	NA	4	zinc	water	DL238	B	3	median.norm.EXT	1.2133333333333334	0.3729796937265417	0.21565007398848632	0.4759722386640235
20170508	heritability	NA	NA	4	zinc	water	DL238	B	4	median.norm.EXT	1.1898734177215189	0.3729796937265417	0.21565007398848632	0.4759722386640235
20170508	heritability	NA	NA	4	zinc	water	DL238	B	5	median.norm.EXT	1.0799019607843137	0.3729796937265417	0.21565007398848632	0.4759722386640235
20170508	heritability	NA	NA	4	zinc	water	JU775	B	7	median.norm.EXT	1.410006550933508	0.3729796937265417	0.21565007398848632	0.4759722386640235
20170508	heritability	NA	NA	4	zinc	water	JU775	B	8	median.norm.EXT	1.3348689598689598	0.3729796937265417	0.21565007398848632	0.4759722386640235
20170508	heritability	NA	NA	4	zinc	water	N2	C	10	median.norm.EXT	1.2880908532842235	0.3729796937265417	0.21565007398848632	0.4759722386640235
20170508	heritability	NA	NA	4	zinc	water	N2	C	11	median.norm.EXT	1.2038821501139092	0.3729796937265417	0.21565007398848632	0.4759722386640235
20170508	heritability	NA	NA	4	zinc	water	DL238	C	2	median.norm.EXT	1.3610108303249098	0.3729796937265417	0.21565007398848632	0.4759722386640235
20170508	heritability	NA	NA	4	zinc	water	DL238	C	3	median.norm.EXT	1.2222222222222223	0.3729796937265417	0.21565007398848632	0.4759722386640235
20170508	heritability	NA	NA	4	zinc	water	DL238	C	4	median.norm.EXT	1.231818181818182	0.3729796937265417	0.21565007398848632	0.4759722386640235
20170508	heritability	NA	NA	4	zinc	water	DL238	C	5	median.norm.EXT	1.1200235725510739	0.3729796937265417	0.21565007398848632	0.4759722386640235
20170508	heritability	NA	NA	4	zinc	water	N2	C	7	median.norm.EXT	1.2896294881589	0.3729796937265417	0.21565007398848632	0.4759722386640235
20170508	heritability	NA	NA	4	zinc	water	N2	C	9	median.norm.EXT	1.3	0.3729796937265417	0.21565007398848632	0.4759722386640235
20170508	heritability	NA	NA	4	zinc	water	JU775	D	2	median.norm.EXT	1.5405405405405406	0.3729796937265417	0.21565007398848632	0.4759722386640235
20170508	heritability	NA	NA	4	zinc	water	JU775	D	3	median.norm.EXT	1.435897435897436	0.3729796937265417	0.21565007398848632	0.4759722386640235
20170508	heritability	NA	NA	4	zinc	water	JU775	D	4	median.norm.EXT	1.344155844155844	0.3729796937265417	0.21565007398848632	0.4759722386640235
20170508	heritability	NA	NA	4	zinc	water	JU775	D	5	median.norm.EXT	1.4019607843137254	0.3729796937265417	0.21565007398848632	0.4759722386640235
20170508	heritability	NA	NA	4	zinc	water	N2	F	10	median.norm.EXT	1.2595744680851064	0.3729796937265417	0.21565007398848632	0.4759722386640235
20170508	heritability	NA	NA	4	zinc	water	JU775	G	10	median.norm.EXT	1.631578947368421	0.3729796937265417	0.21565007398848632	0.4759722386640235
20170508	heritability	NA	NA	4	zinc	water	JU775	G	11	median.norm.EXT	1.1422636965683324	0.3729796937265417	0.21565007398848632	0.4759722386640235
20170508	heritability	NA	NA	4	zinc	water	CB4856	G	3	median.norm.EXT	1.200609756097561	0.3729796937265417	0.21565007398848632	0.4759722386640235
20170508	heritability	NA	NA	4	zinc	water	JU775	G	9	median.norm.EXT	1.297709923664122	0.3729796937265417	0.21565007398848632	0.4759722386640235
20170508	heritability	NA	NA	4	zinc	water	N2	H	1	median.norm.EXT	1.6221104338048176	0.3729796937265417	0.21565007398848632	0.4759722386640235
20170508	heritability	NA	NA	4	zinc	water	N2	H	2	median.norm.EXT	1.5045871559633028	0.3729796937265417	0.21565007398848632	0.4759722386640235
20170508	heritability	NA	NA	4	zinc	water	N2	H	5	median.norm.EXT	1.2543859649122806	0.3729796937265417	0.21565007398848632	0.4759722386640235
20170508	heritability	NA	NA	4	zinc	water	DL238	H	7	median.norm.EXT	1.2861319796954316	0.3729796937265417	0.21565007398848632	0.4759722386640235
20170508	heritability	NA	NA	4	zinc	water	DL238	H	9	median.norm.EXT	1.1466666666666667	0.3729796937265417	0.21565007398848632	0.4759722386640235
20170508	heritability	NA	NA	8	zinc	water	N2	A	1	median.norm.EXT	1.625531914893617	0.3729796937265417	0.21565007398848632	0.4759722386640235
20170508	heritability	NA	NA	8	zinc	water	CB4856	A	10	median.norm.EXT	1.1949233716475096	0.3729796937265417	0.21565007398848632	0.4759722386640235
20170508	heritability	NA	NA	8	zinc	water	CB4856	A	11	median.norm.EXT	1.103448275862069	0.3729796937265417	0.21565007398848632	0.4759722386640235
20170508	heritability	NA	NA	8	zinc	water	N2	A	2	median.norm.EXT	1.3825250836120402	0.3729796937265417	0.21565007398848632	0.4759722386640235
20170508	heritability	NA	NA	8	zinc	water	N2	A	3	median.norm.EXT	1.3181818181818181	0.3729796937265417	0.21565007398848632	0.4759722386640235
20170508	heritability	NA	NA	8	zinc	water	N2	A	5	median.norm.EXT	1.3055106658047835	0.3729796937265417	0.21565007398848632	0.4759722386640235
20170508	heritability	NA	NA	8	zinc	water	CB4856	A	7	median.norm.EXT	1.1886109282422646	0.3729796937265417	0.21565007398848632	0.4759722386640235
20170508	heritability	NA	NA	8	zinc	water	CB4856	A	9	median.norm.EXT	1.2830440587449934	0.3729796937265417	0.21565007398848632	0.4759722386640235
20170508	heritability	NA	NA	8	zinc	water	DL238	B	1	median.norm.EXT	1.3272727272727274	0.3729796937265417	0.21565007398848632	0.4759722386640235
20170508	heritability	NA	NA	8	zinc	water	DL238	B	2	median.norm.EXT	1.153292181069959	0.3729796937265417	0.21565007398848632	0.4759722386640235
20170508	heritability	NA	NA	8	zinc	water	DL238	B	3	median.norm.EXT	1.1153846153846154	0.3729796937265417	0.21565007398848632	0.4759722386640235
20170508	heritability	NA	NA	8	zinc	water	DL238	B	4	median.norm.EXT	1.0963855421686748	0.3729796937265417	0.21565007398848632	0.4759722386640235
20170508	heritability	NA	NA	8	zinc	water	DL238	B	5	median.norm.EXT	1.1012864354339684	0.3729796937265417	0.21565007398848632	0.4759722386640235
20170508	heritability	NA	NA	8	zinc	water	JU775	B	7	median.norm.EXT	1.323943661971831	0.3729796937265417	0.21565007398848632	0.4759722386640235
20170508	heritability	NA	NA	8	zinc	water	JU775	B	8	median.norm.EXT	1.3220598845598845	0.3729796937265417	0.21565007398848632	0.4759722386640235
20170508	heritability	NA	NA	8	zinc	water	DL238	C	1	median.norm.EXT	1.300048289183223	0.3729796937265417	0.21565007398848632	0.4759722386640235
20170508	heritability	NA	NA	8	zinc	water	N2	C	10	median.norm.EXT	1.264102564102564	0.3729796937265417	0.21565007398848632	0.4759722386640235
20170508	heritability	NA	NA	8	zinc	water	N2	C	11	median.norm.EXT	1.2578704332473176	0.3729796937265417	0.21565007398848632	0.4759722386640235
20170508	heritability	NA	NA	8	zinc	water	DL238	C	2	median.norm.EXT	1.2363685833484492	0.3729796937265417	0.21565007398848632	0.4759722386640235
20170508	heritability	NA	NA	8	zinc	water	DL238	C	3	median.norm.EXT	1.1686046511627908	0.3729796937265417	0.21565007398848632	0.4759722386640235
20170508	heritability	NA	NA	8	zinc	water	DL238	C	4	median.norm.EXT	1.1017964071856288	0.3729796937265417	0.21565007398848632	0.4759722386640235
20170508	heritability	NA	NA	8	zinc	water	DL238	C	5	median.norm.EXT	1.0756146369353916	0.3729796937265417	0.21565007398848632	0.4759722386640235
20170508	heritability	NA	NA	8	zinc	water	N2	C	7	median.norm.EXT	1.2117647058823529	0.3729796937265417	0.21565007398848632	0.4759722386640235
20170508	heritability	NA	NA	8	zinc	water	N2	C	8	median.norm.EXT	1.232220887043915	0.3729796937265417	0.21565007398848632	0.4759722386640235
20170508	heritability	NA	NA	8	zinc	water	N2	C	9	median.norm.EXT	1.1902439024390243	0.3729796937265417	0.21565007398848632	0.4759722386640235
20170508	heritability	NA	NA	8	zinc	water	JU775	D	1	median.norm.EXT	1.5710041191167532	0.3729796937265417	0.21565007398848632	0.4759722386640235
20170508	heritability	NA	NA	8	zinc	water	JU775	D	2	median.norm.EXT	1.348623853211009	0.3729796937265417	0.21565007398848632	0.4759722386640235
20170508	heritability	NA	NA	8	zinc	water	JU775	D	3	median.norm.EXT	1.2314814814814814	0.3729796937265417	0.21565007398848632	0.4759722386640235
20170508	heritability	NA	NA	8	zinc	water	JU775	D	4	median.norm.EXT	1.2650602409638554	0.3729796937265417	0.21565007398848632	0.4759722386640235
20170508	heritability	NA	NA	8	zinc	water	CB4856	D	7	median.norm.EXT	1.1203007518796992	0.3729796937265417	0.21565007398848632	0.4759722386640235
20170508	heritability	NA	NA	8	zinc	water	DL238	E	10	median.norm.EXT	1.087837837837838	0.3729796937265417	0.21565007398848632	0.4759722386640235
20170508	heritability	NA	NA	8	zinc	water	DL238	E	11	median.norm.EXT	1.1757499257499258	0.3729796937265417	0.21565007398848632	0.4759722386640235
20170508	heritability	NA	NA	8	zinc	water	JU775	E	4	median.norm.EXT	1.4498856752233458	0.3729796937265417	0.21565007398848632	0.4759722386640235
20170508	heritability	NA	NA	8	zinc	water	DL238	E	9	median.norm.EXT	1.1298457548457548	0.3729796937265417	0.21565007398848632	0.4759722386640235
20170508	heritability	NA	NA	8	zinc	water	N2	F	10	median.norm.EXT	1.2325464949928469	0.3729796937265417	0.21565007398848632	0.4759722386640235
20170508	heritability	NA	NA	8	zinc	water	CB4856	F	3	median.norm.EXT	1.1245075879883757	0.3729796937265417	0.21565007398848632	0.4759722386640235
20170508	heritability	NA	NA	8	zinc	water	CB4856	F	4	median.norm.EXT	1.1636363636363636	0.3729796937265417	0.21565007398848632	0.4759722386640235
20170508	heritability	NA	NA	8	zinc	water	CB4856	F	5	median.norm.EXT	1.277138749101366	0.3729796937265417	0.21565007398848632	0.4759722386640235
20170508	heritability	NA	NA	8	zinc	water	N2	F	8	median.norm.EXT	1.2753400259067358	0.3729796937265417	0.21565007398848632	0.4759722386640235
20170508	heritability	NA	NA	8	zinc	water	JU775	G	10	median.norm.EXT	1.2405882352941178	0.3729796937265417	0.21565007398848632	0.4759722386640235
20170508	heritability	NA	NA	8	zinc	water	JU775	G	11	median.norm.EXT	1.2138728323699421	0.3729796937265417	0.21565007398848632	0.4759722386640235
20170508	heritability	NA	NA	8	zinc	water	CB4856	G	5	median.norm.EXT	1.1768707482993197	0.3729796937265417	0.21565007398848632	0.4759722386640235
20170508	heritability	NA	NA	8	zinc	water	JU775	G	7	median.norm.EXT	1.2098383212934296	0.3729796937265417	0.21565007398848632	0.4759722386640235
20170508	heritability	NA	NA	8	zinc	water	JU775	G	8	median.norm.EXT	1.2982150792475189	0.3729796937265417	0.21565007398848632	0.4759722386640235
20170508	heritability	NA	NA	8	zinc	water	JU775	G	9	median.norm.EXT	1.2150347750489023	0.3729796937265417	0.21565007398848632	0.4759722386640235
20170508	heritability	NA	NA	8	zinc	water	N2	H	1	median.norm.EXT	1.4179104477611941	0.3729796937265417	0.21565007398848632	0.4759722386640235
20170508	heritability	NA	NA	8	zinc	water	DL238	H	11	median.norm.EXT	1.1765884652981429	0.3729796937265417	0.21565007398848632	0.4759722386640235
20170508	heritability	NA	NA	8	zinc	water	DL238	H	7	median.norm.EXT	1.0863309352517985	0.3729796937265417	0.21565007398848632	0.4759722386640235
20170508	heritability	NA	NA	8	zinc	water	DL238	H	8	median.norm.EXT	1.0797979797979798	0.3729796937265417	0.21565007398848632	0.4759722386640235
20170508	heritability	NA	NA	4	zinc	water	N2	A	1	norm.n	113.33333333333333	0.06175930142873005	0	0.21193686293857097
20170508	heritability	NA	NA	4	zinc	water	CB4856	A	10	norm.n	81.33333333333333	0.06175930142873005	0	0.21193686293857097
20170508	heritability	NA	NA	4	zinc	water	CB4856	A	11	norm.n	93.33333333333333	0.06175930142873005	0	0.21193686293857097
20170508	heritability	NA	NA	4	zinc	water	N2	A	2	norm.n	97.33333333333333	0.06175930142873005	0	0.21193686293857097
20170508	heritability	NA	NA	4	zinc	water	N2	A	3	norm.n	74.66666666666667	0.06175930142873005	0	0.21193686293857097
20170508	heritability	NA	NA	4	zinc	water	N2	A	5	norm.n	91.66666666666667	0.06175930142873005	0	0.21193686293857097
20170508	heritability	NA	NA	4	zinc	water	CB4856	A	7	norm.n	82	0.06175930142873005	0	0.21193686293857097
20170508	heritability	NA	NA	4	zinc	water	CB4856	A	9	norm.n	97	0.06175930142873005	0	0.21193686293857097
20170508	heritability	NA	NA	4	zinc	water	JU775	B	10	norm.n	72.5	0.06175930142873005	0	0.21193686293857097
20170508	heritability	NA	NA	4	zinc	water	JU775	B	11	norm.n	95	0.06175930142873005	0	0.21193686293857097
20170508	heritability	NA	NA	4	zinc	water	DL238	B	2	norm.n	75	0.06175930142873005	0	0.21193686293857097
20170508	heritability	NA	NA	4	zinc	water	DL238	B	3	norm.n	111	0.06175930142873005	0	0.21193686293857097
20170508	heritability	NA	NA	4	zinc	water	DL238	B	4	norm.n	94.33333333333333	0.06175930142873005	0	0.21193686293857097
20170508	heritability	NA	NA	4	zinc	water	DL238	B	5	norm.n	78	0.06175930142873005	0	0.21193686293857097
20170508	heritability	NA	NA	4	zinc	water	JU775	B	7	norm.n	94	0.06175930142873005	0	0.21193686293857097
20170508	heritability	NA	NA	4	zinc	water	JU775	B	8	norm.n	106	0.06175930142873005	0	0.21193686293857097
20170508	heritability	NA	NA	4	zinc	water	DL238	C	1	norm.n	89.66666666666667	0.06175930142873005	0	0.21193686293857097
20170508	heritability	NA	NA	4	zinc	water	N2	C	10	norm.n	64.66666666666667	0.06175930142873005	0	0.21193686293857097
20170508	heritability	NA	NA	4	zinc	water	N2	C	11	norm.n	81.33333333333333	0.06175930142873005	0	0.21193686293857097
20170508	heritability	NA	NA	4	zinc	water	DL238	C	2	norm.n	111.66666666666667	0.06175930142873005	0	0.21193686293857097
20170508	heritability	NA	NA	4	zinc	water	DL238	C	3	norm.n	115	0.06175930142873005	0	0.21193686293857097
20170508	heritability	NA	NA	4	zinc	water	DL238	C	4	norm.n	105	0.06175930142873005	0	0.21193686293857097
20170508	heritability	NA	NA	4	zinc	water	DL238	C	5	norm.n	91.33333333333333	0.06175930142873005	0	0.21193686293857097
20170508	heritability	NA	NA	4	zinc	water	N2	C	7	norm.n	84	0.06175930142873005	0	0.21193686293857097
20170508	heritability	NA	NA	4	zinc	water	N2	C	9	norm.n	83.66666666666667	0.06175930142873005	0	0.21193686293857097
20170508	heritability	NA	NA	4	zinc	water	JU775	D	1	norm.n	99	0.06175930142873005	0	0.21193686293857097
20170508	heritability	NA	NA	4	zinc	water	JU775	D	2	norm.n	106.33333333333333	0.06175930142873005	0	0.21193686293857097
20170508	heritability	NA	NA	4	zinc	water	JU775	D	3	norm.n	96.33333333333333	0.06175930142873005	0	0.21193686293857097
20170508	heritability	NA	NA	4	zinc	water	JU775	D	4	norm.n	78.33333333333333	0.06175930142873005	0	0.21193686293857097
20170508	heritability	NA	NA	4	zinc	water	JU775	D	5	norm.n	105.66666666666667	0.06175930142873005	0	0.21193686293857097
20170508	heritability	NA	NA	4	zinc	water	N2	F	10	norm.n	80.33333333333333	0.06175930142873005	0	0.21193686293857097
20170508	heritability	NA	NA	4	zinc	water	CB4856	G	1	norm.n	83.33333333333333	0.06175930142873005	0	0.21193686293857097
20170508	heritability	NA	NA	4	zinc	water	JU775	G	10	norm.n	91.5	0.06175930142873005	0	0.21193686293857097
20170508	heritability	NA	NA	4	zinc	water	JU775	G	11	norm.n	106	0.06175930142873005	0	0.21193686293857097
20170508	heritability	NA	NA	4	zinc	water	CB4856	G	3	norm.n	82	0.06175930142873005	0	0.21193686293857097
20170508	heritability	NA	NA	4	zinc	water	JU775	G	9	norm.n	101	0.06175930142873005	0	0.21193686293857097
20170508	heritability	NA	NA	4	zinc	water	N2	H	2	norm.n	103.66666666666667	0.06175930142873005	0	0.21193686293857097
20170508	heritability	NA	NA	4	zinc	water	N2	H	5	norm.n	97.66666666666667	0.06175930142873005	0	0.21193686293857097
20170508	heritability	NA	NA	4	zinc	water	DL238	H	7	norm.n	103.33333333333333	0.06175930142873005	0	0.21193686293857097
20170508	heritability	NA	NA	4	zinc	water	DL238	H	9	norm.n	79.66666666666667	0.06175930142873005	0	0.21193686293857097
20170508	heritability	NA	NA	8	zinc	water	N2	A	1	norm.n	93.66666666666667	0.06175930142873005	0	0.21193686293857097
20170508	heritability	NA	NA	8	zinc	water	CB4856	A	10	norm.n	92.66666666666667	0.06175930142873005	0	0.21193686293857097
20170508	heritability	NA	NA	8	zinc	water	CB4856	A	11	norm.n	88.33333333333333	0.06175930142873005	0	0.21193686293857097
20170508	heritability	NA	NA	8	zinc	water	N2	A	2	norm.n	108.66666666666667	0.06175930142873005	0	0.21193686293857097
20170508	heritability	NA	NA	8	zinc	water	N2	A	3	norm.n	90.33333333333333	0.06175930142873005	0	0.21193686293857097
20170508	heritability	NA	NA	8	zinc	water	N2	A	5	norm.n	60.666666666666664	0.06175930142873005	0	0.21193686293857097
20170508	heritability	NA	NA	8	zinc	water	CB4856	A	7	norm.n	43.333333333333336	0.06175930142873005	0	0.21193686293857097
20170508	heritability	NA	NA	8	zinc	water	DL238	B	1	norm.n	89.66666666666667	0.06175930142873005	0	0.21193686293857097
20170508	heritability	NA	NA	8	zinc	water	DL238	B	2	norm.n	101.33333333333333	0.06175930142873005	0	0.21193686293857097
20170508	heritability	NA	NA	8	zinc	water	DL238	B	3	norm.n	79	0.06175930142873005	0	0.21193686293857097
20170508	heritability	NA	NA	8	zinc	water	DL238	B	4	norm.n	75	0.06175930142873005	0	0.21193686293857097
20170508	heritability	NA	NA	8	zinc	water	DL238	B	5	norm.n	55.333333333333336	0.06175930142873005	0	0.21193686293857097
20170508	heritability	NA	NA	8	zinc	water	JU775	B	7	norm.n	88.5	0.06175930142873005	0	0.21193686293857097
20170508	heritability	NA	NA	8	zinc	water	JU775	B	8	norm.n	72.66666666666667	0.06175930142873005	0	0.21193686293857097
20170508	heritability	NA	NA	8	zinc	water	DL238	C	1	norm.n	84.66666666666667	0.06175930142873005	0	0.21193686293857097
20170508	heritability	NA	NA	8	zinc	water	N2	C	10	norm.n	73.33333333333333	0.06175930142873005	0	0.21193686293857097
20170508	heritability	NA	NA	8	zinc	water	N2	C	11	norm.n	97.33333333333333	0.06175930142873005	0	0.21193686293857097
20170508	heritability	NA	NA	8	zinc	water	DL238	C	2	norm.n	96	0.06175930142873005	0	0.21193686293857097
20170508	heritability	NA	NA	8	zinc	water	DL238	C	3	norm.n	74.33333333333333	0.06175930142873005	0	0.21193686293857097
20170508	heritability	NA	NA	8	zinc	water	DL238	C	4	norm.n	63	0.06175930142873005	0	0.21193686293857097
20170508	heritability	NA	NA	8	zinc	water	DL238	C	5	norm.n	60	0.06175930142873005	0	0.21193686293857097
20170508	heritability	NA	NA	8	zinc	water	N2	C	7	norm.n	81.66666666666667	0.06175930142873005	0	0.21193686293857097
20170508	heritability	NA	NA	8	zinc	water	N2	C	8	norm.n	68.66666666666667	0.06175930142873005	0	0.21193686293857097
20170508	heritability	NA	NA	8	zinc	water	N2	C	9	norm.n	81	0.06175930142873005	0	0.21193686293857097
20170508	heritability	NA	NA	8	zinc	water	JU775	D	2	norm.n	89	0.06175930142873005	0	0.21193686293857097
20170508	heritability	NA	NA	8	zinc	water	JU775	D	3	norm.n	87	0.06175930142873005	0	0.21193686293857097
20170508	heritability	NA	NA	8	zinc	water	JU775	D	4	norm.n	71	0.06175930142873005	0	0.21193686293857097
20170508	heritability	NA	NA	8	zinc	water	CB4856	D	7	norm.n	71	0.06175930142873005	0	0.21193686293857097
20170508	heritability	NA	NA	8	zinc	water	DL238	E	10	norm.n	71.66666666666667	0.06175930142873005	0	0.21193686293857097
20170508	heritability	NA	NA	8	zinc	water	DL238	E	11	norm.n	80.66666666666667	0.06175930142873005	0	0.21193686293857097
20170508	heritability	NA	NA	8	zinc	water	JU775	E	4	norm.n	58	0.06175930142873005	0	0.21193686293857097
20170508	heritability	NA	NA	8	zinc	water	DL238	E	9	norm.n	85.33333333333333	0.06175930142873005	0	0.21193686293857097
20170508	heritability	NA	NA	8	zinc	water	CB4856	F	1	norm.n	52.666666666666664	0.06175930142873005	0	0.21193686293857097
20170508	heritability	NA	NA	8	zinc	water	N2	F	10	norm.n	64.66666666666667	0.06175930142873005	0	0.21193686293857097
20170508	heritability	NA	NA	8	zinc	water	CB4856	F	3	norm.n	59.333333333333336	0.06175930142873005	0	0.21193686293857097
20170508	heritability	NA	NA	8	zinc	water	CB4856	F	4	norm.n	56.333333333333336	0.06175930142873005	0	0.21193686293857097
20170508	heritability	NA	NA	8	zinc	water	CB4856	F	5	norm.n	94.66666666666667	0.06175930142873005	0	0.21193686293857097
20170508	heritability	NA	NA	8	zinc	water	N2	F	8	norm.n	75.33333333333333	0.06175930142873005	0	0.21193686293857097
20170508	heritability	NA	NA	8	zinc	water	JU775	G	10	norm.n	106	0.06175930142873005	0	0.21193686293857097
20170508	heritability	NA	NA	8	zinc	water	JU775	G	11	norm.n	82.5	0.06175930142873005	0	0.21193686293857097
20170508	heritability	NA	NA	8	zinc	water	CB4856	G	5	norm.n	49.666666666666664	0.06175930142873005	0	0.21193686293857097
20170508	heritability	NA	NA	8	zinc	water	JU775	G	7	norm.n	69	0.06175930142873005	0	0.21193686293857097
20170508	heritability	NA	NA	8	zinc	water	JU775	G	8	norm.n	80	0.06175930142873005	0	0.21193686293857097
20170508	heritability	NA	NA	8	zinc	water	JU775	G	9	norm.n	83	0.06175930142873005	0	0.21193686293857097
20170508	heritability	NA	NA	8	zinc	water	N2	H	1	norm.n	77.66666666666667	0.06175930142873005	0	0.21193686293857097
20170508	heritability	NA	NA	8	zinc	water	DL238	H	11	norm.n	84	0.06175930142873005	0	0.21193686293857097
20170508	heritability	NA	NA	8	zinc	water	DL238	H	7	norm.n	71	0.06175930142873005	0	0.21193686293857097
20170508	heritability	NA	NA	8	zinc	water	DL238	H	8	norm.n	66.66666666666667	0.06175930142873005	0	0.21193686293857097
