# Supplementary material for: Natural variation in the sequestosome-related gene, sqst-5, underlies zinc homeostasis in Caenorhabditis elegans
Source: PLoS Genet. 2020 Nov 11;16(11):e1008986. doi: 10.1371/journal.pgen.1008986 (PMC7682890; doi:10.1371/journal.pgen.1008986)
Supplement: S3 File — Phenotypic values for all 121 set 1 RIAILs, 253 set 2 RIAILs, and parent strains (N2 and CB4856) in response to zinc (standard HTA). (CSV) [file pgen.1008986.s017.csv]

date	experiment	round	assay	condition	control	plate	row	col	strain	set	trait	phenotype
20140701	RIAILs	2	b	zinc	1percwater	18	A	1	QX318	2	median.EXT	9.082602514547323
20140708	RIAILs	2	d	zinc	1percwater	18	A	1	QX587	2	median.EXT	49.16725942591542
20140714	RIAILs	2	e	zinc	1percwater	18	A	1	QX89	1	median.EXT	-38.580033886467625
20140715	RIAILs	2	f	zinc	1percwater	18	A	1	QX184	1	median.EXT	-9.732196743310242
20140721	RIAILs	2	g	zinc	1percwater	18	A	1	QX488	2	median.EXT	-39.30918232244333
20140722	RIAILs	2	h	zinc	1percwater	18	A	1	QX297	2	median.EXT	-18.572144207453526
20140701	RIAILs	2	b	zinc	1percwater	18	A	1	QX318	2	median.norm.EXT	0.27891049853272476
20140708	RIAILs	2	d	zinc	1percwater	18	A	1	QX587	2	median.norm.EXT	0.09584544014773855
20140714	RIAILs	2	e	zinc	1percwater	18	A	1	QX89	1	median.norm.EXT	-0.15869791528864483
20140715	RIAILs	2	f	zinc	1percwater	18	A	1	QX184	1	median.norm.EXT	-0.03345414346858571
20140721	RIAILs	2	g	zinc	1percwater	18	A	1	QX488	2	median.norm.EXT	-0.1270257612081824
20140722	RIAILs	2	h	zinc	1percwater	18	A	1	QX297	2	median.norm.EXT	-0.10447676904084362
20140701	RIAILs	2	b	zinc	1percwater	18	A	1	QX318	2	median.TOF	-10.407747365498192
20140708	RIAILs	2	d	zinc	1percwater	18	A	1	QX587	2	median.TOF	21.64484799831499
20140714	RIAILs	2	e	zinc	1percwater	18	A	1	QX89	1	median.TOF	-10.184129971032618
20140715	RIAILs	2	f	zinc	1percwater	18	A	1	QX184	1	median.TOF	1.7417522864640858
20140721	RIAILs	2	g	zinc	1percwater	18	A	1	QX488	2	median.TOF	-22.33304509058275
20140722	RIAILs	2	h	zinc	1percwater	18	A	1	QX297	2	median.TOF	-6.58749489164753
20140701	RIAILs	2	b	zinc	1percwater	18	A	1	QX318	2	norm.n	-11.906542835197522
20140708	RIAILs	2	d	zinc	1percwater	18	A	1	QX587	2	norm.n	8.214079159036913
20140714	RIAILs	2	e	zinc	1percwater	18	A	1	QX89	1	norm.n	-9.93130828552232
20140715	RIAILs	2	f	zinc	1percwater	18	A	1	QX184	1	norm.n	-16.98119257773671
20140721	RIAILs	2	g	zinc	1percwater	18	A	1	QX488	2	norm.n	-24.092317251304983
20140722	RIAILs	2	h	zinc	1percwater	18	A	1	QX297	2	norm.n	-10.886329498872481
20140630	RIAILs	2	a	zinc	1percwater	18	A	3	QX311	2	median.EXT	45.14906275447757
20140701	RIAILs	2	b	zinc	1percwater	18	A	3	QX171	1	median.EXT	-14.853007426606004
20140707	RIAILs	2	c	zinc	1percwater	18	A	3	QX358	2	median.EXT	-42.854818025352806
20140708	RIAILs	2	d	zinc	1percwater	18	A	3	QX34	1	median.EXT	-2.861559175308488
20140714	RIAILs	2	e	zinc	1percwater	18	A	3	QX112	1	median.EXT	-135.86926779975968
20140715	RIAILs	2	f	zinc	1percwater	18	A	3	QX250	2	median.EXT	92.34617487444793
20140721	RIAILs	2	g	zinc	1percwater	18	A	3	QX486	2	median.EXT	-45.86729537100466
20140729	RIAILs	2	j	zinc	1percwater	18	A	3	QX198	1	median.EXT	54.983159554754614
20140630	RIAILs	2	a	zinc	1percwater	18	A	3	QX311	2	median.norm.EXT	0.04182756834258447
20140701	RIAILs	2	b	zinc	1percwater	18	A	3	QX171	1	median.norm.EXT	0.14520224295688983
20140707	RIAILs	2	c	zinc	1percwater	18	A	3	QX358	2	median.norm.EXT	-0.21315628137883633
20140708	RIAILs	2	d	zinc	1percwater	18	A	3	QX34	1	median.norm.EXT	-0.008059704104998986
20140714	RIAILs	2	e	zinc	1percwater	18	A	3	QX112	1	median.norm.EXT	-0.3384164232443547
20140715	RIAILs	2	f	zinc	1percwater	18	A	3	QX250	2	median.norm.EXT	0.16947322846171062
20140721	RIAILs	2	g	zinc	1percwater	18	A	3	QX486	2	median.norm.EXT	-0.16028457004141317
20140630	RIAILs	2	a	zinc	1percwater	18	A	3	QX311	2	median.TOF	15.566742292871735
20140701	RIAILs	2	b	zinc	1percwater	18	A	3	QX171	1	median.TOF	-19.863234515070463
20140707	RIAILs	2	c	zinc	1percwater	18	A	3	QX358	2	median.TOF	-14.967267710076008
20140708	RIAILs	2	d	zinc	1percwater	18	A	3	QX34	1	median.TOF	0.027275320640407746
20140714	RIAILs	2	e	zinc	1percwater	18	A	3	QX112	1	median.TOF	-46.63961712060483
20140715	RIAILs	2	f	zinc	1percwater	18	A	3	QX250	2	median.TOF	29.94951297747688
20140721	RIAILs	2	g	zinc	1percwater	18	A	3	QX486	2	median.TOF	-26.99058353580396
20140729	RIAILs	2	j	zinc	1percwater	18	A	3	QX198	1	median.TOF	-56.10386068700148
20140630	RIAILs	2	a	zinc	1percwater	18	A	3	QX311	2	norm.n	16.42198658687784
20140701	RIAILs	2	b	zinc	1percwater	18	A	3	QX171	1	norm.n	18.335821595049072
20140707	RIAILs	2	c	zinc	1percwater	18	A	3	QX358	2	norm.n	-23.812242971209926
20140708	RIAILs	2	d	zinc	1percwater	18	A	3	QX34	1	norm.n	35.75931200218543
20140714	RIAILs	2	e	zinc	1percwater	18	A	3	QX112	1	norm.n	-18.770196536189644
20140715	RIAILs	2	f	zinc	1percwater	18	A	3	QX250	2	norm.n	7.109273108560331
20140721	RIAILs	2	g	zinc	1percwater	18	A	3	QX486	2	norm.n	-26.71349946642817
20140729	RIAILs	2	j	zinc	1percwater	18	A	3	QX198	1	norm.n	-66.64826585734787
20140630	RIAILs	2	a	zinc	1percwater	18	A	5	QX92	1	median.EXT	-23.420748831252897
20140701	RIAILs	2	b	zinc	1percwater	18	A	5	QX269	2	median.EXT	40.04836238643897
20140707	RIAILs	2	c	zinc	1percwater	18	A	5	QX565	2	median.EXT	-27.766079199939448
20140708	RIAILs	2	d	zinc	1percwater	18	A	5	QX276	2	median.EXT	-71.57280110812995
20140714	RIAILs	2	e	zinc	1percwater	18	A	5	QX511	2	median.EXT	44.94697753912817
20140721	RIAILs	2	g	zinc	1percwater	18	A	5	QX313	2	median.EXT	-24.26324365716529
20140722	RIAILs	2	h	zinc	1percwater	18	A	5	QX172	1	median.EXT	-24.75637471467919
20140630	RIAILs	2	a	zinc	1percwater	18	A	5	QX92	1	median.norm.EXT	-0.17494213839149989
20140701	RIAILs	2	b	zinc	1percwater	18	A	5	QX269	2	median.norm.EXT	0.20992189296366057
20140707	RIAILs	2	c	zinc	1percwater	18	A	5	QX565	2	median.norm.EXT	-0.10293452034431065
20140708	RIAILs	2	d	zinc	1percwater	18	A	5	QX276	2	median.norm.EXT	-0.23960490868425316
20140714	RIAILs	2	e	zinc	1percwater	18	A	5	QX511	2	median.norm.EXT	0.1381608558912478
20140721	RIAILs	2	g	zinc	1percwater	18	A	5	QX313	2	median.norm.EXT	-0.1263618483014475
20140722	RIAILs	2	h	zinc	1percwater	18	A	5	QX172	1	median.norm.EXT	0.018148933210832906
20140630	RIAILs	2	a	zinc	1percwater	18	A	5	QX92	1	median.TOF	10.173671054806647
20140701	RIAILs	2	b	zinc	1percwater	18	A	5	QX269	2	median.TOF	9.23266289363155
20140707	RIAILs	2	c	zinc	1percwater	18	A	5	QX565	2	median.TOF	-15.023586788725613
20140708	RIAILs	2	d	zinc	1percwater	18	A	5	QX276	2	median.TOF	-23.107425543125586
20140714	RIAILs	2	e	zinc	1percwater	18	A	5	QX511	2	median.TOF	17.42812074877238
20140721	RIAILs	2	g	zinc	1percwater	18	A	5	QX313	2	median.TOF	-10.473842787206767
20140722	RIAILs	2	h	zinc	1percwater	18	A	5	QX172	1	median.TOF	-12.666264114258134
20140630	RIAILs	2	a	zinc	1percwater	18	A	5	QX92	1	norm.n	8.764997463093298
20140701	RIAILs	2	b	zinc	1percwater	18	A	5	QX269	2	norm.n	-8.502098901330086
20140707	RIAILs	2	c	zinc	1percwater	18	A	5	QX565	2	norm.n	17.35513984134993
20140708	RIAILs	2	d	zinc	1percwater	18	A	5	QX276	2	norm.n	28.86092620244217
20140714	RIAILs	2	e	zinc	1percwater	18	A	5	QX511	2	norm.n	-42.085645754837884
20140721	RIAILs	2	g	zinc	1percwater	18	A	5	QX313	2	norm.n	-9.361778801619817
20140722	RIAILs	2	h	zinc	1percwater	18	A	5	QX172	1	norm.n	-1.0087310766787834
20140630	RIAILs	2	a	zinc	1percwater	18	A	7	QX97	1	median.EXT	37.80447466047976
20140701	RIAILs	2	b	zinc	1percwater	18	A	7	QX290	2	median.EXT	-28.415590309824665
20140708	RIAILs	2	d	zinc	1percwater	18	A	7	QX493	2	median.EXT	20.183048160454945
20140714	RIAILs	2	e	zinc	1percwater	18	A	7	QX114	1	median.EXT	-72.17238706313721
20140722	RIAILs	2	h	zinc	1percwater	18	A	7	QX72	1	median.EXT	7.7332580776656314
20140728	RIAILs	2	i	zinc	1percwater	18	A	7	QX304	2	median.EXT	-83.60636962705864
20140729	RIAILs	2	j	zinc	1percwater	18	A	7	QX448	2	median.EXT	7.812434760326848
20140630	RIAILs	2	a	zinc	1percwater	18	A	7	QX97	1	median.norm.EXT	0.03434294304963765
20140701	RIAILs	2	b	zinc	1percwater	18	A	7	QX290	2	median.norm.EXT	-0.07347776740496473
20140708	RIAILs	2	d	zinc	1percwater	18	A	7	QX493	2	median.norm.EXT	-0.02761806973634371
20140714	RIAILs	2	e	zinc	1percwater	18	A	7	QX114	1	median.norm.EXT	-0.19480163911466128
20140722	RIAILs	2	h	zinc	1percwater	18	A	7	QX72	1	median.norm.EXT	0.05412254098181564
20140728	RIAILs	2	i	zinc	1percwater	18	A	7	QX304	2	median.norm.EXT	-0.23459480446886058
20140729	RIAILs	2	j	zinc	1percwater	18	A	7	QX448	2	median.norm.EXT	-8.975555168988976e-4
20140630	RIAILs	2	a	zinc	1percwater	18	A	7	QX97	1	median.TOF	10.094901832196223
20140701	RIAILs	2	b	zinc	1percwater	18	A	7	QX290	2	median.TOF	-12.49183854597844
20140708	RIAILs	2	d	zinc	1percwater	18	A	7	QX493	2	median.TOF	4.594625752523406
20140714	RIAILs	2	e	zinc	1percwater	18	A	7	QX114	1	median.TOF	-22.082910604461013
20140722	RIAILs	2	h	zinc	1percwater	18	A	7	QX72	1	median.TOF	-5.289933624790737
20140728	RIAILs	2	i	zinc	1percwater	18	A	7	QX304	2	median.TOF	-38.60110870979079
20140729	RIAILs	2	j	zinc	1percwater	18	A	7	QX448	2	median.TOF	-1.1826299096120763
20140630	RIAILs	2	a	zinc	1percwater	18	A	7	QX97	1	norm.n	-6.759912540004344
20140701	RIAILs	2	b	zinc	1percwater	18	A	7	QX290	2	norm.n	2.3987256237794417
20140708	RIAILs	2	d	zinc	1percwater	18	A	7	QX493	2	norm.n	7.619026309694043
20140714	RIAILs	2	e	zinc	1percwater	18	A	7	QX114	1	norm.n	0.3323467390635373
20140722	RIAILs	2	h	zinc	1percwater	18	A	7	QX72	1	norm.n	27.677058407001955
20140728	RIAILs	2	i	zinc	1percwater	18	A	7	QX304	2	norm.n	-22.203079496623275
20140729	RIAILs	2	j	zinc	1percwater	18	A	7	QX448	2	norm.n	7.691841756002574
20140701	RIAILs	2	b	zinc	1percwater	18	A	9	QX534	2	median.EXT	-29.057496503028517
20140707	RIAILs	2	c	zinc	1percwater	18	A	9	QX503	2	median.EXT	-18.692653262952103
20140708	RIAILs	2	d	zinc	1percwater	18	A	9	N2	NA	median.EXT	44.06187638256145
20140714	RIAILs	2	e	zinc	1percwater	18	A	9	QX401	2	median.EXT	50.6127566527851
20140715	RIAILs	2	f	zinc	1percwater	18	A	9	QX468	2	median.EXT	-34.03940620405752
20140721	RIAILs	2	g	zinc	1percwater	18	A	9	QX451	2	median.EXT	-16.585766006338577
20140722	RIAILs	2	h	zinc	1percwater	18	A	9	CB4856	NA	median.EXT	-5.5550241433994
20140728	RIAILs	2	i	zinc	1percwater	18	A	9	QX243	2	median.EXT	31.651286817154364
20140729	RIAILs	2	j	zinc	1percwater	18	A	9	QX417	2	median.EXT	-123.48440749276524
20140701	RIAILs	2	b	zinc	1percwater	18	A	9	QX534	2	median.norm.EXT	-0.139508503511261
20140707	RIAILs	2	c	zinc	1percwater	18	A	9	QX503	2	median.norm.EXT	-0.1039806466700256
20140708	RIAILs	2	d	zinc	1percwater	18	A	9	N2	NA	median.norm.EXT	0.08931815517558209
20140714	RIAILs	2	e	zinc	1percwater	18	A	9	QX401	2	median.norm.EXT	0.07422622379610266
20140715	RIAILs	2	f	zinc	1percwater	18	A	9	QX468	2	median.norm.EXT	-0.16663067810446883
20140721	RIAILs	2	g	zinc	1percwater	18	A	9	QX451	2	median.norm.EXT	-0.0785018798437907
20140722	RIAILs	2	h	zinc	1percwater	18	A	9	CB4856	NA	median.norm.EXT	0.0058464633768360395
20140728	RIAILs	2	i	zinc	1percwater	18	A	9	QX243	2	median.norm.EXT	0.13392218074330142
20140729	RIAILs	2	j	zinc	1percwater	18	A	9	QX417	2	median.norm.EXT	-0.4113080952821907
20140701	RIAILs	2	b	zinc	1percwater	18	A	9	QX534	2	median.TOF	-10.559576415355652
20140707	RIAILs	2	c	zinc	1percwater	18	A	9	QX503	2	median.TOF	-7.265216414427016
20140708	RIAILs	2	d	zinc	1percwater	18	A	9	N2	NA	median.TOF	7.836255378224808
20140714	RIAILs	2	e	zinc	1percwater	18	A	9	QX401	2	median.TOF	12.529340115343981
20140715	RIAILs	2	f	zinc	1percwater	18	A	9	QX468	2	median.TOF	-6.69660667701672
20140721	RIAILs	2	g	zinc	1percwater	18	A	9	QX451	2	median.TOF	-17.968520829337177
20140722	RIAILs	2	h	zinc	1percwater	18	A	9	CB4856	NA	median.TOF	1.5023056841964677
20140728	RIAILs	2	i	zinc	1percwater	18	A	9	QX243	2	median.TOF	0.48869186605320375
20140729	RIAILs	2	j	zinc	1percwater	18	A	9	QX417	2	median.TOF	-49.62060143559867
20140701	RIAILs	2	b	zinc	1percwater	18	A	9	QX534	2	norm.n	17.123922085233882
20140707	RIAILs	2	c	zinc	1percwater	18	A	9	QX503	2	norm.n	12.522058116411573
20140708	RIAILs	2	d	zinc	1percwater	18	A	9	N2	NA	norm.n	26.713363013143738
20140714	RIAILs	2	e	zinc	1percwater	18	A	9	QX401	2	norm.n	-5.361881585169812
20140715	RIAILs	2	f	zinc	1percwater	18	A	9	QX468	2	norm.n	3.821424226770503
20140721	RIAILs	2	g	zinc	1percwater	18	A	9	QX451	2	norm.n	5.096859372384312
20140722	RIAILs	2	h	zinc	1percwater	18	A	9	CB4856	NA	norm.n	-0.5104149768601342
20140728	RIAILs	2	i	zinc	1percwater	18	A	9	QX243	2	norm.n	-3.1992084794706237
20140729	RIAILs	2	j	zinc	1percwater	18	A	9	QX417	2	norm.n	3.110802004192158
20140701	RIAILs	2	b	zinc	1percwater	18	A	11	QX307	2	median.EXT	25.399703336836165
20140707	RIAILs	2	c	zinc	1percwater	18	A	11	QX437	2	median.EXT	15.05644314923384
20140708	RIAILs	2	d	zinc	1percwater	18	A	11	QX87	1	median.EXT	102.95601749309397
20140714	RIAILs	2	e	zinc	1percwater	18	A	11	QX453	2	median.EXT	24.677622557745376
20140715	RIAILs	2	f	zinc	1percwater	18	A	11	QX416	2	median.EXT	-59.326357095607946
20140721	RIAILs	2	g	zinc	1percwater	18	A	11	QX382	2	median.EXT	-36.53982734106054
20140722	RIAILs	2	h	zinc	1percwater	18	A	11	QX561	2	median.EXT	27.949921537371438
20140728	RIAILs	2	i	zinc	1percwater	18	A	11	QX403	2	median.EXT	-21.359080390500807
20140729	RIAILs	2	j	zinc	1percwater	18	A	11	QX475	2	median.EXT	7.002086794436854
20140701	RIAILs	2	b	zinc	1percwater	18	A	11	QX307	2	median.norm.EXT	0.04190995656167269
20140707	RIAILs	2	c	zinc	1percwater	18	A	11	QX437	2	median.norm.EXT	0.10374932583985776
20140708	RIAILs	2	d	zinc	1percwater	18	A	11	QX87	1	median.norm.EXT	0.0774012755710285
20140714	RIAILs	2	e	zinc	1percwater	18	A	11	QX453	2	median.norm.EXT	0.026595163671393925
20140715	RIAILs	2	f	zinc	1percwater	18	A	11	QX416	2	median.norm.EXT	-0.156359213598676
20140721	RIAILs	2	g	zinc	1percwater	18	A	11	QX382	2	median.norm.EXT	-0.14284178099278866
20140722	RIAILs	2	h	zinc	1percwater	18	A	11	QX561	2	median.norm.EXT	0.19755802395652153
20140728	RIAILs	2	i	zinc	1percwater	18	A	11	QX403	2	median.norm.EXT	-0.11361389379872583
20140729	RIAILs	2	j	zinc	1percwater	18	A	11	QX475	2	median.norm.EXT	0.03460612167467537
20140701	RIAILs	2	b	zinc	1percwater	18	A	11	QX307	2	median.TOF	14.019192807254953
20140707	RIAILs	2	c	zinc	1percwater	18	A	11	QX437	2	median.TOF	3.032732289923991
20140708	RIAILs	2	d	zinc	1percwater	18	A	11	QX87	1	median.TOF	53.64523543580921
20140714	RIAILs	2	e	zinc	1percwater	18	A	11	QX453	2	median.TOF	21.860770316889383
20140715	RIAILs	2	f	zinc	1percwater	18	A	11	QX416	2	median.TOF	-12.792116648224521
20140721	RIAILs	2	g	zinc	1percwater	18	A	11	QX382	2	median.TOF	-15.951392643245766
20140722	RIAILs	2	h	zinc	1percwater	18	A	11	QX561	2	median.TOF	2.4908868934688604
20140728	RIAILs	2	i	zinc	1percwater	18	A	11	QX403	2	median.TOF	4.145842873780198
20140729	RIAILs	2	j	zinc	1percwater	18	A	11	QX475	2	median.TOF	5.222634994168551
20140701	RIAILs	2	b	zinc	1percwater	18	A	11	QX307	2	norm.n	2.4630619442961823
20140707	RIAILs	2	c	zinc	1percwater	18	A	11	QX437	2	norm.n	-11.702422199149687
20140708	RIAILs	2	d	zinc	1percwater	18	A	11	QX87	1	norm.n	8.030244523578352
20140714	RIAILs	2	e	zinc	1percwater	18	A	11	QX453	2	norm.n	-29.998547868903533
20140715	RIAILs	2	f	zinc	1percwater	18	A	11	QX416	2	norm.n	28.859631181506934
20140721	RIAILs	2	g	zinc	1percwater	18	A	11	QX382	2	norm.n	10.168937727206316
20140722	RIAILs	2	h	zinc	1percwater	18	A	11	QX561	2	norm.n	-24.528802308335173
20140728	RIAILs	2	i	zinc	1percwater	18	A	11	QX403	2	norm.n	-9.420785532167404
20140729	RIAILs	2	j	zinc	1percwater	18	A	11	QX475	2	norm.n	-38.505038222700286
20140630	RIAILs	2	a	zinc	1percwater	18	B	1	QX418	2	median.EXT	1.7328558991205103
20140701	RIAILs	2	b	zinc	1percwater	18	B	1	QX482	2	median.EXT	46.662781307933514
20140707	RIAILs	2	c	zinc	1percwater	18	B	1	QX426	2	median.EXT	18.919958482914332
20140708	RIAILs	2	d	zinc	1percwater	18	B	1	QX359	2	median.EXT	-43.443069298209394
20140714	RIAILs	2	e	zinc	1percwater	18	B	1	QX352	2	median.EXT	-66.95753077905952
20140715	RIAILs	2	f	zinc	1percwater	18	B	1	QX108	1	median.EXT	-61.247509631736264
20140721	RIAILs	2	g	zinc	1percwater	18	B	1	QX278	2	median.EXT	19.52865291515597
20140722	RIAILs	2	h	zinc	1percwater	18	B	1	QX132	1	median.EXT	-58.2171889058001
20140630	RIAILs	2	a	zinc	1percwater	18	B	1	QX418	2	median.norm.EXT	-0.11052124185460126
20140701	RIAILs	2	b	zinc	1percwater	18	B	1	QX482	2	median.norm.EXT	0.012103659799095322
20140707	RIAILs	2	c	zinc	1percwater	18	B	1	QX426	2	median.norm.EXT	0.030538325658203982
20140708	RIAILs	2	d	zinc	1percwater	18	B	1	QX359	2	median.norm.EXT	-0.1287733819195067
20140714	RIAILs	2	e	zinc	1percwater	18	B	1	QX352	2	median.norm.EXT	-0.11491826852384976
20140715	RIAILs	2	f	zinc	1percwater	18	B	1	QX108	1	median.norm.EXT	-0.2612335301942723
20140721	RIAILs	2	g	zinc	1percwater	18	B	1	QX278	2	median.norm.EXT	0.08845146484988295
20140722	RIAILs	2	h	zinc	1percwater	18	B	1	QX132	1	median.norm.EXT	-0.21607809662810343
20140630	RIAILs	2	a	zinc	1percwater	18	B	1	QX418	2	median.TOF	4.314081313936599
20140701	RIAILs	2	b	zinc	1percwater	18	B	1	QX482	2	median.TOF	34.78898197228115
20140707	RIAILs	2	c	zinc	1percwater	18	B	1	QX426	2	median.TOF	10.791102664222588
20140708	RIAILs	2	d	zinc	1percwater	18	B	1	QX359	2	median.TOF	-13.669066579644783
20140714	RIAILs	2	e	zinc	1percwater	18	B	1	QX352	2	median.TOF	-24.751480402915615
20140715	RIAILs	2	f	zinc	1percwater	18	B	1	QX108	1	median.TOF	-14.016618087834512
20140721	RIAILs	2	g	zinc	1percwater	18	B	1	QX278	2	median.TOF	17.335137270377633
20140722	RIAILs	2	h	zinc	1percwater	18	B	1	QX132	1	median.TOF	-13.924634488556732
20140630	RIAILs	2	a	zinc	1percwater	18	B	1	QX418	2	norm.n	20.568582021888332
20140701	RIAILs	2	b	zinc	1percwater	18	B	1	QX482	2	norm.n	-10.788012274543608
20140707	RIAILs	2	c	zinc	1percwater	18	B	1	QX426	2	norm.n	-3.1446085502550996
20140708	RIAILs	2	d	zinc	1percwater	18	B	1	QX359	2	norm.n	14.935907820128657
20140714	RIAILs	2	e	zinc	1percwater	18	B	1	QX352	2	norm.n	-34.779874079071234
20140715	RIAILs	2	f	zinc	1percwater	18	B	1	QX108	1	norm.n	-27.007321943517017
20140721	RIAILs	2	g	zinc	1percwater	18	B	1	QX278	2	norm.n	12.97542554886616
20140722	RIAILs	2	h	zinc	1percwater	18	B	1	QX132	1	norm.n	10.722775127294543
20140630	RIAILs	2	a	zinc	1percwater	18	B	3	QX553	2	median.EXT	11.338714788587774
20140701	RIAILs	2	b	zinc	1percwater	18	B	3	QX158	1	median.EXT	28.61142111577113
20140707	RIAILs	2	c	zinc	1percwater	18	B	3	QX245	2	median.EXT	-8.354818025352802
20140708	RIAILs	2	d	zinc	1percwater	18	B	3	QX399	2	median.EXT	58.11276072861032
20140714	RIAILs	2	e	zinc	1percwater	18	B	3	QX506	2	median.EXT	-11.783191633375532
20140715	RIAILs	2	f	zinc	1percwater	18	B	3	QX37	1	median.EXT	-99.01239477846173
20140721	RIAILs	2	g	zinc	1percwater	18	B	3	QX487	2	median.EXT	-6.74431641748305
20140722	RIAILs	2	h	zinc	1percwater	18	B	3	QX529	2	median.EXT	-54.30098205044262
20140630	RIAILs	2	a	zinc	1percwater	18	B	3	QX553	2	median.norm.EXT	-0.06619807740139075
20140701	RIAILs	2	b	zinc	1percwater	18	B	3	QX158	1	median.norm.EXT	-0.08790489465144036
20140707	RIAILs	2	c	zinc	1percwater	18	B	3	QX245	2	median.norm.EXT	-0.08721351371147844
20140708	RIAILs	2	d	zinc	1percwater	18	B	3	QX399	2	median.norm.EXT	-0.032085695709127976
20140714	RIAILs	2	e	zinc	1percwater	18	B	3	QX506	2	median.norm.EXT	-0.14175530690577978
20140715	RIAILs	2	f	zinc	1percwater	18	B	3	QX37	1	median.norm.EXT	-0.23589273002344657
20140721	RIAILs	2	g	zinc	1percwater	18	B	3	QX487	2	median.norm.EXT	-0.05609466213982184
20140722	RIAILs	2	h	zinc	1percwater	18	B	3	QX529	2	median.norm.EXT	-0.1935725518886707
20140630	RIAILs	2	a	zinc	1percwater	18	B	3	QX553	2	median.TOF	3.3140813139370513
20140701	RIAILs	2	b	zinc	1percwater	18	B	3	QX158	1	median.TOF	21.569802490540756
20140707	RIAILs	2	c	zinc	1percwater	18	B	3	QX245	2	median.TOF	-1.2652164144270168
20140708	RIAILs	2	d	zinc	1percwater	18	B	3	QX399	2	median.TOF	9.993018948457587
20140714	RIAILs	2	e	zinc	1percwater	18	B	3	QX506	2	median.TOF	15.669750374473782
20140715	RIAILs	2	f	zinc	1percwater	18	B	3	QX37	1	median.TOF	-35.93252690735432
20140721	RIAILs	2	g	zinc	1percwater	18	B	3	QX487	2	median.TOF	-0.6534439388947586
20140722	RIAILs	2	h	zinc	1percwater	18	B	3	QX529	2	median.TOF	-24.65523276102474
20140630	RIAILs	2	a	zinc	1percwater	18	B	3	QX553	2	norm.n	-0.5693036245283175
20140701	RIAILs	2	b	zinc	1percwater	18	B	3	QX158	1	norm.n	-3.310522231566252
20140707	RIAILs	2	c	zinc	1percwater	18	B	3	QX245	2	norm.n	8.516251590682614
20140708	RIAILs	2	d	zinc	1percwater	18	B	3	QX399	2	norm.n	-14.470974839104782
20140714	RIAILs	2	e	zinc	1percwater	18	B	3	QX506	2	norm.n	-37.92356625121706
20140715	RIAILs	2	f	zinc	1percwater	18	B	3	QX37	1	norm.n	-2.9149207486436493
20140721	RIAILs	2	g	zinc	1percwater	18	B	3	QX487	2	norm.n	1.652737512702574
20140722	RIAILs	2	h	zinc	1percwater	18	B	3	QX529	2	norm.n	-2.674429989057302
20140630	RIAILs	2	a	zinc	1percwater	18	B	5	QX315	2	median.EXT	18.163044313389115
20140701	RIAILs	2	b	zinc	1percwater	18	B	5	QX404	2	median.EXT	62.2141415000959
20140707	RIAILs	2	c	zinc	1percwater	18	B	5	QX521	2	median.EXT	47.78841949736566
20140708	RIAILs	2	d	zinc	1percwater	18	B	5	QX305	2	median.EXT	112.50557050962823
20140714	RIAILs	2	e	zinc	1percwater	18	B	5	N2	NA	median.EXT	69.57851652467684
20140721	RIAILs	2	g	zinc	1percwater	18	B	5	QX492	2	median.EXT	-0.17945051252277067
20140630	RIAILs	2	a	zinc	1percwater	18	B	5	QX315	2	median.norm.EXT	-0.03132698786200431
20140701	RIAILs	2	b	zinc	1percwater	18	B	5	QX404	2	median.norm.EXT	0.2239765030662084
20140707	RIAILs	2	c	zinc	1percwater	18	B	5	QX521	2	median.norm.EXT	0.10194049366667257
20140708	RIAILs	2	d	zinc	1percwater	18	B	5	QX305	2	median.norm.EXT	0.4121402868529544
20140714	RIAILs	2	e	zinc	1percwater	18	B	5	N2	NA	median.norm.EXT	0.12634402829179062
20140721	RIAILs	2	g	zinc	1percwater	18	B	5	QX492	2	median.norm.EXT	-0.005637112488815099
20140630	RIAILs	2	a	zinc	1percwater	18	B	5	QX315	2	median.TOF	2.8985599319110227
20140701	RIAILs	2	b	zinc	1percwater	18	B	5	QX404	2	median.TOF	7.435101626774759
20140707	RIAILs	2	c	zinc	1percwater	18	B	5	QX521	2	median.TOF	10.088663931079383
20140708	RIAILs	2	d	zinc	1percwater	18	B	5	QX305	2	median.TOF	42.02727532064041
20140714	RIAILs	2	e	zinc	1percwater	18	B	5	N2	NA	median.TOF	22.057499654668785
20140721	RIAILs	2	g	zinc	1percwater	18	B	5	QX492	2	median.TOF	-0.32201373734935995
20140630	RIAILs	2	a	zinc	1percwater	18	B	5	QX315	2	norm.n	-32.850378226301025
20140701	RIAILs	2	b	zinc	1percwater	18	B	5	QX404	2	norm.n	18.312130954635027
20140707	RIAILs	2	c	zinc	1percwater	18	B	5	QX521	2	norm.n	10.288868012256875
20140708	RIAILs	2	d	zinc	1percwater	18	B	5	QX305	2	norm.n	4.228595473359304
20140714	RIAILs	2	e	zinc	1percwater	18	B	5	N2	NA	norm.n	4.193996555148452
20140721	RIAILs	2	g	zinc	1percwater	18	B	5	QX492	2	norm.n	9.225067475919573
20140701	RIAILs	2	b	zinc	1percwater	18	B	7	QX402	2	median.EXT	-15.720992594943825
20140707	RIAILs	2	c	zinc	1percwater	18	B	7	QX15	1	median.EXT	-16.73859192823014
20140708	RIAILs	2	d	zinc	1percwater	18	B	7	QX363	2	median.EXT	35.33846006645669
20140714	RIAILs	2	e	zinc	1percwater	18	B	7	QX192	1	median.EXT	24.54113789142587
20140715	RIAILs	2	f	zinc	1percwater	18	B	7	QX91	1	median.EXT	-19.989853187523252
20140722	RIAILs	2	h	zinc	1percwater	18	B	7	QX456	2	median.EXT	4.400368520837167
20140728	RIAILs	2	i	zinc	1percwater	18	B	7	QX166	1	median.EXT	61.664792529952265
20140729	RIAILs	2	j	zinc	1percwater	18	B	7	QX413	2	median.EXT	41.90117358574021
20140701	RIAILs	2	b	zinc	1percwater	18	B	7	QX402	2	median.norm.EXT	-0.15400703498727317
20140707	RIAILs	2	c	zinc	1percwater	18	B	7	QX15	1	median.norm.EXT	-0.0786281410661209
20140708	RIAILs	2	d	zinc	1percwater	18	B	7	QX363	2	median.norm.EXT	0.12449532212410108
20140714	RIAILs	2	e	zinc	1percwater	18	B	7	QX192	1	median.norm.EXT	-0.006596981576469395
20140715	RIAILs	2	f	zinc	1percwater	18	B	7	QX91	1	median.norm.EXT	-0.09861355261083538
20140722	RIAILs	2	h	zinc	1percwater	18	B	7	QX456	2	median.norm.EXT	0.00806477962630188
20140728	RIAILs	2	i	zinc	1percwater	18	B	7	QX166	1	median.norm.EXT	0.09617283224933044
20140729	RIAILs	2	j	zinc	1percwater	18	B	7	QX413	2	median.norm.EXT	0.06681944005346153
20140701	RIAILs	2	b	zinc	1percwater	18	B	7	QX402	2	median.TOF	5.283660014411567
20140707	RIAILs	2	c	zinc	1percwater	18	B	7	QX15	1	median.TOF	-11.399917278193012
20140708	RIAILs	2	d	zinc	1percwater	18	B	7	QX363	2	median.TOF	11.420733996199216
20140714	RIAILs	2	e	zinc	1percwater	18	B	7	QX192	1	median.TOF	8.90034864694179
20140715	RIAILs	2	f	zinc	1percwater	18	B	7	QX91	1	median.TOF	-9.010908692470709
20140722	RIAILs	2	h	zinc	1percwater	18	B	7	QX456	2	median.TOF	1.1986475844816569
20140728	RIAILs	2	i	zinc	1percwater	18	B	7	QX166	1	median.TOF	33.5670736511696
20140729	RIAILs	2	j	zinc	1percwater	18	B	7	QX413	2	median.TOF	11.148800291933322
20140701	RIAILs	2	b	zinc	1percwater	18	B	7	QX402	2	norm.n	12.97105558699642
20140707	RIAILs	2	c	zinc	1percwater	18	B	7	QX15	1	norm.n	-42.340056237171574
20140708	RIAILs	2	d	zinc	1percwater	18	B	7	QX363	2	norm.n	3.495656977599565
20140714	RIAILs	2	e	zinc	1percwater	18	B	7	QX192	1	norm.n	4.53507192278706
20140715	RIAILs	2	f	zinc	1percwater	18	B	7	QX91	1	norm.n	-21.238576539095387
20140722	RIAILs	2	h	zinc	1percwater	18	B	7	QX456	2	norm.n	27.11850927256832
20140728	RIAILs	2	i	zinc	1percwater	18	B	7	QX166	1	norm.n	21.675486679858572
20140729	RIAILs	2	j	zinc	1percwater	18	B	7	QX413	2	norm.n	-8.992244487850966
20140630	RIAILs	2	a	zinc	1percwater	18	B	9	QX334	2	median.EXT	-51.48561473621387
20140701	RIAILs	2	b	zinc	1percwater	18	B	9	QX39	1	median.EXT	-60.75703989868019
20140707	RIAILs	2	c	zinc	1percwater	18	B	9	QX378	2	median.EXT	13.213662230863706
20140708	RIAILs	2	d	zinc	1percwater	18	B	9	QX445	2	median.EXT	7.382591556106621
20140714	RIAILs	2	e	zinc	1percwater	18	B	9	QX465	2	median.EXT	19.77805992032852
20140715	RIAILs	2	f	zinc	1percwater	18	B	9	QX58	1	median.EXT	-25.174083694748912
20140721	RIAILs	2	g	zinc	1percwater	18	B	9	QX442	2	median.EXT	10.207937741610797
20140722	RIAILs	2	h	zinc	1percwater	18	B	9	QX372	2	median.EXT	-64.15593735209605
20140728	RIAILs	2	i	zinc	1percwater	18	B	9	QX449	2	median.EXT	33.69047262603346
20140729	RIAILs	2	j	zinc	1percwater	18	B	9	QX20	1	median.EXT	54.16510704023865
20140630	RIAILs	2	a	zinc	1percwater	18	B	9	QX334	2	median.norm.EXT	-0.10409570004070362
20140701	RIAILs	2	b	zinc	1percwater	18	B	9	QX39	1	median.norm.EXT	-0.16344084428424793
20140707	RIAILs	2	c	zinc	1percwater	18	B	9	QX378	2	median.norm.EXT	0.06774742386454023
20140708	RIAILs	2	d	zinc	1percwater	18	B	9	QX445	2	median.norm.EXT	0.10782683034488719
20140714	RIAILs	2	e	zinc	1percwater	18	B	9	QX465	2	median.norm.EXT	-0.0029868790369396627
20140715	RIAILs	2	f	zinc	1percwater	18	B	9	QX58	1	median.norm.EXT	-0.03255108662104461
20140721	RIAILs	2	g	zinc	1percwater	18	B	9	QX442	2	median.norm.EXT	0.027106187967874434
20140722	RIAILs	2	h	zinc	1percwater	18	B	9	QX372	2	median.norm.EXT	-0.1362720012124527
20140728	RIAILs	2	i	zinc	1percwater	18	B	9	QX449	2	median.norm.EXT	0.030696166726279082
20140729	RIAILs	2	j	zinc	1percwater	18	B	9	QX20	1	median.norm.EXT	0.08970269490063432
20140630	RIAILs	2	a	zinc	1percwater	18	B	9	QX334	2	median.TOF	-11.449998455725623
20140701	RIAILs	2	b	zinc	1percwater	18	B	9	QX39	1	median.TOF	-23.121217451874845
20140707	RIAILs	2	c	zinc	1percwater	18	B	9	QX378	2	median.TOF	5.274361915625392
20140708	RIAILs	2	d	zinc	1percwater	18	B	9	QX445	2	median.TOF	-9.978434074723394
20140714	RIAILs	2	e	zinc	1percwater	18	B	9	QX465	2	median.TOF	8.17507233234337
20140715	RIAILs	2	f	zinc	1percwater	18	B	9	QX58	1	median.TOF	-11.774988462133113
20140721	RIAILs	2	g	zinc	1percwater	18	B	9	QX442	2	median.TOF	-13.27140405406356
20140722	RIAILs	2	h	zinc	1percwater	18	B	9	QX372	2	median.TOF	-23.27319287619354
20140728	RIAILs	2	i	zinc	1percwater	18	B	9	QX449	2	median.TOF	16.527882758611398
20140729	RIAILs	2	j	zinc	1percwater	18	B	9	QX20	1	median.TOF	26.53616213463411
20140630	RIAILs	2	a	zinc	1percwater	18	B	9	QX334	2	norm.n	1.1244601622067403
20140701	RIAILs	2	b	zinc	1percwater	18	B	9	QX39	1	norm.n	-24.947188515299967
20140707	RIAILs	2	c	zinc	1percwater	18	B	9	QX378	2	norm.n	40.231305971757244
20140708	RIAILs	2	d	zinc	1percwater	18	B	9	QX445	2	norm.n	-20.149002948834386
20140714	RIAILs	2	e	zinc	1percwater	18	B	9	QX465	2	norm.n	6.263171647105991
20140715	RIAILs	2	f	zinc	1percwater	18	B	9	QX58	1	norm.n	8.825295243923138
20140721	RIAILs	2	g	zinc	1percwater	18	B	9	QX442	2	norm.n	-3.776868032656749
20140722	RIAILs	2	h	zinc	1percwater	18	B	9	QX372	2	norm.n	7.460552394495084
20140728	RIAILs	2	i	zinc	1percwater	18	B	9	QX449	2	norm.n	-11.31483577725982
20140729	RIAILs	2	j	zinc	1percwater	18	B	9	QX20	1	norm.n	9.002181255169187
20140630	RIAILs	2	a	zinc	1percwater	18	B	11	QX321	2	median.EXT	37.466639422880455
20140701	RIAILs	2	b	zinc	1percwater	18	B	11	QX411	2	median.EXT	-3.9669505019870446
20140707	RIAILs	2	c	zinc	1percwater	18	B	11	QX336	2	median.EXT	-24.143100246417838
20140708	RIAILs	2	d	zinc	1percwater	18	B	11	QX524	2	median.EXT	-46.07460828375806
20140714	RIAILs	2	e	zinc	1percwater	18	B	11	QX497	2	median.EXT	-58.904363411269024
20140715	RIAILs	2	f	zinc	1percwater	18	B	11	QX383	2	median.EXT	73.60563849428905
20140721	RIAILs	2	g	zinc	1percwater	18	B	11	QX333	2	median.EXT	-45.618198958818716
20140722	RIAILs	2	h	zinc	1percwater	18	B	11	QX435	2	median.EXT	-25.073951383081642
20140630	RIAILs	2	a	zinc	1percwater	18	B	11	QX321	2	median.norm.EXT	0.0678116639623695
20140701	RIAILs	2	b	zinc	1percwater	18	B	11	QX411	2	median.norm.EXT	-0.07612807203964406
20140707	RIAILs	2	c	zinc	1percwater	18	B	11	QX336	2	median.norm.EXT	-0.06713646601260467
20140708	RIAILs	2	d	zinc	1percwater	18	B	11	QX524	2	median.norm.EXT	-0.04475117350800036
20140714	RIAILs	2	e	zinc	1percwater	18	B	11	QX497	2	median.norm.EXT	-0.1692371041624588
20140715	RIAILs	2	f	zinc	1percwater	18	B	11	QX383	2	median.norm.EXT	0.08304311665919904
20140721	RIAILs	2	g	zinc	1percwater	18	B	11	QX333	2	median.norm.EXT	-0.19555279310459572
20140722	RIAILs	2	h	zinc	1percwater	18	B	11	QX435	2	median.norm.EXT	-0.07568964114621979
20140630	RIAILs	2	a	zinc	1percwater	18	B	11	QX321	2	median.TOF	8.358981601858465
20140701	RIAILs	2	b	zinc	1percwater	18	B	11	QX411	2	median.TOF	7.744081684359157
20140707	RIAILs	2	c	zinc	1percwater	18	B	11	QX336	2	median.TOF	-2.7199286890108034
20140708	RIAILs	2	d	zinc	1percwater	18	B	11	QX524	2	median.TOF	-14.01762496728159
20140714	RIAILs	2	e	zinc	1percwater	18	B	11	QX497	2	median.TOF	-13.588619999824818
20140715	RIAILs	2	f	zinc	1percwater	18	B	11	QX383	2	median.TOF	33.39890329419108
20140721	RIAILs	2	g	zinc	1percwater	18	B	11	QX333	2	median.TOF	-24.754663305466366
20140722	RIAILs	2	h	zinc	1percwater	18	B	11	QX435	2	median.TOF	-15.992372357933945
20140630	RIAILs	2	a	zinc	1percwater	18	B	11	QX321	2	norm.n	-1.0806650675916192
20140701	RIAILs	2	b	zinc	1percwater	18	B	11	QX411	2	norm.n	-11.403891180727774
20140707	RIAILs	2	c	zinc	1percwater	18	B	11	QX336	2	norm.n	1.3227394123424494
20140708	RIAILs	2	d	zinc	1percwater	18	B	11	QX524	2	norm.n	-4.646099685969911
20140714	RIAILs	2	e	zinc	1percwater	18	B	11	QX497	2	norm.n	-8.1577241096599
20140715	RIAILs	2	f	zinc	1percwater	18	B	11	QX383	2	norm.n	-17.425314437418432
20140721	RIAILs	2	g	zinc	1percwater	18	B	11	QX333	2	norm.n	-35.375327361654044
20140722	RIAILs	2	h	zinc	1percwater	18	B	11	QX435	2	norm.n	11.919190568499198
20140701	RIAILs	2	b	zinc	1percwater	18	C	1	QX444	2	median.EXT	36.4988093699047
20140708	RIAILs	2	d	zinc	1percwater	18	C	1	QX252	2	median.EXT	35.41683168421487
20140714	RIAILs	2	e	zinc	1percwater	18	C	1	QX213	1	median.EXT	-89.06291382241349
20140715	RIAILs	2	f	zinc	1percwater	18	C	1	QX17	1	median.EXT	11.670504399249337
20140721	RIAILs	2	g	zinc	1percwater	18	C	1	QX187	1	median.EXT	19.185396150672332
20140722	RIAILs	2	h	zinc	1percwater	18	C	1	QX270	2	median.EXT	-48.40997944505283
20140728	RIAILs	2	i	zinc	1percwater	18	C	1	QX33	1	median.EXT	32.84902303717793
20140729	RIAILs	2	j	zinc	1percwater	18	C	1	QX55	1	median.EXT	40.546218284086784
20140701	RIAILs	2	b	zinc	1percwater	18	C	1	QX444	2	median.norm.EXT	0.02671769373148627
20140708	RIAILs	2	d	zinc	1percwater	18	C	1	QX252	2	median.norm.EXT	0.23584943741552292
20140714	RIAILs	2	e	zinc	1percwater	18	C	1	QX213	1	median.norm.EXT	-0.10009292600109777
20140715	RIAILs	2	f	zinc	1percwater	18	C	1	QX17	1	median.norm.EXT	-0.045897575044685876
20140721	RIAILs	2	g	zinc	1percwater	18	C	1	QX187	1	median.norm.EXT	0.0641977838058125
20140722	RIAILs	2	h	zinc	1percwater	18	C	1	QX270	2	median.norm.EXT	-0.15067929240251035
20140728	RIAILs	2	i	zinc	1percwater	18	C	1	QX33	1	median.norm.EXT	0.017468068632062177
20140729	RIAILs	2	j	zinc	1percwater	18	C	1	QX55	1	median.norm.EXT	0.0250968693256661
20140701	RIAILs	2	b	zinc	1percwater	18	C	1	QX444	2	median.TOF	11.350623008800351
20140708	RIAILs	2	d	zinc	1percwater	18	C	1	QX252	2	median.TOF	18.420733996199214
20140714	RIAILs	2	e	zinc	1percwater	18	C	1	QX213	1	median.TOF	-42.31312143943481
20140715	RIAILs	2	f	zinc	1percwater	18	C	1	QX17	1	median.TOF	15.944191019607292
20140721	RIAILs	2	g	zinc	1percwater	18	C	1	QX187	1	median.TOF	15.571057500715233
20140722	RIAILs	2	h	zinc	1percwater	18	C	1	QX270	2	median.TOF	-11.351574661309929
20140728	RIAILs	2	i	zinc	1percwater	18	C	1	QX33	1	median.TOF	28.3874724994816
20140729	RIAILs	2	j	zinc	1percwater	18	C	1	QX55	1	median.TOF	10.985939888842525
20140701	RIAILs	2	b	zinc	1percwater	18	C	1	QX444	2	norm.n	-7.296973671532011
20140708	RIAILs	2	d	zinc	1percwater	18	C	1	QX252	2	norm.n	29.8633262485167
20140714	RIAILs	2	e	zinc	1percwater	18	C	1	QX213	1	norm.n	2.5418462028041855
20140715	RIAILs	2	f	zinc	1percwater	18	C	1	QX17	1	norm.n	-31.440798506028976
20140721	RIAILs	2	g	zinc	1percwater	18	C	1	QX187	1	norm.n	11.967683514560878
20140722	RIAILs	2	h	zinc	1percwater	18	C	1	QX270	2	norm.n	-13.49686641682591
20140728	RIAILs	2	i	zinc	1percwater	18	C	1	QX33	1	norm.n	3.2216872772952674
20140729	RIAILs	2	j	zinc	1percwater	18	C	1	QX55	1	norm.n	-36.875649435773624
20140630	RIAILs	2	a	zinc	1percwater	18	C	3	QX421	2	median.EXT	37.906719198690716
20140701	RIAILs	2	b	zinc	1percwater	18	C	3	QX272	2	median.EXT	91.64071556310856
20140707	RIAILs	2	c	zinc	1percwater	18	C	3	QX406	2	median.EXT	-0.23183907183119332
20140708	RIAILs	2	d	zinc	1percwater	18	C	3	QX446	2	median.EXT	13.73982987950167
20140714	RIAILs	2	e	zinc	1percwater	18	C	3	QX42	1	median.EXT	-15.467422140601194
20140715	RIAILs	2	f	zinc	1percwater	18	C	3	QX220	1	median.EXT	73.1515771595671
20140721	RIAILs	2	g	zinc	1percwater	18	C	3	QX88	1	median.EXT	20.79173088625332
20140722	RIAILs	2	h	zinc	1percwater	18	C	3	QX204	1	median.EXT	86.28100391857178
20140728	RIAILs	2	i	zinc	1percwater	18	C	3	QX332	2	median.EXT	-16.307720198338426
20140729	RIAILs	2	j	zinc	1percwater	18	C	3	QX254	2	median.EXT	20.674142918379225
20140630	RIAILs	2	a	zinc	1percwater	18	C	3	QX421	2	median.norm.EXT	0.0191693340699196
20140701	RIAILs	2	b	zinc	1percwater	18	C	3	QX272	2	median.norm.EXT	0.17440897824064072
20140707	RIAILs	2	c	zinc	1percwater	18	C	3	QX406	2	median.norm.EXT	0.0756268709890971
20140708	RIAILs	2	d	zinc	1percwater	18	C	3	QX446	2	median.norm.EXT	0.282776981405666
20140714	RIAILs	2	e	zinc	1percwater	18	C	3	QX42	1	median.norm.EXT	-0.015364901164325645
20140715	RIAILs	2	f	zinc	1percwater	18	C	3	QX220	1	median.norm.EXT	0.1272907403652113
20140721	RIAILs	2	g	zinc	1percwater	18	C	3	QX88	1	median.norm.EXT	0.04223007477811309
20140722	RIAILs	2	h	zinc	1percwater	18	C	3	QX204	1	median.norm.EXT	0.1905058120014062
20140728	RIAILs	2	i	zinc	1percwater	18	C	3	QX332	2	median.norm.EXT	0.003677859304687628
20140729	RIAILs	2	j	zinc	1percwater	18	C	3	QX254	2	median.norm.EXT	-0.020553363420897766
20140630	RIAILs	2	a	zinc	1percwater	18	C	3	QX421	2	median.TOF	13.021842004949523
20140701	RIAILs	2	b	zinc	1percwater	18	C	3	QX272	2	median.TOF	39.17102185711235
20140707	RIAILs	2	c	zinc	1percwater	18	C	3	QX406	2	median.TOF	6.55518243388499
20140708	RIAILs	2	d	zinc	1percwater	18	C	3	QX446	2	median.TOF	9.719070138044438
20140714	RIAILs	2	e	zinc	1percwater	18	C	3	QX42	1	median.TOF	-3.908631410642611
20140715	RIAILs	2	f	zinc	1percwater	18	C	3	QX220	1	median.TOF	19.291974532255672
20140721	RIAILs	2	g	zinc	1percwater	18	C	3	QX88	1	median.TOF	8.975934967001647
20140722	RIAILs	2	h	zinc	1percwater	18	C	3	QX204	1	median.TOF	34.73822591453407
20140728	RIAILs	2	i	zinc	1percwater	18	C	3	QX332	2	median.TOF	-12.747228364284394
20140729	RIAILs	2	j	zinc	1percwater	18	C	3	QX254	2	median.TOF	18.65450968729713
20140630	RIAILs	2	a	zinc	1percwater	18	C	3	QX421	2	norm.n	-20.79184843151339
20140701	RIAILs	2	b	zinc	1percwater	18	C	3	QX272	2	norm.n	0.1994069197103252
20140707	RIAILs	2	c	zinc	1percwater	18	C	3	QX406	2	norm.n	-1.343927254324208
20140708	RIAILs	2	d	zinc	1percwater	18	C	3	QX446	2	norm.n	-11.308392118694005
20140714	RIAILs	2	e	zinc	1percwater	18	C	3	QX42	1	norm.n	-2.8272940391910506
20140715	RIAILs	2	f	zinc	1percwater	18	C	3	QX220	1	norm.n	15.64676391740359
20140721	RIAILs	2	g	zinc	1percwater	18	C	3	QX88	1	norm.n	-8.909663299237838
20140722	RIAILs	2	h	zinc	1percwater	18	C	3	QX204	1	norm.n	-3.8708454302619355
20140728	RIAILs	2	i	zinc	1percwater	18	C	3	QX332	2	norm.n	17.71129358852048
20140729	RIAILs	2	j	zinc	1percwater	18	C	3	QX254	2	norm.n	-19.331384346913254
20140630	RIAILs	2	a	zinc	1percwater	18	C	5	QX75	1	median.EXT	25.036451008611248
20140701	RIAILs	2	b	zinc	1percwater	18	C	5	QX480	2	median.EXT	89.37088473561226
20140707	RIAILs	2	c	zinc	1percwater	18	C	5	QX438	2	median.EXT	-23.87193808940693
20140708	RIAILs	2	d	zinc	1percwater	18	C	5	QX515	2	median.EXT	-117.9858694583447
20140714	RIAILs	2	e	zinc	1percwater	18	C	5	QX528	2	median.EXT	14.435279001958385
20140715	RIAILs	2	f	zinc	1percwater	18	C	5	QX127	1	median.EXT	-52.66913801397808
20140721	RIAILs	2	g	zinc	1percwater	18	C	5	QX160	1	median.EXT	2.5610858676361086
20140728	RIAILs	2	i	zinc	1percwater	18	C	5	QX484	2	median.EXT	-47.85052035847375
20140729	RIAILs	2	j	zinc	1percwater	18	C	5	QX597	2	median.EXT	33.39080637808503
20140630	RIAILs	2	a	zinc	1percwater	18	C	5	QX75	1	median.norm.EXT	0.05453514534537252
20140701	RIAILs	2	b	zinc	1percwater	18	C	5	QX480	2	median.norm.EXT	0.05390652794049476
20140707	RIAILs	2	c	zinc	1percwater	18	C	5	QX438	2	median.norm.EXT	-0.09282090140144204
20140708	RIAILs	2	d	zinc	1percwater	18	C	5	QX515	2	median.norm.EXT	-0.3040785060127009
20140714	RIAILs	2	e	zinc	1percwater	18	C	5	QX528	2	median.norm.EXT	0.08206660293769318
20140715	RIAILs	2	f	zinc	1percwater	18	C	5	QX127	1	median.norm.EXT	-0.12193861754208715
20140721	RIAILs	2	g	zinc	1percwater	18	C	5	QX160	1	median.norm.EXT	-0.002115995816262763
20140728	RIAILs	2	i	zinc	1percwater	18	C	5	QX484	2	median.norm.EXT	-0.11038126649791524
20140729	RIAILs	2	j	zinc	1percwater	18	C	5	QX597	2	median.norm.EXT	0.04526153556926743
20140630	RIAILs	2	a	zinc	1percwater	18	C	5	QX75	1	median.TOF	2.7916311699756995
20140701	RIAILs	2	b	zinc	1percwater	18	C	5	QX480	2	median.TOF	34.98000191469676
20140707	RIAILs	2	c	zinc	1percwater	18	C	5	QX438	2	median.TOF	-6.07990586737522
20140708	RIAILs	2	d	zinc	1percwater	18	C	5	QX515	2	median.TOF	-39.43885574467099
20140714	RIAILs	2	e	zinc	1percwater	18	C	5	QX528	2	median.TOF	-0.5604604605000152
20140715	RIAILs	2	f	zinc	1percwater	18	C	5	QX127	1	median.TOF	-19.12354684976992
20140721	RIAILs	2	g	zinc	1percwater	18	C	5	QX160	1	median.TOF	-0.3840422113627684
20140728	RIAILs	2	i	zinc	1percwater	18	C	5	QX484	2	median.TOF	-18.6125275005184
20140729	RIAILs	2	j	zinc	1percwater	18	C	5	QX597	2	median.TOF	24.750019658504925
20140630	RIAILs	2	a	zinc	1percwater	18	C	5	QX75	1	norm.n	-5.235002536906868
20140701	RIAILs	2	b	zinc	1percwater	18	C	5	QX480	2	norm.n	6.800266294782143
20140707	RIAILs	2	c	zinc	1percwater	18	C	5	QX438	2	norm.n	24.538509939310273
20140708	RIAILs	2	d	zinc	1percwater	18	C	5	QX515	2	norm.n	-59.64706744025807
20140714	RIAILs	2	e	zinc	1percwater	18	C	5	QX528	2	norm.n	-10.81471323344497
20140715	RIAILs	2	f	zinc	1percwater	18	C	5	QX127	1	norm.n	-8.525457666597061
20140721	RIAILs	2	g	zinc	1percwater	18	C	5	QX160	1	norm.n	18.443741265751875
20140728	RIAILs	2	i	zinc	1percwater	18	C	5	QX484	2	norm.n	-25.869746163289932
20140729	RIAILs	2	j	zinc	1percwater	18	C	5	QX597	2	norm.n	6.913418808699353
20140630	RIAILs	2	a	zinc	1percwater	18	C	7	QX476	2	median.EXT	-57.309944261015005
20140701	RIAILs	2	b	zinc	1percwater	18	C	7	QX496	2	median.EXT	23.768640197400998
20140707	RIAILs	2	c	zinc	1percwater	18	C	7	QX337	2	median.EXT	56.00194445192874
20140708	RIAILs	2	d	zinc	1percwater	18	C	7	QX431	2	median.EXT	32.3929587637618
20140715	RIAILs	2	f	zinc	1percwater	18	C	7	QX53	1	median.EXT	-7.409674394136955
20140721	RIAILs	2	g	zinc	1percwater	18	C	7	QX452	2	median.EXT	-26.891168291457735
20140722	RIAILs	2	h	zinc	1percwater	18	C	7	QX165	1	median.EXT	-3.173057416150177
20140630	RIAILs	2	a	zinc	1percwater	18	C	7	QX476	2	median.norm.EXT	-0.129805921072942
20140701	RIAILs	2	b	zinc	1percwater	18	C	7	QX496	2	median.norm.EXT	0.03592846864687548
20140707	RIAILs	2	c	zinc	1percwater	18	C	7	QX337	2	median.norm.EXT	0.20050508935199265
20140708	RIAILs	2	d	zinc	1percwater	18	C	7	QX431	2	median.norm.EXT	0.02525696802828743
20140715	RIAILs	2	f	zinc	1percwater	18	C	7	QX53	1	median.norm.EXT	-0.02547468802896061
20140721	RIAILs	2	g	zinc	1percwater	18	C	7	QX452	2	median.norm.EXT	-0.08168065121235282
20140722	RIAILs	2	h	zinc	1percwater	18	C	7	QX165	1	median.norm.EXT	0.016497061711443817
20140630	RIAILs	2	a	zinc	1percwater	18	C	7	QX476	2	median.TOF	-18.101827505583067
20140701	RIAILs	2	b	zinc	1percwater	18	C	7	QX496	2	median.TOF	-5.952647653420246
20140707	RIAILs	2	c	zinc	1percwater	18	C	7	QX337	2	median.TOF	15.257621167028196
20140708	RIAILs	2	d	zinc	1percwater	18	C	7	QX431	2	median.TOF	11.072175608562407
20140715	RIAILs	2	f	zinc	1percwater	18	C	7	QX53	1	median.TOF	7.371131192360492
20140721	RIAILs	2	g	zinc	1percwater	18	C	7	QX452	2	median.TOF	-15.754663305466362
20140722	RIAILs	2	h	zinc	1percwater	18	C	7	QX165	1	median.TOF	2.1758100030264425
20140630	RIAILs	2	a	zinc	1percwater	18	C	7	QX476	2	norm.n	32.89997984664537
20140701	RIAILs	2	b	zinc	1percwater	18	C	7	QX496	2	norm.n	18.632883482222287
20140707	RIAILs	2	c	zinc	1percwater	18	C	7	QX337	2	norm.n	21.316932886613493
20140708	RIAILs	2	d	zinc	1percwater	18	C	7	QX431	2	norm.n	18.685298138787097
20140715	RIAILs	2	f	zinc	1percwater	18	C	7	QX53	1	norm.n	32.6240410312777
20140721	RIAILs	2	g	zinc	1percwater	18	C	7	QX452	2	norm.n	-18.666079506308364
20140722	RIAILs	2	h	zinc	1percwater	18	C	7	QX165	1	norm.n	21.093347661076173
20140630	RIAILs	2	a	zinc	1percwater	18	C	9	CB4856	NA	median.EXT	-53.24327118042661
20140701	RIAILs	2	b	zinc	1percwater	18	C	9	QX397	2	median.EXT	87.33255441013426
20140707	RIAILs	2	c	zinc	1percwater	18	C	9	QX375	2	median.EXT	-30.830945104899726
20140714	RIAILs	2	e	zinc	1percwater	18	C	9	QX554	2	median.EXT	55.38572598542412
20140715	RIAILs	2	f	zinc	1percwater	18	C	9	QX41	1	median.EXT	36.83447633727815
20140721	RIAILs	2	g	zinc	1percwater	18	C	9	CB4856	NA	median.EXT	-21.005587212952285
20140728	RIAILs	2	i	zinc	1percwater	18	C	9	QX559	2	median.EXT	3.0949809442211498
20140729	RIAILs	2	j	zinc	1percwater	18	C	9	QX348	2	median.EXT	36.12145139670224
20140630	RIAILs	2	a	zinc	1percwater	18	C	9	CB4856	NA	median.norm.EXT	-0.08994369764120258
20140701	RIAILs	2	b	zinc	1percwater	18	C	9	QX397	2	median.norm.EXT	0.1700158196486248
20140707	RIAILs	2	c	zinc	1percwater	18	C	9	QX375	2	median.norm.EXT	-0.11298612659449875
20140714	RIAILs	2	e	zinc	1percwater	18	C	9	QX554	2	median.norm.EXT	0.07106383522613277
20140715	RIAILs	2	f	zinc	1percwater	18	C	9	QX41	1	median.norm.EXT	0.1212699341672207
20140721	RIAILs	2	g	zinc	1percwater	18	C	9	CB4856	NA	median.norm.EXT	-0.0868664475674361
20140728	RIAILs	2	i	zinc	1percwater	18	C	9	QX559	2	median.norm.EXT	0.039625487003763935
20140729	RIAILs	2	j	zinc	1percwater	18	C	9	QX348	2	median.norm.EXT	1.6267867368121615e-4
20140630	RIAILs	2	a	zinc	1percwater	18	C	9	CB4856	NA	median.TOF	-24.315297591959666
20140701	RIAILs	2	b	zinc	1percwater	18	C	9	QX397	2	median.TOF	30.39513585922813
20140707	RIAILs	2	c	zinc	1percwater	18	C	9	QX375	2	median.TOF	-0.821148055582407
20140714	RIAILs	2	e	zinc	1percwater	18	C	9	QX554	2	median.TOF	25.58565919399359
20140715	RIAILs	2	f	zinc	1percwater	18	C	9	QX41	1	median.TOF	12.79807136511369
20140721	RIAILs	2	g	zinc	1percwater	18	C	9	CB4856	NA	median.TOF	-13.47955218257057
20140728	RIAILs	2	i	zinc	1percwater	18	C	9	QX559	2	median.TOF	-4.438248306699995
20140729	RIAILs	2	j	zinc	1percwater	18	C	9	QX348	2	median.TOF	12.570418506816932
20140630	RIAILs	2	a	zinc	1percwater	18	C	9	CB4856	NA	norm.n	-8.314822926034289
20140701	RIAILs	2	b	zinc	1percwater	18	C	9	QX397	2	norm.n	27.206645737225656
20140707	RIAILs	2	c	zinc	1percwater	18	C	9	QX375	2	norm.n	15.563671550802422
20140714	RIAILs	2	e	zinc	1percwater	18	C	9	QX554	2	norm.n	-4.026612743260159
20140715	RIAILs	2	f	zinc	1percwater	18	C	9	QX41	1	norm.n	-15.986031349177498
20140721	RIAILs	2	g	zinc	1percwater	18	C	9	CB4856	NA	norm.n	17.89173414258623
20140728	RIAILs	2	i	zinc	1percwater	18	C	9	QX559	2	norm.n	-37.85716535754386
20140729	RIAILs	2	j	zinc	1percwater	18	C	9	QX348	2	norm.n	25.193061118685698
20140701	RIAILs	2	b	zinc	1percwater	18	C	11	QX588	2	median.EXT	76.09972257860136
20140707	RIAILs	2	c	zinc	1percwater	18	C	11	QX104	1	median.EXT	24.90645277011643
20140708	RIAILs	2	d	zinc	1percwater	18	C	11	QX423	2	median.EXT	2.160506569516472
20140714	RIAILs	2	e	zinc	1percwater	18	C	11	QX341	2	median.EXT	-20.936796363749167
20140715	RIAILs	2	f	zinc	1percwater	18	C	11	QX430	2	median.EXT	-31.551580587340805
20140721	RIAILs	2	g	zinc	1percwater	18	C	11	QX429	2	median.EXT	-13.01053289372312
20140728	RIAILs	2	i	zinc	1percwater	18	C	11	QX65	1	median.EXT	60.5485664328296
20140729	RIAILs	2	j	zinc	1percwater	18	C	11	QX373	2	median.EXT	-111.30873701756664
20140701	RIAILs	2	b	zinc	1percwater	18	C	11	QX588	2	median.norm.EXT	0.1903382442216459
20140707	RIAILs	2	c	zinc	1percwater	18	C	11	QX104	1	median.norm.EXT	0.15189876938091051
20140708	RIAILs	2	d	zinc	1percwater	18	C	11	QX423	2	median.norm.EXT	0.04456415411394109
20140714	RIAILs	2	e	zinc	1percwater	18	C	11	QX341	2	median.norm.EXT	-0.06210477633065541
20140715	RIAILs	2	f	zinc	1percwater	18	C	11	QX430	2	median.norm.EXT	-0.0939274771332624
20140721	RIAILs	2	g	zinc	1percwater	18	C	11	QX429	2	median.norm.EXT	-0.06840131860512705
20140728	RIAILs	2	i	zinc	1percwater	18	C	11	QX65	1	median.norm.EXT	0.027853298094787052
20140729	RIAILs	2	j	zinc	1percwater	18	C	11	QX373	2	median.norm.EXT	-0.30295168651518734
20140701	RIAILs	2	b	zinc	1percwater	18	C	11	QX588	2	median.TOF	32.418360878177566
20140707	RIAILs	2	c	zinc	1percwater	18	C	11	QX104	1	median.TOF	3.7462023763005905
20140708	RIAILs	2	d	zinc	1percwater	18	C	11	QX423	2	median.TOF	-1.6021035852559984
20140714	RIAILs	2	e	zinc	1percwater	18	C	11	QX341	2	median.TOF	-3.2682211515128117
20140715	RIAILs	2	f	zinc	1percwater	18	C	11	QX430	2	median.TOF	-6.41007676339332
20140721	RIAILs	2	g	zinc	1percwater	18	C	11	QX429	2	median.TOF	-10.136703190297563
20140728	RIAILs	2	i	zinc	1percwater	18	C	11	QX65	1	median.TOF	32.81402523474058
20140729	RIAILs	2	j	zinc	1percwater	18	C	11	QX373	2	median.TOF	-45.761399132222685
20140701	RIAILs	2	b	zinc	1percwater	18	C	11	QX588	2	norm.n	-44.23890841424245
20140707	RIAILs	2	c	zinc	1percwater	18	C	11	QX104	1	norm.n	34.25646758324938
20140708	RIAILs	2	d	zinc	1percwater	18	C	11	QX423	2	norm.n	16.315190142503717
20140714	RIAILs	2	e	zinc	1percwater	18	C	11	QX341	2	norm.n	3.4837809455146203
20140715	RIAILs	2	f	zinc	1percwater	18	C	11	QX430	2	norm.n	-11.78961590797286
20140721	RIAILs	2	g	zinc	1percwater	18	C	11	QX429	2	norm.n	-3.3433914701447787
20140728	RIAILs	2	i	zinc	1percwater	18	C	11	QX65	1	norm.n	-41.141646438971
20140729	RIAILs	2	j	zinc	1percwater	18	C	11	QX373	2	norm.n	-35.526832033829734
20140701	RIAILs	2	b	zinc	1percwater	18	D	1	QX463	2	median.EXT	-46.132729615643974
20140707	RIAILs	2	c	zinc	1percwater	18	D	1	QX326	2	median.EXT	-39.4894955160442
20140708	RIAILs	2	d	zinc	1percwater	18	D	1	QX122	1	median.EXT	-55.70614726930673
20140714	RIAILs	2	e	zinc	1percwater	18	D	1	QX45	1	median.EXT	29.582130875933075
20140721	RIAILs	2	g	zinc	1percwater	18	D	1	QX84	1	median.EXT	27.39892110523541
20140722	RIAILs	2	h	zinc	1percwater	18	D	1	QX393	2	median.EXT	-30.223941762199047
20140728	RIAILs	2	i	zinc	1percwater	18	D	1	QX514	2	median.EXT	-71.38970616735284
20140729	RIAILs	2	j	zinc	1percwater	18	D	1	QX386	2	median.EXT	-4.179005207646087
20140701	RIAILs	2	b	zinc	1percwater	18	D	1	QX463	2	median.norm.EXT	-0.12256010998729239
20140707	RIAILs	2	c	zinc	1percwater	18	D	1	QX326	2	median.norm.EXT	-0.1377410786298221
20140708	RIAILs	2	d	zinc	1percwater	18	D	1	QX122	1	median.norm.EXT	-0.07800348957329317
20140714	RIAILs	2	e	zinc	1percwater	18	D	1	QX45	1	median.norm.EXT	0.04137446848872744
20140721	RIAILs	2	g	zinc	1percwater	18	D	1	QX84	1	median.norm.EXT	0.11600133496831366
20140722	RIAILs	2	h	zinc	1percwater	18	D	1	QX393	2	median.norm.EXT	-0.059038435610987663
20140728	RIAILs	2	i	zinc	1percwater	18	D	1	QX514	2	median.norm.EXT	-0.1356879117708915
20140729	RIAILs	2	j	zinc	1percwater	18	D	1	QX386	2	median.norm.EXT	-0.08897157533362605
20140701	RIAILs	2	b	zinc	1percwater	18	D	1	QX463	2	median.TOF	-14.969775839511657
20140707	RIAILs	2	c	zinc	1percwater	18	D	1	QX326	2	median.TOF	-15.815438660218604
20140708	RIAILs	2	d	zinc	1percwater	18	D	1	QX122	1	median.TOF	-17.343345773463188
20140714	RIAILs	2	e	zinc	1percwater	18	D	1	QX45	1	median.TOF	12.95095833022759
20140721	RIAILs	2	g	zinc	1percwater	18	D	1	QX84	1	median.TOF	13.189017615884033
20140722	RIAILs	2	h	zinc	1percwater	18	D	1	QX393	2	median.TOF	-6.2054550068163286
20140728	RIAILs	2	i	zinc	1percwater	18	D	1	QX514	2	median.TOF	-35.657427788440394
20140729	RIAILs	2	j	zinc	1percwater	18	D	1	QX386	2	median.TOF	4.345529629712726
20140701	RIAILs	2	b	zinc	1percwater	18	D	1	QX463	2	norm.n	2.3706607494228145
20140707	RIAILs	2	c	zinc	1percwater	18	D	1	QX326	2	norm.n	-36.13783427023798
20140708	RIAILs	2	d	zinc	1percwater	18	D	1	QX122	1	norm.n	-25.330185929823447
20140714	RIAILs	2	e	zinc	1percwater	18	D	1	QX45	1	norm.n	-22.24044776165167
20140721	RIAILs	2	g	zinc	1percwater	18	D	1	QX84	1	norm.n	-8.018767925404886
20140722	RIAILs	2	h	zinc	1percwater	18	D	1	QX393	2	norm.n	-25.763927921066173
20140728	RIAILs	2	i	zinc	1percwater	18	D	1	QX514	2	norm.n	3.123479556692946
20140729	RIAILs	2	j	zinc	1percwater	18	D	1	QX386	2	norm.n	-7.196401963360887
20140630	RIAILs	2	a	zinc	1percwater	18	D	3	QX380	2	median.EXT	1.3846534538658368
20140701	RIAILs	2	b	zinc	1percwater	18	D	3	QX485	2	median.EXT	-33.39171738937159
20140707	RIAILs	2	c	zinc	1percwater	18	D	3	QX135	1	median.EXT	-21.14490742204595
20140708	RIAILs	2	d	zinc	1percwater	18	D	3	QX455	2	median.EXT	-46.719652982104634
20140714	RIAILs	2	e	zinc	1percwater	18	D	3	QX436	2	median.EXT	14.848347352173144
20140715	RIAILs	2	f	zinc	1percwater	18	D	3	QX355	2	median.EXT	-63.47815465035347
20140721	RIAILs	2	g	zinc	1percwater	18	D	3	QX176	1	median.EXT	-16.06864594228445
20140728	RIAILs	2	i	zinc	1percwater	18	D	3	QX154	1	median.EXT	69.55218078408582
20140729	RIAILs	2	j	zinc	1percwater	18	D	3	QX117	1	median.EXT	-12.958727396684058
20140630	RIAILs	2	a	zinc	1percwater	18	D	3	QX380	2	median.norm.EXT	0.0300100960506733
20140701	RIAILs	2	b	zinc	1percwater	18	D	3	QX485	2	median.norm.EXT	-0.02920513891202342
20140707	RIAILs	2	c	zinc	1percwater	18	D	3	QX135	1	median.norm.EXT	-0.11500281968654459
20140708	RIAILs	2	d	zinc	1percwater	18	D	3	QX455	2	median.norm.EXT	-0.09527875807598185
20140714	RIAILs	2	e	zinc	1percwater	18	D	3	QX436	2	median.norm.EXT	-0.00352583894877416
20140715	RIAILs	2	f	zinc	1percwater	18	D	3	QX355	2	median.norm.EXT	-0.1585286431078666
20140721	RIAILs	2	g	zinc	1percwater	18	D	3	QX176	1	median.norm.EXT	0.0050235499783386735
20140728	RIAILs	2	i	zinc	1percwater	18	D	3	QX154	1	median.norm.EXT	0.16678180128232648
20140729	RIAILs	2	j	zinc	1percwater	18	D	3	QX117	1	median.norm.EXT	-0.09778926768314265
20140630	RIAILs	2	a	zinc	1percwater	18	D	3	QX380	2	median.TOF	3.2128619473651354
20140701	RIAILs	2	b	zinc	1percwater	18	D	3	QX485	2	median.TOF	-19.06489837322524
20140707	RIAILs	2	c	zinc	1percwater	18	D	3	QX135	1	median.TOF	-2.2595070190632125
20140708	RIAILs	2	d	zinc	1percwater	18	D	3	QX455	2	median.TOF	-18.354764564190795
20140714	RIAILs	2	e	zinc	1percwater	18	D	3	QX436	2	median.TOF	10.579949798629784
20140715	RIAILs	2	f	zinc	1percwater	18	D	3	QX355	2	median.TOF	-21.19660667701672
20140721	RIAILs	2	g	zinc	1percwater	18	D	3	QX176	1	median.TOF	-14.957102038609571
20140728	RIAILs	2	i	zinc	1percwater	18	D	3	QX154	1	median.TOF	33.3931818948454
20140729	RIAILs	2	j	zinc	1percwater	18	D	3	QX117	1	median.TOF	-0.5193820690270639
20140630	RIAILs	2	a	zinc	1percwater	18	D	3	QX380	2	norm.n	-31.106794433371746
20140701	RIAILs	2	b	zinc	1percwater	18	D	3	QX485	2	norm.n	-6.602242130508728
20140707	RIAILs	2	c	zinc	1percwater	18	D	3	QX135	1	norm.n	-11.159124864577489
20140708	RIAILs	2	d	zinc	1percwater	18	D	3	QX455	2	norm.n	15.142000804214906
20140714	RIAILs	2	e	zinc	1percwater	18	D	3	QX436	2	norm.n	-8.694247164214985
20140715	RIAILs	2	f	zinc	1percwater	18	D	3	QX355	2	norm.n	-6.3271067168161075
20140721	RIAILs	2	g	zinc	1percwater	18	D	3	QX176	1	norm.n	-37.58238810002843
20140728	RIAILs	2	i	zinc	1percwater	18	D	3	QX154	1	norm.n	-5.2437251767259685
20140729	RIAILs	2	j	zinc	1percwater	18	D	3	QX117	1	norm.n	51.04065915794645
20140701	RIAILs	2	b	zinc	1percwater	18	D	5	QX266	2	median.EXT	59.31144035753631
20140707	RIAILs	2	c	zinc	1percwater	18	D	5	QX16	1	median.EXT	-8.416069579056856
20140708	RIAILs	2	d	zinc	1percwater	18	D	5	QX216	1	median.EXT	68.31458714600362
20140714	RIAILs	2	e	zinc	1percwater	18	D	5	QX328	2	median.EXT	-90.0377095724458
20140715	RIAILs	2	f	zinc	1percwater	18	D	5	QX325	2	median.EXT	-31.15021077429584
20140721	RIAILs	2	g	zinc	1percwater	18	D	5	QX360	2	median.EXT	46.13270462899534
20140722	RIAILs	2	h	zinc	1percwater	18	D	5	QX47	1	median.EXT	13.52334747435878
20140701	RIAILs	2	b	zinc	1percwater	18	D	5	QX266	2	median.norm.EXT	0.10422401584720646
20140707	RIAILs	2	c	zinc	1percwater	18	D	5	QX16	1	median.norm.EXT	-0.07253715172027436
20140708	RIAILs	2	d	zinc	1percwater	18	D	5	QX216	1	median.norm.EXT	0.15218600441379596
20140714	RIAILs	2	e	zinc	1percwater	18	D	5	QX328	2	median.norm.EXT	-0.21427254156595957
20140715	RIAILs	2	f	zinc	1percwater	18	D	5	QX325	2	median.norm.EXT	-0.10586215639952183
20140721	RIAILs	2	g	zinc	1percwater	18	D	5	QX360	2	median.norm.EXT	0.17045656001480564
20140722	RIAILs	2	h	zinc	1percwater	18	D	5	QX47	1	median.norm.EXT	0.02427933001907902
20140701	RIAILs	2	b	zinc	1percwater	18	D	5	QX266	2	median.TOF	7.800400763008763
20140707	RIAILs	2	c	zinc	1percwater	18	D	5	QX16	1	median.TOF	-4.388498487465405
20140708	RIAILs	2	d	zinc	1percwater	18	D	5	QX216	1	median.TOF	29.66807301726442
20140714	RIAILs	2	e	zinc	1percwater	18	D	5	QX328	2	median.TOF	-36.589007437319026
20140715	RIAILs	2	f	zinc	1percwater	18	D	5	QX325	2	median.TOF	-17.522327483198314
20140721	RIAILs	2	g	zinc	1percwater	18	D	5	QX360	2	median.TOF	18.66656747192303
20140722	RIAILs	2	h	zinc	1percwater	18	D	5	QX47	1	median.TOF	5.20435697984546
20140701	RIAILs	2	b	zinc	1percwater	18	D	5	QX266	2	norm.n	12.62998021935781
20140707	RIAILs	2	c	zinc	1percwater	18	D	5	QX16	1	norm.n	-18.902708657506974
20140708	RIAILs	2	d	zinc	1percwater	18	D	5	QX216	1	norm.n	-3.9668522135571713
20140714	RIAILs	2	e	zinc	1percwater	18	D	5	QX328	2	norm.n	-19.532670877384096
20140715	RIAILs	2	f	zinc	1percwater	18	D	5	QX325	2	norm.n	-7.291299808154214
20140721	RIAILs	2	g	zinc	1percwater	18	D	5	QX360	2	norm.n	3.122988738164614
20140722	RIAILs	2	h	zinc	1percwater	18	D	5	QX47	1	norm.n	21.32847327380718
20140630	RIAILs	2	a	zinc	1percwater	18	D	7	QX164	1	median.EXT	55.527890976584295
20140707	RIAILs	2	c	zinc	1percwater	18	D	7	QX517	2	median.EXT	21.25960089614174
20140708	RIAILs	2	d	zinc	1percwater	18	D	7	QX277	2	median.EXT	-18.187220029624495
20140714	RIAILs	2	e	zinc	1percwater	18	D	7	QX473	2	median.EXT	0.9677119544385246
20140715	RIAILs	2	f	zinc	1percwater	18	D	7	QX467	2	median.EXT	36.83942201804898
20140721	RIAILs	2	g	zinc	1percwater	18	D	7	QX173	1	median.EXT	-15.888029786315016
20140728	RIAILs	2	i	zinc	1percwater	18	D	7	QX149	1	median.EXT	-11.95637924794123
20140729	RIAILs	2	j	zinc	1percwater	18	D	7	QX121	1	median.EXT	12.466039490700485
20140630	RIAILs	2	a	zinc	1percwater	18	D	7	QX164	1	median.norm.EXT	0.21863955797545037
20140707	RIAILs	2	c	zinc	1percwater	18	D	7	QX517	2	median.norm.EXT	0.17406636542643814
20140708	RIAILs	2	d	zinc	1percwater	18	D	7	QX277	2	median.norm.EXT	-0.04446781251577271
20140714	RIAILs	2	e	zinc	1percwater	18	D	7	QX473	2	median.norm.EXT	-0.03269851399341283
20140715	RIAILs	2	f	zinc	1percwater	18	D	7	QX467	2	median.norm.EXT	0.17835753963108575
20140721	RIAILs	2	g	zinc	1percwater	18	D	7	QX173	1	median.norm.EXT	-0.04784454810136593
20140728	RIAILs	2	i	zinc	1percwater	18	D	7	QX149	1	median.norm.EXT	-0.016009847586673266
20140729	RIAILs	2	j	zinc	1percwater	18	D	7	QX121	1	median.norm.EXT	0.026032252812064165
20140630	RIAILs	2	a	zinc	1percwater	18	D	7	QX164	1	median.TOF	10.398559931911109
20140707	RIAILs	2	c	zinc	1percwater	18	D	7	QX517	2	median.TOF	14.128242261131792
20140708	RIAILs	2	d	zinc	1percwater	18	D	7	QX277	2	median.TOF	-9.781704736943992
20140714	RIAILs	2	e	zinc	1percwater	18	D	7	QX473	2	median.TOF	5.703619309162385
20140715	RIAILs	2	f	zinc	1percwater	18	D	7	QX467	2	median.TOF	11.118082775931482
20140721	RIAILs	2	g	zinc	1percwater	18	D	7	QX173	1	median.TOF	-2.777500886921576
20140728	RIAILs	2	i	zinc	1percwater	18	D	7	QX149	1	median.TOF	-2.230487615687199
20140729	RIAILs	2	j	zinc	1percwater	18	D	7	QX121	1	median.TOF	8.132059543336126
20140630	RIAILs	2	a	zinc	1percwater	18	D	7	QX164	1	norm.n	-1.898765940709057
20140707	RIAILs	2	c	zinc	1percwater	18	D	7	QX517	2	norm.n	9.215821903146702
20140708	RIAILs	2	d	zinc	1percwater	18	D	7	QX277	2	norm.n	14.037986557883617
20140714	RIAILs	2	e	zinc	1percwater	18	D	7	QX473	2	norm.n	21.734390626856182
20140715	RIAILs	2	f	zinc	1percwater	18	D	7	QX467	2	norm.n	23.462929281945016
20140721	RIAILs	2	g	zinc	1percwater	18	D	7	QX173	1	norm.n	14.296178076453424
20140728	RIAILs	2	i	zinc	1percwater	18	D	7	QX149	1	norm.n	27.91835432689488
20140729	RIAILs	2	j	zinc	1percwater	18	D	7	QX121	1	norm.n	-1.1876921747674518
20140630	RIAILs	2	a	zinc	1percwater	18	D	9	QX477	2	median.EXT	42.022469449699955
20140708	RIAILs	2	d	zinc	1percwater	18	D	9	QX551	2	median.EXT	57.03305778133753
20140714	RIAILs	2	e	zinc	1percwater	18	D	9	QX13	1	median.EXT	-65.69445280796216
20140715	RIAILs	2	f	zinc	1percwater	18	D	9	QX253	2	median.EXT	-25.334917127635006
20140721	RIAILs	2	g	zinc	1percwater	18	D	9	QX240	2	median.EXT	-18.92179406830976
20140722	RIAILs	2	h	zinc	1percwater	18	D	9	QX274	2	median.EXT	-21.640624463670036
20140630	RIAILs	2	a	zinc	1percwater	18	D	9	QX477	2	median.norm.EXT	0.05931098777397901
20140708	RIAILs	2	d	zinc	1percwater	18	D	9	QX551	2	median.norm.EXT	0.05814752838128759
20140714	RIAILs	2	e	zinc	1percwater	18	D	9	QX13	1	median.norm.EXT	-0.113851103429609
20140715	RIAILs	2	f	zinc	1percwater	18	D	9	QX253	2	median.norm.EXT	-0.08516735038012066
20140721	RIAILs	2	g	zinc	1percwater	18	D	9	QX240	2	median.norm.EXT	-0.06842590827445202
20140722	RIAILs	2	h	zinc	1percwater	18	D	9	QX274	2	median.norm.EXT	-0.046127958817338145
20140630	RIAILs	2	a	zinc	1percwater	18	D	9	QX477	2	median.TOF	16.027163962819127
20140708	RIAILs	2	d	zinc	1percwater	18	D	9	QX551	2	median.TOF	22.330933420355215
20140714	RIAILs	2	e	zinc	1percwater	18	D	9	QX13	1	median.TOF	-24.751480402915615
20140715	RIAILs	2	f	zinc	1percwater	18	D	9	QX253	2	median.TOF	-9.50026477673153
20140721	RIAILs	2	g	zinc	1percwater	18	D	9	QX240	2	median.TOF	-14.091802902375566
20140722	RIAILs	2	h	zinc	1percwater	18	D	9	QX274	2	median.TOF	-9.374412242765146
20140630	RIAILs	2	a	zinc	1percwater	18	D	9	QX477	2	norm.n	4.742739114465325
20140708	RIAILs	2	d	zinc	1percwater	18	D	9	QX551	2	norm.n	-17.29825003831419
20140714	RIAILs	2	e	zinc	1percwater	18	D	9	QX13	1	norm.n	16.959838696705617
20140715	RIAILs	2	f	zinc	1percwater	18	D	9	QX253	2	norm.n	29.772068758074372
20140721	RIAILs	2	g	zinc	1percwater	18	D	9	QX240	2	norm.n	-4.315326595788164
20140722	RIAILs	2	h	zinc	1percwater	18	D	9	QX274	2	norm.n	26.209942713153517
20140630	RIAILs	2	a	zinc	1percwater	18	D	11	QX188	1	median.EXT	57.89682783714913
20140707	RIAILs	2	c	zinc	1percwater	18	D	11	QX242	2	median.EXT	11.785280992222933
20140714	RIAILs	2	e	zinc	1percwater	18	D	11	QX349	2	median.EXT	-14.690838456705945
20140715	RIAILs	2	f	zinc	1percwater	18	D	11	QX66	1	median.EXT	-56.7799425842164
20140721	RIAILs	2	g	zinc	1percwater	18	D	11	QX62	1	median.EXT	-16.4812384463857
20140722	RIAILs	2	h	zinc	1percwater	18	D	11	QX180	1	median.EXT	-26.1901774802043
20140728	RIAILs	2	i	zinc	1percwater	18	D	11	QX374	2	median.EXT	19.71929122725737
20140729	RIAILs	2	j	zinc	1percwater	18	D	11	QX394	2	median.EXT	-23.88710863532483
20140630	RIAILs	2	a	zinc	1percwater	18	D	11	QX188	1	median.norm.EXT	0.11820806650670886
20140707	RIAILs	2	c	zinc	1percwater	18	D	11	QX242	2	median.norm.EXT	0.15222617596258078
20140714	RIAILs	2	e	zinc	1percwater	18	D	11	QX349	2	median.norm.EXT	-0.00453180601373031
20140715	RIAILs	2	f	zinc	1percwater	18	D	11	QX66	1	median.norm.EXT	-0.15308130273380688
20140721	RIAILs	2	g	zinc	1percwater	18	D	11	QX62	1	median.norm.EXT	0.07512081421993218
20140722	RIAILs	2	h	zinc	1percwater	18	D	11	QX180	1	median.norm.EXT	-0.06786131934050792
20140728	RIAILs	2	i	zinc	1percwater	18	D	11	QX374	2	median.norm.EXT	0.07111873337321353
20140729	RIAILs	2	j	zinc	1percwater	18	D	11	QX394	2	median.norm.EXT	-0.1184686499766189
20140630	RIAILs	2	a	zinc	1percwater	18	D	11	QX188	1	median.TOF	21.050388981768553
20140707	RIAILs	2	c	zinc	1percwater	18	D	11	QX242	2	median.TOF	6.448641109443798
20140714	RIAILs	2	e	zinc	1percwater	18	D	11	QX349	2	median.TOF	-3.167001784941209
20140715	RIAILs	2	f	zinc	1percwater	18	D	11	QX66	1	median.TOF	-18.780697857496914
20140721	RIAILs	2	g	zinc	1percwater	18	D	11	QX62	1	median.TOF	-12.09141546488135
20140722	RIAILs	2	h	zinc	1percwater	18	D	11	QX180	1	median.TOF	-10.706229881804758
20140728	RIAILs	2	i	zinc	1percwater	18	D	11	QX374	2	median.TOF	16.61197393909159
20140729	RIAILs	2	j	zinc	1percwater	18	D	11	QX394	2	median.TOF	-2.665501723520666
20140630	RIAILs	2	a	zinc	1percwater	18	D	11	QX188	1	norm.n	2.1351054593763905
20140707	RIAILs	2	c	zinc	1percwater	18	D	11	QX242	2	norm.n	-19.792887885446735
20140714	RIAILs	2	e	zinc	1percwater	18	D	11	QX349	2	norm.n	11.22593244665771
20140715	RIAILs	2	f	zinc	1percwater	18	D	11	QX66	1	norm.n	0.2374812120955901
20140721	RIAILs	2	g	zinc	1percwater	18	D	11	QX62	1	norm.n	-41.94281855343023
20140722	RIAILs	2	h	zinc	1percwater	18	D	11	QX180	1	norm.n	-40.4722080221237
20140728	RIAILs	2	i	zinc	1percwater	18	D	11	QX374	2	norm.n	24.865127841046117
20140729	RIAILs	2	j	zinc	1percwater	18	D	11	QX394	2	norm.n	-18.62891077158469
20140630	RIAILs	2	a	zinc	1percwater	18	E	1	QX293	2	median.EXT	-42.46849467215947
20140707	RIAILs	2	c	zinc	1percwater	18	E	1	QX183	1	median.EXT	-6.289952120392524
20140708	RIAILs	2	d	zinc	1percwater	18	E	1	QX458	2	median.EXT	24.03125060570942
20140714	RIAILs	2	e	zinc	1percwater	18	E	1	QX494	2	median.EXT	-10.639954110657072
20140715	RIAILs	2	f	zinc	1percwater	18	E	1	QX244	2	median.EXT	-83.37724144165682
20140721	RIAILs	2	g	zinc	1percwater	18	E	1	QX523	2	median.EXT	-0.9596485476742455
20140722	RIAILs	2	h	zinc	1percwater	18	E	1	QX474	2	median.EXT	-18.872600811801853
20140728	RIAILs	2	i	zinc	1percwater	18	E	1	QX9	1	median.EXT	-6.24285429337815
20140729	RIAILs	2	j	zinc	1percwater	18	E	1	QX207	1	median.EXT	30.559723996884678
20140630	RIAILs	2	a	zinc	1percwater	18	E	1	QX293	2	median.norm.EXT	-0.1344623868266338
20140707	RIAILs	2	c	zinc	1percwater	18	E	1	QX183	1	median.norm.EXT	-0.04786203739165926
20140708	RIAILs	2	d	zinc	1percwater	18	E	1	QX458	2	median.norm.EXT	0.01567923693813507
20140714	RIAILs	2	e	zinc	1percwater	18	E	1	QX494	2	median.norm.EXT	-0.06837949522629097
20140715	RIAILs	2	f	zinc	1percwater	18	E	1	QX244	2	median.norm.EXT	-0.25010289640660677
20140721	RIAILs	2	g	zinc	1percwater	18	E	1	QX523	2	median.norm.EXT	-0.001548600175254244
20140722	RIAILs	2	h	zinc	1percwater	18	E	1	QX474	2	median.norm.EXT	-0.05025372904983537
20140728	RIAILs	2	i	zinc	1percwater	18	E	1	QX9	1	median.norm.EXT	-0.057192542107377335
20140729	RIAILs	2	j	zinc	1percwater	18	E	1	QX207	1	median.norm.EXT	0.04366041841456751
20140630	RIAILs	2	a	zinc	1percwater	18	E	1	QX293	2	median.TOF	-5.438579664998056
20140707	RIAILs	2	c	zinc	1percwater	18	E	1	QX183	1	median.TOF	3.482122606638189
20140708	RIAILs	2	d	zinc	1percwater	18	E	1	QX458	2	median.TOF	13.701554514458811
20140714	RIAILs	2	e	zinc	1percwater	18	E	1	QX494	2	median.TOF	-5.948209740695019
20140715	RIAILs	2	f	zinc	1percwater	18	E	1	QX244	2	median.TOF	-27.449267655951516
20140721	RIAILs	2	g	zinc	1percwater	18	E	1	QX523	2	median.TOF	12.233917903806029
20140722	RIAILs	2	h	zinc	1percwater	18	E	1	QX474	2	median.TOF	-3.598913682375137
20140728	RIAILs	2	i	zinc	1percwater	18	E	1	QX9	1	median.TOF	-6.45498905529719
20140729	RIAILs	2	j	zinc	1percwater	18	E	1	QX207	1	median.TOF	21.109609399375127
20140630	RIAILs	2	a	zinc	1percwater	18	E	1	QX293	2	norm.n	1.894173320916409
20140707	RIAILs	2	c	zinc	1percwater	18	E	1	QX183	1	norm.n	-15.917224971829365
20140708	RIAILs	2	d	zinc	1percwater	18	E	1	QX458	2	norm.n	-13.884128561565413
20140714	RIAILs	2	e	zinc	1percwater	18	E	1	QX494	2	norm.n	28.149479857893137
20140715	RIAILs	2	f	zinc	1percwater	18	E	1	QX244	2	norm.n	-22.872339559964622
20140721	RIAILs	2	g	zinc	1percwater	18	E	1	QX523	2	norm.n	10.081375303773752
20140722	RIAILs	2	h	zinc	1percwater	18	E	1	QX474	2	norm.n	9.820015093608715
20140728	RIAILs	2	i	zinc	1percwater	18	E	1	QX9	1	norm.n	-57.64333033915236
20140729	RIAILs	2	j	zinc	1percwater	18	E	1	QX207	1	norm.n	88.44703860038996
20140630	RIAILs	2	a	zinc	1percwater	18	E	3	N2	NA	median.EXT	33.2720417079994
20140701	RIAILs	2	b	zinc	1percwater	18	E	3	QX526	2	median.EXT	9.43755781620065
20140707	RIAILs	2	c	zinc	1percwater	18	E	3	QX26	1	median.EXT	-61.30887936007476
20140708	RIAILs	2	d	zinc	1percwater	18	E	3	QX123	1	median.EXT	44.845212922855644
20140714	RIAILs	2	e	zinc	1percwater	18	E	3	QX490	2	median.EXT	87.42852614555943
20140715	RIAILs	2	f	zinc	1percwater	18	E	3	QX560	2	median.EXT	56.404287923009264
20140721	RIAILs	2	g	zinc	1percwater	18	E	3	QX134	1	median.EXT	-11.843422450551586
20140722	RIAILs	2	h	zinc	1percwater	18	E	3	QX227	1	median.EXT	10.586406203690945
20140728	RIAILs	2	i	zinc	1percwater	18	E	3	QX301	2	median.EXT	-19.60323112191592
20140729	RIAILs	2	j	zinc	1percwater	18	E	3	QX11	1	median.EXT	15.46423231507237
20140630	RIAILs	2	a	zinc	1percwater	18	E	3	N2	NA	median.norm.EXT	0.08483952744060592
20140701	RIAILs	2	b	zinc	1percwater	18	E	3	QX526	2	median.norm.EXT	0.061989859673187125
20140707	RIAILs	2	c	zinc	1percwater	18	E	3	QX26	1	median.norm.EXT	-0.2171804435937216
20140708	RIAILs	2	d	zinc	1percwater	18	E	3	QX123	1	median.norm.EXT	-0.02267729198203168
20140714	RIAILs	2	e	zinc	1percwater	18	E	3	QX490	2	median.norm.EXT	0.11251777532003404
20140715	RIAILs	2	f	zinc	1percwater	18	E	3	QX560	2	median.norm.EXT	0.08234584384678485
20140721	RIAILs	2	g	zinc	1percwater	18	E	3	QX134	1	median.norm.EXT	0.008552615569503019
20140722	RIAILs	2	h	zinc	1percwater	18	E	3	QX227	1	median.norm.EXT	-0.03690855772412831
20140728	RIAILs	2	i	zinc	1percwater	18	E	3	QX301	2	median.norm.EXT	-0.07279454718834985
20140729	RIAILs	2	j	zinc	1percwater	18	E	3	QX11	1	median.norm.EXT	0.04679421895846318
20140630	RIAILs	2	a	zinc	1percwater	18	E	3	N2	NA	median.TOF	6.69612119876794
20140701	RIAILs	2	b	zinc	1percwater	18	E	3	QX526	2	median.TOF	7.800400763008763
20140707	RIAILs	2	c	zinc	1percwater	18	E	3	QX26	1	median.TOF	-31.35501699027101
20140708	RIAILs	2	d	zinc	1percwater	18	E	3	QX123	1	median.TOF	29.58359439929001
20140714	RIAILs	2	e	zinc	1percwater	18	E	3	QX490	2	median.TOF	33.30483867573399
20140715	RIAILs	2	f	zinc	1percwater	18	E	3	QX560	2	median.TOF	18.736042891100283
20140721	RIAILs	2	g	zinc	1percwater	18	E	3	QX134	1	median.TOF	-4.619962441700367
20140722	RIAILs	2	h	zinc	1percwater	18	E	3	QX227	1	median.TOF	7.79986695105326
20140728	RIAILs	2	i	zinc	1percwater	18	E	3	QX301	2	median.TOF	-12.505986176077206
20140729	RIAILs	2	j	zinc	1percwater	18	E	3	QX11	1	median.TOF	8.23327890990773
20140630	RIAILs	2	a	zinc	1percwater	18	E	3	N2	NA	norm.n	31.340230689174465
20140701	RIAILs	2	b	zinc	1percwater	18	E	3	QX526	2	norm.n	-18.901704063756476
20140707	RIAILs	2	c	zinc	1percwater	18	E	3	QX26	1	norm.n	-37.92690251471096
20140708	RIAILs	2	d	zinc	1percwater	18	E	3	QX123	1	norm.n	21.17974322145312
20140714	RIAILs	2	e	zinc	1percwater	18	E	3	QX490	2	norm.n	25.54281395709235
20140715	RIAILs	2	f	zinc	1percwater	18	E	3	QX560	2	norm.n	-8.98409584060119
20140721	RIAILs	2	g	zinc	1percwater	18	E	3	QX134	1	norm.n	-16.848230241585583
20140722	RIAILs	2	h	zinc	1percwater	18	E	3	QX227	1	norm.n	0.10883172968671767
20140728	RIAILs	2	i	zinc	1percwater	18	E	3	QX301	2	norm.n	30.610414873802807
20140729	RIAILs	2	j	zinc	1percwater	18	E	3	QX11	1	norm.n	4.996142460691116
20140630	RIAILs	2	a	zinc	1percwater	18	E	5	QX549	2	median.EXT	-47.7144525792027
20140701	RIAILs	2	b	zinc	1percwater	18	E	5	QX361	2	median.EXT	60.744767276947925
20140707	RIAILs	2	c	zinc	1percwater	18	E	5	QX594	2	median.EXT	66.88257984966336
20140708	RIAILs	2	d	zinc	1percwater	18	E	5	QX110	1	median.EXT	-61.05434971456121
20140714	RIAILs	2	e	zinc	1percwater	18	E	5	QX83	1	median.EXT	109.51545779534467
20140715	RIAILs	2	f	zinc	1percwater	18	E	5	QX376	2	median.EXT	27.073205541808917
20140721	RIAILs	2	g	zinc	1percwater	18	E	5	QX118	1	median.EXT	-15.427215595194106
20140722	RIAILs	2	h	zinc	1percwater	18	E	5	QX113	1	median.EXT	-35.13881728804192
20140630	RIAILs	2	a	zinc	1percwater	18	E	5	QX549	2	median.norm.EXT	-0.08052542908423636
20140701	RIAILs	2	b	zinc	1percwater	18	E	5	QX361	2	median.norm.EXT	0.06055142466191384
20140707	RIAILs	2	c	zinc	1percwater	18	E	5	QX594	2	median.norm.EXT	0.2421431964928732
20140708	RIAILs	2	d	zinc	1percwater	18	E	5	QX110	1	median.norm.EXT	0.02344473899184967
20140714	RIAILs	2	e	zinc	1percwater	18	E	5	QX83	1	median.norm.EXT	0.10753362191349931
20140715	RIAILs	2	f	zinc	1percwater	18	E	5	QX376	2	median.norm.EXT	0.034710723139257105
20140721	RIAILs	2	g	zinc	1percwater	18	E	5	QX118	1	median.norm.EXT	-0.06172407170994816
20140722	RIAILs	2	h	zinc	1percwater	18	E	5	QX113	1	median.norm.EXT	0.03818313997276359
20140630	RIAILs	2	a	zinc	1percwater	18	E	5	QX549	2	median.TOF	-16.882648023842666
20140701	RIAILs	2	b	zinc	1percwater	18	E	5	QX361	2	median.TOF	22.788981972281157
20140707	RIAILs	2	c	zinc	1percwater	18	E	5	QX594	2	median.TOF	21.605792117170793
20140708	RIAILs	2	d	zinc	1percwater	18	E	5	QX110	1	median.TOF	-27.5290437580092
20140714	RIAILs	2	e	zinc	1percwater	18	E	5	QX83	1	median.TOF	40.67545976983759
20140715	RIAILs	2	f	zinc	1percwater	18	E	5	QX376	2	median.TOF	17.40461268955488
20140721	RIAILs	2	g	zinc	1percwater	18	E	5	QX118	1	median.TOF	-8.204441059674775
20140722	RIAILs	2	h	zinc	1percwater	18	E	5	QX113	1	median.TOF	-29.79564302015454
20140630	RIAILs	2	a	zinc	1percwater	18	E	5	QX549	2	norm.n	12.87481823515328
20140701	RIAILs	2	b	zinc	1percwater	18	E	5	QX361	2	norm.n	0.2869693431428784
20140707	RIAILs	2	c	zinc	1percwater	18	E	5	QX594	2	norm.n	3.2090476231295764
20140708	RIAILs	2	d	zinc	1percwater	18	E	5	QX110	1	norm.n	-67.32728266695896
20140714	RIAILs	2	e	zinc	1percwater	18	E	5	QX83	1	norm.n	31.28155897858102
20140715	RIAILs	2	f	zinc	1percwater	18	E	5	QX376	2	norm.n	41.46002601908054
20140721	RIAILs	2	g	zinc	1percwater	18	E	5	QX118	1	norm.n	-8.250022520983254
20140722	RIAILs	2	h	zinc	1percwater	18	E	5	QX113	1	norm.n	-63.44607865634339
20140630	RIAILs	2	a	zinc	1percwater	18	E	7	QX385	2	median.EXT	-19.395068735172135
20140701	RIAILs	2	b	zinc	1percwater	18	E	7	QX273	2	median.EXT	5.50242372116093
20140707	RIAILs	2	c	zinc	1percwater	18	E	7	N2	NA	median.EXT	27.26140807176986
20140708	RIAILs	2	d	zinc	1percwater	18	E	7	QX345	2	median.EXT	-21.284518887064916
20140714	RIAILs	2	e	zinc	1percwater	18	E	7	QX531	2	median.EXT	23.783481447212864
20140715	RIAILs	2	f	zinc	1percwater	18	E	7	QX513	2	median.EXT	-14.618729514042712
20140721	RIAILs	2	g	zinc	1percwater	18	E	7	QX539	2	median.EXT	-10.908288355511866
20140722	RIAILs	2	h	zinc	1percwater	18	E	7	QX261	2	median.EXT	88.65983214067829
20140728	RIAILs	2	i	zinc	1percwater	18	E	7	QX288	2	median.EXT	33.99587491115262
20140729	RIAILs	2	j	zinc	1percwater	18	E	7	QX22	1	median.EXT	2.981352379126499
20140630	RIAILs	2	a	zinc	1percwater	18	E	7	QX385	2	median.norm.EXT	-0.021241550248158075
20140701	RIAILs	2	b	zinc	1percwater	18	E	7	QX273	2	median.norm.EXT	0.04698603425674273
20140707	RIAILs	2	c	zinc	1percwater	18	E	7	N2	NA	median.norm.EXT	0.09122963042326157
20140708	RIAILs	2	d	zinc	1percwater	18	E	7	QX345	2	median.norm.EXT	-0.03353054246312037
20140714	RIAILs	2	e	zinc	1percwater	18	E	7	QX531	2	median.norm.EXT	0.05715830069693168
20140715	RIAILs	2	f	zinc	1percwater	18	E	7	QX513	2	median.norm.EXT	-0.08610060507144948
20140721	RIAILs	2	g	zinc	1percwater	18	E	7	QX539	2	median.norm.EXT	-0.061803448025570196
20140722	RIAILs	2	h	zinc	1percwater	18	E	7	QX261	2	median.norm.EXT	0.24993887516401814
20140728	RIAILs	2	i	zinc	1percwater	18	E	7	QX288	2	median.norm.EXT	0.18079736796158832
20140729	RIAILs	2	j	zinc	1percwater	18	E	7	QX22	1	median.norm.EXT	-0.039098972292346476
20140630	RIAILs	2	a	zinc	1percwater	18	E	7	QX385	2	median.TOF	-2.7757192619072577
20140701	RIAILs	2	b	zinc	1percwater	18	E	7	QX273	2	median.TOF	0.5979620298655559
20140707	RIAILs	2	c	zinc	1percwater	18	E	7	N2	NA	median.TOF	12.898031426157996
20140708	RIAILs	2	d	zinc	1percwater	18	E	7	QX345	2	median.TOF	-18.91640560070999
20140714	RIAILs	2	e	zinc	1percwater	18	E	7	QX531	2	median.TOF	11.394639251577985
20140715	RIAILs	2	f	zinc	1percwater	18	E	7	QX513	2	median.TOF	-4.966783279537142
20140721	RIAILs	2	g	zinc	1percwater	18	E	7	QX539	2	median.TOF	-4.619962441700367
20140722	RIAILs	2	h	zinc	1percwater	18	E	7	QX261	2	median.TOF	30.816607699650458
20140728	RIAILs	2	i	zinc	1percwater	18	E	7	QX288	2	median.TOF	6.4605323267284005
20140729	RIAILs	2	j	zinc	1percwater	18	E	7	QX22	1	median.TOF	1.6937005798553209
20140630	RIAILs	2	a	zinc	1percwater	18	E	7	QX385	2	norm.n	16.470374301286043
20140701	RIAILs	2	b	zinc	1percwater	18	E	7	QX273	2	norm.n	8.655141830849946
20140707	RIAILs	2	c	zinc	1percwater	18	E	7	N2	NA	norm.n	-6.783210342565144
20140708	RIAILs	2	d	zinc	1percwater	18	E	7	QX345	2	norm.n	9.106193895552996
20140714	RIAILs	2	e	zinc	1percwater	18	E	7	QX531	2	norm.n	19.756648975483838
20140715	RIAILs	2	f	zinc	1percwater	18	E	7	QX513	2	norm.n	47.71206799220849
20140721	RIAILs	2	g	zinc	1percwater	18	E	7	QX539	2	norm.n	20.969619023137202
20140722	RIAILs	2	h	zinc	1percwater	18	E	7	QX261	2	norm.n	33.91435179705841
20140728	RIAILs	2	i	zinc	1percwater	18	E	7	QX288	2	norm.n	20.673551171282266
20140729	RIAILs	2	j	zinc	1percwater	18	E	7	QX22	1	norm.n	26.240945616303744
20140701	RIAILs	2	b	zinc	1percwater	18	E	9	QX579	2	median.EXT	-46.255232723052075
20140707	RIAILs	2	c	zinc	1percwater	18	E	9	QX339	2	median.EXT	-1.6737260232698623
20140708	RIAILs	2	d	zinc	1percwater	18	E	9	QX555	2	median.EXT	-8.68541285399638
20140714	RIAILs	2	e	zinc	1percwater	18	E	9	QX181	1	median.EXT	52.047890747824816
20140721	RIAILs	2	g	zinc	1percwater	18	E	9	QX479	2	median.EXT	-14.440721307992005
20140722	RIAILs	2	h	zinc	1percwater	18	E	9	QX441	2	median.EXT	-67.24962185828025
20140728	RIAILs	2	i	zinc	1percwater	18	E	9	QX370	2	median.EXT	-34.198722803728224
20140729	RIAILs	2	j	zinc	1percwater	18	E	9	QX573	2	median.EXT	-18.462341747940282
20140701	RIAILs	2	b	zinc	1percwater	18	E	9	QX579	2	median.norm.EXT	-0.08915015746560995
20140707	RIAILs	2	c	zinc	1percwater	18	E	9	QX339	2	median.norm.EXT	-0.0320609323035397
20140708	RIAILs	2	d	zinc	1percwater	18	E	9	QX555	2	median.norm.EXT	0.040550771910968786
20140714	RIAILs	2	e	zinc	1percwater	18	E	9	QX181	1	median.norm.EXT	0.07197138655829381
20140721	RIAILs	2	g	zinc	1percwater	18	E	9	QX479	2	median.norm.EXT	-0.08941974008570125
20140722	RIAILs	2	h	zinc	1percwater	18	E	9	QX441	2	median.norm.EXT	-0.11458810467255907
20140728	RIAILs	2	i	zinc	1percwater	18	E	9	QX370	2	median.norm.EXT	-0.09790936087983272
20140729	RIAILs	2	j	zinc	1percwater	18	E	9	QX573	2	median.norm.EXT	0.02167381926373172
20140701	RIAILs	2	b	zinc	1percwater	18	E	9	QX579	2	median.TOF	-18.019998085303243
20140707	RIAILs	2	c	zinc	1percwater	18	E	9	QX339	2	median.TOF	-5.000749207270402
20140708	RIAILs	2	d	zinc	1percwater	18	E	9	QX555	2	median.TOF	-6.949887097904379
20140714	RIAILs	2	e	zinc	1percwater	18	E	9	QX181	1	median.TOF	19.529340115343985
20140721	RIAILs	2	g	zinc	1percwater	18	E	9	QX479	2	median.TOF	-3.282822844791165
20140722	RIAILs	2	h	zinc	1percwater	18	E	9	QX441	2	median.TOF	-35.362993452037536
20140728	RIAILs	2	i	zinc	1percwater	18	E	9	QX370	2	median.TOF	-12.039467673271599
20140729	RIAILs	2	j	zinc	1percwater	18	E	9	QX573	2	median.TOF	-17.255689736858876
20140701	RIAILs	2	b	zinc	1percwater	18	E	9	QX579	2	norm.n	9.73205895711277
20140707	RIAILs	2	c	zinc	1percwater	18	E	9	QX339	2	norm.n	6.650266219946835
20140708	RIAILs	2	d	zinc	1percwater	18	E	9	QX555	2	norm.n	22.15071059280834
20140714	RIAILs	2	e	zinc	1percwater	18	E	9	QX181	1	norm.n	40.169802697944476
20140721	RIAILs	2	g	zinc	1percwater	18	E	9	QX479	2	norm.n	34.947128405760424
20140722	RIAILs	2	h	zinc	1percwater	18	E	9	QX441	2	norm.n	-11.7707022010833
20140728	RIAILs	2	i	zinc	1percwater	18	E	9	QX370	2	norm.n	6.898031486843534
20140729	RIAILs	2	j	zinc	1percwater	18	E	9	QX573	2	norm.n	27.793920493757525
20140630	RIAILs	2	a	zinc	1percwater	18	E	11	QX570	2	median.EXT	45.53150532784053
20140701	RIAILs	2	b	zinc	1percwater	18	E	11	QX217	1	median.EXT	-21.48226339041306
20140707	RIAILs	2	c	zinc	1percwater	18	E	11	QX340	2	median.EXT	-4.909316722657906
20140708	RIAILs	2	d	zinc	1percwater	18	E	11	QX285	2	median.EXT	-98.83093339845647
20140714	RIAILs	2	e	zinc	1percwater	18	E	11	CB4856	NA	median.EXT	-72.16201985548203
20140715	RIAILs	2	f	zinc	1percwater	18	E	11	QX95	1	median.EXT	-25.00202757080654
20140721	RIAILs	2	g	zinc	1percwater	18	E	11	QX284	2	median.EXT	13.818742311849116
20140728	RIAILs	2	i	zinc	1percwater	18	E	11	QX54	1	median.EXT	13.586420912194088
20140729	RIAILs	2	j	zinc	1percwater	18	E	11	QX362	2	median.EXT	-80.33936279441868
20140630	RIAILs	2	a	zinc	1percwater	18	E	11	QX570	2	median.norm.EXT	0.09718373435161945
20140701	RIAILs	2	b	zinc	1percwater	18	E	11	QX217	1	median.norm.EXT	-0.019345750337449362
20140707	RIAILs	2	c	zinc	1percwater	18	E	11	QX340	2	median.norm.EXT	0.06426793520068684
20140708	RIAILs	2	d	zinc	1percwater	18	E	11	QX285	2	median.norm.EXT	-0.22886858940459376
20140714	RIAILs	2	e	zinc	1percwater	18	E	11	CB4856	NA	median.norm.EXT	-0.09111704884392857
20140715	RIAILs	2	f	zinc	1percwater	18	E	11	QX95	1	median.norm.EXT	0.02851079841985448
20140721	RIAILs	2	g	zinc	1percwater	18	E	11	QX284	2	median.norm.EXT	0.020823058001986215
20140728	RIAILs	2	i	zinc	1percwater	18	E	11	QX54	1	median.norm.EXT	0.056588494772844944
20140729	RIAILs	2	j	zinc	1percwater	18	E	11	QX362	2	median.norm.EXT	-0.15005273240612857
20140630	RIAILs	2	a	zinc	1percwater	18	E	11	QX570	2	median.TOF	9.280599816742228
20140701	RIAILs	2	b	zinc	1percwater	18	E	11	QX217	1	median.TOF	-3.418778718731639
20140707	RIAILs	2	c	zinc	1percwater	18	E	11	QX340	2	median.TOF	-3.7705383722966057
20140708	RIAILs	2	d	zinc	1percwater	18	E	11	QX285	2	median.TOF	-31.995174823320593
20140714	RIAILs	2	e	zinc	1percwater	18	E	11	CB4856	NA	median.TOF	-25.139229683110617
20140715	RIAILs	2	f	zinc	1percwater	18	E	11	QX95	1	median.TOF	-0.028036878562119033
20140721	RIAILs	2	g	zinc	1percwater	18	E	11	QX284	2	median.TOF	10.284527587091832
20140728	RIAILs	2	i	zinc	1percwater	18	E	11	QX54	1	median.TOF	1.4213414341702064
20140729	RIAILs	2	j	zinc	1percwater	18	E	11	QX362	2	median.TOF	-36.48590057183268
20140630	RIAILs	2	a	zinc	1percwater	18	E	11	QX570	2	norm.n	-3.5634970987995405
20140701	RIAILs	2	b	zinc	1percwater	18	E	11	QX217	1	norm.n	17.153922468166815
20140707	RIAILs	2	c	zinc	1percwater	18	E	11	QX340	2	norm.n	-19.031884515330383
20140708	RIAILs	2	d	zinc	1percwater	18	E	11	QX285	2	norm.n	3.290996285299722
20140714	RIAILs	2	e	zinc	1percwater	18	E	11	CB4856	NA	norm.n	2.093853325969829
20140715	RIAILs	2	f	zinc	1percwater	18	E	11	QX95	1	norm.n	-59.774131839362305
20140721	RIAILs	2	g	zinc	1percwater	18	E	11	QX284	2	norm.n	-1.3201653672289542
20140728	RIAILs	2	i	zinc	1percwater	18	E	11	QX54	1	norm.n	-10.21275703950486
20140729	RIAILs	2	j	zinc	1percwater	18	E	11	QX362	2	norm.n	-54.07980691128353
20140630	RIAILs	2	a	zinc	1percwater	18	F	1	QX25	1	median.EXT	-62.27751130853487
20140701	RIAILs	2	b	zinc	1percwater	18	F	1	CB4856	NA	median.EXT	-60.13900662592941
20140707	RIAILs	2	c	zinc	1percwater	18	F	1	QX82	1	median.EXT	-19.59535440551168
20140708	RIAILs	2	d	zinc	1percwater	18	F	1	QX241	2	median.EXT	-12.68227434885366
20140714	RIAILs	2	e	zinc	1percwater	18	F	1	QX319	2	median.EXT	-62.18589277593511
20140715	RIAILs	2	f	zinc	1percwater	18	F	1	QX498	2	median.EXT	12.827247634765696
20140721	RIAILs	2	g	zinc	1percwater	18	F	1	QX44	1	median.EXT	-17.97496143610026
20140728	RIAILs	2	i	zinc	1percwater	18	F	1	QX414	2	median.EXT	-40.922139119832984
20140729	RIAILs	2	j	zinc	1percwater	18	F	1	QX298	2	median.EXT	40.99847244318063
20140630	RIAILs	2	a	zinc	1percwater	18	F	1	QX25	1	median.norm.EXT	-0.08655641838693975
20140701	RIAILs	2	b	zinc	1percwater	18	F	1	CB4856	NA	median.norm.EXT	-0.10892089880470983
20140707	RIAILs	2	c	zinc	1percwater	18	F	1	QX82	1	median.norm.EXT	-0.1303364011887831
20140708	RIAILs	2	d	zinc	1percwater	18	F	1	QX241	2	median.norm.EXT	-0.10245120686956632
20140714	RIAILs	2	e	zinc	1percwater	18	F	1	QX319	2	median.norm.EXT	-0.20682746501483412
20140715	RIAILs	2	f	zinc	1percwater	18	F	1	QX498	2	median.norm.EXT	0.06808917232887897
20140721	RIAILs	2	g	zinc	1percwater	18	F	1	QX44	1	median.norm.EXT	-0.07412407377462212
20140728	RIAILs	2	i	zinc	1percwater	18	F	1	QX414	2	median.norm.EXT	-0.058343929621213084
20140729	RIAILs	2	j	zinc	1percwater	18	F	1	QX298	2	median.norm.EXT	-0.005407193651135019
20140630	RIAILs	2	a	zinc	1percwater	18	F	1	QX25	1	median.TOF	-27.49489874364766
20140701	RIAILs	2	b	zinc	1percwater	18	F	1	CB4856	NA	median.TOF	-16.244499524913234
20140707	RIAILs	2	c	zinc	1percwater	18	F	1	QX82	1	median.TOF	-8.248088228335607
20140708	RIAILs	2	d	zinc	1percwater	18	F	1	QX241	2	median.TOF	4.167685579770207
20140714	RIAILs	2	e	zinc	1percwater	18	F	1	QX319	2	median.TOF	-18.504141381850406
20140715	RIAILs	2	f	zinc	1percwater	18	F	1	QX498	2	median.TOF	-4.31456679218552
20140721	RIAILs	2	g	zinc	1percwater	18	F	1	QX44	1	median.TOF	-10.37872025349318
20140728	RIAILs	2	i	zinc	1percwater	18	F	1	QX414	2	median.TOF	-14.972117241388602
20140729	RIAILs	2	j	zinc	1percwater	18	F	1	QX298	2	median.TOF	26.04225896749213
20140630	RIAILs	2	a	zinc	1percwater	18	F	1	QX25	1	norm.n	-25.557690573070584
20140701	RIAILs	2	b	zinc	1percwater	18	F	1	CB4856	NA	norm.n	0.43162926957685566
20140707	RIAILs	2	c	zinc	1percwater	18	F	1	QX82	1	norm.n	-24.14170528739062
20140708	RIAILs	2	d	zinc	1percwater	18	F	1	QX241	2	norm.n	19.76318301933807
20140714	RIAILs	2	e	zinc	1percwater	18	F	1	QX319	2	norm.n	-17.81955200488577
20140715	RIAILs	2	f	zinc	1percwater	18	F	1	QX498	2	norm.n	-1.2927514395864546
20140721	RIAILs	2	g	zinc	1percwater	18	F	1	QX44	1	norm.n	11.627575901210443
20140728	RIAILs	2	i	zinc	1percwater	18	F	1	QX414	2	norm.n	8.25168766022821
20140729	RIAILs	2	j	zinc	1percwater	18	F	1	QX298	2	norm.n	25.469296949017615
20140630	RIAILs	2	a	zinc	1percwater	18	F	3	QX384	2	median.EXT	-85.39012305440129
20140701	RIAILs	2	b	zinc	1percwater	18	F	3	QX69	1	median.EXT	18.69702143604177
20140707	RIAILs	2	c	zinc	1percwater	18	F	3	QX469	2	median.EXT	-12.98274265964525
20140708	RIAILs	2	d	zinc	1percwater	18	F	3	CB4856	NA	median.EXT	-40.47369507506142
20140714	RIAILs	2	e	zinc	1percwater	18	F	3	QX483	2	median.EXT	28.877165953397053
20140715	RIAILs	2	f	zinc	1percwater	18	F	3	QX508	2	median.EXT	17.397535066610317
20140721	RIAILs	2	g	zinc	1percwater	18	F	3	QX584	2	median.EXT	38.279556502970024
20140728	RIAILs	2	i	zinc	1percwater	18	F	3	QX231	1	median.EXT	6.398576053712196
20140729	RIAILs	2	j	zinc	1percwater	18	F	3	QX447	2	median.EXT	-35.50514190807561
20140630	RIAILs	2	a	zinc	1percwater	18	F	3	QX384	2	median.norm.EXT	-0.21602382675866727
20140701	RIAILs	2	b	zinc	1percwater	18	F	3	QX69	1	median.norm.EXT	0.026381721670531683
20140707	RIAILs	2	c	zinc	1percwater	18	F	3	QX469	2	median.norm.EXT	-0.018058231164664235
20140708	RIAILs	2	d	zinc	1percwater	18	F	3	CB4856	NA	median.norm.EXT	-0.12981083544974795
20140714	RIAILs	2	e	zinc	1percwater	18	F	3	QX483	2	median.norm.EXT	0.10431989735765414
20140715	RIAILs	2	f	zinc	1percwater	18	F	3	QX508	2	median.norm.EXT	0.09671475179867817
20140721	RIAILs	2	g	zinc	1percwater	18	F	3	QX584	2	median.norm.EXT	0.17131085676902766
20140728	RIAILs	2	i	zinc	1percwater	18	F	3	QX231	1	median.norm.EXT	0.02859363745113035
20140729	RIAILs	2	j	zinc	1percwater	18	F	3	QX447	2	median.norm.EXT	-0.08466827169249598
20140630	RIAILs	2	a	zinc	1percwater	18	F	3	QX384	2	median.TOF	-24.6410183981413
20140701	RIAILs	2	b	zinc	1percwater	18	F	3	QX69	1	median.TOF	12.283660014411566
20140707	RIAILs	2	c	zinc	1percwater	18	F	3	QX469	2	median.TOF	-10.928076817517812
20140708	RIAILs	2	d	zinc	1percwater	18	F	3	CB4856	NA	median.TOF	-5.433146349307182
20140714	RIAILs	2	e	zinc	1percwater	18	F	3	QX483	2	median.TOF	12.33832017292838
20140715	RIAILs	2	f	zinc	1percwater	18	F	3	QX508	2	median.TOF	-1.640287598367115
20140721	RIAILs	2	g	zinc	1percwater	18	F	3	QX584	2	median.TOF	13.958806780910237
20140728	RIAILs	2	i	zinc	1percwater	18	F	3	QX231	1	median.TOF	16.286253132909998
20140729	RIAILs	2	j	zinc	1percwater	18	F	3	QX447	2	median.TOF	-7.138117059184292
20140630	RIAILs	2	a	zinc	1percwater	18	F	3	QX384	2	norm.n	-0.43625674955244154
20140701	RIAILs	2	b	zinc	1percwater	18	F	3	QX69	1	norm.n	23.849621763478282
20140707	RIAILs	2	c	zinc	1percwater	18	F	3	QX469	2	norm.n	7.626072362742837
20140708	RIAILs	2	d	zinc	1percwater	18	F	3	CB4856	NA	norm.n	-20.38581246174676
20140714	RIAILs	2	e	zinc	1percwater	18	F	3	QX483	2	norm.n	2.95112890811217
20140715	RIAILs	2	f	zinc	1percwater	18	F	3	QX508	2	norm.n	16.49873619060692
20140721	RIAILs	2	g	zinc	1percwater	18	F	3	QX584	2	norm.n	-0.4648252936629219
20140728	RIAILs	2	i	zinc	1percwater	18	F	3	QX231	1	norm.n	-10.429495320760838
20140729	RIAILs	2	j	zinc	1percwater	18	F	3	QX447	2	norm.n	-16.6811695031453
20140701	RIAILs	2	b	zinc	1percwater	18	F	5	QX170	1	median.EXT	-71.96514332635893
20140707	RIAILs	2	c	zinc	1percwater	18	F	5	CB4856	NA	median.EXT	-7.02868132492329
20140708	RIAILs	2	d	zinc	1percwater	18	F	5	QX357	2	median.EXT	40.261419778213124
20140714	RIAILs	2	e	zinc	1percwater	18	F	5	QX103	1	median.EXT	57.97941049160831
20140715	RIAILs	2	f	zinc	1percwater	18	F	5	QX283	2	median.EXT	19.79662185791367
20140721	RIAILs	2	g	zinc	1percwater	18	F	5	QX202	1	median.EXT	52.316935136221
20140722	RIAILs	2	h	zinc	1percwater	18	F	5	QX224	1	median.EXT	120.61208629977214
20140728	RIAILs	2	i	zinc	1percwater	18	F	5	QX461	2	median.EXT	4.673352561979329
20140729	RIAILs	2	j	zinc	1percwater	18	F	5	CB4856	NA	median.EXT	-44.179005207646085
20140701	RIAILs	2	b	zinc	1percwater	18	F	5	QX170	1	median.norm.EXT	-0.12839365597102248
20140707	RIAILs	2	c	zinc	1percwater	18	F	5	CB4856	NA	median.norm.EXT	-0.032361682915401924
20140708	RIAILs	2	d	zinc	1percwater	18	F	5	QX357	2	median.norm.EXT	0.04082651179770078
20140714	RIAILs	2	e	zinc	1percwater	18	F	5	QX103	1	median.norm.EXT	0.16899459718209206
20140715	RIAILs	2	f	zinc	1percwater	18	F	5	QX283	2	median.norm.EXT	0.17293912696585514
20140721	RIAILs	2	g	zinc	1percwater	18	F	5	QX202	1	median.norm.EXT	0.09992509861906648
20140722	RIAILs	2	h	zinc	1percwater	18	F	5	QX224	1	median.norm.EXT	0.22755744372576486
20140728	RIAILs	2	i	zinc	1percwater	18	F	5	QX461	2	median.norm.EXT	0.015748746338710762
20140729	RIAILs	2	j	zinc	1percwater	18	F	5	CB4856	NA	median.norm.EXT	-0.13967493799941713
20140701	RIAILs	2	b	zinc	1percwater	18	F	5	QX170	1	median.TOF	-22.06489837322524
20140707	RIAILs	2	c	zinc	1percwater	18	F	5	CB4856	NA	median.TOF	-4.579518429881006
20140708	RIAILs	2	d	zinc	1percwater	18	F	5	QX357	2	median.TOF	8.470956241990804
20140714	RIAILs	2	e	zinc	1percwater	18	F	5	QX103	1	median.TOF	26.31548259147317
20140715	RIAILs	2	f	zinc	1percwater	18	F	5	QX283	2	median.TOF	-1.5170055253287273
20140721	RIAILs	2	g	zinc	1percwater	18	F	5	QX202	1	median.TOF	30.04289796139043
20140722	RIAILs	2	h	zinc	1percwater	18	F	5	QX224	1	median.TOF	33.828026490378065
20140728	RIAILs	2	i	zinc	1percwater	18	F	5	QX461	2	median.TOF	-3.236197011051002
20140729	RIAILs	2	j	zinc	1percwater	18	F	5	CB4856	NA	median.TOF	-10.587119938404278
20140701	RIAILs	2	b	zinc	1percwater	18	F	5	QX170	1	norm.n	3.726252431383814
20140707	RIAILs	2	c	zinc	1percwater	18	F	5	CB4856	NA	norm.n	-3.329410940001818
20140708	RIAILs	2	d	zinc	1percwater	18	F	5	QX357	2	norm.n	9.310351371062918
20140714	RIAILs	2	e	zinc	1percwater	18	F	5	QX103	1	norm.n	-6.185788984016528
20140715	RIAILs	2	f	zinc	1percwater	18	F	5	QX283	2	norm.n	-17.776067347938625
20140721	RIAILs	2	g	zinc	1percwater	18	F	5	QX202	1	norm.n	23.061052463722405
20140722	RIAILs	2	h	zinc	1percwater	18	F	5	QX224	1	norm.n	-11.985504973762962
20140728	RIAILs	2	i	zinc	1percwater	18	F	5	QX461	2	norm.n	-1.7502478483480994
20140729	RIAILs	2	j	zinc	1percwater	18	F	5	CB4856	NA	norm.n	42.11273751276848
20140630	RIAILs	2	a	zinc	1percwater	18	F	7	QX365	2	median.EXT	66.12880418528094
20140701	RIAILs	2	b	zinc	1percwater	18	F	7	QX481	2	median.EXT	-68.65793386561165
20140707	RIAILs	2	c	zinc	1percwater	18	F	7	QX237	1	median.EXT	-7.236784752602029
20140708	RIAILs	2	d	zinc	1percwater	18	F	7	QX489	2	median.EXT	66.24610688978711
20140714	RIAILs	2	e	zinc	1percwater	18	F	7	QX309	2	median.EXT	41.06681798750706
20140715	RIAILs	2	f	zinc	1percwater	18	F	7	QX580	2	median.EXT	108.6925701440743
20140721	RIAILs	2	g	zinc	1percwater	18	F	7	QX4	1	median.EXT	19.916041169289535
20140722	RIAILs	2	h	zinc	1percwater	18	F	7	QX296	2	median.EXT	-37.50727830249325
20140728	RIAILs	2	i	zinc	1percwater	18	F	7	QX428	2	median.EXT	-63.18835559607305
20140729	RIAILs	2	j	zinc	1percwater	18	F	7	QX409	2	median.EXT	53.3056819039279
20140630	RIAILs	2	a	zinc	1percwater	18	F	7	QX365	2	median.norm.EXT	0.12445892661580901
20140701	RIAILs	2	b	zinc	1percwater	18	F	7	QX481	2	median.norm.EXT	-0.11175808573475228
20140707	RIAILs	2	c	zinc	1percwater	18	F	7	QX237	1	median.norm.EXT	-0.055934715507693
20140708	RIAILs	2	d	zinc	1percwater	18	F	7	QX489	2	median.norm.EXT	0.08194404056824195
20140714	RIAILs	2	e	zinc	1percwater	18	F	7	QX309	2	median.norm.EXT	0.16554134452311695
20140715	RIAILs	2	f	zinc	1percwater	18	F	7	QX580	2	median.norm.EXT	0.39557715635363144
20140721	RIAILs	2	g	zinc	1percwater	18	F	7	QX4	1	median.norm.EXT	0.05157957543025483
20140722	RIAILs	2	h	zinc	1percwater	18	F	7	QX296	2	median.norm.EXT	-0.033592322253409974
20140728	RIAILs	2	i	zinc	1percwater	18	F	7	QX428	2	median.norm.EXT	-0.13924112963137478
20140729	RIAILs	2	j	zinc	1percwater	18	F	7	QX409	2	median.norm.EXT	0.051761961674143216
20140630	RIAILs	2	a	zinc	1percwater	18	F	7	QX365	2	median.TOF	23.943460219833145
20140701	RIAILs	2	b	zinc	1percwater	18	F	7	QX481	2	median.TOF	-26.06489837322524
20140707	RIAILs	2	c	zinc	1percwater	18	F	7	QX237	1	median.TOF	-5.568099639153399
20140708	RIAILs	2	d	zinc	1percwater	18	F	7	QX489	2	median.TOF	38.2350360116532
20140714	RIAILs	2	e	zinc	1percwater	18	F	7	QX309	2	median.TOF	9.37789850298079
20140715	RIAILs	2	f	zinc	1percwater	18	F	7	QX580	2	median.TOF	41.47767251680168
20140721	RIAILs	2	g	zinc	1percwater	18	F	7	QX4	1	median.TOF	11.863296809702437
20140722	RIAILs	2	h	zinc	1percwater	18	F	7	QX296	2	median.TOF	-10.643813970297133
20140728	RIAILs	2	i	zinc	1percwater	18	F	7	QX428	2	median.TOF	-30.1406870398432
20140729	RIAILs	2	j	zinc	1percwater	18	F	7	QX409	2	median.TOF	22.77817919782973
20140630	RIAILs	2	a	zinc	1percwater	18	F	7	QX365	2	norm.n	-16.443998783857722
20140701	RIAILs	2	b	zinc	1percwater	18	F	7	QX481	2	norm.n	12.725284677095646
20140707	RIAILs	2	c	zinc	1percwater	18	F	7	QX237	1	norm.n	27.456754041606672
20140708	RIAILs	2	d	zinc	1percwater	18	F	7	QX489	2	norm.n	1.8875201057206958
20140714	RIAILs	2	e	zinc	1percwater	18	F	7	QX309	2	norm.n	21.981129291045107
20140715	RIAILs	2	f	zinc	1percwater	18	F	7	QX580	2	norm.n	-19.64302047296258
20140721	RIAILs	2	g	zinc	1percwater	18	F	7	QX4	1	norm.n	10.25119684169988
20140722	RIAILs	2	h	zinc	1percwater	18	F	7	QX296	2	norm.n	29.616825372386977
20140728	RIAILs	2	i	zinc	1percwater	18	F	7	QX428	2	norm.n	27.586956502137877
20140729	RIAILs	2	j	zinc	1percwater	18	F	7	QX409	2	norm.n	-12.84468129855252
20140701	RIAILs	2	b	zinc	1percwater	18	F	9	QX550	2	median.EXT	45.48711083273491
20140707	RIAILs	2	c	zinc	1percwater	18	F	9	QX347	2	median.EXT	17.65374200667426
20140708	RIAILs	2	d	zinc	1percwater	18	F	9	QX533	2	median.EXT	2.8249543536587947
20140714	RIAILs	2	e	zinc	1percwater	18	F	9	QX316	2	median.EXT	5.418158937904258
20140721	RIAILs	2	g	zinc	1percwater	18	F	9	QX291	2	median.EXT	24.149824693049464
20140722	RIAILs	2	h	zinc	1percwater	18	F	9	QX369	2	median.EXT	-15.087457095879541
20140701	RIAILs	2	b	zinc	1percwater	18	F	9	QX550	2	median.norm.EXT	0.11989237357614896
20140707	RIAILs	2	c	zinc	1percwater	18	F	9	QX347	2	median.norm.EXT	0.07304726275268429
20140708	RIAILs	2	d	zinc	1percwater	18	F	9	QX533	2	median.norm.EXT	-0.00786117728485789
20140714	RIAILs	2	e	zinc	1percwater	18	F	9	QX316	2	median.norm.EXT	-0.003033433975108097
20140721	RIAILs	2	g	zinc	1percwater	18	F	9	QX291	2	median.norm.EXT	0.10660497041506041
20140722	RIAILs	2	h	zinc	1percwater	18	F	9	QX369	2	median.norm.EXT	-0.018074568721149105
20140701	RIAILs	2	b	zinc	1percwater	18	F	9	QX550	2	median.TOF	8.182440647839964
20140707	RIAILs	2	c	zinc	1percwater	18	F	9	QX347	2	median.TOF	1.9543505048076013
20140708	RIAILs	2	d	zinc	1percwater	18	F	9	QX533	2	median.TOF	-4.303767443410777
20140714	RIAILs	2	e	zinc	1percwater	18	F	9	QX316	2	median.TOF	4.57424040326598
20140721	RIAILs	2	g	zinc	1percwater	18	F	9	QX291	2	median.TOF	18.571057500715234
20140722	RIAILs	2	h	zinc	1percwater	18	F	9	QX369	2	median.TOF	-2.2225831929077393
20140701	RIAILs	2	b	zinc	1percwater	18	F	9	QX550	2	norm.n	39.17327755393003
20140707	RIAILs	2	c	zinc	1percwater	18	F	9	QX347	2	norm.n	-0.8219205140915142
20140708	RIAILs	2	d	zinc	1percwater	18	F	9	QX533	2	norm.n	-27.933948567759753
20140714	RIAILs	2	e	zinc	1percwater	18	F	9	QX316	2	norm.n	24.734390626856182
20140721	RIAILs	2	g	zinc	1percwater	18	F	9	QX291	2	norm.n	7.999619406070138
20140722	RIAILs	2	h	zinc	1percwater	18	F	9	QX369	2	norm.n	9.59263151518298
20140630	RIAILs	2	a	zinc	1percwater	18	F	11	QX90	1	median.EXT	14.447712183198002
20140701	RIAILs	2	b	zinc	1percwater	18	F	11	QX24	1	median.EXT	-98.68855964246369
20140707	RIAILs	2	c	zinc	1percwater	18	F	11	QX79	1	median.EXT	7.274913784567756
20140708	RIAILs	2	d	zinc	1percwater	18	F	11	QX330	2	median.EXT	-0.44668364946561645
20140721	RIAILs	2	g	zinc	1percwater	18	F	11	QX28	1	median.EXT	-21.56683876665634
20140722	RIAILs	2	h	zinc	1percwater	18	F	11	QX12	1	median.EXT	96.61208629977214
20140630	RIAILs	2	a	zinc	1percwater	18	F	11	QX90	1	median.norm.EXT	0.061767995700091345
20140701	RIAILs	2	b	zinc	1percwater	18	F	11	QX24	1	median.norm.EXT	-0.27731241582052196
20140707	RIAILs	2	c	zinc	1percwater	18	F	11	QX79	1	median.norm.EXT	0.03414156703343471
20140708	RIAILs	2	d	zinc	1percwater	18	F	11	QX330	2	median.norm.EXT	0.04349724909455696
20140721	RIAILs	2	g	zinc	1percwater	18	F	11	QX28	1	median.norm.EXT	0.29951885142476375
20140722	RIAILs	2	h	zinc	1percwater	18	F	11	QX12	1	median.norm.EXT	0.192428598906926
20140630	RIAILs	2	a	zinc	1percwater	18	F	11	QX90	1	median.TOF	1.679380450170744
20140701	RIAILs	2	b	zinc	1percwater	18	F	11	QX24	1	median.TOF	-35.86816903544584
20140707	RIAILs	2	c	zinc	1percwater	18	F	11	QX79	1	median.TOF	14.903740821521799
20140708	RIAILs	2	d	zinc	1percwater	18	F	11	QX330	2	median.TOF	-19.882924103515595
20140721	RIAILs	2	g	zinc	1percwater	18	F	11	QX28	1	median.TOF	-25.513033679764963
20140722	RIAILs	2	h	zinc	1percwater	18	F	11	QX12	1	median.TOF	40.02475582815747
20140630	RIAILs	2	a	zinc	1percwater	18	F	11	QX90	1	norm.n	-30.34772657183172
20140701	RIAILs	2	b	zinc	1percwater	18	F	11	QX24	1	norm.n	-26.841238760392386
20140707	RIAILs	2	c	zinc	1percwater	18	F	11	QX79	1	norm.n	4.626072362742837
20140708	RIAILs	2	d	zinc	1percwater	18	F	11	QX330	2	norm.n	-5.542085439638637
20140721	RIAILs	2	g	zinc	1percwater	18	F	11	QX28	1	norm.n	-48.633679077300876
20140722	RIAILs	2	h	zinc	1percwater	18	F	11	QX12	1	norm.n	2.022237060542303
20140707	RIAILs	2	c	zinc	1percwater	18	G	1	QX405	2	median.EXT	20.940692898224686
20140708	RIAILs	2	d	zinc	1percwater	18	G	1	QX512	2	median.EXT	-69.43993079306667
20140714	RIAILs	2	e	zinc	1percwater	18	G	1	QX196	1	median.EXT	-72.66201985548203
20140715	RIAILs	2	f	zinc	1percwater	18	G	1	QX80	1	median.EXT	26.97409950874038
20140721	RIAILs	2	g	zinc	1percwater	18	G	1	QX470	2	median.EXT	-5.269996513564242
20140722	RIAILs	2	h	zinc	1percwater	18	G	1	QX367	2	median.EXT	5.110279124144021
20140728	RIAILs	2	i	zinc	1percwater	18	G	1	QX525	2	median.EXT	-17.246468644634376
20140729	RIAILs	2	j	zinc	1percwater	18	G	1	QX377	2	median.EXT	27.899366410112094
20140707	RIAILs	2	c	zinc	1percwater	18	G	1	QX405	2	median.norm.EXT	0.10351513910293589
20140708	RIAILs	2	d	zinc	1percwater	18	G	1	QX512	2	median.norm.EXT	-0.12081419660494826
20140714	RIAILs	2	e	zinc	1percwater	18	G	1	QX196	1	median.norm.EXT	-0.1263025365395233
20140715	RIAILs	2	f	zinc	1percwater	18	G	1	QX80	1	median.norm.EXT	0.049051386097963195
20140721	RIAILs	2	g	zinc	1percwater	18	G	1	QX470	2	median.norm.EXT	-0.07142022104608561
20140722	RIAILs	2	h	zinc	1percwater	18	G	1	QX367	2	median.norm.EXT	-0.004260092544730253
20140728	RIAILs	2	i	zinc	1percwater	18	G	1	QX525	2	median.norm.EXT	-0.011819784171839518
20140729	RIAILs	2	j	zinc	1percwater	18	G	1	QX377	2	median.norm.EXT	-0.05809352339820471
20140707	RIAILs	2	c	zinc	1percwater	18	G	1	QX405	2	median.TOF	4.330680994274998
20140708	RIAILs	2	d	zinc	1percwater	18	G	1	QX512	2	median.TOF	-27.45027453539859
20140714	RIAILs	2	e	zinc	1percwater	18	G	1	QX196	1	median.TOF	-29.57720120909721
20140715	RIAILs	2	f	zinc	1percwater	18	G	1	QX80	1	median.TOF	1.3931938988272763
20140721	RIAILs	2	g	zinc	1percwater	18	G	1	QX470	2	median.TOF	-1.9064923553237676
20140722	RIAILs	2	h	zinc	1percwater	18	G	1	QX367	2	median.TOF	0.3896675268972569
20140728	RIAILs	2	i	zinc	1percwater	18	G	1	QX525	2	median.TOF	-1.3317069822588026
20140729	RIAILs	2	j	zinc	1percwater	18	G	1	QX377	2	median.TOF	4.491261846712112
20140707	RIAILs	2	c	zinc	1percwater	18	G	1	QX405	2	norm.n	3.441269972996114
20140708	RIAILs	2	d	zinc	1percwater	18	G	1	QX512	2	norm.n	1.023470243561239
20140714	RIAILs	2	e	zinc	1percwater	18	G	1	QX196	1	norm.n	11.686002912448211
20140715	RIAILs	2	f	zinc	1percwater	18	G	1	QX80	1	norm.n	-11.922411174553957
20140721	RIAILs	2	g	zinc	1percwater	18	G	1	QX470	2	norm.n	22.5371102149134
20140722	RIAILs	2	h	zinc	1percwater	18	G	1	QX367	2	norm.n	6.681161692903694
20140728	RIAILs	2	i	zinc	1percwater	18	G	1	QX525	2	norm.n	-37.18662767372456
20140729	RIAILs	2	j	zinc	1percwater	18	G	1	QX377	2	norm.n	-31.444108381837967
20140630	RIAILs	2	a	zinc	1percwater	18	G	3	QX495	2	median.EXT	-37.29824572384522
20140701	RIAILs	2	b	zinc	1percwater	18	G	3	QX206	1	median.EXT	30.505562226303645
20140707	RIAILs	2	c	zinc	1percwater	18	G	3	QX14	1	median.EXT	-32.17553319889797
20140714	RIAILs	2	e	zinc	1percwater	18	G	3	QX323	2	median.EXT	62.36004588934293
20140715	RIAILs	2	f	zinc	1percwater	18	G	3	QX236	1	median.EXT	40.815549097595905
20140722	RIAILs	2	h	zinc	1percwater	18	G	3	QX286	2	median.EXT	8.26569103014577
20140728	RIAILs	2	i	zinc	1percwater	18	G	3	QX407	2	median.EXT	-41.696915628100115
20140729	RIAILs	2	j	zinc	1percwater	18	G	3	QX454	2	median.EXT	-19.742063936978255
20140630	RIAILs	2	a	zinc	1percwater	18	G	3	QX495	2	median.norm.EXT	-0.17131108084169477
20140701	RIAILs	2	b	zinc	1percwater	18	G	3	QX206	1	median.norm.EXT	0.1187904821778085
20140707	RIAILs	2	c	zinc	1percwater	18	G	3	QX14	1	median.norm.EXT	-0.1449737948317014
20140714	RIAILs	2	e	zinc	1percwater	18	G	3	QX323	2	median.norm.EXT	0.18230578331637923
20140715	RIAILs	2	f	zinc	1percwater	18	G	3	QX236	1	median.norm.EXT	0.14052061093685428
20140722	RIAILs	2	h	zinc	1percwater	18	G	3	QX286	2	median.norm.EXT	-0.006009544782772793
20140728	RIAILs	2	i	zinc	1percwater	18	G	3	QX407	2	median.norm.EXT	-0.08819289220925407
20140729	RIAILs	2	j	zinc	1percwater	18	G	3	QX454	2	median.norm.EXT	-0.10461476893743042
20140630	RIAILs	2	a	zinc	1percwater	18	G	3	QX495	2	median.TOF	-10.85487592201216
20140701	RIAILs	2	b	zinc	1percwater	18	G	3	QX206	1	median.TOF	14.328172864839352
20140707	RIAILs	2	c	zinc	1percwater	18	G	3	QX14	1	median.TOF	-16.416658026790206
20140714	RIAILs	2	e	zinc	1percwater	18	G	3	QX323	2	median.TOF	3.0799497986297832
20140715	RIAILs	2	f	zinc	1percwater	18	G	3	QX236	1	median.TOF	11.146242315256284
20140722	RIAILs	2	h	zinc	1percwater	18	G	3	QX286	2	median.TOF	11.165166087287265
20140728	RIAILs	2	i	zinc	1percwater	18	G	3	QX407	2	median.TOF	-15.848447730856
20140729	RIAILs	2	j	zinc	1percwater	18	G	3	QX454	2	median.TOF	4.188378621985732
20140630	RIAILs	2	a	zinc	1percwater	18	G	3	QX495	2	norm.n	3.8448178522202854
20140701	RIAILs	2	b	zinc	1percwater	18	G	3	QX206	1	norm.n	-14.305683460125447
20140707	RIAILs	2	c	zinc	1percwater	18	G	3	QX14	1	norm.n	67.43739895584346
20140714	RIAILs	2	e	zinc	1percwater	18	G	3	QX323	2	norm.n	0.49055522553173225
20140715	RIAILs	2	f	zinc	1percwater	18	G	3	QX236	1	norm.n	19.669022266031245
20140722	RIAILs	2	h	zinc	1percwater	18	G	3	QX286	2	norm.n	3.1659292326881285
20140728	RIAILs	2	i	zinc	1percwater	18	G	3	QX407	2	norm.n	-10.07100037593536
20140729	RIAILs	2	j	zinc	1percwater	18	G	3	QX454	2	norm.n	-5.78421599518841
20140630	RIAILs	2	a	zinc	1percwater	18	G	5	QX133	1	median.EXT	-73.67526677032362
20140701	RIAILs	2	b	zinc	1percwater	18	G	5	QX450	2	median.EXT	46.1064754350003
20140707	RIAILs	2	c	zinc	1percwater	18	G	5	QX472	2	median.EXT	4.664109214329437
20140708	RIAILs	2	d	zinc	1percwater	18	G	5	QX542	2	median.EXT	15.358718635653544
20140714	RIAILs	2	e	zinc	1percwater	18	G	5	QX163	1	median.EXT	60.582130875933075
20140715	RIAILs	2	f	zinc	1percwater	18	G	5	CB4856	NA	median.EXT	-46.797062648270526
20140721	RIAILs	2	g	zinc	1percwater	18	G	5	QX556	2	median.EXT	8.84936808870114
20140722	RIAILs	2	h	zinc	1percwater	18	G	5	QX312	2	median.EXT	18.803069663396748
20140728	RIAILs	2	i	zinc	1percwater	18	G	5	QX598	2	median.EXT	10.965249134300588
20140729	RIAILs	2	j	zinc	1percwater	18	G	5	QX331	2	median.EXT	54.257936063021745
20140630	RIAILs	2	a	zinc	1percwater	18	G	5	QX133	1	median.norm.EXT	-0.0267267056754446
20140701	RIAILs	2	b	zinc	1percwater	18	G	5	QX450	2	median.norm.EXT	0.12700600980193605
20140707	RIAILs	2	c	zinc	1percwater	18	G	5	QX472	2	median.norm.EXT	-0.054150938533272006
20140708	RIAILs	2	d	zinc	1percwater	18	G	5	QX542	2	median.norm.EXT	-0.030217612600502528
20140714	RIAILs	2	e	zinc	1percwater	18	G	5	QX163	1	median.norm.EXT	0.1894812203206968
20140715	RIAILs	2	f	zinc	1percwater	18	G	5	CB4856	NA	median.norm.EXT	-0.115766377431722
20140721	RIAILs	2	g	zinc	1percwater	18	G	5	QX556	2	median.norm.EXT	0.049324331407351776
20140722	RIAILs	2	h	zinc	1percwater	18	G	5	QX312	2	median.norm.EXT	0.09237795239463481
20140728	RIAILs	2	i	zinc	1percwater	18	G	5	QX598	2	median.norm.EXT	0.09598395647063093
20140729	RIAILs	2	j	zinc	1percwater	18	G	5	QX331	2	median.norm.EXT	0.08416659365417792
20140630	RIAILs	2	a	zinc	1percwater	18	G	5	QX133	1	median.TOF	-23.691628081427066
20140701	RIAILs	2	b	zinc	1percwater	18	G	5	QX450	2	median.TOF	14.317141511605957
20140707	RIAILs	2	c	zinc	1percwater	18	G	5	QX472	2	median.TOF	11.948641109443797
20140708	RIAILs	2	d	zinc	1percwater	18	G	5	QX542	2	median.TOF	2.4991157813156057
20140714	RIAILs	2	e	zinc	1percwater	18	G	5	QX163	1	median.TOF	27.92279879090279
20140715	RIAILs	2	f	zinc	1percwater	18	G	5	CB4856	NA	median.TOF	-15.162737742328115
20140721	RIAILs	2	g	zinc	1percwater	18	G	5	QX556	2	median.TOF	9.048607356754234
20140722	RIAILs	2	h	zinc	1percwater	18	G	5	QX312	2	median.TOF	4.816607699650455
20140728	RIAILs	2	i	zinc	1percwater	18	G	5	QX598	2	median.TOF	16.606651981222004
20140729	RIAILs	2	j	zinc	1percwater	18	G	5	QX331	2	median.TOF	36.99735867957013
20140630	RIAILs	2	a	zinc	1percwater	18	G	5	QX133	1	norm.n	19.308294797665194
20140701	RIAILs	2	b	zinc	1percwater	18	G	5	QX450	2	norm.n	-19.790915537408086
20140707	RIAILs	2	c	zinc	1percwater	18	G	5	QX472	2	norm.n	-1.9114184461004073
20140708	RIAILs	2	d	zinc	1percwater	18	G	5	QX542	2	norm.n	22.777699333660472
20140714	RIAILs	2	e	zinc	1percwater	18	G	5	QX163	1	norm.n	3.19689981801293
20140715	RIAILs	2	f	zinc	1percwater	18	G	5	CB4856	NA	norm.n	-3.4059593516552416
20140721	RIAILs	2	g	zinc	1percwater	18	G	5	QX556	2	norm.n	10.433095968582117
20140722	RIAILs	2	h	zinc	1percwater	18	G	5	QX312	2	norm.n	16.31105369662031
20140728	RIAILs	2	i	zinc	1percwater	18	G	5	QX598	2	norm.n	24.37989576376348
20140729	RIAILs	2	j	zinc	1percwater	18	G	5	QX331	2	norm.n	17.03969140365831
20140630	RIAILs	2	a	zinc	1percwater	18	G	7	QX280	2	median.EXT	-8.373002990347171
20140701	RIAILs	2	b	zinc	1percwater	18	G	7	QX74	1	median.EXT	4.8163860383071535
20140707	RIAILs	2	c	zinc	1percwater	18	G	7	QX310	2	median.EXT	31.7803353114521
20140714	RIAILs	2	e	zinc	1percwater	18	G	7	QX178	1	median.EXT	6.623123860440275
20140715	RIAILs	2	f	zinc	1percwater	18	G	7	QX392	2	median.EXT	86.06959119055269
20140721	RIAILs	2	g	zinc	1percwater	18	G	7	N2	NA	median.EXT	38.88360821680939
20140722	RIAILs	2	h	zinc	1percwater	18	G	7	QX412	2	median.EXT	96.31838255182276
20140728	RIAILs	2	i	zinc	1percwater	18	G	7	QX390	2	median.EXT	-24.02124515290151
20140729	RIAILs	2	j	zinc	1percwater	18	G	7	QX78	1	median.EXT	23.739008823339507
20140630	RIAILs	2	a	zinc	1percwater	18	G	7	QX280	2	median.norm.EXT	0.02972775985460682
20140701	RIAILs	2	b	zinc	1percwater	18	G	7	QX74	1	median.norm.EXT	0.14280003003705777
20140707	RIAILs	2	c	zinc	1percwater	18	G	7	QX310	2	median.norm.EXT	0.15623744363852493
20140714	RIAILs	2	e	zinc	1percwater	18	G	7	QX178	1	median.norm.EXT	0.002536912648921275
20140715	RIAILs	2	f	zinc	1percwater	18	G	7	QX392	2	median.norm.EXT	0.24077862524560317
20140721	RIAILs	2	g	zinc	1percwater	18	G	7	N2	NA	median.norm.EXT	0.08507268812523436
20140722	RIAILs	2	h	zinc	1percwater	18	G	7	QX412	2	median.norm.EXT	0.20899657855693288
20140728	RIAILs	2	i	zinc	1percwater	18	G	7	QX390	2	median.norm.EXT	-0.09482137013453218
20140729	RIAILs	2	j	zinc	1percwater	18	G	7	QX78	1	median.norm.EXT	0.24541043372632498
20140630	RIAILs	2	a	zinc	1percwater	18	G	7	QX280	2	median.TOF	-13.876938628478863
20140701	RIAILs	2	b	zinc	1percwater	18	G	7	QX74	1	median.TOF	-8.53673883390044
20140707	RIAILs	2	c	zinc	1percwater	18	G	7	QX310	2	median.TOF	20.004960188093403
20140714	RIAILs	2	e	zinc	1percwater	18	G	7	QX178	1	median.TOF	4.597077984721193
20140715	RIAILs	2	f	zinc	1percwater	18	G	7	QX392	2	median.TOF	33.44951297747688
20140721	RIAILs	2	g	zinc	1percwater	18	G	7	N2	NA	median.TOF	33.48125692487123
20140722	RIAILs	2	h	zinc	1percwater	18	G	7	QX412	2	median.TOF	26.035399743896647
20140728	RIAILs	2	i	zinc	1percwater	18	G	7	QX390	2	median.TOF	-8.770065945739608
20140729	RIAILs	2	j	zinc	1percwater	18	G	7	QX78	1	median.TOF	8.609609399375127
20140630	RIAILs	2	a	zinc	1percwater	18	G	7	QX280	2	norm.n	29.107040585019778
20140701	RIAILs	2	b	zinc	1percwater	18	G	7	QX74	1	norm.n	-10.835432234663429
20140707	RIAILs	2	c	zinc	1percwater	18	G	7	QX310	2	norm.n	6.270016143283618
20140714	RIAILs	2	e	zinc	1percwater	18	G	7	QX178	1	norm.n	5.057078663019767
20140715	RIAILs	2	f	zinc	1percwater	18	G	7	QX392	2	norm.n	22.22199714348505
20140721	RIAILs	2	g	zinc	1percwater	18	G	7	N2	NA	norm.n	14.780945616237837
20140722	RIAILs	2	h	zinc	1percwater	18	G	7	QX412	2	norm.n	11.53263074931709
20140728	RIAILs	2	i	zinc	1percwater	18	G	7	QX390	2	norm.n	11.34699211796605
20140729	RIAILs	2	j	zinc	1percwater	18	G	7	QX78	1	norm.n	-0.4450761361261242
20140630	RIAILs	2	a	zinc	1percwater	18	G	9	QX368	2	median.EXT	-17.531553401491642
20140701	RIAILs	2	b	zinc	1percwater	18	G	9	QX354	2	median.EXT	10.162781307933516
20140707	RIAILs	2	c	zinc	1percwater	18	G	9	QX327	2	median.EXT	8.43479552522684
20140708	RIAILs	2	d	zinc	1percwater	18	G	9	QX460	2	median.EXT	33.65603673485914
20140714	RIAILs	2	e	zinc	1percwater	18	G	9	QX396	2	median.EXT	-19.329130298653574
20140715	RIAILs	2	f	zinc	1percwater	18	G	9	QX400	2	median.EXT	-51.18625807803221
20140721	RIAILs	2	g	zinc	1percwater	18	G	9	QX356	2	median.EXT	-6.068645942284452
20140722	RIAILs	2	h	zinc	1percwater	18	G	9	QX366	2	median.EXT	61.700825125185496
20140728	RIAILs	2	i	zinc	1percwater	18	G	9	QX527	2	median.EXT	-41.31808740599361
20140729	RIAILs	2	j	zinc	1percwater	18	G	9	QX294	2	median.EXT	73.99847244318062
20140630	RIAILs	2	a	zinc	1percwater	18	G	9	QX368	2	median.norm.EXT	0.009239747071284683
20140701	RIAILs	2	b	zinc	1percwater	18	G	9	QX354	2	median.norm.EXT	0.02680649919418448
20140707	RIAILs	2	c	zinc	1percwater	18	G	9	QX327	2	median.norm.EXT	0.10467709285202435
20140708	RIAILs	2	d	zinc	1percwater	18	G	9	QX460	2	median.norm.EXT	-0.002161249377343419
20140714	RIAILs	2	e	zinc	1percwater	18	G	9	QX396	2	median.norm.EXT	-0.01770124400339115
20140715	RIAILs	2	f	zinc	1percwater	18	G	9	QX400	2	median.norm.EXT	-0.1378794019822604
20140721	RIAILs	2	g	zinc	1percwater	18	G	9	QX356	2	median.norm.EXT	-0.09311404674149819
20140722	RIAILs	2	h	zinc	1percwater	18	G	9	QX366	2	median.norm.EXT	0.19229828386978448
20140728	RIAILs	2	i	zinc	1percwater	18	G	9	QX527	2	median.norm.EXT	-0.12352882759253177
20140729	RIAILs	2	j	zinc	1percwater	18	G	9	QX294	2	median.norm.EXT	0.06903850940715496
20140630	RIAILs	2	a	zinc	1percwater	18	G	9	QX368	2	median.TOF	-2.5789899241278538
20140701	RIAILs	2	b	zinc	1percwater	18	G	9	QX354	2	median.TOF	1.5249022026187549
20140707	RIAILs	2	c	zinc	1percwater	18	G	9	QX327	2	median.TOF	3.5437636431573827
20140708	RIAILs	2	d	zinc	1percwater	18	G	9	QX460	2	median.TOF	21.016631404901233
20140714	RIAILs	2	e	zinc	1percwater	18	G	9	QX396	2	median.TOF	-16.925372159239803
20140715	RIAILs	2	f	zinc	1percwater	18	G	9	QX400	2	median.TOF	-19.31456679218552
20140721	RIAILs	2	g	zinc	1percwater	18	G	9	QX356	2	median.TOF	1.424937846221631
20140722	RIAILs	2	h	zinc	1percwater	18	G	9	QX366	2	median.TOF	13.058237325351858
20140728	RIAILs	2	i	zinc	1percwater	18	G	9	QX527	2	median.TOF	-15.022726924674403
20140729	RIAILs	2	j	zinc	1percwater	18	G	9	QX294	2	median.TOF	31.63205954333613
20140630	RIAILs	2	a	zinc	1percwater	18	G	9	QX368	2	norm.n	23.348940477767904
20140701	RIAILs	2	b	zinc	1percwater	18	G	9	QX354	2	norm.n	6.300517903177115
20140707	RIAILs	2	c	zinc	1percwater	18	G	9	QX327	2	norm.n	6.046968119508748
20140708	RIAILs	2	d	zinc	1percwater	18	G	9	QX460	2	norm.n	-7.940722847776868
20140714	RIAILs	2	e	zinc	1percwater	18	G	9	QX396	2	norm.n	2.321236904395575
20140715	RIAILs	2	f	zinc	1percwater	18	G	9	QX400	2	norm.n	18.897373598745155
20140721	RIAILs	2	g	zinc	1percwater	18	G	9	QX356	2	norm.n	6.545820003506836
20140722	RIAILs	2	h	zinc	1percwater	18	G	9	QX366	2	norm.n	9.147541901213089
20140728	RIAILs	2	i	zinc	1percwater	18	G	9	QX527	2	norm.n	19.78143643476618
20140729	RIAILs	2	j	zinc	1percwater	18	G	9	QX294	2	norm.n	13.612021366875272
20140630	RIAILs	2	a	zinc	1percwater	18	G	11	QX38	1	median.EXT	-21.546866289917656
20140701	RIAILs	2	b	zinc	1percwater	18	G	11	QX265	2	median.EXT	-59.062442183799355
20140707	RIAILs	2	c	zinc	1percwater	18	G	11	QX324	2	median.EXT	17.793841024249996
20140715	RIAILs	2	f	zinc	1percwater	18	G	11	QX387	2	median.EXT	67.24526166575127
20140721	RIAILs	2	g	zinc	1percwater	18	G	11	QX10	1	median.EXT	16.207937741610795
20140722	RIAILs	2	h	zinc	1percwater	18	G	11	QX263	2	median.EXT	6.011648937188995
20140728	RIAILs	2	i	zinc	1percwater	18	G	11	QX226	1	median.EXT	-55.29240730991242
20140729	RIAILs	2	j	zinc	1percwater	18	G	11	QX329	2	median.EXT	23.322801967982027
20140630	RIAILs	2	a	zinc	1percwater	18	G	11	QX38	1	median.norm.EXT	0.03633857951392291
20140701	RIAILs	2	b	zinc	1percwater	18	G	11	QX265	2	median.norm.EXT	-0.11399584317401838
20140707	RIAILs	2	c	zinc	1percwater	18	G	11	QX324	2	median.norm.EXT	0.06811789274698778
20140715	RIAILs	2	f	zinc	1percwater	18	G	11	QX387	2	median.norm.EXT	0.2625356218277057
20140721	RIAILs	2	g	zinc	1percwater	18	G	11	QX10	1	median.norm.EXT	-0.012790767493364056
20140722	RIAILs	2	h	zinc	1percwater	18	G	11	QX263	2	median.norm.EXT	0.06248825062370238
20140728	RIAILs	2	i	zinc	1percwater	18	G	11	QX226	1	median.norm.EXT	-0.10683045856493834
20140729	RIAILs	2	j	zinc	1percwater	18	G	11	QX329	2	median.norm.EXT	-0.02685228663344697
20140630	RIAILs	2	a	zinc	1percwater	18	G	11	QX38	1	median.TOF	-10.803491363737846
20140701	RIAILs	2	b	zinc	1percwater	18	G	11	QX265	2	median.TOF	-17.25591831564084
20140707	RIAILs	2	c	zinc	1percwater	18	G	11	QX324	2	median.TOF	5.622920303262203
20140715	RIAILs	2	f	zinc	1percwater	18	G	11	QX387	2	median.TOF	10.556054301918072
20140721	RIAILs	2	g	zinc	1percwater	18	G	11	QX10	1	median.TOF	11.009416464196038
20140722	RIAILs	2	h	zinc	1percwater	18	G	11	QX263	2	median.TOF	12.367604820430472
20140728	RIAILs	2	i	zinc	1percwater	18	G	11	QX226	1	median.TOF	-20.02804888254399
20140729	RIAILs	2	j	zinc	1percwater	18	G	11	QX329	2	median.TOF	13.896139312998526
20140630	RIAILs	2	a	zinc	1percwater	18	G	11	QX38	1	norm.n	-10.992134889870824
20140701	RIAILs	2	b	zinc	1percwater	18	G	11	QX265	2	norm.n	1.3948546066267948
20140707	RIAILs	2	c	zinc	1percwater	18	G	11	QX324	2	norm.n	-5.681131604810184
20140715	RIAILs	2	f	zinc	1percwater	18	G	11	QX387	2	norm.n	18.448412967622634
20140721	RIAILs	2	g	zinc	1percwater	18	G	11	QX10	1	norm.n	9.754816250457536
20140722	RIAILs	2	h	zinc	1percwater	18	G	11	QX263	2	norm.n	-12.80600589295526
20140728	RIAILs	2	i	zinc	1percwater	18	G	11	QX226	1	norm.n	-1.8532943403912285
20140729	RIAILs	2	j	zinc	1percwater	18	G	11	QX329	2	norm.n	7.8403726995891745
20140630	RIAILs	2	a	zinc	1percwater	18	H	1	QX381	2	median.EXT	-71.43786889530745
20140701	RIAILs	2	b	zinc	1percwater	18	H	1	QX282	2	median.EXT	-92.45344478918915
20140707	RIAILs	2	c	zinc	1percwater	18	H	1	QX457	2	median.EXT	1.3244668011020233
20140708	RIAILs	2	d	zinc	1percwater	18	H	1	QX564	2	median.EXT	129.32447850754528
20140714	RIAILs	2	e	zinc	1percwater	18	H	1	QX71	1	median.EXT	-54.48948788542615
20140715	RIAILs	2	f	zinc	1percwater	18	H	1	QX478	2	median.EXT	52.57501271743703
20140721	RIAILs	2	g	zinc	1percwater	18	H	1	QX136	1	median.EXT	-26.10107889476459
20140722	RIAILs	2	h	zinc	1percwater	18	H	1	QX346	2	median.EXT	30.315244046680043
20140728	RIAILs	2	i	zinc	1percwater	18	H	1	QX596	2	median.EXT	57.82515011672485
20140729	RIAILs	2	j	zinc	1percwater	18	H	1	N2	NA	median.EXT	68.0633383481409
20140630	RIAILs	2	a	zinc	1percwater	18	H	1	QX381	2	median.norm.EXT	-0.09765754272915089
20140701	RIAILs	2	b	zinc	1percwater	18	H	1	QX282	2	median.norm.EXT	-0.20869328812987542
20140707	RIAILs	2	c	zinc	1percwater	18	H	1	QX457	2	median.norm.EXT	0.03862237854505061
20140708	RIAILs	2	d	zinc	1percwater	18	H	1	QX564	2	median.norm.EXT	0.46755372984512167
20140714	RIAILs	2	e	zinc	1percwater	18	H	1	QX71	1	median.norm.EXT	0.009213227698186808
20140715	RIAILs	2	f	zinc	1percwater	18	H	1	QX478	2	median.norm.EXT	0.23932510439930793
20140721	RIAILs	2	g	zinc	1percwater	18	H	1	QX136	1	median.norm.EXT	-0.11959458719249993
20140722	RIAILs	2	h	zinc	1percwater	18	H	1	QX346	2	median.norm.EXT	0.03954920968529055
20140728	RIAILs	2	i	zinc	1percwater	18	H	1	QX596	2	median.norm.EXT	0.12039812349027644
20140729	RIAILs	2	j	zinc	1percwater	18	H	1	N2	NA	median.norm.EXT	0.053159607030691905
20140630	RIAILs	2	a	zinc	1percwater	18	H	1	QX381	2	median.TOF	-16.921838916400862
20140701	RIAILs	2	b	zinc	1percwater	18	H	1	QX282	2	median.TOF	-28.78407785496564
20140707	RIAILs	2	c	zinc	1percwater	18	H	1	QX457	2	median.TOF	-8.208897335777412
20140708	RIAILs	2	d	zinc	1percwater	18	H	1	QX564	2	median.TOF	48.54401606923761
20140714	RIAILs	2	e	zinc	1percwater	18	H	1	QX71	1	median.TOF	-29.41434080600641
20140715	RIAILs	2	f	zinc	1percwater	18	H	1	QX478	2	median.TOF	6.983381912165488
20140721	RIAILs	2	g	zinc	1percwater	18	H	1	QX136	1	median.TOF	-13.091802902375566
20140722	RIAILs	2	h	zinc	1percwater	18	H	1	QX346	2	median.TOF	10.165166087287265
20140728	RIAILs	2	i	zinc	1percwater	18	H	1	QX596	2	median.TOF	14.03891411184479
20140729	RIAILs	2	j	zinc	1percwater	18	H	1	N2	NA	median.TOF	24.85123902507653
20140630	RIAILs	2	a	zinc	1percwater	18	H	1	QX381	2	norm.n	-5.577045658833767
20140701	RIAILs	2	b	zinc	1percwater	18	H	1	QX282	2	norm.n	-28.928801183824945
20140707	RIAILs	2	c	zinc	1percwater	18	H	1	QX457	2	norm.n	-11.928838023287271
20140708	RIAILs	2	d	zinc	1percwater	18	H	1	QX564	2	norm.n	-18.892838350158847
20140714	RIAILs	2	e	zinc	1percwater	18	H	1	QX71	1	norm.n	25.340591990158746
20140715	RIAILs	2	f	zinc	1percwater	18	H	1	QX478	2	norm.n	2.7943271067020317
20140721	RIAILs	2	g	zinc	1percwater	18	H	1	QX136	1	norm.n	-7.167298868991493
20140722	RIAILs	2	h	zinc	1percwater	18	H	1	QX346	2	norm.n	-22.32948360426605
20140728	RIAILs	2	i	zinc	1percwater	18	H	1	QX596	2	norm.n	-5.403365954980535
20140729	RIAILs	2	j	zinc	1percwater	18	H	1	N2	NA	norm.n	2.378831262720592
20140630	RIAILs	2	a	zinc	1percwater	18	H	3	QX264	2	median.EXT	43.930592119143874
20140707	RIAILs	2	c	zinc	1percwater	18	H	3	QX5	1	median.EXT	8.964565818677762
20140708	RIAILs	2	d	zinc	1percwater	18	H	3	QX106	1	median.EXT	-63.27282034989513
20140714	RIAILs	2	e	zinc	1percwater	18	H	3	QX61	1	median.EXT	82.57851652467684
20140715	RIAILs	2	f	zinc	1percwater	18	H	3	N2	NA	median.EXT	76.67050439924932
20140721	RIAILs	2	g	zinc	1percwater	18	H	3	QX64	1	median.EXT	6.248930726118
20140630	RIAILs	2	a	zinc	1percwater	18	H	3	QX264	2	median.norm.EXT	0.17158304440444277
20140707	RIAILs	2	c	zinc	1percwater	18	H	3	QX5	1	median.norm.EXT	0.01586675380592779
20140708	RIAILs	2	d	zinc	1percwater	18	H	3	QX106	1	median.norm.EXT	-0.2073855209951824
20140714	RIAILs	2	e	zinc	1percwater	18	H	3	QX61	1	median.norm.EXT	0.24793542200017504
20140715	RIAILs	2	f	zinc	1percwater	18	H	3	N2	NA	median.norm.EXT	0.18270136324820527
20140721	RIAILs	2	g	zinc	1percwater	18	H	3	QX64	1	median.norm.EXT	-0.02783511496449075
20140630	RIAILs	2	a	zinc	1percwater	18	H	3	QX264	2	median.TOF	12.26918102601474
20140707	RIAILs	2	c	zinc	1percwater	18	H	3	QX5	1	median.TOF	-1.0513588905562021
20140708	RIAILs	2	d	zinc	1percwater	18	H	3	QX106	1	median.TOF	-12.866183354918398
20140714	RIAILs	2	e	zinc	1percwater	18	H	3	QX61	1	median.TOF	21.61914069118798
20140715	RIAILs	2	f	zinc	1percwater	18	H	3	N2	NA	median.TOF	26.387871940957687
20140721	RIAILs	2	g	zinc	1percwater	18	H	3	QX64	1	median.TOF	2.3971657443910432
20140630	RIAILs	2	a	zinc	1percwater	18	H	3	QX264	2	norm.n	-17.11840748482949
20140707	RIAILs	2	c	zinc	1percwater	18	H	3	QX5	1	norm.n	-12.132027744509031
20140708	RIAILs	2	d	zinc	1percwater	18	H	3	QX106	1	norm.n	0.21601466761323684
20140714	RIAILs	2	e	zinc	1percwater	18	H	3	QX61	1	norm.n	13.173673715097104
20140715	RIAILs	2	f	zinc	1percwater	18	H	3	N2	NA	norm.n	25.82819850678762
20140721	RIAILs	2	g	zinc	1percwater	18	H	3	QX64	1	norm.n	24.03445856044388
20140630	RIAILs	2	a	zinc	1percwater	18	H	5	QX353	2	median.EXT	-21.82706432506913
20140701	RIAILs	2	b	zinc	1percwater	18	H	5	QX111	1	median.EXT	-8.279105643505153
20140708	RIAILs	2	d	zinc	1percwater	18	H	5	QX572	2	median.EXT	49.63530231954879
20140714	RIAILs	2	e	zinc	1percwater	18	H	5	QX159	1	median.EXT	13.755994175503558
20140715	RIAILs	2	f	zinc	1percwater	18	H	5	QX391	2	median.EXT	90.47590668436848
20140722	RIAILs	2	h	zinc	1percwater	18	H	5	QX379	2	median.EXT	47.73145090203752
20140728	RIAILs	2	i	zinc	1percwater	18	H	5	QX583	2	median.EXT	-73.37258610329872
20140729	RIAILs	2	j	zinc	1percwater	18	H	5	QX501	2	median.EXT	-47.32224273036454
20140630	RIAILs	2	a	zinc	1percwater	18	H	5	QX353	2	median.norm.EXT	0.028819912267912733
20140701	RIAILs	2	b	zinc	1percwater	18	H	5	QX111	1	median.norm.EXT	0.0639605010220415
20140708	RIAILs	2	d	zinc	1percwater	18	H	5	QX572	2	median.norm.EXT	0.04555863027687233
20140714	RIAILs	2	e	zinc	1percwater	18	H	5	QX159	1	median.norm.EXT	0.0834072015675401
20140715	RIAILs	2	f	zinc	1percwater	18	H	5	QX391	2	median.norm.EXT	0.19338146528149064
20140722	RIAILs	2	h	zinc	1percwater	18	H	5	QX379	2	median.norm.EXT	0.18160255205259226
20140728	RIAILs	2	i	zinc	1percwater	18	H	5	QX583	2	median.norm.EXT	-0.15612069076896667
20140729	RIAILs	2	j	zinc	1percwater	18	H	5	QX501	2	median.norm.EXT	-0.19246373810647305
20140630	RIAILs	2	a	zinc	1percwater	18	H	5	QX353	2	median.TOF	-10.966739204322858
20140701	RIAILs	2	b	zinc	1percwater	18	H	5	QX111	1	median.TOF	-9.53673883390044
20140708	RIAILs	2	d	zinc	1percwater	18	H	5	QX572	2	median.TOF	23.98808442808221
20140714	RIAILs	2	e	zinc	1percwater	18	H	5	QX159	1	median.TOF	-8.380859308812022
20140715	RIAILs	2	f	zinc	1percwater	18	H	5	QX391	2	median.TOF	34.37113119236049
20140722	RIAILs	2	h	zinc	1percwater	18	H	5	QX379	2	median.TOF	18.10884700863766
20140728	RIAILs	2	i	zinc	1percwater	18	H	5	QX583	2	median.TOF	-28.2023280763624
20140729	RIAILs	2	j	zinc	1percwater	18	H	5	QX501	2	median.TOF	-11.19366126284547
20140630	RIAILs	2	a	zinc	1percwater	18	H	5	QX353	2	norm.n	9.97205820146739
20140701	RIAILs	2	b	zinc	1percwater	18	H	5	QX111	1	norm.n	-3.2785863400569877
20140708	RIAILs	2	d	zinc	1percwater	18	H	5	QX572	2	norm.n	1.4588823146495182
20140714	RIAILs	2	e	zinc	1percwater	18	H	5	QX159	1	norm.n	12.946290136671369
20140715	RIAILs	2	f	zinc	1percwater	18	H	5	QX391	2	norm.n	23.016871913686984
20140722	RIAILs	2	h	zinc	1percwater	18	H	5	QX379	2	norm.n	1.4489393430371713
20140728	RIAILs	2	i	zinc	1percwater	18	H	5	QX583	2	norm.n	-23.381107606352877
20140729	RIAILs	2	j	zinc	1percwater	18	H	5	QX501	2	norm.n	52.33818558261788
20140701	RIAILs	2	b	zinc	1percwater	18	H	7	QX182	1	median.EXT	27.37269191124037
20140707	RIAILs	2	c	zinc	1percwater	18	H	7	QX120	1	median.EXT	29.408259945744543
20140708	RIAILs	2	d	zinc	1percwater	18	H	7	QX6	1	median.EXT	19.698361048880958
20140722	RIAILs	2	h	zinc	1percwater	18	H	7	QX424	2	median.EXT	40.362989887586195
20140728	RIAILs	2	i	zinc	1percwater	18	H	7	N2	NA	median.EXT	44.90038322934031
20140729	RIAILs	2	j	zinc	1percwater	18	H	7	QX389	2	median.EXT	-55.97090177996734
20140701	RIAILs	2	b	zinc	1percwater	18	H	7	QX182	1	median.norm.EXT	0.13591514572080857
20140707	RIAILs	2	c	zinc	1percwater	18	H	7	QX120	1	median.norm.EXT	0.11344280274356523
20140708	RIAILs	2	d	zinc	1percwater	18	H	7	QX6	1	median.norm.EXT	0.0018478476624280453
20140722	RIAILs	2	h	zinc	1percwater	18	H	7	QX424	2	median.norm.EXT	0.030116828042633652
20140728	RIAILs	2	i	zinc	1percwater	18	H	7	N2	NA	median.norm.EXT	0.12755379346283016
20140729	RIAILs	2	j	zinc	1percwater	18	H	7	QX389	2	median.norm.EXT	-0.1353668229817275
20140701	RIAILs	2	b	zinc	1percwater	18	H	7	QX182	1	median.TOF	6.378782548125153
20140707	RIAILs	2	c	zinc	1percwater	18	H	7	QX120	1	median.TOF	15.0947607639374
20140708	RIAILs	2	d	zinc	1percwater	18	H	7	QX6	1	median.TOF	8.29135509030281
20140722	RIAILs	2	h	zinc	1percwater	18	H	7	QX424	2	median.TOF	18.974146144871664
20140728	RIAILs	2	i	zinc	1percwater	18	H	7	N2	NA	median.TOF	21.432372787403597
20140729	RIAILs	2	j	zinc	1percwater	18	H	7	QX389	2	median.TOF	-22.40751878671628
20140701	RIAILs	2	b	zinc	1percwater	18	H	7	QX182	1	norm.n	38.08474737620929
20140707	RIAILs	2	c	zinc	1percwater	18	H	7	QX120	1	norm.n	10.239048006062525
20140708	RIAILs	2	d	zinc	1percwater	18	H	7	QX6	1	norm.n	-1.3369602098405613
20140722	RIAILs	2	h	zinc	1percwater	18	H	7	QX424	2	norm.n	-13.515253748300937
20140728	RIAILs	2	i	zinc	1percwater	18	H	7	N2	NA	norm.n	20.483910010094743
20140729	RIAILs	2	j	zinc	1percwater	18	H	7	QX389	2	norm.n	39.688938493138096
20140630	RIAILs	2	a	zinc	1percwater	18	H	9	QX320	2	median.EXT	-36.065793529599894
20140701	RIAILs	2	b	zinc	1percwater	18	H	9	N2	NA	median.EXT	64.56006092360876
20140707	RIAILs	2	c	zinc	1percwater	18	H	9	QX138	1	median.EXT	48.56861753251714
20140708	RIAILs	2	d	zinc	1percwater	18	H	9	QX287	2	median.EXT	-215.31695183954506
20140715	RIAILs	2	f	zinc	1percwater	18	H	9	QX302	2	median.EXT	-57.322742744351714
20140721	RIAILs	2	g	zinc	1percwater	18	H	9	QX73	1	median.EXT	45.480907074249814
20140630	RIAILs	2	a	zinc	1percwater	18	H	9	QX320	2	median.norm.EXT	-0.024725193508769276
20140701	RIAILs	2	b	zinc	1percwater	18	H	9	N2	NA	median.norm.EXT	0.1910300969636784
20140707	RIAILs	2	c	zinc	1percwater	18	H	9	QX138	1	median.norm.EXT	0.17784802391165697
20140708	RIAILs	2	d	zinc	1percwater	18	H	9	QX287	2	median.norm.EXT	-0.6446371160640242
20140715	RIAILs	2	f	zinc	1percwater	18	H	9	QX302	2	median.norm.EXT	-0.15530421071996722
20140721	RIAILs	2	g	zinc	1percwater	18	H	9	QX73	1	median.norm.EXT	0.1495617763745357
20140630	RIAILs	2	a	zinc	1percwater	18	H	9	QX320	2	median.TOF	-13.489189348283858
20140701	RIAILs	2	b	zinc	1percwater	18	H	9	N2	NA	median.TOF	14.221244102903945
20140707	RIAILs	2	c	zinc	1percwater	18	H	9	QX138	1	median.TOF	20.184561339781396
20140708	RIAILs	2	d	zinc	1percwater	18	H	9	QX287	2	median.TOF	-93.51762496728158
20140715	RIAILs	2	f	zinc	1percwater	18	H	9	QX302	2	median.TOF	-13.730088174211112
20140721	RIAILs	2	g	zinc	1percwater	18	H	9	QX73	1	median.TOF	25.054316752118037
20140630	RIAILs	2	a	zinc	1percwater	18	H	9	QX320	2	norm.n	21.233313179978808
20140701	RIAILs	2	b	zinc	1percwater	18	H	9	N2	NA	norm.n	21.111341279487817
20140707	RIAILs	2	c	zinc	1percwater	18	H	9	QX138	1	norm.n	33.41804387008029
20140708	RIAILs	2	d	zinc	1percwater	18	H	9	QX287	2	norm.n	-61.44774873618896
20140715	RIAILs	2	f	zinc	1percwater	18	H	9	QX302	2	norm.n	-7.294203071018694
20140721	RIAILs	2	g	zinc	1percwater	18	H	9	QX73	1	norm.n	-5.687370100647866
20140630	RIAILs	2	a	zinc	1percwater	18	H	11	QX59	1	median.EXT	-12.628852258932064
20140701	RIAILs	2	b	zinc	1percwater	18	H	11	QX530	2	median.EXT	101.24609860646254
20140707	RIAILs	2	c	zinc	1percwater	18	H	11	QX70	1	median.EXT	-29.417876754684972
20140708	RIAILs	2	d	zinc	1percwater	18	H	11	QX258	2	median.EXT	-69.12777565154856
20140714	RIAILs	2	e	zinc	1percwater	18	H	11	QX398	2	median.EXT	-30.72821708995692
20140715	RIAILs	2	f	zinc	1percwater	18	H	11	QX203	1	median.EXT	3.8669092897582913
20140721	RIAILs	2	g	zinc	1percwater	18	H	11	QX545	2	median.EXT	23.316935136221005
20140722	RIAILs	2	h	zinc	1percwater	18	H	11	QX395	2	median.EXT	-55.964953988471436
20140728	RIAILs	2	i	zinc	1percwater	18	H	11	QX419	2	median.EXT	2.4769476714703753
20140729	RIAILs	2	j	zinc	1percwater	18	H	11	QX443	2	median.EXT	47.44035939461929
20140630	RIAILs	2	a	zinc	1percwater	18	H	11	QX59	1	median.norm.EXT	0.005633019931318459
20140701	RIAILs	2	b	zinc	1percwater	18	H	11	QX530	2	median.norm.EXT	0.09676621820159734
20140707	RIAILs	2	c	zinc	1percwater	18	H	11	QX70	1	median.norm.EXT	-0.11542133310683445
20140708	RIAILs	2	d	zinc	1percwater	18	H	11	QX258	2	median.norm.EXT	-0.044192055792571995
20140714	RIAILs	2	e	zinc	1percwater	18	H	11	QX398	2	median.norm.EXT	-0.07005679496378747
20140715	RIAILs	2	f	zinc	1percwater	18	H	11	QX203	1	median.norm.EXT	0.05783046343182109
20140721	RIAILs	2	g	zinc	1percwater	18	H	11	QX545	2	median.norm.EXT	0.04634918008994729
20140722	RIAILs	2	h	zinc	1percwater	18	H	11	QX395	2	median.norm.EXT	-0.15951301893196104
20140728	RIAILs	2	i	zinc	1percwater	18	H	11	QX419	2	median.norm.EXT	0.09210472168854472
20140729	RIAILs	2	j	zinc	1percwater	18	H	11	QX443	2	median.norm.EXT	0.1261950530301124
20140630	RIAILs	2	a	zinc	1percwater	18	H	11	QX59	1	median.TOF	-5.8206195498292566
20140701	RIAILs	2	b	zinc	1percwater	18	H	11	QX530	2	median.TOF	56.30533528338414
20140707	RIAILs	2	c	zinc	1percwater	18	H	11	QX70	1	median.TOF	-14.871757738868208
20140708	RIAILs	2	d	zinc	1percwater	18	H	11	QX258	2	median.TOF	-27.1751634125028
20140714	RIAILs	2	e	zinc	1percwater	18	H	11	QX398	2	median.TOF	-9.896825182420788
20140715	RIAILs	2	f	zinc	1percwater	18	H	11	QX203	1	median.TOF	-6.887239181938106
20140721	RIAILs	2	g	zinc	1percwater	18	H	11	QX545	2	median.TOF	14.402100264766418
20140722	RIAILs	2	h	zinc	1percwater	18	H	11	QX395	2	median.TOF	-21.39154042885655
20140728	RIAILs	2	i	zinc	1percwater	18	H	11	QX419	2	median.TOF	-15.961085888155207
20140729	RIAILs	2	j	zinc	1percwater	18	H	11	QX443	2	median.TOF	22.21615072381632
20140630	RIAILs	2	a	zinc	1percwater	18	H	11	QX59	1	norm.n	15.7814492859917
20140701	RIAILs	2	b	zinc	1percwater	18	H	11	QX530	2	norm.n	-21.879948931918744
20140707	RIAILs	2	c	zinc	1percwater	18	H	11	QX70	1	norm.n	-7.15235058456038
20140708	RIAILs	2	d	zinc	1percwater	18	H	11	QX258	2	norm.n	3.658201018718635
20140714	RIAILs	2	e	zinc	1percwater	18	H	11	QX398	2	norm.n	-26.381701208431213
20140715	RIAILs	2	f	zinc	1percwater	18	H	11	QX203	1	norm.n	-63.61398784431779
20140721	RIAILs	2	g	zinc	1percwater	18	H	11	QX545	2	norm.n	-3.578517082875795
20140722	RIAILs	2	h	zinc	1percwater	18	H	11	QX395	2	norm.n	-19.449949673496043
20140728	RIAILs	2	i	zinc	1percwater	18	H	11	QX419	2	norm.n	39.79595274908857
20140729	RIAILs	2	j	zinc	1percwater	18	H	11	QX443	2	norm.n	-18.9961155050036
