# Supplementary material for: Natural variation in the sequestosome-related gene, sqst-5, underlies zinc homeostasis in Caenorhabditis elegans
Source: PLoS Genet. 2020 Nov 11;16(11):e1008986. doi: 10.1371/journal.pgen.1008986 (PMC7682890; doi:10.1371/journal.pgen.1008986)
Supplement: S4 File — Linkage mapping LOD scores at 13,003 genomic markers for all four zinc-response traits with the set 2 RIAILs. (CSV) [file pgen.1008986.s018.csv]

marker	chr	pos	trait	lod	threshold	iteration	var_exp	eff_size	ci_l_marker	ci_l_pos	ci_r_marker	ci_r_pos	condition
I_398834	I	398834	zinc_median.EXT	0.32631539593231346	3.013745701489818	1	NA	NA	NA	NA	NA	NA	zinc
I_406997	I	406997	zinc_median.EXT	0.32631539593231346	3.013745701489818	1	NA	NA	NA	NA	NA	NA	zinc
I_409309	I	409309	zinc_median.EXT	0.3686417833837244	3.013745701489818	1	NA	NA	NA	NA	NA	NA	zinc
I_541502	I	541502	zinc_median.EXT	0.41423884633451674	3.013745701489818	1	NA	NA	NA	NA	NA	NA	zinc
I_544701	I	544701	zinc_median.EXT	0.41423884633451674	3.013745701489818	1	NA	NA	NA	NA	NA	NA	zinc
I_569087	I	569087	zinc_median.EXT	0.41423884633451674	3.013745701489818	1	NA	NA	NA	NA	NA	NA	zinc
I_590394	I	590394	zinc_median.EXT	0.41423884633451674	3.013745701489818	1	NA	NA	NA	NA	NA	NA	zinc
I_602634	I	602634	zinc_median.EXT	0.41423884633451674	3.013745701489818	1	NA	NA	NA	NA	NA	NA	zinc
I_614509	I	614509	zinc_median.EXT	0.41423884633451674	3.013745701489818	1	NA	NA	NA	NA	NA	NA	zinc
I_627305	I	627305	zinc_median.EXT	0.41423884633451674	3.013745701489818	1	NA	NA	NA	NA	NA	NA	zinc
I_628622	I	628622	zinc_median.EXT	0.41423884633451674	3.013745701489818	1	NA	NA	NA	NA	NA	NA	zinc
I_630968	I	630968	zinc_median.EXT	0.41423884633451674	3.013745701489818	1	NA	NA	NA	NA	NA	NA	zinc
I_652712	I	652712	zinc_median.EXT	0.41423884633451674	3.013745701489818	1	NA	NA	NA	NA	NA	NA	zinc
I_721214	I	721214	zinc_median.EXT	0.41306429810753215	3.013745701489818	1	NA	NA	NA	NA	NA	NA	zinc
I_721783	I	721783	zinc_median.EXT	0.41306429810753215	3.013745701489818	1	NA	NA	NA	NA	NA	NA	zinc
I_727020	I	727020	zinc_median.EXT	0.41306429810753215	3.013745701489818	1	NA	NA	NA	NA	NA	NA	zinc
I_763259	I	763259	zinc_median.EXT	0.27474306750853417	3.013745701489818	1	NA	NA	NA	NA	NA	NA	zinc
I_764322	I	764322	zinc_median.EXT	0.27474306750853417	3.013745701489818	1	NA	NA	NA	NA	NA	NA	zinc
I_776110	I	776110	zinc_median.EXT	0.27474306750853417	3.013745701489818	1	NA	NA	NA	NA	NA	NA	zinc
I_781125	I	781125	zinc_median.EXT	0.27474306750853417	3.013745701489818	1	NA	NA	NA	NA	NA	NA	zinc
I_800506	I	800506	zinc_median.EXT	0.27474306750853417	3.013745701489818	1	NA	NA	NA	NA	NA	NA	zinc
I_804813	I	804813	zinc_median.EXT	0.27474306750853417	3.013745701489818	1	NA	NA	NA	NA	NA	NA	zinc
I_813570	I	813570	zinc_median.EXT	0.14445345511150676	3.013745701489818	1	NA	NA	NA	NA	NA	NA	zinc
I_854751	I	854751	zinc_median.EXT	0.14445345511150676	3.013745701489818	1	NA	NA	NA	NA	NA	NA	zinc
I_860292	I	860292	zinc_median.EXT	0.14445345511150676	3.013745701489818	1	NA	NA	NA	NA	NA	NA	zinc
I_860921	I	860921	zinc_median.EXT	0.13246097549352026	3.013745701489818	1	NA	NA	NA	NA	NA	NA	zinc
I_863357	I	863357	zinc_median.EXT	0.09110728652741054	3.013745701489818	1	NA	NA	NA	NA	NA	NA	zinc
I_863911	I	863911	zinc_median.EXT	0.09110728652741054	3.013745701489818	1	NA	NA	NA	NA	NA	NA	zinc
I_865340	I	865340	zinc_median.EXT	0.10425251174438609	3.013745701489818	1	NA	NA	NA	NA	NA	NA	zinc
I_866896	I	866896	zinc_median.EXT	0.10425251174438609	3.013745701489818	1	NA	NA	NA	NA	NA	NA	zinc
I_867720	I	867720	zinc_median.EXT	0.10425251174438609	3.013745701489818	1	NA	NA	NA	NA	NA	NA	zinc
I_868905	I	868905	zinc_median.EXT	0.09506600213995771	3.013745701489818	1	NA	NA	NA	NA	NA	NA	zinc
I_875410	I	875410	zinc_median.EXT	0.06047453113787154	3.013745701489818	1	NA	NA	NA	NA	NA	NA	zinc
I_892612	I	892612	zinc_median.EXT	0.06047453113787154	3.013745701489818	1	NA	NA	NA	NA	NA	NA	zinc
I_895895	I	895895	zinc_median.EXT	0.06047453113787154	3.013745701489818	1	NA	NA	NA	NA	NA	NA	zinc
I_897038	I	897038	zinc_median.EXT	0.06047453113787154	3.013745701489818	1	NA	NA	NA	NA	NA	NA	zinc
I_902306	I	902306	zinc_median.EXT	0.06047453113787154	3.013745701489818	1	NA	NA	NA	NA	NA	NA	zinc
I_904446	I	904446	zinc_median.EXT	0.06047453113787154	3.013745701489818	1	NA	NA	NA	NA	NA	NA	zinc
I_904880	I	904880	zinc_median.EXT	0.06047453113787154	3.013745701489818	1	NA	NA	NA	NA	NA	NA	zinc
I_917584	I	917584	zinc_median.EXT	0.06047453113787154	3.013745701489818	1	NA	NA	NA	NA	NA	NA	zinc
I_920051	I	920051	zinc_median.EXT	0.06047453113787154	3.013745701489818	1	NA	NA	NA	NA	NA	NA	zinc
I_923181	I	923181	zinc_median.EXT	0.0644161605229572	3.013745701489818	1	NA	NA	NA	NA	NA	NA	zinc
I_938920	I	938920	zinc_median.EXT	0.0644161605229572	3.013745701489818	1	NA	NA	NA	NA	NA	NA	zinc
I_946888	I	946888	zinc_median.EXT	0.09684094308630467	3.013745701489818	1	NA	NA	NA	NA	NA	NA	zinc
I_952449	I	952449	zinc_median.EXT	0.08521858310972094	3.013745701489818	1	NA	NA	NA	NA	NA	NA	zinc
I_965370	I	965370	zinc_median.EXT	0.08521858310972094	3.013745701489818	1	NA	NA	NA	NA	NA	NA	zinc
I_967082	I	967082	zinc_median.EXT	0.14890049828716545	3.013745701489818	1	NA	NA	NA	NA	NA	NA	zinc
I_977470	I	977470	zinc_median.EXT	0.14890049828716545	3.013745701489818	1	NA	NA	NA	NA	NA	NA	zinc
I_978053	I	978053	zinc_median.EXT	0.14890049828716545	3.013745701489818	1	NA	NA	NA	NA	NA	NA	zinc
I_994893	I	994893	zinc_median.EXT	0.10676228992734281	3.013745701489818	1	NA	NA	NA	NA	NA	NA	zinc
I_1007788	I	1007788	zinc_median.EXT	0.0696043954847398	3.013745701489818	1	NA	NA	NA	NA	NA	NA	zinc
I_1011098	I	1011098	zinc_median.EXT	0.0696043954847398	3.013745701489818	1	NA	NA	NA	NA	NA	NA	zinc
I_1013825	I	1013825	zinc_median.EXT	0.07617804879510336	3.013745701489818	1	NA	NA	NA	NA	NA	NA	zinc
I_1016361	I	1016361	zinc_median.EXT	0.06403930214179193	3.013745701489818	1	NA	NA	NA	NA	NA	NA	zinc
I_1017287	I	1017287	zinc_median.EXT	0.06403930214179193	3.013745701489818	1	NA	NA	NA	NA	NA	NA	zinc
I_1032796	I	1032796	zinc_median.EXT	0.10921986477010037	3.013745701489818	1	NA	NA	NA	NA	NA	NA	zinc
I_1036866	I	1036866	zinc_median.EXT	0.10921986477010037	3.013745701489818	1	NA	NA	NA	NA	NA	NA	zinc
I_1041272	I	1041272	zinc_median.EXT	0.11949786944621375	3.013745701489818	1	NA	NA	NA	NA	NA	NA	zinc
I_1041730	I	1041730	zinc_median.EXT	0.11949786944621375	3.013745701489818	1	NA	NA	NA	NA	NA	NA	zinc
I_1045634	I	1045634	zinc_median.EXT	0.11949786944621375	3.013745701489818	1	NA	NA	NA	NA	NA	NA	zinc
I_1047156	I	1047156	zinc_median.EXT	0.11949786944621375	3.013745701489818	1	NA	NA	NA	NA	NA	NA	zinc
I_1056644	I	1056644	zinc_median.EXT	0.15710060411280163	3.013745701489818	1	NA	NA	NA	NA	NA	NA	zinc
I_1058025	I	1058025	zinc_median.EXT	0.15710060411280163	3.013745701489818	1	NA	NA	NA	NA	NA	NA	zinc
I_1059713	I	1059713	zinc_median.EXT	0.22161482123321705	3.013745701489818	1	NA	NA	NA	NA	NA	NA	zinc
I_1062978	I	1062978	zinc_median.EXT	0.22161482123321705	3.013745701489818	1	NA	NA	NA	NA	NA	NA	zinc
I_1068572	I	1068572	zinc_median.EXT	0.22161482123321705	3.013745701489818	1	NA	NA	NA	NA	NA	NA	zinc
I_1071327	I	1071327	zinc_median.EXT	0.220537953215413	3.013745701489818	1	NA	NA	NA	NA	NA	NA	zinc
I_1073324	I	1073324	zinc_median.EXT	0.220537953215413	3.013745701489818	1	NA	NA	NA	NA	NA	NA	zinc
I_1076773	I	1076773	zinc_median.EXT	0.220537953215413	3.013745701489818	1	NA	NA	NA	NA	NA	NA	zinc
I_1077159	I	1077159	zinc_median.EXT	0.2927638754533653	3.013745701489818	1	NA	NA	NA	NA	NA	NA	zinc
I_1080446	I	1080446	zinc_median.EXT	0.2968813953460308	3.013745701489818	1	NA	NA	NA	NA	NA	NA	zinc
I_1081807	I	1081807	zinc_median.EXT	0.2533362486223532	3.013745701489818	1	NA	NA	NA	NA	NA	NA	zinc
I_1082876	I	1082876	zinc_median.EXT	0.2533362486223532	3.013745701489818	1	NA	NA	NA	NA	NA	NA	zinc
I_1086901	I	1086901	zinc_median.EXT	0.2533362486223532	3.013745701489818	1	NA	NA	NA	NA	NA	NA	zinc
I_1090742	I	1090742	zinc_median.EXT	0.2533362486223532	3.013745701489818	1	NA	NA	NA	NA	NA	NA	zinc
I_1092278	I	1092278	zinc_median.EXT	0.2533362486223532	3.013745701489818	1	NA	NA	NA	NA	NA	NA	zinc
I_1095070	I	1095070	zinc_median.EXT	0.2533362486223532	3.013745701489818	1	NA	NA	NA	NA	NA	NA	zinc
I_1096109	I	1096109	zinc_median.EXT	0.2533362486223532	3.013745701489818	1	NA	NA	NA	NA	NA	NA	zinc
I_1101268	I	1101268	zinc_median.EXT	0.2533362486223532	3.013745701489818	1	NA	NA	NA	NA	NA	NA	zinc
I_1103446	I	1103446	zinc_median.EXT	0.2533362486223532	3.013745701489818	1	NA	NA	NA	NA	NA	NA	zinc
I_1103766	I	1103766	zinc_median.EXT	0.2533362486223532	3.013745701489818	1	NA	NA	NA	NA	NA	NA	zinc
I_1104862	I	1104862	zinc_median.EXT	0.2533362486223532	3.013745701489818	1	NA	NA	NA	NA	NA	NA	zinc
I_1105690	I	1105690	zinc_median.EXT	0.2533362486223532	3.013745701489818	1	NA	NA	NA	NA	NA	NA	zinc
I_1105738	I	1105738	zinc_median.EXT	0.2533362486223532	3.013745701489818	1	NA	NA	NA	NA	NA	NA	zinc
I_1106188	I	1106188	zinc_median.EXT	0.2533362486223532	3.013745701489818	1	NA	NA	NA	NA	NA	NA	zinc
I_1106565	I	1106565	zinc_median.EXT	0.2533362486223532	3.013745701489818	1	NA	NA	NA	NA	NA	NA	zinc
I_1106756	I	1106756	zinc_median.EXT	0.2533362486223532	3.013745701489818	1	NA	NA	NA	NA	NA	NA	zinc
I_1106769	I	1106769	zinc_median.EXT	0.17473604336160375	3.013745701489818	1	NA	NA	NA	NA	NA	NA	zinc
I_1107290	I	1107290	zinc_median.EXT	0.17835513754325855	3.013745701489818	1	NA	NA	NA	NA	NA	NA	zinc
I_1107620	I	1107620	zinc_median.EXT	0.17473604336160375	3.013745701489818	1	NA	NA	NA	NA	NA	NA	zinc
I_1107751	I	1107751	zinc_median.EXT	0.2533362486223532	3.013745701489818	1	NA	NA	NA	NA	NA	NA	zinc
I_1108196	I	1108196	zinc_median.EXT	0.2533362486223532	3.013745701489818	1	NA	NA	NA	NA	NA	NA	zinc
I_1108435	I	1108435	zinc_median.EXT	0.2533362486223532	3.013745701489818	1	NA	NA	NA	NA	NA	NA	zinc
I_1108849	I	1108849	zinc_median.EXT	0.22639391423402896	3.013745701489818	1	NA	NA	NA	NA	NA	NA	zinc
I_1109120	I	1109120	zinc_median.EXT	0.2533362486223532	3.013745701489818	1	NA	NA	NA	NA	NA	NA	zinc
I_1110038	I	1110038	zinc_median.EXT	0.2533362486223532	3.013745701489818	1	NA	NA	NA	NA	NA	NA	zinc
I_1110143	I	1110143	zinc_median.EXT	0.2533362486223532	3.013745701489818	1	NA	NA	NA	NA	NA	NA	zinc
I_1110587	I	1110587	zinc_median.EXT	0.23002200222816438	3.013745701489818	1	NA	NA	NA	NA	NA	NA	zinc
I_1110829	I	1110829	zinc_median.EXT	0.21358879713345655	3.013745701489818	1	NA	NA	NA	NA	NA	NA	zinc
I_1110891	I	1110891	zinc_median.EXT	0.21358879713345655	3.013745701489818	1	NA	NA	NA	NA	NA	NA	zinc
I_1111335	I	1111335	zinc_median.EXT	0.21358879713345655	3.013745701489818	1	NA	NA	NA	NA	NA	NA	zinc
I_1111822	I	1111822	zinc_median.EXT	0.2533362486223532	3.013745701489818	1	NA	NA	NA	NA	NA	NA	zinc
I_1111982	I	1111982	zinc_median.EXT	0.2533362486223532	3.013745701489818	1	NA	NA	NA	NA	NA	NA	zinc
I_1112236	I	1112236	zinc_median.EXT	0.2533362486223532	3.013745701489818	1	NA	NA	NA	NA	NA	NA	zinc
I_1113907	I	1113907	zinc_median.EXT	0.2533362486223532	3.013745701489818	1	NA	NA	NA	NA	NA	NA	zinc
I_1113918	I	1113918	zinc_median.EXT	0.20592600500851607	3.013745701489818	1	NA	NA	NA	NA	NA	NA	zinc
I_1115179	I	1115179	zinc_median.EXT	0.23752300729611517	3.013745701489818	1	NA	NA	NA	NA	NA	NA	zinc
I_1115294	I	1115294	zinc_median.EXT	0.20592600500851607	3.013745701489818	1	NA	NA	NA	NA	NA	NA	zinc
I_1115307	I	1115307	zinc_median.EXT	0.2533362486223532	3.013745701489818	1	NA	NA	NA	NA	NA	NA	zinc
I_1124971	I	1124971	zinc_median.EXT	0.2533362486223532	3.013745701489818	1	NA	NA	NA	NA	NA	NA	zinc
I_1126463	I	1126463	zinc_median.EXT	0.2533362486223532	3.013745701489818	1	NA	NA	NA	NA	NA	NA	zinc
I_1128647	I	1128647	zinc_median.EXT	0.2533362486223532	3.013745701489818	1	NA	NA	NA	NA	NA	NA	zinc
I_1135725	I	1135725	zinc_median.EXT	0.2533362486223532	3.013745701489818	1	NA	NA	NA	NA	NA	NA	zinc
I_1146993	I	1146993	zinc_median.EXT	0.21402173898521568	3.013745701489818	1	NA	NA	NA	NA	NA	NA	zinc
I_1156845	I	1156845	zinc_median.EXT	0.22178250645538353	3.013745701489818	1	NA	NA	NA	NA	NA	NA	zinc
I_1169919	I	1169919	zinc_median.EXT	0.2785277229626303	3.013745701489818	1	NA	NA	NA	NA	NA	NA	zinc
I_1180974	I	1180974	zinc_median.EXT	0.30016445257909413	3.013745701489818	1	NA	NA	NA	NA	NA	NA	zinc
I_1182448	I	1182448	zinc_median.EXT	0.30016445257909413	3.013745701489818	1	NA	NA	NA	NA	NA	NA	zinc
I_1183342	I	1183342	zinc_median.EXT	0.3680196253019655	3.013745701489818	1	NA	NA	NA	NA	NA	NA	zinc
I_1185402	I	1185402	zinc_median.EXT	0.39199871700658073	3.013745701489818	1	NA	NA	NA	NA	NA	NA	zinc
I_1187276	I	1187276	zinc_median.EXT	0.3210891399220217	3.013745701489818	1	NA	NA	NA	NA	NA	NA	zinc
I_1188668	I	1188668	zinc_median.EXT	0.3210891399220217	3.013745701489818	1	NA	NA	NA	NA	NA	NA	zinc
I_1195173	I	1195173	zinc_median.EXT	0.3487567265226752	3.013745701489818	1	NA	NA	NA	NA	NA	NA	zinc
I_1196470	I	1196470	zinc_median.EXT	0.32488558393889894	3.013745701489818	1	NA	NA	NA	NA	NA	NA	zinc
I_1196513	I	1196513	zinc_median.EXT	0.2913063008278029	3.013745701489818	1	NA	NA	NA	NA	NA	NA	zinc
I_1198263	I	1198263	zinc_median.EXT	0.2913063008278029	3.013745701489818	1	NA	NA	NA	NA	NA	NA	zinc
I_1199049	I	1199049	zinc_median.EXT	0.2913063008278029	3.013745701489818	1	NA	NA	NA	NA	NA	NA	zinc
I_1200447	I	1200447	zinc_median.EXT	0.2913063008278029	3.013745701489818	1	NA	NA	NA	NA	NA	NA	zinc
I_1200512	I	1200512	zinc_median.EXT	0.2913063008278029	3.013745701489818	1	NA	NA	NA	NA	NA	NA	zinc
I_1201793	I	1201793	zinc_median.EXT	0.2913063008278029	3.013745701489818	1	NA	NA	NA	NA	NA	NA	zinc
I_1210926	I	1210926	zinc_median.EXT	0.2913063008278029	3.013745701489818	1	NA	NA	NA	NA	NA	NA	zinc
I_1211692	I	1211692	zinc_median.EXT	0.2913063008278029	3.013745701489818	1	NA	NA	NA	NA	NA	NA	zinc
I_1213163	I	1213163	zinc_median.EXT	0.2913063008278029	3.013745701489818	1	NA	NA	NA	NA	NA	NA	zinc
I_1213450	I	1213450	zinc_median.EXT	0.2913063008278029	3.013745701489818	1	NA	NA	NA	NA	NA	NA	zinc
I_1213532	I	1213532	zinc_median.EXT	0.2913063008278029	3.013745701489818	1	NA	NA	NA	NA	NA	NA	zinc
I_1213625	I	1213625	zinc_median.EXT	0.2913063008278029	3.013745701489818	1	NA	NA	NA	NA	NA	NA	zinc
I_1214348	I	1214348	zinc_median.EXT	0.2913063008278029	3.013745701489818	1	NA	NA	NA	NA	NA	NA	zinc
I_1215000	I	1215000	zinc_median.EXT	0.2913063008278029	3.013745701489818	1	NA	NA	NA	NA	NA	NA	zinc
I_1221189	I	1221189	zinc_median.EXT	0.2913063008278029	3.013745701489818	1	NA	NA	NA	NA	NA	NA	zinc
I_1222416	I	1222416	zinc_median.EXT	0.2913063008278029	3.013745701489818	1	NA	NA	NA	NA	NA	NA	zinc
I_1227294	I	1227294	zinc_median.EXT	0.2913063008278029	3.013745701489818	1	NA	NA	NA	NA	NA	NA	zinc
I_1229032	I	1229032	zinc_median.EXT	0.2913063008278029	3.013745701489818	1	NA	NA	NA	NA	NA	NA	zinc
I_1231531	I	1231531	zinc_median.EXT	0.1948094306054202	3.013745701489818	1	NA	NA	NA	NA	NA	NA	zinc
I_1233395	I	1233395	zinc_median.EXT	0.1323782551171588	3.013745701489818	1	NA	NA	NA	NA	NA	NA	zinc
I_1234526	I	1234526	zinc_median.EXT	0.12883856647384861	3.013745701489818	1	NA	NA	NA	NA	NA	NA	zinc
I_1237086	I	1237086	zinc_median.EXT	0.19247959180660748	3.013745701489818	1	NA	NA	NA	NA	NA	NA	zinc
I_1237844	I	1237844	zinc_median.EXT	0.19247959180660748	3.013745701489818	1	NA	NA	NA	NA	NA	NA	zinc
I_1237890	I	1237890	zinc_median.EXT	0.19247959180660748	3.013745701489818	1	NA	NA	NA	NA	NA	NA	zinc
I_1238141	I	1238141	zinc_median.EXT	0.2377340704781304	3.013745701489818	1	NA	NA	NA	NA	NA	NA	zinc
I_1248624	I	1248624	zinc_median.EXT	0.3117804284848679	3.013745701489818	1	NA	NA	NA	NA	NA	NA	zinc
I_1249364	I	1249364	zinc_median.EXT	0.33427178260269025	3.013745701489818	1	NA	NA	NA	NA	NA	NA	zinc
I_1253971	I	1253971	zinc_median.EXT	0.3493292875583419	3.013745701489818	1	NA	NA	NA	NA	NA	NA	zinc
I_1267574	I	1267574	zinc_median.EXT	0.3364557043685769	3.013745701489818	1	NA	NA	NA	NA	NA	NA	zinc
I_1269253	I	1269253	zinc_median.EXT	0.3364557043685769	3.013745701489818	1	NA	NA	NA	NA	NA	NA	zinc
I_1270428	I	1270428	zinc_median.EXT	0.3364557043685769	3.013745701489818	1	NA	NA	NA	NA	NA	NA	zinc
I_1273893	I	1273893	zinc_median.EXT	0.3102421934062044	3.013745701489818	1	NA	NA	NA	NA	NA	NA	zinc
I_1280348	I	1280348	zinc_median.EXT	0.3102421934062044	3.013745701489818	1	NA	NA	NA	NA	NA	NA	zinc
I_1281109	I	1281109	zinc_median.EXT	0.31174355584843877	3.013745701489818	1	NA	NA	NA	NA	NA	NA	zinc
I_1282314	I	1282314	zinc_median.EXT	0.23766439489730912	3.013745701489818	1	NA	NA	NA	NA	NA	NA	zinc
I_1288030	I	1288030	zinc_median.EXT	0.1916484882036738	3.013745701489818	1	NA	NA	NA	NA	NA	NA	zinc
I_1294610	I	1294610	zinc_median.EXT	0.19915513845790442	3.013745701489818	1	NA	NA	NA	NA	NA	NA	zinc
I_1296794	I	1296794	zinc_median.EXT	0.16925515059268492	3.013745701489818	1	NA	NA	NA	NA	NA	NA	zinc
I_1297082	I	1297082	zinc_median.EXT	0.20343733615442391	3.013745701489818	1	NA	NA	NA	NA	NA	NA	zinc
I_1302564	I	1302564	zinc_median.EXT	0.19945872547322507	3.013745701489818	1	NA	NA	NA	NA	NA	NA	zinc
I_1305437	I	1305437	zinc_median.EXT	0.21410382969906563	3.013745701489818	1	NA	NA	NA	NA	NA	NA	zinc
I_1315291	I	1315291	zinc_median.EXT	0.21410382969906563	3.013745701489818	1	NA	NA	NA	NA	NA	NA	zinc
I_1319456	I	1319456	zinc_median.EXT	0.21410382969906563	3.013745701489818	1	NA	NA	NA	NA	NA	NA	zinc
I_1323149	I	1323149	zinc_median.EXT	0.21410382969906563	3.013745701489818	1	NA	NA	NA	NA	NA	NA	zinc
I_1326154	I	1326154	zinc_median.EXT	0.21410382969906563	3.013745701489818	1	NA	NA	NA	NA	NA	NA	zinc
I_1345627	I	1345627	zinc_median.EXT	0.21410382969906563	3.013745701489818	1	NA	NA	NA	NA	NA	NA	zinc
I_1348421	I	1348421	zinc_median.EXT	0.15381922773880635	3.013745701489818	1	NA	NA	NA	NA	NA	NA	zinc
I_1349871	I	1349871	zinc_median.EXT	0.15381922773880635	3.013745701489818	1	NA	NA	NA	NA	NA	NA	zinc
I_1370806	I	1370806	zinc_median.EXT	0.15381922773880635	3.013745701489818	1	NA	NA	NA	NA	NA	NA	zinc
I_1377453	I	1377453	zinc_median.EXT	0.13125043538597808	3.013745701489818	1	NA	NA	NA	NA	NA	NA	zinc
I_1377549	I	1377549	zinc_median.EXT	0.07660458544200652	3.013745701489818	1	NA	NA	NA	NA	NA	NA	zinc
I_1381124	I	1381124	zinc_median.EXT	0.06602278243030626	3.013745701489818	1	NA	NA	NA	NA	NA	NA	zinc
I_1387757	I	1387757	zinc_median.EXT	0.07907241956813921	3.013745701489818	1	NA	NA	NA	NA	NA	NA	zinc
I_1388441	I	1388441	zinc_median.EXT	0.07907241956813921	3.013745701489818	1	NA	NA	NA	NA	NA	NA	zinc
I_1393874	I	1393874	zinc_median.EXT	0.12845257470485147	3.013745701489818	1	NA	NA	NA	NA	NA	NA	zinc
I_1395878	I	1395878	zinc_median.EXT	0.12845257470485147	3.013745701489818	1	NA	NA	NA	NA	NA	NA	zinc
I_1401681	I	1401681	zinc_median.EXT	0.12845257470485147	3.013745701489818	1	NA	NA	NA	NA	NA	NA	zinc
I_1403694	I	1403694	zinc_median.EXT	0.12845257470485147	3.013745701489818	1	NA	NA	NA	NA	NA	NA	zinc
I_1405907	I	1405907	zinc_median.EXT	0.07907241956813921	3.013745701489818	1	NA	NA	NA	NA	NA	NA	zinc
I_1419429	I	1419429	zinc_median.EXT	0.07907241956813921	3.013745701489818	1	NA	NA	NA	NA	NA	NA	zinc
I_1421474	I	1421474	zinc_median.EXT	0.11914577207907966	3.013745701489818	1	NA	NA	NA	NA	NA	NA	zinc
I_1421598	I	1421598	zinc_median.EXT	0.11914577207907966	3.013745701489818	1	NA	NA	NA	NA	NA	NA	zinc
I_1423022	I	1423022	zinc_median.EXT	0.11914577207907966	3.013745701489818	1	NA	NA	NA	NA	NA	NA	zinc
I_1423968	I	1423968	zinc_median.EXT	0.11914577207907966	3.013745701489818	1	NA	NA	NA	NA	NA	NA	zinc
I_1424395	I	1424395	zinc_median.EXT	0.11914577207907966	3.013745701489818	1	NA	NA	NA	NA	NA	NA	zinc
I_1427548	I	1427548	zinc_median.EXT	0.11914577207907966	3.013745701489818	1	NA	NA	NA	NA	NA	NA	zinc
I_1428538	I	1428538	zinc_median.EXT	0.11914577207907966	3.013745701489818	1	NA	NA	NA	NA	NA	NA	zinc
I_1432003	I	1432003	zinc_median.EXT	0.13555417399068745	3.013745701489818	1	NA	NA	NA	NA	NA	NA	zinc
I_1432662	I	1432662	zinc_median.EXT	0.20235696750217894	3.013745701489818	1	NA	NA	NA	NA	NA	NA	zinc
I_1439676	I	1439676	zinc_median.EXT	0.15462436802536142	3.013745701489818	1	NA	NA	NA	NA	NA	NA	zinc
I_1439691	I	1439691	zinc_median.EXT	0.15462436802536142	3.013745701489818	1	NA	NA	NA	NA	NA	NA	zinc
I_1451409	I	1451409	zinc_median.EXT	0.15462436802536142	3.013745701489818	1	NA	NA	NA	NA	NA	NA	zinc
I_1451570	I	1451570	zinc_median.EXT	0.15462436802536142	3.013745701489818	1	NA	NA	NA	NA	NA	NA	zinc
I_1458735	I	1458735	zinc_median.EXT	0.15462436802536142	3.013745701489818	1	NA	NA	NA	NA	NA	NA	zinc
I_1463479	I	1463479	zinc_median.EXT	0.15462436802536142	3.013745701489818	1	NA	NA	NA	NA	NA	NA	zinc
I_1464461	I	1464461	zinc_median.EXT	0.1350757424614758	3.013745701489818	1	NA	NA	NA	NA	NA	NA	zinc
I_1468649	I	1468649	zinc_median.EXT	0.1429838882890162	3.013745701489818	1	NA	NA	NA	NA	NA	NA	zinc
I_1472091	I	1472091	zinc_median.EXT	0.1429838882890162	3.013745701489818	1	NA	NA	NA	NA	NA	NA	zinc
I_1479698	I	1479698	zinc_median.EXT	0.1609380126727829	3.013745701489818	1	NA	NA	NA	NA	NA	NA	zinc
I_1489796	I	1489796	zinc_median.EXT	0.20513495253888392	3.013745701489818	1	NA	NA	NA	NA	NA	NA	zinc
I_1497898	I	1497898	zinc_median.EXT	0.5982987781166323	3.013745701489818	1	NA	NA	NA	NA	NA	NA	zinc
I_1504302	I	1504302	zinc_median.EXT	0.5982987781166323	3.013745701489818	1	NA	NA	NA	NA	NA	NA	zinc
I_1504824	I	1504824	zinc_median.EXT	0.643829014474306	3.013745701489818	1	NA	NA	NA	NA	NA	NA	zinc
I_1505527	I	1505527	zinc_median.EXT	0.643829014474306	3.013745701489818	1	NA	NA	NA	NA	NA	NA	zinc
I_1508520	I	1508520	zinc_median.EXT	0.643829014474306	3.013745701489818	1	NA	NA	NA	NA	NA	NA	zinc
I_1516275	I	1516275	zinc_median.EXT	0.5822044627936955	3.013745701489818	1	NA	NA	NA	NA	NA	NA	zinc
I_1524356	I	1524356	zinc_median.EXT	0.5822044627936955	3.013745701489818	1	NA	NA	NA	NA	NA	NA	zinc
I_1527522	I	1527522	zinc_median.EXT	0.6884658161057102	3.013745701489818	1	NA	NA	NA	NA	NA	NA	zinc
I_1529135	I	1529135	zinc_median.EXT	0.7739027682567867	3.013745701489818	1	NA	NA	NA	NA	NA	NA	zinc
I_1529574	I	1529574	zinc_median.EXT	0.7626043536391809	3.013745701489818	1	NA	NA	NA	NA	NA	NA	zinc
I_1530424	I	1530424	zinc_median.EXT	0.7626043536391809	3.013745701489818	1	NA	NA	NA	NA	NA	NA	zinc
I_1533040	I	1533040	zinc_median.EXT	0.7051724727004375	3.013745701489818	1	NA	NA	NA	NA	NA	NA	zinc
I_1533876	I	1533876	zinc_median.EXT	0.554586364864097	3.013745701489818	1	NA	NA	NA	NA	NA	NA	zinc
I_1541336	I	1541336	zinc_median.EXT	0.4882994808198131	3.013745701489818	1	NA	NA	NA	NA	NA	NA	zinc
I_1542277	I	1542277	zinc_median.EXT	0.4882994808198131	3.013745701489818	1	NA	NA	NA	NA	NA	NA	zinc
I_1544157	I	1544157	zinc_median.EXT	0.5435683391890606	3.013745701489818	1	NA	NA	NA	NA	NA	NA	zinc
I_1547779	I	1547779	zinc_median.EXT	0.5435683391890606	3.013745701489818	1	NA	NA	NA	NA	NA	NA	zinc
I_1549341	I	1549341	zinc_median.EXT	0.5561146015648051	3.013745701489818	1	NA	NA	NA	NA	NA	NA	zinc
I_1549969	I	1549969	zinc_median.EXT	0.5721509365328853	3.013745701489818	1	NA	NA	NA	NA	NA	NA	zinc
I_1552630	I	1552630	zinc_median.EXT	0.5721509365328853	3.013745701489818	1	NA	NA	NA	NA	NA	NA	zinc
I_1554967	I	1554967	zinc_median.EXT	0.49934429318404866	3.013745701489818	1	NA	NA	NA	NA	NA	NA	zinc
I_1568684	I	1568684	zinc_median.EXT	0.46904730865235567	3.013745701489818	1	NA	NA	NA	NA	NA	NA	zinc
I_1573863	I	1573863	zinc_median.EXT	0.46904730865235567	3.013745701489818	1	NA	NA	NA	NA	NA	NA	zinc
I_1581196	I	1581196	zinc_median.EXT	0.3536150337320558	3.013745701489818	1	NA	NA	NA	NA	NA	NA	zinc
I_1584563	I	1584563	zinc_median.EXT	0.3536150337320558	3.013745701489818	1	NA	NA	NA	NA	NA	NA	zinc
I_1586739	I	1586739	zinc_median.EXT	0.3018862039512969	3.013745701489818	1	NA	NA	NA	NA	NA	NA	zinc
I_1586901	I	1586901	zinc_median.EXT	0.3018862039512969	3.013745701489818	1	NA	NA	NA	NA	NA	NA	zinc
I_1587117	I	1587117	zinc_median.EXT	0.3018862039512969	3.013745701489818	1	NA	NA	NA	NA	NA	NA	zinc
I_1588888	I	1588888	zinc_median.EXT	0.3018862039512969	3.013745701489818	1	NA	NA	NA	NA	NA	NA	zinc
I_1590071	I	1590071	zinc_median.EXT	0.3018862039512969	3.013745701489818	1	NA	NA	NA	NA	NA	NA	zinc
I_1600696	I	1600696	zinc_median.EXT	0.3018862039512969	3.013745701489818	1	NA	NA	NA	NA	NA	NA	zinc
I_1601965	I	1601965	zinc_median.EXT	0.3018862039512969	3.013745701489818	1	NA	NA	NA	NA	NA	NA	zinc
I_1604842	I	1604842	zinc_median.EXT	0.3406449498748336	3.013745701489818	1	NA	NA	NA	NA	NA	NA	zinc
I_1606208	I	1606208	zinc_median.EXT	0.23697895437851135	3.013745701489818	1	NA	NA	NA	NA	NA	NA	zinc
I_1608765	I	1608765	zinc_median.EXT	0.2236238197544832	3.013745701489818	1	NA	NA	NA	NA	NA	NA	zinc
I_1613933	I	1613933	zinc_median.EXT	0.19593846680257304	3.013745701489818	1	NA	NA	NA	NA	NA	NA	zinc
I_1614974	I	1614974	zinc_median.EXT	0.19593846680257304	3.013745701489818	1	NA	NA	NA	NA	NA	NA	zinc
I_1615180	I	1615180	zinc_median.EXT	0.19593846680257304	3.013745701489818	1	NA	NA	NA	NA	NA	NA	zinc
I_1615534	I	1615534	zinc_median.EXT	0.1762670522181895	3.013745701489818	1	NA	NA	NA	NA	NA	NA	zinc
I_1623032	I	1623032	zinc_median.EXT	0.1762670522181895	3.013745701489818	1	NA	NA	NA	NA	NA	NA	zinc
I_1626276	I	1626276	zinc_median.EXT	0.10512207089441376	3.013745701489818	1	NA	NA	NA	NA	NA	NA	zinc
I_1627878	I	1627878	zinc_median.EXT	0.10512207089441376	3.013745701489818	1	NA	NA	NA	NA	NA	NA	zinc
I_1630320	I	1630320	zinc_median.EXT	0.09069027634146287	3.013745701489818	1	NA	NA	NA	NA	NA	NA	zinc
I_1630376	I	1630376	zinc_median.EXT	0.09241642073831689	3.013745701489818	1	NA	NA	NA	NA	NA	NA	zinc
I_1631930	I	1631930	zinc_median.EXT	0.1122026207364203	3.013745701489818	1	NA	NA	NA	NA	NA	NA	zinc
I_1640195	I	1640195	zinc_median.EXT	0.22327684148591187	3.013745701489818	1	NA	NA	NA	NA	NA	NA	zinc
I_1640685	I	1640685	zinc_median.EXT	0.13217873772837802	3.013745701489818	1	NA	NA	NA	NA	NA	NA	zinc
I_1640743	I	1640743	zinc_median.EXT	0.13217873772837802	3.013745701489818	1	NA	NA	NA	NA	NA	NA	zinc
I_1649397	I	1649397	zinc_median.EXT	0.10739317024760445	3.013745701489818	1	NA	NA	NA	NA	NA	NA	zinc
I_1649813	I	1649813	zinc_median.EXT	0.10739317024760445	3.013745701489818	1	NA	NA	NA	NA	NA	NA	zinc
I_1654587	I	1654587	zinc_median.EXT	0.10739317024760445	3.013745701489818	1	NA	NA	NA	NA	NA	NA	zinc
I_1669237	I	1669237	zinc_median.EXT	0.10739317024760445	3.013745701489818	1	NA	NA	NA	NA	NA	NA	zinc
I_1680353	I	1680353	zinc_median.EXT	0.10739317024760445	3.013745701489818	1	NA	NA	NA	NA	NA	NA	zinc
I_1683528	I	1683528	zinc_median.EXT	0.20228166599900435	3.013745701489818	1	NA	NA	NA	NA	NA	NA	zinc
I_1683933	I	1683933	zinc_median.EXT	0.20228166599900435	3.013745701489818	1	NA	NA	NA	NA	NA	NA	zinc
I_1688137	I	1688137	zinc_median.EXT	0.20228166599900435	3.013745701489818	1	NA	NA	NA	NA	NA	NA	zinc
I_1693737	I	1693737	zinc_median.EXT	0.20228166599900435	3.013745701489818	1	NA	NA	NA	NA	NA	NA	zinc
I_1695720	I	1695720	zinc_median.EXT	0.16837968047931173	3.013745701489818	1	NA	NA	NA	NA	NA	NA	zinc
I_1696098	I	1696098	zinc_median.EXT	0.16837968047931173	3.013745701489818	1	NA	NA	NA	NA	NA	NA	zinc
I_1696738	I	1696738	zinc_median.EXT	0.16837968047931173	3.013745701489818	1	NA	NA	NA	NA	NA	NA	zinc
I_1697037	I	1697037	zinc_median.EXT	0.16797465485186266	3.013745701489818	1	NA	NA	NA	NA	NA	NA	zinc
I_1699196	I	1699196	zinc_median.EXT	0.24861461649193198	3.013745701489818	1	NA	NA	NA	NA	NA	NA	zinc
I_1700575	I	1700575	zinc_median.EXT	0.23500471658404057	3.013745701489818	1	NA	NA	NA	NA	NA	NA	zinc
I_1706821	I	1706821	zinc_median.EXT	0.26384761323229866	3.013745701489818	1	NA	NA	NA	NA	NA	NA	zinc
I_1709581	I	1709581	zinc_median.EXT	0.3129173126092441	3.013745701489818	1	NA	NA	NA	NA	NA	NA	zinc
I_1712870	I	1712870	zinc_median.EXT	0.39928456920464434	3.013745701489818	1	NA	NA	NA	NA	NA	NA	zinc
I_1715873	I	1715873	zinc_median.EXT	0.4369288282815166	3.013745701489818	1	NA	NA	NA	NA	NA	NA	zinc
I_1716879	I	1716879	zinc_median.EXT	0.4369288282815166	3.013745701489818	1	NA	NA	NA	NA	NA	NA	zinc
I_1718343	I	1718343	zinc_median.EXT	0.47674890161920364	3.013745701489818	1	NA	NA	NA	NA	NA	NA	zinc
I_1719435	I	1719435	zinc_median.EXT	0.47674890161920364	3.013745701489818	1	NA	NA	NA	NA	NA	NA	zinc
I_1721007	I	1721007	zinc_median.EXT	0.47674890161920364	3.013745701489818	1	NA	NA	NA	NA	NA	NA	zinc
I_1723010	I	1723010	zinc_median.EXT	0.3603914599496185	3.013745701489818	1	NA	NA	NA	NA	NA	NA	zinc
I_1729772	I	1729772	zinc_median.EXT	0.3029823818835089	3.013745701489818	1	NA	NA	NA	NA	NA	NA	zinc
I_1732713	I	1732713	zinc_median.EXT	0.3029823818835089	3.013745701489818	1	NA	NA	NA	NA	NA	NA	zinc
I_1732945	I	1732945	zinc_median.EXT	0.3095974759281558	3.013745701489818	1	NA	NA	NA	NA	NA	NA	zinc
I_1733628	I	1733628	zinc_median.EXT	0.30765642228148715	3.013745701489818	1	NA	NA	NA	NA	NA	NA	zinc
I_1736232	I	1736232	zinc_median.EXT	0.30765642228148715	3.013745701489818	1	NA	NA	NA	NA	NA	NA	zinc
I_1736527	I	1736527	zinc_median.EXT	0.26437922498925376	3.013745701489818	1	NA	NA	NA	NA	NA	NA	zinc
I_1739866	I	1739866	zinc_median.EXT	0.25021419076575957	3.013745701489818	1	NA	NA	NA	NA	NA	NA	zinc
I_1742352	I	1742352	zinc_median.EXT	0.2459585974723916	3.013745701489818	1	NA	NA	NA	NA	NA	NA	zinc
I_1745486	I	1745486	zinc_median.EXT	0.3189088334197559	3.013745701489818	1	NA	NA	NA	NA	NA	NA	zinc
I_1748808	I	1748808	zinc_median.EXT	0.3189088334197559	3.013745701489818	1	NA	NA	NA	NA	NA	NA	zinc
I_1749612	I	1749612	zinc_median.EXT	0.3189088334197559	3.013745701489818	1	NA	NA	NA	NA	NA	NA	zinc
I_1759606	I	1759606	zinc_median.EXT	0.3189088334197559	3.013745701489818	1	NA	NA	NA	NA	NA	NA	zinc
I_1763350	I	1763350	zinc_median.EXT	0.3189088334197559	3.013745701489818	1	NA	NA	NA	NA	NA	NA	zinc
I_1763976	I	1763976	zinc_median.EXT	0.3037028341849769	3.013745701489818	1	NA	NA	NA	NA	NA	NA	zinc
I_1764449	I	1764449	zinc_median.EXT	0.3037028341849769	3.013745701489818	1	NA	NA	NA	NA	NA	NA	zinc
I_1765546	I	1765546	zinc_median.EXT	0.12532781529765344	3.013745701489818	1	NA	NA	NA	NA	NA	NA	zinc
I_1767213	I	1767213	zinc_median.EXT	0.01394158615795928	3.013745701489818	1	NA	NA	NA	NA	NA	NA	zinc
I_1767315	I	1767315	zinc_median.EXT	0.0019403495044719862	3.013745701489818	1	NA	NA	NA	NA	NA	NA	zinc
I_1767344	I	1767344	zinc_median.EXT	0.002662458904289724	3.013745701489818	1	NA	NA	NA	NA	NA	NA	zinc
I_1781611	I	1781611	zinc_median.EXT	0.004044169401454773	3.013745701489818	1	NA	NA	NA	NA	NA	NA	zinc
I_1802428	I	1802428	zinc_median.EXT	0.14186716737664845	3.013745701489818	1	NA	NA	NA	NA	NA	NA	zinc
I_1806327	I	1806327	zinc_median.EXT	0.11049499259138461	3.013745701489818	1	NA	NA	NA	NA	NA	NA	zinc
I_1811043	I	1811043	zinc_median.EXT	0.11049499259138461	3.013745701489818	1	NA	NA	NA	NA	NA	NA	zinc
I_1821714	I	1821714	zinc_median.EXT	0.11049499259138461	3.013745701489818	1	NA	NA	NA	NA	NA	NA	zinc
I_1830282	I	1830282	zinc_median.EXT	0.11049499259138461	3.013745701489818	1	NA	NA	NA	NA	NA	NA	zinc
I_1835544	I	1835544	zinc_median.EXT	0.11049499259138461	3.013745701489818	1	NA	NA	NA	NA	NA	NA	zinc
I_1838524	I	1838524	zinc_median.EXT	0.11049499259138461	3.013745701489818	1	NA	NA	NA	NA	NA	NA	zinc
I_1852242	I	1852242	zinc_median.EXT	0.10853100198452581	3.013745701489818	1	NA	NA	NA	NA	NA	NA	zinc
I_1859920	I	1859920	zinc_median.EXT	0.10853100198452581	3.013745701489818	1	NA	NA	NA	NA	NA	NA	zinc
I_1864164	I	1864164	zinc_median.EXT	0.10853100198452581	3.013745701489818	1	NA	NA	NA	NA	NA	NA	zinc
I_1864807	I	1864807	zinc_median.EXT	0.10853100198452581	3.013745701489818	1	NA	NA	NA	NA	NA	NA	zinc
I_1865931	I	1865931	zinc_median.EXT	0.10591207373945696	3.013745701489818	1	NA	NA	NA	NA	NA	NA	zinc
I_1868286	I	1868286	zinc_median.EXT	0.09895359295054855	3.013745701489818	1	NA	NA	NA	NA	NA	NA	zinc
I_1868804	I	1868804	zinc_median.EXT	0.15755737794537197	3.013745701489818	1	NA	NA	NA	NA	NA	NA	zinc
I_1869492	I	1869492	zinc_median.EXT	0.19213154184394624	3.013745701489818	1	NA	NA	NA	NA	NA	NA	zinc
I_1869673	I	1869673	zinc_median.EXT	0.19213154184394624	3.013745701489818	1	NA	NA	NA	NA	NA	NA	zinc
I_1874062	I	1874062	zinc_median.EXT	0.3016556630952176	3.013745701489818	1	NA	NA	NA	NA	NA	NA	zinc
I_1881089	I	1881089	zinc_median.EXT	0.3961444320371222	3.013745701489818	1	NA	NA	NA	NA	NA	NA	zinc
I_1901270	I	1901270	zinc_median.EXT	0.3961444320371222	3.013745701489818	1	NA	NA	NA	NA	NA	NA	zinc
I_1901996	I	1901996	zinc_median.EXT	0.3961444320371222	3.013745701489818	1	NA	NA	NA	NA	NA	NA	zinc
I_1903346	I	1903346	zinc_median.EXT	0.22838702785433196	3.013745701489818	1	NA	NA	NA	NA	NA	NA	zinc
I_1904094	I	1904094	zinc_median.EXT	0.21856397724199658	3.013745701489818	1	NA	NA	NA	NA	NA	NA	zinc
I_1904735	I	1904735	zinc_median.EXT	0.21856397724199658	3.013745701489818	1	NA	NA	NA	NA	NA	NA	zinc
I_1907901	I	1907901	zinc_median.EXT	0.2542058664647212	3.013745701489818	1	NA	NA	NA	NA	NA	NA	zinc
I_1908980	I	1908980	zinc_median.EXT	0.2542058664647212	3.013745701489818	1	NA	NA	NA	NA	NA	NA	zinc
I_1909000	I	1909000	zinc_median.EXT	0.2542058664647212	3.013745701489818	1	NA	NA	NA	NA	NA	NA	zinc
I_1913196	I	1913196	zinc_median.EXT	0.2542058664647212	3.013745701489818	1	NA	NA	NA	NA	NA	NA	zinc
I_1916879	I	1916879	zinc_median.EXT	0.2542058664647212	3.013745701489818	1	NA	NA	NA	NA	NA	NA	zinc
I_1917065	I	1917065	zinc_median.EXT	0.2542058664647212	3.013745701489818	1	NA	NA	NA	NA	NA	NA	zinc
I_1918402	I	1918402	zinc_median.EXT	0.2542058664647212	3.013745701489818	1	NA	NA	NA	NA	NA	NA	zinc
I_1919171	I	1919171	zinc_median.EXT	0.22555696774711803	3.013745701489818	1	NA	NA	NA	NA	NA	NA	zinc
I_1919591	I	1919591	zinc_median.EXT	0.22555696774711803	3.013745701489818	1	NA	NA	NA	NA	NA	NA	zinc
I_1922300	I	1922300	zinc_median.EXT	0.22555696774711803	3.013745701489818	1	NA	NA	NA	NA	NA	NA	zinc
I_1922474	I	1922474	zinc_median.EXT	0.22555696774711803	3.013745701489818	1	NA	NA	NA	NA	NA	NA	zinc
I_1922667	I	1922667	zinc_median.EXT	0.21936730854009442	3.013745701489818	1	NA	NA	NA	NA	NA	NA	zinc
I_1923190	I	1923190	zinc_median.EXT	0.2003983374610366	3.013745701489818	1	NA	NA	NA	NA	NA	NA	zinc
I_1924951	I	1924951	zinc_median.EXT	0.16039329447501424	3.013745701489818	1	NA	NA	NA	NA	NA	NA	zinc
I_1928689	I	1928689	zinc_median.EXT	0.1443988586532463	3.013745701489818	1	NA	NA	NA	NA	NA	NA	zinc
I_1932460	I	1932460	zinc_median.EXT	0.057608501294303296	3.013745701489818	1	NA	NA	NA	NA	NA	NA	zinc
I_1933463	I	1933463	zinc_median.EXT	0.0390223315579566	3.013745701489818	1	NA	NA	NA	NA	NA	NA	zinc
I_1934140	I	1934140	zinc_median.EXT	0.0390223315579566	3.013745701489818	1	NA	NA	NA	NA	NA	NA	zinc
I_1942240	I	1942240	zinc_median.EXT	0.0390223315579566	3.013745701489818	1	NA	NA	NA	NA	NA	NA	zinc
I_1942722	I	1942722	zinc_median.EXT	0.0390223315579566	3.013745701489818	1	NA	NA	NA	NA	NA	NA	zinc
I_1945781	I	1945781	zinc_median.EXT	0.0390223315579566	3.013745701489818	1	NA	NA	NA	NA	NA	NA	zinc
I_1952682	I	1952682	zinc_median.EXT	0.030064693451418274	3.013745701489818	1	NA	NA	NA	NA	NA	NA	zinc
I_1957617	I	1957617	zinc_median.EXT	0.030064693451418274	3.013745701489818	1	NA	NA	NA	NA	NA	NA	zinc
I_1960296	I	1960296	zinc_median.EXT	0.030064693451418274	3.013745701489818	1	NA	NA	NA	NA	NA	NA	zinc
I_1962877	I	1962877	zinc_median.EXT	0.030064693451418274	3.013745701489818	1	NA	NA	NA	NA	NA	NA	zinc
I_1986244	I	1986244	zinc_median.EXT	0.030064693451418274	3.013745701489818	1	NA	NA	NA	NA	NA	NA	zinc
I_1987097	I	1987097	zinc_median.EXT	0.030064693451418274	3.013745701489818	1	NA	NA	NA	NA	NA	NA	zinc
I_1998006	I	1998006	zinc_median.EXT	0.030064693451418274	3.013745701489818	1	NA	NA	NA	NA	NA	NA	zinc
I_1999427	I	1999427	zinc_median.EXT	0.030064693451418274	3.013745701489818	1	NA	NA	NA	NA	NA	NA	zinc
I_2003598	I	2003598	zinc_median.EXT	0.018499496328084473	3.013745701489818	1	NA	NA	NA	NA	NA	NA	zinc
I_2014305	I	2014305	zinc_median.EXT	0.027556028424678886	3.013745701489818	1	NA	NA	NA	NA	NA	NA	zinc
I_2014612	I	2014612	zinc_median.EXT	0.04777934710468169	3.013745701489818	1	NA	NA	NA	NA	NA	NA	zinc
I_2020145	I	2020145	zinc_median.EXT	0.08721640820875749	3.013745701489818	1	NA	NA	NA	NA	NA	NA	zinc
I_2026039	I	2026039	zinc_median.EXT	0.06729520771642565	3.013745701489818	1	NA	NA	NA	NA	NA	NA	zinc
I_2032213	I	2032213	zinc_median.EXT	0.06729520771642565	3.013745701489818	1	NA	NA	NA	NA	NA	NA	zinc
I_2033181	I	2033181	zinc_median.EXT	0.05724149009785321	3.013745701489818	1	NA	NA	NA	NA	NA	NA	zinc
I_2055292	I	2055292	zinc_median.EXT	0.07552225074813083	3.013745701489818	1	NA	NA	NA	NA	NA	NA	zinc
I_2061433	I	2061433	zinc_median.EXT	0.04676179127244215	3.013745701489818	1	NA	NA	NA	NA	NA	NA	zinc
I_2076745	I	2076745	zinc_median.EXT	0.04676179127244215	3.013745701489818	1	NA	NA	NA	NA	NA	NA	zinc
I_2091114	I	2091114	zinc_median.EXT	0.04676179127244215	3.013745701489818	1	NA	NA	NA	NA	NA	NA	zinc
I_2104684	I	2104684	zinc_median.EXT	0.05933694489116521	3.013745701489818	1	NA	NA	NA	NA	NA	NA	zinc
I_2114448	I	2114448	zinc_median.EXT	0.05933694489116521	3.013745701489818	1	NA	NA	NA	NA	NA	NA	zinc
I_2116700	I	2116700	zinc_median.EXT	0.05933694489116521	3.013745701489818	1	NA	NA	NA	NA	NA	NA	zinc
I_2122198	I	2122198	zinc_median.EXT	0.05933694489116521	3.013745701489818	1	NA	NA	NA	NA	NA	NA	zinc
I_2125151	I	2125151	zinc_median.EXT	0.05933694489116521	3.013745701489818	1	NA	NA	NA	NA	NA	NA	zinc
I_2128893	I	2128893	zinc_median.EXT	0.05933694489116521	3.013745701489818	1	NA	NA	NA	NA	NA	NA	zinc
I_2138339	I	2138339	zinc_median.EXT	0.05933694489116521	3.013745701489818	1	NA	NA	NA	NA	NA	NA	zinc
I_2157674	I	2157674	zinc_median.EXT	0.03839250089455363	3.013745701489818	1	NA	NA	NA	NA	NA	NA	zinc
I_2158219	I	2158219	zinc_median.EXT	0.03839250089455363	3.013745701489818	1	NA	NA	NA	NA	NA	NA	zinc
I_2160112	I	2160112	zinc_median.EXT	0.03839250089455363	3.013745701489818	1	NA	NA	NA	NA	NA	NA	zinc
I_2162336	I	2162336	zinc_median.EXT	0.022031362534455187	3.013745701489818	1	NA	NA	NA	NA	NA	NA	zinc
I_2163004	I	2163004	zinc_median.EXT	0.022031362534455187	3.013745701489818	1	NA	NA	NA	NA	NA	NA	zinc
I_2163385	I	2163385	zinc_median.EXT	0.022031362534455187	3.013745701489818	1	NA	NA	NA	NA	NA	NA	zinc
I_2166457	I	2166457	zinc_median.EXT	5.746128667238842e-4	3.013745701489818	1	NA	NA	NA	NA	NA	NA	zinc
I_2167716	I	2167716	zinc_median.EXT	0.001584335545657825	3.013745701489818	1	NA	NA	NA	NA	NA	NA	zinc
I_2173163	I	2173163	zinc_median.EXT	0.04001333836646735	3.013745701489818	1	NA	NA	NA	NA	NA	NA	zinc
I_2177606	I	2177606	zinc_median.EXT	0.04001333836646735	3.013745701489818	1	NA	NA	NA	NA	NA	NA	zinc
I_2181947	I	2181947	zinc_median.EXT	0.04001333836646735	3.013745701489818	1	NA	NA	NA	NA	NA	NA	zinc
I_2183003	I	2183003	zinc_median.EXT	0.04001333836646735	3.013745701489818	1	NA	NA	NA	NA	NA	NA	zinc
I_2190014	I	2190014	zinc_median.EXT	0.006298770640759504	3.013745701489818	1	NA	NA	NA	NA	NA	NA	zinc
I_2193256	I	2193256	zinc_median.EXT	0.005618202967246525	3.013745701489818	1	NA	NA	NA	NA	NA	NA	zinc
I_2193803	I	2193803	zinc_median.EXT	0.005618202967246525	3.013745701489818	1	NA	NA	NA	NA	NA	NA	zinc
I_2197773	I	2197773	zinc_median.EXT	0.04048487870099965	3.013745701489818	1	NA	NA	NA	NA	NA	NA	zinc
I_2199052	I	2199052	zinc_median.EXT	0.04048487870099965	3.013745701489818	1	NA	NA	NA	NA	NA	NA	zinc
I_2201476	I	2201476	zinc_median.EXT	0.022867760553892256	3.013745701489818	1	NA	NA	NA	NA	NA	NA	zinc
I_2210991	I	2210991	zinc_median.EXT	0.022867760553892256	3.013745701489818	1	NA	NA	NA	NA	NA	NA	zinc
I_2211851	I	2211851	zinc_median.EXT	0.022867760553892256	3.013745701489818	1	NA	NA	NA	NA	NA	NA	zinc
I_2216296	I	2216296	zinc_median.EXT	0.01064391264403909	3.013745701489818	1	NA	NA	NA	NA	NA	NA	zinc
I_2250505	I	2250505	zinc_median.EXT	0.025786442466943768	3.013745701489818	1	NA	NA	NA	NA	NA	NA	zinc
I_2260201	I	2260201	zinc_median.EXT	0.025786442466943768	3.013745701489818	1	NA	NA	NA	NA	NA	NA	zinc
I_2260247	I	2260247	zinc_median.EXT	0.025786442466943768	3.013745701489818	1	NA	NA	NA	NA	NA	NA	zinc
I_2265165	I	2265165	zinc_median.EXT	0.025724273572649982	3.013745701489818	1	NA	NA	NA	NA	NA	NA	zinc
I_2266838	I	2266838	zinc_median.EXT	0.04727917789886863	3.013745701489818	1	NA	NA	NA	NA	NA	NA	zinc
I_2269061	I	2269061	zinc_median.EXT	0.043642817315297684	3.013745701489818	1	NA	NA	NA	NA	NA	NA	zinc
I_2283880	I	2283880	zinc_median.EXT	0.08099153034268142	3.013745701489818	1	NA	NA	NA	NA	NA	NA	zinc
I_2284272	I	2284272	zinc_median.EXT	0.08099153034268142	3.013745701489818	1	NA	NA	NA	NA	NA	NA	zinc
I_2284724	I	2284724	zinc_median.EXT	0.08416379694040943	3.013745701489818	1	NA	NA	NA	NA	NA	NA	zinc
I_2296425	I	2296425	zinc_median.EXT	0.06905537700285586	3.013745701489818	1	NA	NA	NA	NA	NA	NA	zinc
I_2329127	I	2329127	zinc_median.EXT	0.07476657095844137	3.013745701489818	1	NA	NA	NA	NA	NA	NA	zinc
I_2329994	I	2329994	zinc_median.EXT	0.07476657095844137	3.013745701489818	1	NA	NA	NA	NA	NA	NA	zinc
I_2330688	I	2330688	zinc_median.EXT	0.07476657095844137	3.013745701489818	1	NA	NA	NA	NA	NA	NA	zinc
I_2331794	I	2331794	zinc_median.EXT	0.07476657095844137	3.013745701489818	1	NA	NA	NA	NA	NA	NA	zinc
I_2331920	I	2331920	zinc_median.EXT	0.07476657095844137	3.013745701489818	1	NA	NA	NA	NA	NA	NA	zinc
I_2332396	I	2332396	zinc_median.EXT	0.07476657095844137	3.013745701489818	1	NA	NA	NA	NA	NA	NA	zinc
I_2332431	I	2332431	zinc_median.EXT	0.07476657095844137	3.013745701489818	1	NA	NA	NA	NA	NA	NA	zinc
I_2332468	I	2332468	zinc_median.EXT	0.0952740536486084	3.013745701489818	1	NA	NA	NA	NA	NA	NA	zinc
I_2333223	I	2333223	zinc_median.EXT	0.10302098232442089	3.013745701489818	1	NA	NA	NA	NA	NA	NA	zinc
I_2333252	I	2333252	zinc_median.EXT	0.10302098232442089	3.013745701489818	1	NA	NA	NA	NA	NA	NA	zinc
I_2334213	I	2334213	zinc_median.EXT	0.07476657095844137	3.013745701489818	1	NA	NA	NA	NA	NA	NA	zinc
I_2337208	I	2337208	zinc_median.EXT	0.07476657095844137	3.013745701489818	1	NA	NA	NA	NA	NA	NA	zinc
I_2337291	I	2337291	zinc_median.EXT	0.07476657095844137	3.013745701489818	1	NA	NA	NA	NA	NA	NA	zinc
I_2337338	I	2337338	zinc_median.EXT	0.07476657095844137	3.013745701489818	1	NA	NA	NA	NA	NA	NA	zinc
I_2337639	I	2337639	zinc_median.EXT	0.07476657095844137	3.013745701489818	1	NA	NA	NA	NA	NA	NA	zinc
I_2341135	I	2341135	zinc_median.EXT	0.07476657095844137	3.013745701489818	1	NA	NA	NA	NA	NA	NA	zinc
I_2341214	I	2341214	zinc_median.EXT	0.07476657095844137	3.013745701489818	1	NA	NA	NA	NA	NA	NA	zinc
I_2357820	I	2357820	zinc_median.EXT	0.07476657095844137	3.013745701489818	1	NA	NA	NA	NA	NA	NA	zinc
I_2359010	I	2359010	zinc_median.EXT	0.07476657095844137	3.013745701489818	1	NA	NA	NA	NA	NA	NA	zinc
I_2359242	I	2359242	zinc_median.EXT	0.07476657095844137	3.013745701489818	1	NA	NA	NA	NA	NA	NA	zinc
I_2359503	I	2359503	zinc_median.EXT	0.07476657095844137	3.013745701489818	1	NA	NA	NA	NA	NA	NA	zinc
I_2360052	I	2360052	zinc_median.EXT	0.07476657095844137	3.013745701489818	1	NA	NA	NA	NA	NA	NA	zinc
I_2364141	I	2364141	zinc_median.EXT	0.07476657095844137	3.013745701489818	1	NA	NA	NA	NA	NA	NA	zinc
I_2369327	I	2369327	zinc_median.EXT	0.03910184451708792	3.013745701489818	1	NA	NA	NA	NA	NA	NA	zinc
I_2369886	I	2369886	zinc_median.EXT	0.03330003712298149	3.013745701489818	1	NA	NA	NA	NA	NA	NA	zinc
I_2378347	I	2378347	zinc_median.EXT	0.015104147538305912	3.013745701489818	1	NA	NA	NA	NA	NA	NA	zinc
I_2378604	I	2378604	zinc_median.EXT	0.009532951805525682	3.013745701489818	1	NA	NA	NA	NA	NA	NA	zinc
I_2382076	I	2382076	zinc_median.EXT	0.0037983567905344284	3.013745701489818	1	NA	NA	NA	NA	NA	NA	zinc
I_2387077	I	2387077	zinc_median.EXT	1.9840671891005282e-5	3.013745701489818	1	NA	NA	NA	NA	NA	NA	zinc
I_2390778	I	2390778	zinc_median.EXT	1.9840671891005282e-5	3.013745701489818	1	NA	NA	NA	NA	NA	NA	zinc
I_2394565	I	2394565	zinc_median.EXT	3.1697593300656656e-5	3.013745701489818	1	NA	NA	NA	NA	NA	NA	zinc
I_2401111	I	2401111	zinc_median.EXT	3.1697593300656656e-5	3.013745701489818	1	NA	NA	NA	NA	NA	NA	zinc
I_2402745	I	2402745	zinc_median.EXT	3.1697593300656656e-5	3.013745701489818	1	NA	NA	NA	NA	NA	NA	zinc
I_2408949	I	2408949	zinc_median.EXT	1.379928809339025e-4	3.013745701489818	1	NA	NA	NA	NA	NA	NA	zinc
I_2416945	I	2416945	zinc_median.EXT	0.0016047642487335848	3.013745701489818	1	NA	NA	NA	NA	NA	NA	zinc
I_2421655	I	2421655	zinc_median.EXT	0.010186658096010315	3.013745701489818	1	NA	NA	NA	NA	NA	NA	zinc
I_2425387	I	2425387	zinc_median.EXT	0.010186658096010315	3.013745701489818	1	NA	NA	NA	NA	NA	NA	zinc
I_2426218	I	2426218	zinc_median.EXT	0.010186658096010315	3.013745701489818	1	NA	NA	NA	NA	NA	NA	zinc
I_2430590	I	2430590	zinc_median.EXT	0.010186658096010315	3.013745701489818	1	NA	NA	NA	NA	NA	NA	zinc
I_2435757	I	2435757	zinc_median.EXT	0.0011079782451659708	3.013745701489818	1	NA	NA	NA	NA	NA	NA	zinc
I_2437290	I	2437290	zinc_median.EXT	0.0011079782451659708	3.013745701489818	1	NA	NA	NA	NA	NA	NA	zinc
I_2437780	I	2437780	zinc_median.EXT	0.0021620882456083543	3.013745701489818	1	NA	NA	NA	NA	NA	NA	zinc
I_2438949	I	2438949	zinc_median.EXT	8.093988023543904e-4	3.013745701489818	1	NA	NA	NA	NA	NA	NA	zinc
I_2447994	I	2447994	zinc_median.EXT	0.002851412909923049	3.013745701489818	1	NA	NA	NA	NA	NA	NA	zinc
I_2465313	I	2465313	zinc_median.EXT	0.002851412909923049	3.013745701489818	1	NA	NA	NA	NA	NA	NA	zinc
I_2469859	I	2469859	zinc_median.EXT	0.012818980760738338	3.013745701489818	1	NA	NA	NA	NA	NA	NA	zinc
I_2473839	I	2473839	zinc_median.EXT	0.022686264348428468	3.013745701489818	1	NA	NA	NA	NA	NA	NA	zinc
I_2474779	I	2474779	zinc_median.EXT	0.05661143492261637	3.013745701489818	1	NA	NA	NA	NA	NA	NA	zinc
I_2475809	I	2475809	zinc_median.EXT	0.05661143492261637	3.013745701489818	1	NA	NA	NA	NA	NA	NA	zinc
I_2475846	I	2475846	zinc_median.EXT	0.056031317691457465	3.013745701489818	1	NA	NA	NA	NA	NA	NA	zinc
I_2479891	I	2479891	zinc_median.EXT	0.056031317691457465	3.013745701489818	1	NA	NA	NA	NA	NA	NA	zinc
I_2481437	I	2481437	zinc_median.EXT	0.056031317691457465	3.013745701489818	1	NA	NA	NA	NA	NA	NA	zinc
I_2489837	I	2489837	zinc_median.EXT	0.0722306357802138	3.013745701489818	1	NA	NA	NA	NA	NA	NA	zinc
I_2491566	I	2491566	zinc_median.EXT	0.07362283447050619	3.013745701489818	1	NA	NA	NA	NA	NA	NA	zinc
I_2498050	I	2498050	zinc_median.EXT	0.10874311041607357	3.013745701489818	1	NA	NA	NA	NA	NA	NA	zinc
I_2499242	I	2499242	zinc_median.EXT	0.10874311041607357	3.013745701489818	1	NA	NA	NA	NA	NA	NA	zinc
I_2504021	I	2504021	zinc_median.EXT	0.10874311041607357	3.013745701489818	1	NA	NA	NA	NA	NA	NA	zinc
I_2505782	I	2505782	zinc_median.EXT	0.10874311041607357	3.013745701489818	1	NA	NA	NA	NA	NA	NA	zinc
I_2506559	I	2506559	zinc_median.EXT	0.10874311041607357	3.013745701489818	1	NA	NA	NA	NA	NA	NA	zinc
I_2511431	I	2511431	zinc_median.EXT	0.16879033748620514	3.013745701489818	1	NA	NA	NA	NA	NA	NA	zinc
I_2528276	I	2528276	zinc_median.EXT	0.16879033748620514	3.013745701489818	1	NA	NA	NA	NA	NA	NA	zinc
I_2534657	I	2534657	zinc_median.EXT	0.16879033748620514	3.013745701489818	1	NA	NA	NA	NA	NA	NA	zinc
I_2536606	I	2536606	zinc_median.EXT	0.16879033748620514	3.013745701489818	1	NA	NA	NA	NA	NA	NA	zinc
I_2545614	I	2545614	zinc_median.EXT	0.16879033748620514	3.013745701489818	1	NA	NA	NA	NA	NA	NA	zinc
I_2547237	I	2547237	zinc_median.EXT	0.10460704386012902	3.013745701489818	1	NA	NA	NA	NA	NA	NA	zinc
I_2556319	I	2556319	zinc_median.EXT	0.10460704386012902	3.013745701489818	1	NA	NA	NA	NA	NA	NA	zinc
I_2557446	I	2557446	zinc_median.EXT	0.10460704386012902	3.013745701489818	1	NA	NA	NA	NA	NA	NA	zinc
I_2558297	I	2558297	zinc_median.EXT	0.10460704386012902	3.013745701489818	1	NA	NA	NA	NA	NA	NA	zinc
I_2559301	I	2559301	zinc_median.EXT	0.10460704386012902	3.013745701489818	1	NA	NA	NA	NA	NA	NA	zinc
I_2560048	I	2560048	zinc_median.EXT	0.10460704386012902	3.013745701489818	1	NA	NA	NA	NA	NA	NA	zinc
I_2560120	I	2560120	zinc_median.EXT	0.10460704386012902	3.013745701489818	1	NA	NA	NA	NA	NA	NA	zinc
I_2560159	I	2560159	zinc_median.EXT	0.10460704386012902	3.013745701489818	1	NA	NA	NA	NA	NA	NA	zinc
I_2560442	I	2560442	zinc_median.EXT	0.10460704386012902	3.013745701489818	1	NA	NA	NA	NA	NA	NA	zinc
I_2560859	I	2560859	zinc_median.EXT	0.10460704386012902	3.013745701489818	1	NA	NA	NA	NA	NA	NA	zinc
I_2560919	I	2560919	zinc_median.EXT	0.10460704386012902	3.013745701489818	1	NA	NA	NA	NA	NA	NA	zinc
I_2561505	I	2561505	zinc_median.EXT	0.10460704386012902	3.013745701489818	1	NA	NA	NA	NA	NA	NA	zinc
I_2574739	I	2574739	zinc_median.EXT	0.14097458667303722	3.013745701489818	1	NA	NA	NA	NA	NA	NA	zinc
I_2588731	I	2588731	zinc_median.EXT	0.14097458667303722	3.013745701489818	1	NA	NA	NA	NA	NA	NA	zinc
I_2590695	I	2590695	zinc_median.EXT	0.14097458667303722	3.013745701489818	1	NA	NA	NA	NA	NA	NA	zinc
I_2594901	I	2594901	zinc_median.EXT	0.20219071309247422	3.013745701489818	1	NA	NA	NA	NA	NA	NA	zinc
I_2595798	I	2595798	zinc_median.EXT	0.20219071309247422	3.013745701489818	1	NA	NA	NA	NA	NA	NA	zinc
I_2598612	I	2598612	zinc_median.EXT	0.18177526554071416	3.013745701489818	1	NA	NA	NA	NA	NA	NA	zinc
I_2602284	I	2602284	zinc_median.EXT	0.18177526554071416	3.013745701489818	1	NA	NA	NA	NA	NA	NA	zinc
I_2605232	I	2605232	zinc_median.EXT	0.16047806028217854	3.013745701489818	1	NA	NA	NA	NA	NA	NA	zinc
I_2615064	I	2615064	zinc_median.EXT	0.1912715117244839	3.013745701489818	1	NA	NA	NA	NA	NA	NA	zinc
I_2615440	I	2615440	zinc_median.EXT	0.1912715117244839	3.013745701489818	1	NA	NA	NA	NA	NA	NA	zinc
I_2619670	I	2619670	zinc_median.EXT	0.2334527521558419	3.013745701489818	1	NA	NA	NA	NA	NA	NA	zinc
I_2624622	I	2624622	zinc_median.EXT	0.2334527521558419	3.013745701489818	1	NA	NA	NA	NA	NA	NA	zinc
I_2643088	I	2643088	zinc_median.EXT	0.2334527521558419	3.013745701489818	1	NA	NA	NA	NA	NA	NA	zinc
I_2661130	I	2661130	zinc_median.EXT	0.2334527521558419	3.013745701489818	1	NA	NA	NA	NA	NA	NA	zinc
I_2663652	I	2663652	zinc_median.EXT	0.3390948442719662	3.013745701489818	1	NA	NA	NA	NA	NA	NA	zinc
I_2693131	I	2693131	zinc_median.EXT	0.29645972169341545	3.013745701489818	1	NA	NA	NA	NA	NA	NA	zinc
I_2693910	I	2693910	zinc_median.EXT	0.29645972169341545	3.013745701489818	1	NA	NA	NA	NA	NA	NA	zinc
I_2694296	I	2694296	zinc_median.EXT	0.29645972169341545	3.013745701489818	1	NA	NA	NA	NA	NA	NA	zinc
I_2702694	I	2702694	zinc_median.EXT	0.3817070482245963	3.013745701489818	1	NA	NA	NA	NA	NA	NA	zinc
I_2708061	I	2708061	zinc_median.EXT	0.3817070482245963	3.013745701489818	1	NA	NA	NA	NA	NA	NA	zinc
I_2713153	I	2713153	zinc_median.EXT	0.4358970576605817	3.013745701489818	1	NA	NA	NA	NA	NA	NA	zinc
I_2713227	I	2713227	zinc_median.EXT	0.4974389879888176	3.013745701489818	1	NA	NA	NA	NA	NA	NA	zinc
I_2716895	I	2716895	zinc_median.EXT	0.6278644846569162	3.013745701489818	1	NA	NA	NA	NA	NA	NA	zinc
I_2729439	I	2729439	zinc_median.EXT	0.5894546382178234	3.013745701489818	1	NA	NA	NA	NA	NA	NA	zinc
I_2733548	I	2733548	zinc_median.EXT	0.5894546382178234	3.013745701489818	1	NA	NA	NA	NA	NA	NA	zinc
I_2734038	I	2734038	zinc_median.EXT	0.5894546382178234	3.013745701489818	1	NA	NA	NA	NA	NA	NA	zinc
I_2746776	I	2746776	zinc_median.EXT	0.5894546382178234	3.013745701489818	1	NA	NA	NA	NA	NA	NA	zinc
I_2756455	I	2756455	zinc_median.EXT	0.8542328923782886	3.013745701489818	1	NA	NA	NA	NA	NA	NA	zinc
I_2764533	I	2764533	zinc_median.EXT	0.8542328923782886	3.013745701489818	1	NA	NA	NA	NA	NA	NA	zinc
I_2769592	I	2769592	zinc_median.EXT	0.8575943209262719	3.013745701489818	1	NA	NA	NA	NA	NA	NA	zinc
I_2771830	I	2771830	zinc_median.EXT	0.7340816038145674	3.013745701489818	1	NA	NA	NA	NA	NA	NA	zinc
I_2772888	I	2772888	zinc_median.EXT	0.7340816038145674	3.013745701489818	1	NA	NA	NA	NA	NA	NA	zinc
I_2773053	I	2773053	zinc_median.EXT	0.7397126368240313	3.013745701489818	1	NA	NA	NA	NA	NA	NA	zinc
I_2780714	I	2780714	zinc_median.EXT	0.7397126368240313	3.013745701489818	1	NA	NA	NA	NA	NA	NA	zinc
I_2793485	I	2793485	zinc_median.EXT	0.7397126368240313	3.013745701489818	1	NA	NA	NA	NA	NA	NA	zinc
I_2798967	I	2798967	zinc_median.EXT	0.7803480294469101	3.013745701489818	1	NA	NA	NA	NA	NA	NA	zinc
I_2799144	I	2799144	zinc_median.EXT	0.7803480294469101	3.013745701489818	1	NA	NA	NA	NA	NA	NA	zinc
I_2799264	I	2799264	zinc_median.EXT	0.7803480294469101	3.013745701489818	1	NA	NA	NA	NA	NA	NA	zinc
I_2799443	I	2799443	zinc_median.EXT	0.7803480294469101	3.013745701489818	1	NA	NA	NA	NA	NA	NA	zinc
I_2799933	I	2799933	zinc_median.EXT	0.7803480294469101	3.013745701489818	1	NA	NA	NA	NA	NA	NA	zinc
I_2800071	I	2800071	zinc_median.EXT	0.7803480294469101	3.013745701489818	1	NA	NA	NA	NA	NA	NA	zinc
I_2800121	I	2800121	zinc_median.EXT	0.7803480294469101	3.013745701489818	1	NA	NA	NA	NA	NA	NA	zinc
I_2804007	I	2804007	zinc_median.EXT	0.7803480294469101	3.013745701489818	1	NA	NA	NA	NA	NA	NA	zinc
I_2807061	I	2807061	zinc_median.EXT	0.7803480294469101	3.013745701489818	1	NA	NA	NA	NA	NA	NA	zinc
I_2807939	I	2807939	zinc_median.EXT	0.7803480294469101	3.013745701489818	1	NA	NA	NA	NA	NA	NA	zinc
I_2808239	I	2808239	zinc_median.EXT	0.7803480294469101	3.013745701489818	1	NA	NA	NA	NA	NA	NA	zinc
I_2808476	I	2808476	zinc_median.EXT	0.7803480294469101	3.013745701489818	1	NA	NA	NA	NA	NA	NA	zinc
I_2808883	I	2808883	zinc_median.EXT	0.7803480294469101	3.013745701489818	1	NA	NA	NA	NA	NA	NA	zinc
I_2813904	I	2813904	zinc_median.EXT	0.8681219591659401	3.013745701489818	1	NA	NA	NA	NA	NA	NA	zinc
I_2814069	I	2814069	zinc_median.EXT	0.8807512809932005	3.013745701489818	1	NA	NA	NA	NA	NA	NA	zinc
I_2814070	I	2814070	zinc_median.EXT	0.8807512809932005	3.013745701489818	1	NA	NA	NA	NA	NA	NA	zinc
I_2820998	I	2820998	zinc_median.EXT	0.895070556123477	3.013745701489818	1	NA	NA	NA	NA	NA	NA	zinc
I_2821831	I	2821831	zinc_median.EXT	0.895070556123477	3.013745701489818	1	NA	NA	NA	NA	NA	NA	zinc
I_2826770	I	2826770	zinc_median.EXT	0.7894342230420108	3.013745701489818	1	NA	NA	NA	NA	NA	NA	zinc
I_2840980	I	2840980	zinc_median.EXT	0.8358991407810972	3.013745701489818	1	NA	NA	NA	NA	NA	NA	zinc
I_2852466	I	2852466	zinc_median.EXT	0.8358991407810972	3.013745701489818	1	NA	NA	NA	NA	NA	NA	zinc
I_2861458	I	2861458	zinc_median.EXT	0.6551147234644722	3.013745701489818	1	NA	NA	NA	NA	NA	NA	zinc
I_2862379	I	2862379	zinc_median.EXT	0.6551147234644722	3.013745701489818	1	NA	NA	NA	NA	NA	NA	zinc
I_2862749	I	2862749	zinc_median.EXT	0.6551147234644722	3.013745701489818	1	NA	NA	NA	NA	NA	NA	zinc
I_2874023	I	2874023	zinc_median.EXT	0.6208172273250444	3.013745701489818	1	NA	NA	NA	NA	NA	NA	zinc
I_2878983	I	2878983	zinc_median.EXT	0.5532684304577383	3.013745701489818	1	NA	NA	NA	NA	NA	NA	zinc
I_2882182	I	2882182	zinc_median.EXT	0.5532684304577383	3.013745701489818	1	NA	NA	NA	NA	NA	NA	zinc
I_2911486	I	2911486	zinc_median.EXT	0.5732779090808721	3.013745701489818	1	NA	NA	NA	NA	NA	NA	zinc
I_2923324	I	2923324	zinc_median.EXT	0.5325719823150542	3.013745701489818	1	NA	NA	NA	NA	NA	NA	zinc
I_2926476	I	2926476	zinc_median.EXT	0.43754889477890124	3.013745701489818	1	NA	NA	NA	NA	NA	NA	zinc
I_2927325	I	2927325	zinc_median.EXT	0.43754889477890124	3.013745701489818	1	NA	NA	NA	NA	NA	NA	zinc
I_2928045	I	2928045	zinc_median.EXT	0.43754889477890124	3.013745701489818	1	NA	NA	NA	NA	NA	NA	zinc
I_2931464	I	2931464	zinc_median.EXT	0.43754889477890124	3.013745701489818	1	NA	NA	NA	NA	NA	NA	zinc
I_2933975	I	2933975	zinc_median.EXT	0.43754889477890124	3.013745701489818	1	NA	NA	NA	NA	NA	NA	zinc
I_2943497	I	2943497	zinc_median.EXT	0.3454662016449677	3.013745701489818	1	NA	NA	NA	NA	NA	NA	zinc
I_2945651	I	2945651	zinc_median.EXT	0.3454662016449677	3.013745701489818	1	NA	NA	NA	NA	NA	NA	zinc
I_2945681	I	2945681	zinc_median.EXT	0.30831885801142417	3.013745701489818	1	NA	NA	NA	NA	NA	NA	zinc
I_2946941	I	2946941	zinc_median.EXT	0.2246037302013087	3.013745701489818	1	NA	NA	NA	NA	NA	NA	zinc
I_2951520	I	2951520	zinc_median.EXT	0.2292593785997143	3.013745701489818	1	NA	NA	NA	NA	NA	NA	zinc
I_2954054	I	2954054	zinc_median.EXT	0.2292593785997143	3.013745701489818	1	NA	NA	NA	NA	NA	NA	zinc
I_2963683	I	2963683	zinc_median.EXT	0.2292593785997143	3.013745701489818	1	NA	NA	NA	NA	NA	NA	zinc
I_2967262	I	2967262	zinc_median.EXT	0.2292593785997143	3.013745701489818	1	NA	NA	NA	NA	NA	NA	zinc
I_2971352	I	2971352	zinc_median.EXT	0.2292593785997143	3.013745701489818	1	NA	NA	NA	NA	NA	NA	zinc
I_2981218	I	2981218	zinc_median.EXT	0.3412013647716811	3.013745701489818	1	NA	NA	NA	NA	NA	NA	zinc
I_2984566	I	2984566	zinc_median.EXT	0.21616786599099502	3.013745701489818	1	NA	NA	NA	NA	NA	NA	zinc
I_2985172	I	2985172	zinc_median.EXT	0.21616786599099502	3.013745701489818	1	NA	NA	NA	NA	NA	NA	zinc
I_2985292	I	2985292	zinc_median.EXT	0.21616786599099502	3.013745701489818	1	NA	NA	NA	NA	NA	NA	zinc
I_2988202	I	2988202	zinc_median.EXT	0.21616786599099502	3.013745701489818	1	NA	NA	NA	NA	NA	NA	zinc
I_2992408	I	2992408	zinc_median.EXT	0.199900493984829	3.013745701489818	1	NA	NA	NA	NA	NA	NA	zinc
I_2993018	I	2993018	zinc_median.EXT	0.199900493984829	3.013745701489818	1	NA	NA	NA	NA	NA	NA	zinc
I_2993754	I	2993754	zinc_median.EXT	0.19038735538000714	3.013745701489818	1	NA	NA	NA	NA	NA	NA	zinc
I_2995137	I	2995137	zinc_median.EXT	0.21951995802314592	3.013745701489818	1	NA	NA	NA	NA	NA	NA	zinc
I_3012716	I	3012716	zinc_median.EXT	0.21951995802314592	3.013745701489818	1	NA	NA	NA	NA	NA	NA	zinc
I_3015345	I	3015345	zinc_median.EXT	0.21951995802314592	3.013745701489818	1	NA	NA	NA	NA	NA	NA	zinc
I_3018322	I	3018322	zinc_median.EXT	0.21951995802314592	3.013745701489818	1	NA	NA	NA	NA	NA	NA	zinc
I_3019446	I	3019446	zinc_median.EXT	0.23980722147658173	3.013745701489818	1	NA	NA	NA	NA	NA	NA	zinc
I_3026341	I	3026341	zinc_median.EXT	0.3327476367490232	3.013745701489818	1	NA	NA	NA	NA	NA	NA	zinc
I_3026476	I	3026476	zinc_median.EXT	0.3661719743827781	3.013745701489818	1	NA	NA	NA	NA	NA	NA	zinc
I_3050589	I	3050589	zinc_median.EXT	0.3661719743827781	3.013745701489818	1	NA	NA	NA	NA	NA	NA	zinc
I_3056509	I	3056509	zinc_median.EXT	0.3661719743827781	3.013745701489818	1	NA	NA	NA	NA	NA	NA	zinc
I_3060751	I	3060751	zinc_median.EXT	0.3661719743827781	3.013745701489818	1	NA	NA	NA	NA	NA	NA	zinc
I_3061666	I	3061666	zinc_median.EXT	0.4745786657593313	3.013745701489818	1	NA	NA	NA	NA	NA	NA	zinc
I_3071604	I	3071604	zinc_median.EXT	0.561782953241284	3.013745701489818	1	NA	NA	NA	NA	NA	NA	zinc
I_3075642	I	3075642	zinc_median.EXT	0.5777500643750847	3.013745701489818	1	NA	NA	NA	NA	NA	NA	zinc
I_3078351	I	3078351	zinc_median.EXT	0.5391556118621451	3.013745701489818	1	NA	NA	NA	NA	NA	NA	zinc
I_3079880	I	3079880	zinc_median.EXT	0.6979640786584302	3.013745701489818	1	NA	NA	NA	NA	NA	NA	zinc
I_3081643	I	3081643	zinc_median.EXT	0.5837837827313291	3.013745701489818	1	NA	NA	NA	NA	NA	NA	zinc
I_3089229	I	3089229	zinc_median.EXT	0.575481606931777	3.013745701489818	1	NA	NA	NA	NA	NA	NA	zinc
I_3090502	I	3090502	zinc_median.EXT	0.575481606931777	3.013745701489818	1	NA	NA	NA	NA	NA	NA	zinc
I_3095308	I	3095308	zinc_median.EXT	0.575481606931777	3.013745701489818	1	NA	NA	NA	NA	NA	NA	zinc
I_3096298	I	3096298	zinc_median.EXT	0.533335736590197	3.013745701489818	1	NA	NA	NA	NA	NA	NA	zinc
I_3097635	I	3097635	zinc_median.EXT	0.533335736590197	3.013745701489818	1	NA	NA	NA	NA	NA	NA	zinc
I_3102597	I	3102597	zinc_median.EXT	0.533335736590197	3.013745701489818	1	NA	NA	NA	NA	NA	NA	zinc
I_3111650	I	3111650	zinc_median.EXT	0.533335736590197	3.013745701489818	1	NA	NA	NA	NA	NA	NA	zinc
I_3120523	I	3120523	zinc_median.EXT	0.6011081382355566	3.013745701489818	1	NA	NA	NA	NA	NA	NA	zinc
I_3122772	I	3122772	zinc_median.EXT	0.714132512288513	3.013745701489818	1	NA	NA	NA	NA	NA	NA	zinc
I_3125019	I	3125019	zinc_median.EXT	0.714132512288513	3.013745701489818	1	NA	NA	NA	NA	NA	NA	zinc
I_3128160	I	3128160	zinc_median.EXT	0.714132512288513	3.013745701489818	1	NA	NA	NA	NA	NA	NA	zinc
I_3131265	I	3131265	zinc_median.EXT	0.714132512288513	3.013745701489818	1	NA	NA	NA	NA	NA	NA	zinc
I_3131461	I	3131461	zinc_median.EXT	0.714132512288513	3.013745701489818	1	NA	NA	NA	NA	NA	NA	zinc
I_3139176	I	3139176	zinc_median.EXT	0.714132512288513	3.013745701489818	1	NA	NA	NA	NA	NA	NA	zinc
I_3143116	I	3143116	zinc_median.EXT	0.714132512288513	3.013745701489818	1	NA	NA	NA	NA	NA	NA	zinc
I_3161614	I	3161614	zinc_median.EXT	0.714132512288513	3.013745701489818	1	NA	NA	NA	NA	NA	NA	zinc
I_3164272	I	3164272	zinc_median.EXT	0.714132512288513	3.013745701489818	1	NA	NA	NA	NA	NA	NA	zinc
I_3167788	I	3167788	zinc_median.EXT	0.6643815610874132	3.013745701489818	1	NA	NA	NA	NA	NA	NA	zinc
I_3174340	I	3174340	zinc_median.EXT	0.8764336612811275	3.013745701489818	1	NA	NA	NA	NA	NA	NA	zinc
I_3175924	I	3175924	zinc_median.EXT	0.8008772884362005	3.013745701489818	1	NA	NA	NA	NA	NA	NA	zinc
I_3178251	I	3178251	zinc_median.EXT	0.8008772884362005	3.013745701489818	1	NA	NA	NA	NA	NA	NA	zinc
I_3179531	I	3179531	zinc_median.EXT	0.7592836740729875	3.013745701489818	1	NA	NA	NA	NA	NA	NA	zinc
I_3181585	I	3181585	zinc_median.EXT	0.7463197081711824	3.013745701489818	1	NA	NA	NA	NA	NA	NA	zinc
I_3181644	I	3181644	zinc_median.EXT	0.721663663157561	3.013745701489818	1	NA	NA	NA	NA	NA	NA	zinc
I_3187020	I	3187020	zinc_median.EXT	0.641541596922029	3.013745701489818	1	NA	NA	NA	NA	NA	NA	zinc
I_3191562	I	3191562	zinc_median.EXT	0.47045920933532676	3.013745701489818	1	NA	NA	NA	NA	NA	NA	zinc
I_3191956	I	3191956	zinc_median.EXT	0.5000016399075784	3.013745701489818	1	NA	NA	NA	NA	NA	NA	zinc
I_3193597	I	3193597	zinc_median.EXT	0.5000016399075784	3.013745701489818	1	NA	NA	NA	NA	NA	NA	zinc
I_3194186	I	3194186	zinc_median.EXT	0.4854688467978476	3.013745701489818	1	NA	NA	NA	NA	NA	NA	zinc
I_3196428	I	3196428	zinc_median.EXT	0.5406520643373379	3.013745701489818	1	NA	NA	NA	NA	NA	NA	zinc
I_3199139	I	3199139	zinc_median.EXT	0.3407448256073797	3.013745701489818	1	NA	NA	NA	NA	NA	NA	zinc
I_3208761	I	3208761	zinc_median.EXT	0.37397000203219477	3.013745701489818	1	NA	NA	NA	NA	NA	NA	zinc
I_3222134	I	3222134	zinc_median.EXT	0.37397000203219477	3.013745701489818	1	NA	NA	NA	NA	NA	NA	zinc
I_3226533	I	3226533	zinc_median.EXT	0.37397000203219477	3.013745701489818	1	NA	NA	NA	NA	NA	NA	zinc
I_3229353	I	3229353	zinc_median.EXT	0.37397000203219477	3.013745701489818	1	NA	NA	NA	NA	NA	NA	zinc
I_3231065	I	3231065	zinc_median.EXT	0.37397000203219477	3.013745701489818	1	NA	NA	NA	NA	NA	NA	zinc
I_3235916	I	3235916	zinc_median.EXT	0.4008146399706603	3.013745701489818	1	NA	NA	NA	NA	NA	NA	zinc
I_3238842	I	3238842	zinc_median.EXT	0.4296617430039694	3.013745701489818	1	NA	NA	NA	NA	NA	NA	zinc
I_3247897	I	3247897	zinc_median.EXT	0.4296617430039694	3.013745701489818	1	NA	NA	NA	NA	NA	NA	zinc
I_3249415	I	3249415	zinc_median.EXT	0.371415676366924	3.013745701489818	1	NA	NA	NA	NA	NA	NA	zinc
I_3252479	I	3252479	zinc_median.EXT	0.5260374132368922	3.013745701489818	1	NA	NA	NA	NA	NA	NA	zinc
I_3273271	I	3273271	zinc_median.EXT	0.6361380221986778	3.013745701489818	1	NA	NA	NA	NA	NA	NA	zinc
I_3277932	I	3277932	zinc_median.EXT	0.6361380221986778	3.013745701489818	1	NA	NA	NA	NA	NA	NA	zinc
I_3278811	I	3278811	zinc_median.EXT	0.752731982313533	3.013745701489818	1	NA	NA	NA	NA	NA	NA	zinc
I_3287271	I	3287271	zinc_median.EXT	0.752731982313533	3.013745701489818	1	NA	NA	NA	NA	NA	NA	zinc
I_3293863	I	3293863	zinc_median.EXT	0.6076453201200143	3.013745701489818	1	NA	NA	NA	NA	NA	NA	zinc
I_3303792	I	3303792	zinc_median.EXT	0.631880467560033	3.013745701489818	1	NA	NA	NA	NA	NA	NA	zinc
I_3307637	I	3307637	zinc_median.EXT	0.6286388487286267	3.013745701489818	1	NA	NA	NA	NA	NA	NA	zinc
I_3308203	I	3308203	zinc_median.EXT	0.6286388487286267	3.013745701489818	1	NA	NA	NA	NA	NA	NA	zinc
I_3310136	I	3310136	zinc_median.EXT	0.6286388487286267	3.013745701489818	1	NA	NA	NA	NA	NA	NA	zinc
I_3311664	I	3311664	zinc_median.EXT	0.7242976511742787	3.013745701489818	1	NA	NA	NA	NA	NA	NA	zinc
I_3321564	I	3321564	zinc_median.EXT	0.7075579338212532	3.013745701489818	1	NA	NA	NA	NA	NA	NA	zinc
I_3328298	I	3328298	zinc_median.EXT	0.7075579338212532	3.013745701489818	1	NA	NA	NA	NA	NA	NA	zinc
I_3332163	I	3332163	zinc_median.EXT	0.7075579338212532	3.013745701489818	1	NA	NA	NA	NA	NA	NA	zinc
I_3332898	I	3332898	zinc_median.EXT	0.7040957144038115	3.013745701489818	1	NA	NA	NA	NA	NA	NA	zinc
I_3338042	I	3338042	zinc_median.EXT	0.7040957144038115	3.013745701489818	1	NA	NA	NA	NA	NA	NA	zinc
I_3344745	I	3344745	zinc_median.EXT	0.7040957144038115	3.013745701489818	1	NA	NA	NA	NA	NA	NA	zinc
I_3358592	I	3358592	zinc_median.EXT	0.7040957144038115	3.013745701489818	1	NA	NA	NA	NA	NA	NA	zinc
I_3359691	I	3359691	zinc_median.EXT	0.7040957144038115	3.013745701489818	1	NA	NA	NA	NA	NA	NA	zinc
I_3368338	I	3368338	zinc_median.EXT	0.7040957144038115	3.013745701489818	1	NA	NA	NA	NA	NA	NA	zinc
I_3375765	I	3375765	zinc_median.EXT	0.7040957144038115	3.013745701489818	1	NA	NA	NA	NA	NA	NA	zinc
I_3377556	I	3377556	zinc_median.EXT	0.7508771039474527	3.013745701489818	1	NA	NA	NA	NA	NA	NA	zinc
I_3383793	I	3383793	zinc_median.EXT	0.7508771039474527	3.013745701489818	1	NA	NA	NA	NA	NA	NA	zinc
I_3410953	I	3410953	zinc_median.EXT	0.6495826016265127	3.013745701489818	1	NA	NA	NA	NA	NA	NA	zinc
I_3414460	I	3414460	zinc_median.EXT	0.5709688208676079	3.013745701489818	1	NA	NA	NA	NA	NA	NA	zinc
I_3454973	I	3454973	zinc_median.EXT	0.5709688208676079	3.013745701489818	1	NA	NA	NA	NA	NA	NA	zinc
I_3458329	I	3458329	zinc_median.EXT	0.5709688208676079	3.013745701489818	1	NA	NA	NA	NA	NA	NA	zinc
I_3460186	I	3460186	zinc_median.EXT	0.5709688208676079	3.013745701489818	1	NA	NA	NA	NA	NA	NA	zinc
I_3461013	I	3461013	zinc_median.EXT	0.5709688208676079	3.013745701489818	1	NA	NA	NA	NA	NA	NA	zinc
I_3474343	I	3474343	zinc_median.EXT	0.6132795965439575	3.013745701489818	1	NA	NA	NA	NA	NA	NA	zinc
I_3476162	I	3476162	zinc_median.EXT	0.637096732087335	3.013745701489818	1	NA	NA	NA	NA	NA	NA	zinc
I_3484854	I	3484854	zinc_median.EXT	0.637096732087335	3.013745701489818	1	NA	NA	NA	NA	NA	NA	zinc
I_3503350	I	3503350	zinc_median.EXT	0.5917158388591067	3.013745701489818	1	NA	NA	NA	NA	NA	NA	zinc
I_3511120	I	3511120	zinc_median.EXT	0.7385370880836197	3.013745701489818	1	NA	NA	NA	NA	NA	NA	zinc
I_3516089	I	3516089	zinc_median.EXT	0.7385370880836197	3.013745701489818	1	NA	NA	NA	NA	NA	NA	zinc
I_3517036	I	3517036	zinc_median.EXT	0.7385370880836197	3.013745701489818	1	NA	NA	NA	NA	NA	NA	zinc
I_3518604	I	3518604	zinc_median.EXT	0.7385370880836197	3.013745701489818	1	NA	NA	NA	NA	NA	NA	zinc
I_3518901	I	3518901	zinc_median.EXT	0.6739897985468611	3.013745701489818	1	NA	NA	NA	NA	NA	NA	zinc
I_3541182	I	3541182	zinc_median.EXT	0.6739897985468611	3.013745701489818	1	NA	NA	NA	NA	NA	NA	zinc
I_3552678	I	3552678	zinc_median.EXT	0.6739897985468611	3.013745701489818	1	NA	NA	NA	NA	NA	NA	zinc
I_3567600	I	3567600	zinc_median.EXT	0.583601462088519	3.013745701489818	1	NA	NA	NA	NA	NA	NA	zinc
I_3568953	I	3568953	zinc_median.EXT	0.583601462088519	3.013745701489818	1	NA	NA	NA	NA	NA	NA	zinc
I_3577861	I	3577861	zinc_median.EXT	0.583601462088519	3.013745701489818	1	NA	NA	NA	NA	NA	NA	zinc
I_3586311	I	3586311	zinc_median.EXT	0.583601462088519	3.013745701489818	1	NA	NA	NA	NA	NA	NA	zinc
I_3588014	I	3588014	zinc_median.EXT	0.583601462088519	3.013745701489818	1	NA	NA	NA	NA	NA	NA	zinc
I_3594690	I	3594690	zinc_median.EXT	0.6169605612559161	3.013745701489818	1	NA	NA	NA	NA	NA	NA	zinc
I_3598329	I	3598329	zinc_median.EXT	0.6169605612559161	3.013745701489818	1	NA	NA	NA	NA	NA	NA	zinc
I_3598330	I	3598330	zinc_median.EXT	0.6169605612559161	3.013745701489818	1	NA	NA	NA	NA	NA	NA	zinc
I_3598519	I	3598519	zinc_median.EXT	0.6169605612559161	3.013745701489818	1	NA	NA	NA	NA	NA	NA	zinc
I_3598596	I	3598596	zinc_median.EXT	0.6169605612559161	3.013745701489818	1	NA	NA	NA	NA	NA	NA	zinc
I_3614037	I	3614037	zinc_median.EXT	0.52660873634357	3.013745701489818	1	NA	NA	NA	NA	NA	NA	zinc
I_3624122	I	3624122	zinc_median.EXT	0.52660873634357	3.013745701489818	1	NA	NA	NA	NA	NA	NA	zinc
I_3643830	I	3643830	zinc_median.EXT	0.6047942127467723	3.013745701489818	1	NA	NA	NA	NA	NA	NA	zinc
I_3644683	I	3644683	zinc_median.EXT	0.6259792099301308	3.013745701489818	1	NA	NA	NA	NA	NA	NA	zinc
I_3645993	I	3645993	zinc_median.EXT	0.6314667175022385	3.013745701489818	1	NA	NA	NA	NA	NA	NA	zinc
I_3667385	I	3667385	zinc_median.EXT	0.7819684085270553	3.013745701489818	1	NA	NA	NA	NA	NA	NA	zinc
I_3682557	I	3682557	zinc_median.EXT	0.7113197694219472	3.013745701489818	1	NA	NA	NA	NA	NA	NA	zinc
I_3687560	I	3687560	zinc_median.EXT	0.7113197694219472	3.013745701489818	1	NA	NA	NA	NA	NA	NA	zinc
I_3704521	I	3704521	zinc_median.EXT	0.7113197694219472	3.013745701489818	1	NA	NA	NA	NA	NA	NA	zinc
I_3709682	I	3709682	zinc_median.EXT	0.7778680454605611	3.013745701489818	1	NA	NA	NA	NA	NA	NA	zinc
I_3723326	I	3723326	zinc_median.EXT	0.7778680454605611	3.013745701489818	1	NA	NA	NA	NA	NA	NA	zinc
I_3724463	I	3724463	zinc_median.EXT	0.7304515924989768	3.013745701489818	1	NA	NA	NA	NA	NA	NA	zinc
I_3733975	I	3733975	zinc_median.EXT	0.6000207317572448	3.013745701489818	1	NA	NA	NA	NA	NA	NA	zinc
I_3746514	I	3746514	zinc_median.EXT	0.6000207317572448	3.013745701489818	1	NA	NA	NA	NA	NA	NA	zinc
I_3753161	I	3753161	zinc_median.EXT	0.6269916502131695	3.013745701489818	1	NA	NA	NA	NA	NA	NA	zinc
I_3783305	I	3783305	zinc_median.EXT	0.6730901400068742	3.013745701489818	1	NA	NA	NA	NA	NA	NA	zinc
I_3791134	I	3791134	zinc_median.EXT	0.6730901400068742	3.013745701489818	1	NA	NA	NA	NA	NA	NA	zinc
I_3806107	I	3806107	zinc_median.EXT	0.6730901400068742	3.013745701489818	1	NA	NA	NA	NA	NA	NA	zinc
I_3813267	I	3813267	zinc_median.EXT	0.6730901400068742	3.013745701489818	1	NA	NA	NA	NA	NA	NA	zinc
I_3844882	I	3844882	zinc_median.EXT	0.6248302389138688	3.013745701489818	1	NA	NA	NA	NA	NA	NA	zinc
I_3850714	I	3850714	zinc_median.EXT	0.6248302389138688	3.013745701489818	1	NA	NA	NA	NA	NA	NA	zinc
I_3857936	I	3857936	zinc_median.EXT	0.6248302389138688	3.013745701489818	1	NA	NA	NA	NA	NA	NA	zinc
I_3861144	I	3861144	zinc_median.EXT	0.6248302389138688	3.013745701489818	1	NA	NA	NA	NA	NA	NA	zinc
I_3871122	I	3871122	zinc_median.EXT	0.6248302389138688	3.013745701489818	1	NA	NA	NA	NA	NA	NA	zinc
I_3885168	I	3885168	zinc_median.EXT	0.6248302389138688	3.013745701489818	1	NA	NA	NA	NA	NA	NA	zinc
I_3890033	I	3890033	zinc_median.EXT	0.6248302389138688	3.013745701489818	1	NA	NA	NA	NA	NA	NA	zinc
I_3894133	I	3894133	zinc_median.EXT	0.5821497740664568	3.013745701489818	1	NA	NA	NA	NA	NA	NA	zinc
I_3923864	I	3923864	zinc_median.EXT	0.41918894532319895	3.013745701489818	1	NA	NA	NA	NA	NA	NA	zinc
I_4036507	I	4036507	zinc_median.EXT	0.41918894532319895	3.013745701489818	1	NA	NA	NA	NA	NA	NA	zinc
I_4118488	I	4118488	zinc_median.EXT	0.3535533179622671	3.013745701489818	1	NA	NA	NA	NA	NA	NA	zinc
I_4129329	I	4129329	zinc_median.EXT	0.3535533179622671	3.013745701489818	1	NA	NA	NA	NA	NA	NA	zinc
I_4140978	I	4140978	zinc_median.EXT	0.3535533179622671	3.013745701489818	1	NA	NA	NA	NA	NA	NA	zinc
I_4187461	I	4187461	zinc_median.EXT	0.2769800254809686	3.013745701489818	1	NA	NA	NA	NA	NA	NA	zinc
I_4207054	I	4207054	zinc_median.EXT	0.2769800254809686	3.013745701489818	1	NA	NA	NA	NA	NA	NA	zinc
I_4214934	I	4214934	zinc_median.EXT	0.2769800254809686	3.013745701489818	1	NA	NA	NA	NA	NA	NA	zinc
I_4225559	I	4225559	zinc_median.EXT	0.2769800254809686	3.013745701489818	1	NA	NA	NA	NA	NA	NA	zinc
I_4234430	I	4234430	zinc_median.EXT	0.2769800254809686	3.013745701489818	1	NA	NA	NA	NA	NA	NA	zinc
I_4247580	I	4247580	zinc_median.EXT	0.2769800254809686	3.013745701489818	1	NA	NA	NA	NA	NA	NA	zinc
I_4251330	I	4251330	zinc_median.EXT	0.2769800254809686	3.013745701489818	1	NA	NA	NA	NA	NA	NA	zinc
I_4256443	I	4256443	zinc_median.EXT	0.2769800254809686	3.013745701489818	1	NA	NA	NA	NA	NA	NA	zinc
I_4259878	I	4259878	zinc_median.EXT	0.2769800254809686	3.013745701489818	1	NA	NA	NA	NA	NA	NA	zinc
I_4305556	I	4305556	zinc_median.EXT	0.2769800254809686	3.013745701489818	1	NA	NA	NA	NA	NA	NA	zinc
I_4330620	I	4330620	zinc_median.EXT	0.22242208182156356	3.013745701489818	1	NA	NA	NA	NA	NA	NA	zinc
I_4339135	I	4339135	zinc_median.EXT	0.22242208182156356	3.013745701489818	1	NA	NA	NA	NA	NA	NA	zinc
I_4410491	I	4410491	zinc_median.EXT	0.22242208182156356	3.013745701489818	1	NA	NA	NA	NA	NA	NA	zinc
I_4418950	I	4418950	zinc_median.EXT	0.22242208182156356	3.013745701489818	1	NA	NA	NA	NA	NA	NA	zinc
I_4435352	I	4435352	zinc_median.EXT	0.22242208182156356	3.013745701489818	1	NA	NA	NA	NA	NA	NA	zinc
I_4443504	I	4443504	zinc_median.EXT	0.2701097323863722	3.013745701489818	1	NA	NA	NA	NA	NA	NA	zinc
I_4450866	I	4450866	zinc_median.EXT	0.16131259158388178	3.013745701489818	1	NA	NA	NA	NA	NA	NA	zinc
I_4451411	I	4451411	zinc_median.EXT	0.16131259158388178	3.013745701489818	1	NA	NA	NA	NA	NA	NA	zinc
I_4453037	I	4453037	zinc_median.EXT	0.17381550247792144	3.013745701489818	1	NA	NA	NA	NA	NA	NA	zinc
I_4465991	I	4465991	zinc_median.EXT	0.27607727830419093	3.013745701489818	1	NA	NA	NA	NA	NA	NA	zinc
I_4474585	I	4474585	zinc_median.EXT	0.27607727830419093	3.013745701489818	1	NA	NA	NA	NA	NA	NA	zinc
I_4480458	I	4480458	zinc_median.EXT	0.27607727830419093	3.013745701489818	1	NA	NA	NA	NA	NA	NA	zinc
I_4483082	I	4483082	zinc_median.EXT	0.27607727830419093	3.013745701489818	1	NA	NA	NA	NA	NA	NA	zinc
I_4484429	I	4484429	zinc_median.EXT	0.27607727830419093	3.013745701489818	1	NA	NA	NA	NA	NA	NA	zinc
I_4523453	I	4523453	zinc_median.EXT	0.27607727830419093	3.013745701489818	1	NA	NA	NA	NA	NA	NA	zinc
I_4534501	I	4534501	zinc_median.EXT	0.19514806357846545	3.013745701489818	1	NA	NA	NA	NA	NA	NA	zinc
I_4536119	I	4536119	zinc_median.EXT	0.5454139396513259	3.013745701489818	1	NA	NA	NA	NA	NA	NA	zinc
I_4593295	I	4593295	zinc_median.EXT	0.5214600750924122	3.013745701489818	1	NA	NA	NA	NA	NA	NA	zinc
I_4594013	I	4594013	zinc_median.EXT	0.437019865037031	3.013745701489818	1	NA	NA	NA	NA	NA	NA	zinc
I_4607506	I	4607506	zinc_median.EXT	0.4444910591333503	3.013745701489818	1	NA	NA	NA	NA	NA	NA	zinc
I_4616205	I	4616205	zinc_median.EXT	0.3547495430370376	3.013745701489818	1	NA	NA	NA	NA	NA	NA	zinc
I_4616780	I	4616780	zinc_median.EXT	0.3547495430370376	3.013745701489818	1	NA	NA	NA	NA	NA	NA	zinc
I_4628982	I	4628982	zinc_median.EXT	0.42039835135024595	3.013745701489818	1	NA	NA	NA	NA	NA	NA	zinc
I_4631874	I	4631874	zinc_median.EXT	0.42039835135024595	3.013745701489818	1	NA	NA	NA	NA	NA	NA	zinc
I_4647480	I	4647480	zinc_median.EXT	0.42039835135024595	3.013745701489818	1	NA	NA	NA	NA	NA	NA	zinc
I_4650804	I	4650804	zinc_median.EXT	0.42039835135024595	3.013745701489818	1	NA	NA	NA	NA	NA	NA	zinc
I_4665902	I	4665902	zinc_median.EXT	0.45601721102169623	3.013745701489818	1	NA	NA	NA	NA	NA	NA	zinc
I_4675552	I	4675552	zinc_median.EXT	0.45601721102169623	3.013745701489818	1	NA	NA	NA	NA	NA	NA	zinc
I_4685144	I	4685144	zinc_median.EXT	0.45601721102169623	3.013745701489818	1	NA	NA	NA	NA	NA	NA	zinc
I_4696914	I	4696914	zinc_median.EXT	0.45601721102169623	3.013745701489818	1	NA	NA	NA	NA	NA	NA	zinc
I_4702300	I	4702300	zinc_median.EXT	0.45601721102169623	3.013745701489818	1	NA	NA	NA	NA	NA	NA	zinc
I_4715035	I	4715035	zinc_median.EXT	0.45601721102169623	3.013745701489818	1	NA	NA	NA	NA	NA	NA	zinc
I_4720749	I	4720749	zinc_median.EXT	0.45601721102169623	3.013745701489818	1	NA	NA	NA	NA	NA	NA	zinc
I_4763262	I	4763262	zinc_median.EXT	0.45601721102169623	3.013745701489818	1	NA	NA	NA	NA	NA	NA	zinc
I_4772808	I	4772808	zinc_median.EXT	0.45601721102169623	3.013745701489818	1	NA	NA	NA	NA	NA	NA	zinc
I_4775095	I	4775095	zinc_median.EXT	0.45601721102169623	3.013745701489818	1	NA	NA	NA	NA	NA	NA	zinc
I_4795749	I	4795749	zinc_median.EXT	0.45601721102169623	3.013745701489818	1	NA	NA	NA	NA	NA	NA	zinc
I_4803542	I	4803542	zinc_median.EXT	0.45601721102169623	3.013745701489818	1	NA	NA	NA	NA	NA	NA	zinc
I_4825011	I	4825011	zinc_median.EXT	0.29848326043882245	3.013745701489818	1	NA	NA	NA	NA	NA	NA	zinc
I_4827489	I	4827489	zinc_median.EXT	0.29848326043882245	3.013745701489818	1	NA	NA	NA	NA	NA	NA	zinc
I_4843830	I	4843830	zinc_median.EXT	0.29848326043882245	3.013745701489818	1	NA	NA	NA	NA	NA	NA	zinc
I_4845514	I	4845514	zinc_median.EXT	0.29848326043882245	3.013745701489818	1	NA	NA	NA	NA	NA	NA	zinc
I_4855280	I	4855280	zinc_median.EXT	0.18300818253984966	3.013745701489818	1	NA	NA	NA	NA	NA	NA	zinc
I_4961504	I	4961504	zinc_median.EXT	0.0835623545538897	3.013745701489818	1	NA	NA	NA	NA	NA	NA	zinc
I_4997003	I	4997003	zinc_median.EXT	0.0835623545538897	3.013745701489818	1	NA	NA	NA	NA	NA	NA	zinc
I_5165633	I	5165633	zinc_median.EXT	0.07263070779029536	3.013745701489818	1	NA	NA	NA	NA	NA	NA	zinc
I_5186488	I	5186488	zinc_median.EXT	0.07263070779029536	3.013745701489818	1	NA	NA	NA	NA	NA	NA	zinc
I_5199089	I	5199089	zinc_median.EXT	0.06702756078978056	3.013745701489818	1	NA	NA	NA	NA	NA	NA	zinc
I_5204384	I	5204384	zinc_median.EXT	0.09876445230337404	3.013745701489818	1	NA	NA	NA	NA	NA	NA	zinc
I_5289115	I	5289115	zinc_median.EXT	0.07239560146441848	3.013745701489818	1	NA	NA	NA	NA	NA	NA	zinc
I_5371779	I	5371779	zinc_median.EXT	0.07239560146441848	3.013745701489818	1	NA	NA	NA	NA	NA	NA	zinc
I_5392890	I	5392890	zinc_median.EXT	0.03580715001606524	3.013745701489818	1	NA	NA	NA	NA	NA	NA	zinc
I_5405999	I	5405999	zinc_median.EXT	0.03580715001606524	3.013745701489818	1	NA	NA	NA	NA	NA	NA	zinc
I_5417411	I	5417411	zinc_median.EXT	0.03580715001606524	3.013745701489818	1	NA	NA	NA	NA	NA	NA	zinc
I_5471434	I	5471434	zinc_median.EXT	0.03580715001606524	3.013745701489818	1	NA	NA	NA	NA	NA	NA	zinc
I_5480997	I	5480997	zinc_median.EXT	0.03580715001606524	3.013745701489818	1	NA	NA	NA	NA	NA	NA	zinc
I_5497576	I	5497576	zinc_median.EXT	0.03580715001606524	3.013745701489818	1	NA	NA	NA	NA	NA	NA	zinc
I_5498193	I	5498193	zinc_median.EXT	0.025275904314655612	3.013745701489818	1	NA	NA	NA	NA	NA	NA	zinc
I_5547473	I	5547473	zinc_median.EXT	0.0037335001006985695	3.013745701489818	1	NA	NA	NA	NA	NA	NA	zinc
I_5638580	I	5638580	zinc_median.EXT	0.0019294408819887606	3.013745701489818	1	NA	NA	NA	NA	NA	NA	zinc
I_5678132	I	5678132	zinc_median.EXT	0.0019294408819887606	3.013745701489818	1	NA	NA	NA	NA	NA	NA	zinc
I_5748413	I	5748413	zinc_median.EXT	0.0019294408819887606	3.013745701489818	1	NA	NA	NA	NA	NA	NA	zinc
I_5780707	I	5780707	zinc_median.EXT	0.0019294408819887606	3.013745701489818	1	NA	NA	NA	NA	NA	NA	zinc
I_5821684	I	5821684	zinc_median.EXT	0.0019294408819887606	3.013745701489818	1	NA	NA	NA	NA	NA	NA	zinc
I_5825029	I	5825029	zinc_median.EXT	0.0019294408819887606	3.013745701489818	1	NA	NA	NA	NA	NA	NA	zinc
I_5885757	I	5885757	zinc_median.EXT	0.0019294408819887606	3.013745701489818	1	NA	NA	NA	NA	NA	NA	zinc
I_5961172	I	5961172	zinc_median.EXT	0.0019294408819887606	3.013745701489818	1	NA	NA	NA	NA	NA	NA	zinc
I_5966805	I	5966805	zinc_median.EXT	0.0019294408819887606	3.013745701489818	1	NA	NA	NA	NA	NA	NA	zinc
I_6001199	I	6001199	zinc_median.EXT	0.01986962955047343	3.013745701489818	1	NA	NA	NA	NA	NA	NA	zinc
I_6037330	I	6037330	zinc_median.EXT	0.01986962955047343	3.013745701489818	1	NA	NA	NA	NA	NA	NA	zinc
I_6370071	I	6370071	zinc_median.EXT	0.01986962955047343	3.013745701489818	1	NA	NA	NA	NA	NA	NA	zinc
I_6375940	I	6375940	zinc_median.EXT	0.01986962955047343	3.013745701489818	1	NA	NA	NA	NA	NA	NA	zinc
I_6404866	I	6404866	zinc_median.EXT	0.01986962955047343	3.013745701489818	1	NA	NA	NA	NA	NA	NA	zinc
I_6425151	I	6425151	zinc_median.EXT	0.01986962955047343	3.013745701489818	1	NA	NA	NA	NA	NA	NA	zinc
I_6466803	I	6466803	zinc_median.EXT	0.004518546387892498	3.013745701489818	1	NA	NA	NA	NA	NA	NA	zinc
I_6651082	I	6651082	zinc_median.EXT	0.004518546387892498	3.013745701489818	1	NA	NA	NA	NA	NA	NA	zinc
I_6697114	I	6697114	zinc_median.EXT	0.004518546387892498	3.013745701489818	1	NA	NA	NA	NA	NA	NA	zinc
I_6862722	I	6862722	zinc_median.EXT	0.010697993380241515	3.013745701489818	1	NA	NA	NA	NA	NA	NA	zinc
I_6876469	I	6876469	zinc_median.EXT	0.010697993380241515	3.013745701489818	1	NA	NA	NA	NA	NA	NA	zinc
I_6984178	I	6984178	zinc_median.EXT	0.05753420556420638	3.013745701489818	1	NA	NA	NA	NA	NA	NA	zinc
I_7115834	I	7115834	zinc_median.EXT	0.05753420556420638	3.013745701489818	1	NA	NA	NA	NA	NA	NA	zinc
I_7131010	I	7131010	zinc_median.EXT	0.05753420556420638	3.013745701489818	1	NA	NA	NA	NA	NA	NA	zinc
I_7139308	I	7139308	zinc_median.EXT	0.0882838878002966	3.013745701489818	1	NA	NA	NA	NA	NA	NA	zinc
I_7151497	I	7151497	zinc_median.EXT	0.10060825494537015	3.013745701489818	1	NA	NA	NA	NA	NA	NA	zinc
I_7158584	I	7158584	zinc_median.EXT	0.10060825494537015	3.013745701489818	1	NA	NA	NA	NA	NA	NA	zinc
I_7273652	I	7273652	zinc_median.EXT	0.10060825494537015	3.013745701489818	1	NA	NA	NA	NA	NA	NA	zinc
I_7283697	I	7283697	zinc_median.EXT	0.10060825494537015	3.013745701489818	1	NA	NA	NA	NA	NA	NA	zinc
I_7357149	I	7357149	zinc_median.EXT	0.10060825494537015	3.013745701489818	1	NA	NA	NA	NA	NA	NA	zinc
I_7423288	I	7423288	zinc_median.EXT	0.05953055875342934	3.013745701489818	1	NA	NA	NA	NA	NA	NA	zinc
I_7475497	I	7475497	zinc_median.EXT	0.05953055875342934	3.013745701489818	1	NA	NA	NA	NA	NA	NA	zinc
I_7480653	I	7480653	zinc_median.EXT	0.03179276025842847	3.013745701489818	1	NA	NA	NA	NA	NA	NA	zinc
I_7602154	I	7602154	zinc_median.EXT	0.03179276025842847	3.013745701489818	1	NA	NA	NA	NA	NA	NA	zinc
I_7681708	I	7681708	zinc_median.EXT	2.4689655388791213e-4	3.013745701489818	1	NA	NA	NA	NA	NA	NA	zinc
I_7781489	I	7781489	zinc_median.EXT	0.0016573978365782376	3.013745701489818	1	NA	NA	NA	NA	NA	NA	zinc
I_7805252	I	7805252	zinc_median.EXT	0.0016573978365782376	3.013745701489818	1	NA	NA	NA	NA	NA	NA	zinc
I_7848828	I	7848828	zinc_median.EXT	0.0016573978365782376	3.013745701489818	1	NA	NA	NA	NA	NA	NA	zinc
I_7849034	I	7849034	zinc_median.EXT	0.0016573978365782376	3.013745701489818	1	NA	NA	NA	NA	NA	NA	zinc
I_7893266	I	7893266	zinc_median.EXT	0.005271323345752082	3.013745701489818	1	NA	NA	NA	NA	NA	NA	zinc
I_7912406	I	7912406	zinc_median.EXT	0.005271323345752082	3.013745701489818	1	NA	NA	NA	NA	NA	NA	zinc
I_7922839	I	7922839	zinc_median.EXT	0.005271323345752082	3.013745701489818	1	NA	NA	NA	NA	NA	NA	zinc
I_7944141	I	7944141	zinc_median.EXT	0.01191606331384595	3.013745701489818	1	NA	NA	NA	NA	NA	NA	zinc
I_7950215	I	7950215	zinc_median.EXT	0.01191606331384595	3.013745701489818	1	NA	NA	NA	NA	NA	NA	zinc
I_7961783	I	7961783	zinc_median.EXT	0.01191606331384595	3.013745701489818	1	NA	NA	NA	NA	NA	NA	zinc
I_7964832	I	7964832	zinc_median.EXT	0.01191606331384595	3.013745701489818	1	NA	NA	NA	NA	NA	NA	zinc
I_7966514	I	7966514	zinc_median.EXT	0.028198089574643648	3.013745701489818	1	NA	NA	NA	NA	NA	NA	zinc
I_7969987	I	7969987	zinc_median.EXT	0.028198089574643648	3.013745701489818	1	NA	NA	NA	NA	NA	NA	zinc
I_8014139	I	8014139	zinc_median.EXT	0.028198089574643648	3.013745701489818	1	NA	NA	NA	NA	NA	NA	zinc
I_8048026	I	8048026	zinc_median.EXT	0.10005756329951224	3.013745701489818	1	NA	NA	NA	NA	NA	NA	zinc
I_8055348	I	8055348	zinc_median.EXT	0.10005756329951224	3.013745701489818	1	NA	NA	NA	NA	NA	NA	zinc
I_8071410	I	8071410	zinc_median.EXT	0.10005756329951224	3.013745701489818	1	NA	NA	NA	NA	NA	NA	zinc
I_8229113	I	8229113	zinc_median.EXT	0.10005756329951224	3.013745701489818	1	NA	NA	NA	NA	NA	NA	zinc
I_8270456	I	8270456	zinc_median.EXT	0.14198185462810436	3.013745701489818	1	NA	NA	NA	NA	NA	NA	zinc
I_8346637	I	8346637	zinc_median.EXT	0.14198185462810436	3.013745701489818	1	NA	NA	NA	NA	NA	NA	zinc
I_8480089	I	8480089	zinc_median.EXT	0.1164616897540614	3.013745701489818	1	NA	NA	NA	NA	NA	NA	zinc
I_8499762	I	8499762	zinc_median.EXT	0.05112800365265544	3.013745701489818	1	NA	NA	NA	NA	NA	NA	zinc
I_8597419	I	8597419	zinc_median.EXT	0.05112800365265544	3.013745701489818	1	NA	NA	NA	NA	NA	NA	zinc
I_8735377	I	8735377	zinc_median.EXT	0.05112800365265544	3.013745701489818	1	NA	NA	NA	NA	NA	NA	zinc
I_8740825	I	8740825	zinc_median.EXT	0.03900972829498753	3.013745701489818	1	NA	NA	NA	NA	NA	NA	zinc
I_8816770	I	8816770	zinc_median.EXT	0.03900972829498753	3.013745701489818	1	NA	NA	NA	NA	NA	NA	zinc
I_8852890	I	8852890	zinc_median.EXT	0.03900972829498753	3.013745701489818	1	NA	NA	NA	NA	NA	NA	zinc
I_8859357	I	8859357	zinc_median.EXT	0.03900972829498753	3.013745701489818	1	NA	NA	NA	NA	NA	NA	zinc
I_8955681	I	8955681	zinc_median.EXT	0.03900972829498753	3.013745701489818	1	NA	NA	NA	NA	NA	NA	zinc
I_9000872	I	9000872	zinc_median.EXT	0.03900972829498753	3.013745701489818	1	NA	NA	NA	NA	NA	NA	zinc
I_9097209	I	9097209	zinc_median.EXT	0.03900972829498753	3.013745701489818	1	NA	NA	NA	NA	NA	NA	zinc
I_9194339	I	9194339	zinc_median.EXT	0.06139172658476525	3.013745701489818	1	NA	NA	NA	NA	NA	NA	zinc
I_9196803	I	9196803	zinc_median.EXT	0.06139172658476525	3.013745701489818	1	NA	NA	NA	NA	NA	NA	zinc
I_9214560	I	9214560	zinc_median.EXT	0.06139172658476525	3.013745701489818	1	NA	NA	NA	NA	NA	NA	zinc
I_9337804	I	9337804	zinc_median.EXT	0.06139172658476525	3.013745701489818	1	NA	NA	NA	NA	NA	NA	zinc
I_9348087	I	9348087	zinc_median.EXT	0.06139172658476525	3.013745701489818	1	NA	NA	NA	NA	NA	NA	zinc
I_9349030	I	9349030	zinc_median.EXT	0.06139172658476525	3.013745701489818	1	NA	NA	NA	NA	NA	NA	zinc
I_9368840	I	9368840	zinc_median.EXT	0.06139172658476525	3.013745701489818	1	NA	NA	NA	NA	NA	NA	zinc
I_9378143	I	9378143	zinc_median.EXT	0.06139172658476525	3.013745701489818	1	NA	NA	NA	NA	NA	NA	zinc
I_9429198	I	9429198	zinc_median.EXT	0.0999243572217322	3.013745701489818	1	NA	NA	NA	NA	NA	NA	zinc
I_9497198	I	9497198	zinc_median.EXT	0.13912603058200507	3.013745701489818	1	NA	NA	NA	NA	NA	NA	zinc
I_9523381	I	9523381	zinc_median.EXT	0.15696793870086284	3.013745701489818	1	NA	NA	NA	NA	NA	NA	zinc
I_9554938	I	9554938	zinc_median.EXT	0.15696793870086284	3.013745701489818	1	NA	NA	NA	NA	NA	NA	zinc
I_9631422	I	9631422	zinc_median.EXT	0.15696793870086284	3.013745701489818	1	NA	NA	NA	NA	NA	NA	zinc
I_9696873	I	9696873	zinc_median.EXT	0.15696793870086284	3.013745701489818	1	NA	NA	NA	NA	NA	NA	zinc
I_9701366	I	9701366	zinc_median.EXT	0.15696793870086284	3.013745701489818	1	NA	NA	NA	NA	NA	NA	zinc
I_9729023	I	9729023	zinc_median.EXT	0.15696793870086284	3.013745701489818	1	NA	NA	NA	NA	NA	NA	zinc
I_9816593	I	9816593	zinc_median.EXT	0.15696793870086284	3.013745701489818	1	NA	NA	NA	NA	NA	NA	zinc
I_9832733	I	9832733	zinc_median.EXT	0.15696793870086284	3.013745701489818	1	NA	NA	NA	NA	NA	NA	zinc
I_9880498	I	9880498	zinc_median.EXT	0.13564684693428947	3.013745701489818	1	NA	NA	NA	NA	NA	NA	zinc
I_9887673	I	9887673	zinc_median.EXT	0.13564684693428947	3.013745701489818	1	NA	NA	NA	NA	NA	NA	zinc
I_9896916	I	9896916	zinc_median.EXT	0.3301511249794515	3.013745701489818	1	NA	NA	NA	NA	NA	NA	zinc
I_9920276	I	9920276	zinc_median.EXT	0.32091743526556793	3.013745701489818	1	NA	NA	NA	NA	NA	NA	zinc
I_9941265	I	9941265	zinc_median.EXT	0.32091743526556793	3.013745701489818	1	NA	NA	NA	NA	NA	NA	zinc
I_9947985	I	9947985	zinc_median.EXT	0.32091743526556793	3.013745701489818	1	NA	NA	NA	NA	NA	NA	zinc
I_9964637	I	9964637	zinc_median.EXT	0.269707344141798	3.013745701489818	1	NA	NA	NA	NA	NA	NA	zinc
I_10044711	I	10044711	zinc_median.EXT	0.2859402276136168	3.013745701489818	1	NA	NA	NA	NA	NA	NA	zinc
I_10045203	I	10045203	zinc_median.EXT	0.2859402276136168	3.013745701489818	1	NA	NA	NA	NA	NA	NA	zinc
I_10076101	I	10076101	zinc_median.EXT	0.2859402276136168	3.013745701489818	1	NA	NA	NA	NA	NA	NA	zinc
I_10084096	I	10084096	zinc_median.EXT	0.2859402276136168	3.013745701489818	1	NA	NA	NA	NA	NA	NA	zinc
I_10093210	I	10093210	zinc_median.EXT	0.2859402276136168	3.013745701489818	1	NA	NA	NA	NA	NA	NA	zinc
I_10094608	I	10094608	zinc_median.EXT	0.2707413177251532	3.013745701489818	1	NA	NA	NA	NA	NA	NA	zinc
I_10147200	I	10147200	zinc_median.EXT	0.2677261371596552	3.013745701489818	1	NA	NA	NA	NA	NA	NA	zinc
I_10158231	I	10158231	zinc_median.EXT	0.2677261371596552	3.013745701489818	1	NA	NA	NA	NA	NA	NA	zinc
I_10163992	I	10163992	zinc_median.EXT	0.2677261371596552	3.013745701489818	1	NA	NA	NA	NA	NA	NA	zinc
I_10170689	I	10170689	zinc_median.EXT	0.39784473804330783	3.013745701489818	1	NA	NA	NA	NA	NA	NA	zinc
I_10178771	I	10178771	zinc_median.EXT	0.39784473804330783	3.013745701489818	1	NA	NA	NA	NA	NA	NA	zinc
I_10179663	I	10179663	zinc_median.EXT	0.39784473804330783	3.013745701489818	1	NA	NA	NA	NA	NA	NA	zinc
I_10228183	I	10228183	zinc_median.EXT	0.39784473804330783	3.013745701489818	1	NA	NA	NA	NA	NA	NA	zinc
I_10285994	I	10285994	zinc_median.EXT	0.39784473804330783	3.013745701489818	1	NA	NA	NA	NA	NA	NA	zinc
I_10301627	I	10301627	zinc_median.EXT	0.39784473804330783	3.013745701489818	1	NA	NA	NA	NA	NA	NA	zinc
I_10311367	I	10311367	zinc_median.EXT	0.25779907345682457	3.013745701489818	1	NA	NA	NA	NA	NA	NA	zinc
I_10313044	I	10313044	zinc_median.EXT	0.17807883504104438	3.013745701489818	1	NA	NA	NA	NA	NA	NA	zinc
I_10336958	I	10336958	zinc_median.EXT	0.17807883504104438	3.013745701489818	1	NA	NA	NA	NA	NA	NA	zinc
I_10382536	I	10382536	zinc_median.EXT	0.17807883504104438	3.013745701489818	1	NA	NA	NA	NA	NA	NA	zinc
I_10411512	I	10411512	zinc_median.EXT	0.2667348306465219	3.013745701489818	1	NA	NA	NA	NA	NA	NA	zinc
I_10497087	I	10497087	zinc_median.EXT	0.2501397781159493	3.013745701489818	1	NA	NA	NA	NA	NA	NA	zinc
I_10501532	I	10501532	zinc_median.EXT	0.2501397781159493	3.013745701489818	1	NA	NA	NA	NA	NA	NA	zinc
I_10516108	I	10516108	zinc_median.EXT	0.2501397781159493	3.013745701489818	1	NA	NA	NA	NA	NA	NA	zinc
I_10528175	I	10528175	zinc_median.EXT	0.14375580349040942	3.013745701489818	1	NA	NA	NA	NA	NA	NA	zinc
I_10533236	I	10533236	zinc_median.EXT	0.11433089298260703	3.013745701489818	1	NA	NA	NA	NA	NA	NA	zinc
I_10575568	I	10575568	zinc_median.EXT	0.11433089298260703	3.013745701489818	1	NA	NA	NA	NA	NA	NA	zinc
I_10579627	I	10579627	zinc_median.EXT	0.11433089298260703	3.013745701489818	1	NA	NA	NA	NA	NA	NA	zinc
I_10580881	I	10580881	zinc_median.EXT	0.24615209164255367	3.013745701489818	1	NA	NA	NA	NA	NA	NA	zinc
I_10619296	I	10619296	zinc_median.EXT	0.12678936242905364	3.013745701489818	1	NA	NA	NA	NA	NA	NA	zinc
I_10623293	I	10623293	zinc_median.EXT	0.12678936242905364	3.013745701489818	1	NA	NA	NA	NA	NA	NA	zinc
I_10627424	I	10627424	zinc_median.EXT	0.12678936242905364	3.013745701489818	1	NA	NA	NA	NA	NA	NA	zinc
I_10656118	I	10656118	zinc_median.EXT	0.15990804801480196	3.013745701489818	1	NA	NA	NA	NA	NA	NA	zinc
I_10656139	I	10656139	zinc_median.EXT	0.15990804801480196	3.013745701489818	1	NA	NA	NA	NA	NA	NA	zinc
I_10660937	I	10660937	zinc_median.EXT	0.15990804801480196	3.013745701489818	1	NA	NA	NA	NA	NA	NA	zinc
I_10668944	I	10668944	zinc_median.EXT	0.15990804801480196	3.013745701489818	1	NA	NA	NA	NA	NA	NA	zinc
I_10676576	I	10676576	zinc_median.EXT	0.15990804801480196	3.013745701489818	1	NA	NA	NA	NA	NA	NA	zinc
I_10677025	I	10677025	zinc_median.EXT	0.1539139444633019	3.013745701489818	1	NA	NA	NA	NA	NA	NA	zinc
I_10694959	I	10694959	zinc_median.EXT	0.23448252252549381	3.013745701489818	1	NA	NA	NA	NA	NA	NA	zinc
I_10707574	I	10707574	zinc_median.EXT	0.23448252252549381	3.013745701489818	1	NA	NA	NA	NA	NA	NA	zinc
I_10722400	I	10722400	zinc_median.EXT	0.23448252252549381	3.013745701489818	1	NA	NA	NA	NA	NA	NA	zinc
I_10725150	I	10725150	zinc_median.EXT	0.23448252252549381	3.013745701489818	1	NA	NA	NA	NA	NA	NA	zinc
I_10734516	I	10734516	zinc_median.EXT	0.18663307050765235	3.013745701489818	1	NA	NA	NA	NA	NA	NA	zinc
I_10734844	I	10734844	zinc_median.EXT	0.1969170778200733	3.013745701489818	1	NA	NA	NA	NA	NA	NA	zinc
I_10768427	I	10768427	zinc_median.EXT	0.19985214926152622	3.013745701489818	1	NA	NA	NA	NA	NA	NA	zinc
I_10789225	I	10789225	zinc_median.EXT	0.08489228588782304	3.013745701489818	1	NA	NA	NA	NA	NA	NA	zinc
I_10813115	I	10813115	zinc_median.EXT	0.08489228588782304	3.013745701489818	1	NA	NA	NA	NA	NA	NA	zinc
I_10815269	I	10815269	zinc_median.EXT	0.08489228588782304	3.013745701489818	1	NA	NA	NA	NA	NA	NA	zinc
I_10819782	I	10819782	zinc_median.EXT	0.08489228588782304	3.013745701489818	1	NA	NA	NA	NA	NA	NA	zinc
I_10826560	I	10826560	zinc_median.EXT	0.08489228588782304	3.013745701489818	1	NA	NA	NA	NA	NA	NA	zinc
I_10836447	I	10836447	zinc_median.EXT	0.13751962974059243	3.013745701489818	1	NA	NA	NA	NA	NA	NA	zinc
I_10837723	I	10837723	zinc_median.EXT	0.13751962974059243	3.013745701489818	1	NA	NA	NA	NA	NA	NA	zinc
I_10844191	I	10844191	zinc_median.EXT	0.1351776181193173	3.013745701489818	1	NA	NA	NA	NA	NA	NA	zinc
I_10856205	I	10856205	zinc_median.EXT	0.1506070683884997	3.013745701489818	1	NA	NA	NA	NA	NA	NA	zinc
I_10868042	I	10868042	zinc_median.EXT	0.12263980494741793	3.013745701489818	1	NA	NA	NA	NA	NA	NA	zinc
I_10870381	I	10870381	zinc_median.EXT	0.12263980494741793	3.013745701489818	1	NA	NA	NA	NA	NA	NA	zinc
I_10873501	I	10873501	zinc_median.EXT	0.12263980494741793	3.013745701489818	1	NA	NA	NA	NA	NA	NA	zinc
I_10905928	I	10905928	zinc_median.EXT	0.06157409148873046	3.013745701489818	1	NA	NA	NA	NA	NA	NA	zinc
I_10925416	I	10925416	zinc_median.EXT	0.06157409148873046	3.013745701489818	1	NA	NA	NA	NA	NA	NA	zinc
I_10931099	I	10931099	zinc_median.EXT	0.03511881861756825	3.013745701489818	1	NA	NA	NA	NA	NA	NA	zinc
I_10933295	I	10933295	zinc_median.EXT	0.057144786749620445	3.013745701489818	1	NA	NA	NA	NA	NA	NA	zinc
I_10938369	I	10938369	zinc_median.EXT	0.07173377700024655	3.013745701489818	1	NA	NA	NA	NA	NA	NA	zinc
I_10939367	I	10939367	zinc_median.EXT	0.07173377700024655	3.013745701489818	1	NA	NA	NA	NA	NA	NA	zinc
I_10939387	I	10939387	zinc_median.EXT	0.03840952462323797	3.013745701489818	1	NA	NA	NA	NA	NA	NA	zinc
I_10939444	I	10939444	zinc_median.EXT	0.022737244879250194	3.013745701489818	1	NA	NA	NA	NA	NA	NA	zinc
I_10940616	I	10940616	zinc_median.EXT	0.022737244879250194	3.013745701489818	1	NA	NA	NA	NA	NA	NA	zinc
I_10941517	I	10941517	zinc_median.EXT	0.012169696242546763	3.013745701489818	1	NA	NA	NA	NA	NA	NA	zinc
I_10941813	I	10941813	zinc_median.EXT	0.012169696242546763	3.013745701489818	1	NA	NA	NA	NA	NA	NA	zinc
I_10965447	I	10965447	zinc_median.EXT	0.016610292339334597	3.013745701489818	1	NA	NA	NA	NA	NA	NA	zinc
I_10995040	I	10995040	zinc_median.EXT	0.016610292339334597	3.013745701489818	1	NA	NA	NA	NA	NA	NA	zinc
I_11004221	I	11004221	zinc_median.EXT	0.02130974772118595	3.013745701489818	1	NA	NA	NA	NA	NA	NA	zinc
I_11031270	I	11031270	zinc_median.EXT	0.02130974772118595	3.013745701489818	1	NA	NA	NA	NA	NA	NA	zinc
I_11081471	I	11081471	zinc_median.EXT	0.0132196572025998	3.013745701489818	1	NA	NA	NA	NA	NA	NA	zinc
I_11094186	I	11094186	zinc_median.EXT	0.07871351171377934	3.013745701489818	1	NA	NA	NA	NA	NA	NA	zinc
I_11099097	I	11099097	zinc_median.EXT	0.05502753289923868	3.013745701489818	1	NA	NA	NA	NA	NA	NA	zinc
I_11102824	I	11102824	zinc_median.EXT	0.08926362432948558	3.013745701489818	1	NA	NA	NA	NA	NA	NA	zinc
I_11109587	I	11109587	zinc_median.EXT	0.06991971250134124	3.013745701489818	1	NA	NA	NA	NA	NA	NA	zinc
I_11112506	I	11112506	zinc_median.EXT	0.06991971250134124	3.013745701489818	1	NA	NA	NA	NA	NA	NA	zinc
I_11124176	I	11124176	zinc_median.EXT	0.06155741311807708	3.013745701489818	1	NA	NA	NA	NA	NA	NA	zinc
I_11125292	I	11125292	zinc_median.EXT	0.06155741311807708	3.013745701489818	1	NA	NA	NA	NA	NA	NA	zinc
I_11133785	I	11133785	zinc_median.EXT	0.06155741311807708	3.013745701489818	1	NA	NA	NA	NA	NA	NA	zinc
I_11139185	I	11139185	zinc_median.EXT	0.06155741311807708	3.013745701489818	1	NA	NA	NA	NA	NA	NA	zinc
I_11144028	I	11144028	zinc_median.EXT	0.06155741311807708	3.013745701489818	1	NA	NA	NA	NA	NA	NA	zinc
I_11147861	I	11147861	zinc_median.EXT	0.06155741311807708	3.013745701489818	1	NA	NA	NA	NA	NA	NA	zinc
I_11149404	I	11149404	zinc_median.EXT	0.06155741311807708	3.013745701489818	1	NA	NA	NA	NA	NA	NA	zinc
I_11150607	I	11150607	zinc_median.EXT	0.06155741311807708	3.013745701489818	1	NA	NA	NA	NA	NA	NA	zinc
I_11153417	I	11153417	zinc_median.EXT	0.024686142440918827	3.013745701489818	1	NA	NA	NA	NA	NA	NA	zinc
I_11166808	I	11166808	zinc_median.EXT	0.024686142440918827	3.013745701489818	1	NA	NA	NA	NA	NA	NA	zinc
I_11179022	I	11179022	zinc_median.EXT	0.01731219021280164	3.013745701489818	1	NA	NA	NA	NA	NA	NA	zinc
I_11191583	I	11191583	zinc_median.EXT	8.50237593108287e-5	3.013745701489818	1	NA	NA	NA	NA	NA	NA	zinc
I_11194137	I	11194137	zinc_median.EXT	8.50237593108287e-5	3.013745701489818	1	NA	NA	NA	NA	NA	NA	zinc
I_11196496	I	11196496	zinc_median.EXT	8.50237593108287e-5	3.013745701489818	1	NA	NA	NA	NA	NA	NA	zinc
I_11255799	I	11255799	zinc_median.EXT	1.911184446708146e-6	3.013745701489818	1	NA	NA	NA	NA	NA	NA	zinc
I_11255909	I	11255909	zinc_median.EXT	4.04773880258238e-4	3.013745701489818	1	NA	NA	NA	NA	NA	NA	zinc
I_11268082	I	11268082	zinc_median.EXT	4.04773880258238e-4	3.013745701489818	1	NA	NA	NA	NA	NA	NA	zinc
I_11292537	I	11292537	zinc_median.EXT	4.04773880258238e-4	3.013745701489818	1	NA	NA	NA	NA	NA	NA	zinc
I_11319472	I	11319472	zinc_median.EXT	0.002127151102726553	3.013745701489818	1	NA	NA	NA	NA	NA	NA	zinc
I_11321542	I	11321542	zinc_median.EXT	0.01004551822650761	3.013745701489818	1	NA	NA	NA	NA	NA	NA	zinc
I_11323723	I	11323723	zinc_median.EXT	1.0163479277814166e-4	3.013745701489818	1	NA	NA	NA	NA	NA	NA	zinc
I_11324714	I	11324714	zinc_median.EXT	1.0163479277814166e-4	3.013745701489818	1	NA	NA	NA	NA	NA	NA	zinc
I_11373077	I	11373077	zinc_median.EXT	0.026962778008680445	3.013745701489818	1	NA	NA	NA	NA	NA	NA	zinc
I_11373614	I	11373614	zinc_median.EXT	0.026962778008680445	3.013745701489818	1	NA	NA	NA	NA	NA	NA	zinc
I_11376289	I	11376289	zinc_median.EXT	0.026962778008680445	3.013745701489818	1	NA	NA	NA	NA	NA	NA	zinc
I_11388363	I	11388363	zinc_median.EXT	0.026962778008680445	3.013745701489818	1	NA	NA	NA	NA	NA	NA	zinc
I_11391086	I	11391086	zinc_median.EXT	0.026962778008680445	3.013745701489818	1	NA	NA	NA	NA	NA	NA	zinc
I_11399238	I	11399238	zinc_median.EXT	0.06240345081837227	3.013745701489818	1	NA	NA	NA	NA	NA	NA	zinc
I_11405401	I	11405401	zinc_median.EXT	0.06240345081837227	3.013745701489818	1	NA	NA	NA	NA	NA	NA	zinc
I_11409522	I	11409522	zinc_median.EXT	0.06240345081837227	3.013745701489818	1	NA	NA	NA	NA	NA	NA	zinc
I_11424624	I	11424624	zinc_median.EXT	0.13928419552413576	3.013745701489818	1	NA	NA	NA	NA	NA	NA	zinc
I_11430355	I	11430355	zinc_median.EXT	0.13928419552413576	3.013745701489818	1	NA	NA	NA	NA	NA	NA	zinc
I_11462776	I	11462776	zinc_median.EXT	0.13928419552413576	3.013745701489818	1	NA	NA	NA	NA	NA	NA	zinc
I_11464112	I	11464112	zinc_median.EXT	0.13928419552413576	3.013745701489818	1	NA	NA	NA	NA	NA	NA	zinc
I_11475178	I	11475178	zinc_median.EXT	0.1797493691046541	3.013745701489818	1	NA	NA	NA	NA	NA	NA	zinc
I_11475536	I	11475536	zinc_median.EXT	0.07141099031021787	3.013745701489818	1	NA	NA	NA	NA	NA	NA	zinc
I_11488612	I	11488612	zinc_median.EXT	0.07141099031021787	3.013745701489818	1	NA	NA	NA	NA	NA	NA	zinc
I_11500249	I	11500249	zinc_median.EXT	0.07141099031021787	3.013745701489818	1	NA	NA	NA	NA	NA	NA	zinc
I_11503122	I	11503122	zinc_median.EXT	0.114831006947742	3.013745701489818	1	NA	NA	NA	NA	NA	NA	zinc
I_11507003	I	11507003	zinc_median.EXT	0.114831006947742	3.013745701489818	1	NA	NA	NA	NA	NA	NA	zinc
I_11516668	I	11516668	zinc_median.EXT	0.114831006947742	3.013745701489818	1	NA	NA	NA	NA	NA	NA	zinc
I_11519871	I	11519871	zinc_median.EXT	0.114831006947742	3.013745701489818	1	NA	NA	NA	NA	NA	NA	zinc
I_11530236	I	11530236	zinc_median.EXT	0.114831006947742	3.013745701489818	1	NA	NA	NA	NA	NA	NA	zinc
I_11533211	I	11533211	zinc_median.EXT	0.114831006947742	3.013745701489818	1	NA	NA	NA	NA	NA	NA	zinc
I_11541005	I	11541005	zinc_median.EXT	0.06051582303724939	3.013745701489818	1	NA	NA	NA	NA	NA	NA	zinc
I_11541403	I	11541403	zinc_median.EXT	0.060018338305908046	3.013745701489818	1	NA	NA	NA	NA	NA	NA	zinc
I_11543723	I	11543723	zinc_median.EXT	0.05869279888929896	3.013745701489818	1	NA	NA	NA	NA	NA	NA	zinc
I_11545278	I	11545278	zinc_median.EXT	0.05869279888929896	3.013745701489818	1	NA	NA	NA	NA	NA	NA	zinc
I_11546930	I	11546930	zinc_median.EXT	0.05869279888929896	3.013745701489818	1	NA	NA	NA	NA	NA	NA	zinc
I_11550390	I	11550390	zinc_median.EXT	0.05869279888929896	3.013745701489818	1	NA	NA	NA	NA	NA	NA	zinc
I_11552026	I	11552026	zinc_median.EXT	0.05869279888929896	3.013745701489818	1	NA	NA	NA	NA	NA	NA	zinc
I_11555190	I	11555190	zinc_median.EXT	0.05869279888929896	3.013745701489818	1	NA	NA	NA	NA	NA	NA	zinc
I_11559112	I	11559112	zinc_median.EXT	0.05869279888929896	3.013745701489818	1	NA	NA	NA	NA	NA	NA	zinc
I_11565159	I	11565159	zinc_median.EXT	0.10189428223831791	3.013745701489818	1	NA	NA	NA	NA	NA	NA	zinc
I_11567851	I	11567851	zinc_median.EXT	0.11619529005205674	3.013745701489818	1	NA	NA	NA	NA	NA	NA	zinc
I_11567966	I	11567966	zinc_median.EXT	0.11133430594730116	3.013745701489818	1	NA	NA	NA	NA	NA	NA	zinc
I_11569240	I	11569240	zinc_median.EXT	0.10325586402976203	3.013745701489818	1	NA	NA	NA	NA	NA	NA	zinc
I_11571710	I	11571710	zinc_median.EXT	0.10325586402976203	3.013745701489818	1	NA	NA	NA	NA	NA	NA	zinc
I_11572593	I	11572593	zinc_median.EXT	0.06702682317851337	3.013745701489818	1	NA	NA	NA	NA	NA	NA	zinc
I_11573225	I	11573225	zinc_median.EXT	0.06702682317851337	3.013745701489818	1	NA	NA	NA	NA	NA	NA	zinc
I_11575178	I	11575178	zinc_median.EXT	0.06571453658919786	3.013745701489818	1	NA	NA	NA	NA	NA	NA	zinc
I_11575781	I	11575781	zinc_median.EXT	0.08982498260068612	3.013745701489818	1	NA	NA	NA	NA	NA	NA	zinc
I_11588010	I	11588010	zinc_median.EXT	0.13513739545807063	3.013745701489818	1	NA	NA	NA	NA	NA	NA	zinc
I_11604995	I	11604995	zinc_median.EXT	0.13513739545807063	3.013745701489818	1	NA	NA	NA	NA	NA	NA	zinc
I_11607522	I	11607522	zinc_median.EXT	0.09493991941243078	3.013745701489818	1	NA	NA	NA	NA	NA	NA	zinc
I_11608708	I	11608708	zinc_median.EXT	0.09493991941243078	3.013745701489818	1	NA	NA	NA	NA	NA	NA	zinc
I_11610568	I	11610568	zinc_median.EXT	0.08761170752523313	3.013745701489818	1	NA	NA	NA	NA	NA	NA	zinc
I_11612804	I	11612804	zinc_median.EXT	0.08761170752523313	3.013745701489818	1	NA	NA	NA	NA	NA	NA	zinc
I_11613902	I	11613902	zinc_median.EXT	0.08761170752523313	3.013745701489818	1	NA	NA	NA	NA	NA	NA	zinc
I_11614838	I	11614838	zinc_median.EXT	0.08761170752523313	3.013745701489818	1	NA	NA	NA	NA	NA	NA	zinc
I_11627655	I	11627655	zinc_median.EXT	0.0939875609589957	3.013745701489818	1	NA	NA	NA	NA	NA	NA	zinc
I_11643719	I	11643719	zinc_median.EXT	0.0939875609589957	3.013745701489818	1	NA	NA	NA	NA	NA	NA	zinc
I_11645934	I	11645934	zinc_median.EXT	0.0939875609589957	3.013745701489818	1	NA	NA	NA	NA	NA	NA	zinc
I_11646225	I	11646225	zinc_median.EXT	0.10946446717360755	3.013745701489818	1	NA	NA	NA	NA	NA	NA	zinc
I_11666065	I	11666065	zinc_median.EXT	0.10946446717360755	3.013745701489818	1	NA	NA	NA	NA	NA	NA	zinc
I_11703395	I	11703395	zinc_median.EXT	0.10946446717360755	3.013745701489818	1	NA	NA	NA	NA	NA	NA	zinc
I_11714873	I	11714873	zinc_median.EXT	0.15020157186643965	3.013745701489818	1	NA	NA	NA	NA	NA	NA	zinc
I_11716129	I	11716129	zinc_median.EXT	0.15020157186643965	3.013745701489818	1	NA	NA	NA	NA	NA	NA	zinc
I_11716465	I	11716465	zinc_median.EXT	0.15020157186643965	3.013745701489818	1	NA	NA	NA	NA	NA	NA	zinc
I_11724761	I	11724761	zinc_median.EXT	0.15020157186643965	3.013745701489818	1	NA	NA	NA	NA	NA	NA	zinc
I_11739068	I	11739068	zinc_median.EXT	0.05007590648042026	3.013745701489818	1	NA	NA	NA	NA	NA	NA	zinc
I_11740037	I	11740037	zinc_median.EXT	0.05007590648042026	3.013745701489818	1	NA	NA	NA	NA	NA	NA	zinc
I_11741937	I	11741937	zinc_median.EXT	0.05007590648042026	3.013745701489818	1	NA	NA	NA	NA	NA	NA	zinc
I_11742102	I	11742102	zinc_median.EXT	0.024517593295195674	3.013745701489818	1	NA	NA	NA	NA	NA	NA	zinc
I_11744404	I	11744404	zinc_median.EXT	0.024517593295195674	3.013745701489818	1	NA	NA	NA	NA	NA	NA	zinc
I_11777069	I	11777069	zinc_median.EXT	0.014253559370728789	3.013745701489818	1	NA	NA	NA	NA	NA	NA	zinc
I_11777239	I	11777239	zinc_median.EXT	0.014253559370728789	3.013745701489818	1	NA	NA	NA	NA	NA	NA	zinc
I_11780711	I	11780711	zinc_median.EXT	0.0033380279662193002	3.013745701489818	1	NA	NA	NA	NA	NA	NA	zinc
I_11781452	I	11781452	zinc_median.EXT	0.0033380279662193002	3.013745701489818	1	NA	NA	NA	NA	NA	NA	zinc
I_11789623	I	11789623	zinc_median.EXT	0.0033380279662193002	3.013745701489818	1	NA	NA	NA	NA	NA	NA	zinc
I_11796358	I	11796358	zinc_median.EXT	0.019929973255873153	3.013745701489818	1	NA	NA	NA	NA	NA	NA	zinc
I_11814261	I	11814261	zinc_median.EXT	0.019929973255873153	3.013745701489818	1	NA	NA	NA	NA	NA	NA	zinc
I_11814297	I	11814297	zinc_median.EXT	0.0370623525808486	3.013745701489818	1	NA	NA	NA	NA	NA	NA	zinc
I_11831655	I	11831655	zinc_median.EXT	0.06613875654392018	3.013745701489818	1	NA	NA	NA	NA	NA	NA	zinc
I_11833643	I	11833643	zinc_median.EXT	0.06814610725877288	3.013745701489818	1	NA	NA	NA	NA	NA	NA	zinc
I_11843531	I	11843531	zinc_median.EXT	0.06638555610246138	3.013745701489818	1	NA	NA	NA	NA	NA	NA	zinc
I_11844309	I	11844309	zinc_median.EXT	0.06638555610246138	3.013745701489818	1	NA	NA	NA	NA	NA	NA	zinc
I_11853308	I	11853308	zinc_median.EXT	0.04294012886587716	3.013745701489818	1	NA	NA	NA	NA	NA	NA	zinc
I_11855563	I	11855563	zinc_median.EXT	0.04294012886587716	3.013745701489818	1	NA	NA	NA	NA	NA	NA	zinc
I_11856485	I	11856485	zinc_median.EXT	0.0372857998352857	3.013745701489818	1	NA	NA	NA	NA	NA	NA	zinc
I_11858299	I	11858299	zinc_median.EXT	0.024609539897985134	3.013745701489818	1	NA	NA	NA	NA	NA	NA	zinc
I_11858851	I	11858851	zinc_median.EXT	0.00810829359901238	3.013745701489818	1	NA	NA	NA	NA	NA	NA	zinc
I_11862636	I	11862636	zinc_median.EXT	0.00810829359901238	3.013745701489818	1	NA	NA	NA	NA	NA	NA	zinc
I_11862740	I	11862740	zinc_median.EXT	0.00810829359901238	3.013745701489818	1	NA	NA	NA	NA	NA	NA	zinc
I_11863382	I	11863382	zinc_median.EXT	0.00810829359901238	3.013745701489818	1	NA	NA	NA	NA	NA	NA	zinc
I_11864384	I	11864384	zinc_median.EXT	0.00810829359901238	3.013745701489818	1	NA	NA	NA	NA	NA	NA	zinc
I_11865594	I	11865594	zinc_median.EXT	0.007316343688889186	3.013745701489818	1	NA	NA	NA	NA	NA	NA	zinc
I_11868440	I	11868440	zinc_median.EXT	0.006658517735465333	3.013745701489818	1	NA	NA	NA	NA	NA	NA	zinc
I_11870784	I	11870784	zinc_median.EXT	0.006658517735465333	3.013745701489818	1	NA	NA	NA	NA	NA	NA	zinc
I_11885484	I	11885484	zinc_median.EXT	0.00445883070153883	3.013745701489818	1	NA	NA	NA	NA	NA	NA	zinc
I_11887312	I	11887312	zinc_median.EXT	0.00445883070153883	3.013745701489818	1	NA	NA	NA	NA	NA	NA	zinc
I_11896878	I	11896878	zinc_median.EXT	0.00445883070153883	3.013745701489818	1	NA	NA	NA	NA	NA	NA	zinc
I_11902882	I	11902882	zinc_median.EXT	0.00445883070153883	3.013745701489818	1	NA	NA	NA	NA	NA	NA	zinc
I_11914510	I	11914510	zinc_median.EXT	0.00445883070153883	3.013745701489818	1	NA	NA	NA	NA	NA	NA	zinc
I_11915690	I	11915690	zinc_median.EXT	0.003987118206146622	3.013745701489818	1	NA	NA	NA	NA	NA	NA	zinc
I_11918853	I	11918853	zinc_median.EXT	0.00307623473720639	3.013745701489818	1	NA	NA	NA	NA	NA	NA	zinc
I_11920241	I	11920241	zinc_median.EXT	0.00307623473720639	3.013745701489818	1	NA	NA	NA	NA	NA	NA	zinc
I_11921650	I	11921650	zinc_median.EXT	0.003229824353085176	3.013745701489818	1	NA	NA	NA	NA	NA	NA	zinc
I_11924271	I	11924271	zinc_median.EXT	0.003229824353085176	3.013745701489818	1	NA	NA	NA	NA	NA	NA	zinc
I_11926653	I	11926653	zinc_median.EXT	0.003229824353085176	3.013745701489818	1	NA	NA	NA	NA	NA	NA	zinc
I_11929752	I	11929752	zinc_median.EXT	0.003229824353085176	3.013745701489818	1	NA	NA	NA	NA	NA	NA	zinc
I_11931946	I	11931946	zinc_median.EXT	0.003229824353085176	3.013745701489818	1	NA	NA	NA	NA	NA	NA	zinc
I_11937120	I	11937120	zinc_median.EXT	0.003229824353085176	3.013745701489818	1	NA	NA	NA	NA	NA	NA	zinc
I_11943121	I	11943121	zinc_median.EXT	0.003229824353085176	3.013745701489818	1	NA	NA	NA	NA	NA	NA	zinc
I_11948529	I	11948529	zinc_median.EXT	0.008428189487234594	3.013745701489818	1	NA	NA	NA	NA	NA	NA	zinc
I_11949692	I	11949692	zinc_median.EXT	0.06881584804803306	3.013745701489818	1	NA	NA	NA	NA	NA	NA	zinc
I_11954235	I	11954235	zinc_median.EXT	0.06881584804803306	3.013745701489818	1	NA	NA	NA	NA	NA	NA	zinc
I_11955881	I	11955881	zinc_median.EXT	0.06881584804803306	3.013745701489818	1	NA	NA	NA	NA	NA	NA	zinc
I_11958741	I	11958741	zinc_median.EXT	0.023150730207970906	3.013745701489818	1	NA	NA	NA	NA	NA	NA	zinc
I_11959037	I	11959037	zinc_median.EXT	0.023150730207970906	3.013745701489818	1	NA	NA	NA	NA	NA	NA	zinc
I_11959318	I	11959318	zinc_median.EXT	0.023150730207970906	3.013745701489818	1	NA	NA	NA	NA	NA	NA	zinc
I_11960521	I	11960521	zinc_median.EXT	0.023150730207970906	3.013745701489818	1	NA	NA	NA	NA	NA	NA	zinc
I_11965483	I	11965483	zinc_median.EXT	0.04461079323372487	3.013745701489818	1	NA	NA	NA	NA	NA	NA	zinc
I_11977272	I	11977272	zinc_median.EXT	0.04461079323372487	3.013745701489818	1	NA	NA	NA	NA	NA	NA	zinc
I_11985587	I	11985587	zinc_median.EXT	0.04461079323372487	3.013745701489818	1	NA	NA	NA	NA	NA	NA	zinc
I_11992110	I	11992110	zinc_median.EXT	0.07919573878819189	3.013745701489818	1	NA	NA	NA	NA	NA	NA	zinc
I_11992373	I	11992373	zinc_median.EXT	0.07919573878819189	3.013745701489818	1	NA	NA	NA	NA	NA	NA	zinc
I_12012449	I	12012449	zinc_median.EXT	0.07919573878819189	3.013745701489818	1	NA	NA	NA	NA	NA	NA	zinc
I_12024694	I	12024694	zinc_median.EXT	0.03968519432437829	3.013745701489818	1	NA	NA	NA	NA	NA	NA	zinc
I_12032384	I	12032384	zinc_median.EXT	0.03968519432437829	3.013745701489818	1	NA	NA	NA	NA	NA	NA	zinc
I_12035065	I	12035065	zinc_median.EXT	0.03968519432437829	3.013745701489818	1	NA	NA	NA	NA	NA	NA	zinc
I_12042476	I	12042476	zinc_median.EXT	0.039283215843346236	3.013745701489818	1	NA	NA	NA	NA	NA	NA	zinc
I_12042988	I	12042988	zinc_median.EXT	0.039283215843346236	3.013745701489818	1	NA	NA	NA	NA	NA	NA	zinc
I_12046754	I	12046754	zinc_median.EXT	0.039283215843346236	3.013745701489818	1	NA	NA	NA	NA	NA	NA	zinc
I_12048245	I	12048245	zinc_median.EXT	0.039283215843346236	3.013745701489818	1	NA	NA	NA	NA	NA	NA	zinc
I_12048357	I	12048357	zinc_median.EXT	0.039283215843346236	3.013745701489818	1	NA	NA	NA	NA	NA	NA	zinc
I_12052126	I	12052126	zinc_median.EXT	0.039283215843346236	3.013745701489818	1	NA	NA	NA	NA	NA	NA	zinc
I_12059647	I	12059647	zinc_median.EXT	0.04721559325337134	3.013745701489818	1	NA	NA	NA	NA	NA	NA	zinc
I_12061313	I	12061313	zinc_median.EXT	0.04721559325337134	3.013745701489818	1	NA	NA	NA	NA	NA	NA	zinc
I_12065459	I	12065459	zinc_median.EXT	0.04721559325337134	3.013745701489818	1	NA	NA	NA	NA	NA	NA	zinc
I_12065560	I	12065560	zinc_median.EXT	0.04721559325337134	3.013745701489818	1	NA	NA	NA	NA	NA	NA	zinc
I_12066156	I	12066156	zinc_median.EXT	0.05439353166457617	3.013745701489818	1	NA	NA	NA	NA	NA	NA	zinc
I_12066205	I	12066205	zinc_median.EXT	0.04721559325337134	3.013745701489818	1	NA	NA	NA	NA	NA	NA	zinc
I_12085286	I	12085286	zinc_median.EXT	0.04721559325337134	3.013745701489818	1	NA	NA	NA	NA	NA	NA	zinc
I_12088290	I	12088290	zinc_median.EXT	0.04721559325337134	3.013745701489818	1	NA	NA	NA	NA	NA	NA	zinc
I_12097737	I	12097737	zinc_median.EXT	0.04721559325337134	3.013745701489818	1	NA	NA	NA	NA	NA	NA	zinc
I_12098639	I	12098639	zinc_median.EXT	0.04721559325337134	3.013745701489818	1	NA	NA	NA	NA	NA	NA	zinc
I_12104063	I	12104063	zinc_median.EXT	0.04721559325337134	3.013745701489818	1	NA	NA	NA	NA	NA	NA	zinc
I_12105982	I	12105982	zinc_median.EXT	0.04721559325337134	3.013745701489818	1	NA	NA	NA	NA	NA	NA	zinc
I_12106431	I	12106431	zinc_median.EXT	0.04721559325337134	3.013745701489818	1	NA	NA	NA	NA	NA	NA	zinc
I_12107303	I	12107303	zinc_median.EXT	0.04721559325337134	3.013745701489818	1	NA	NA	NA	NA	NA	NA	zinc
I_12119896	I	12119896	zinc_median.EXT	0.04721559325337134	3.013745701489818	1	NA	NA	NA	NA	NA	NA	zinc
I_12143342	I	12143342	zinc_median.EXT	0.04721559325337134	3.013745701489818	1	NA	NA	NA	NA	NA	NA	zinc
I_12147931	I	12147931	zinc_median.EXT	0.04721559325337134	3.013745701489818	1	NA	NA	NA	NA	NA	NA	zinc
I_12148240	I	12148240	zinc_median.EXT	0.04721559325337134	3.013745701489818	1	NA	NA	NA	NA	NA	NA	zinc
I_12162580	I	12162580	zinc_median.EXT	0.04744176646142846	3.013745701489818	1	NA	NA	NA	NA	NA	NA	zinc
I_12164974	I	12164974	zinc_median.EXT	0.04744176646142846	3.013745701489818	1	NA	NA	NA	NA	NA	NA	zinc
I_12166168	I	12166168	zinc_median.EXT	0.04744176646142846	3.013745701489818	1	NA	NA	NA	NA	NA	NA	zinc
I_12166346	I	12166346	zinc_median.EXT	7.371974831773169e-4	3.013745701489818	1	NA	NA	NA	NA	NA	NA	zinc
I_12176355	I	12176355	zinc_median.EXT	0.007837793252270533	3.013745701489818	1	NA	NA	NA	NA	NA	NA	zinc
I_12189120	I	12189120	zinc_median.EXT	0.01987067316801372	3.013745701489818	1	NA	NA	NA	NA	NA	NA	zinc
I_12198594	I	12198594	zinc_median.EXT	0.0230337538865947	3.013745701489818	1	NA	NA	NA	NA	NA	NA	zinc
I_12204620	I	12204620	zinc_median.EXT	0.0230337538865947	3.013745701489818	1	NA	NA	NA	NA	NA	NA	zinc
I_12214510	I	12214510	zinc_median.EXT	0.0230337538865947	3.013745701489818	1	NA	NA	NA	NA	NA	NA	zinc
I_12219867	I	12219867	zinc_median.EXT	0.0230337538865947	3.013745701489818	1	NA	NA	NA	NA	NA	NA	zinc
I_12227795	I	12227795	zinc_median.EXT	0.0230337538865947	3.013745701489818	1	NA	NA	NA	NA	NA	NA	zinc
I_12231088	I	12231088	zinc_median.EXT	0.0230337538865947	3.013745701489818	1	NA	NA	NA	NA	NA	NA	zinc
I_12252142	I	12252142	zinc_median.EXT	0.0230337538865947	3.013745701489818	1	NA	NA	NA	NA	NA	NA	zinc
I_12258273	I	12258273	zinc_median.EXT	0.027253949555863854	3.013745701489818	1	NA	NA	NA	NA	NA	NA	zinc
I_12277687	I	12277687	zinc_median.EXT	0.027253949555863854	3.013745701489818	1	NA	NA	NA	NA	NA	NA	zinc
I_12298297	I	12298297	zinc_median.EXT	0.027253949555863854	3.013745701489818	1	NA	NA	NA	NA	NA	NA	zinc
I_12299646	I	12299646	zinc_median.EXT	0.03464892235526804	3.013745701489818	1	NA	NA	NA	NA	NA	NA	zinc
I_12300309	I	12300309	zinc_median.EXT	0.03464892235526804	3.013745701489818	1	NA	NA	NA	NA	NA	NA	zinc
I_12301107	I	12301107	zinc_median.EXT	0.03464892235526804	3.013745701489818	1	NA	NA	NA	NA	NA	NA	zinc
I_12303093	I	12303093	zinc_median.EXT	0.03464892235526804	3.013745701489818	1	NA	NA	NA	NA	NA	NA	zinc
I_12318658	I	12318658	zinc_median.EXT	0.03464892235526804	3.013745701489818	1	NA	NA	NA	NA	NA	NA	zinc
I_12343109	I	12343109	zinc_median.EXT	0.05624419556146633	3.013745701489818	1	NA	NA	NA	NA	NA	NA	zinc
I_12343937	I	12343937	zinc_median.EXT	0.05624419556146633	3.013745701489818	1	NA	NA	NA	NA	NA	NA	zinc
I_12347443	I	12347443	zinc_median.EXT	0.04175824354590764	3.013745701489818	1	NA	NA	NA	NA	NA	NA	zinc
I_12351378	I	12351378	zinc_median.EXT	0.06015889398644237	3.013745701489818	1	NA	NA	NA	NA	NA	NA	zinc
I_12363856	I	12363856	zinc_median.EXT	0.06015889398644237	3.013745701489818	1	NA	NA	NA	NA	NA	NA	zinc
I_12364083	I	12364083	zinc_median.EXT	0.050297158052250115	3.013745701489818	1	NA	NA	NA	NA	NA	NA	zinc
I_12365683	I	12365683	zinc_median.EXT	0.01710268349221505	3.013745701489818	1	NA	NA	NA	NA	NA	NA	zinc
I_12366094	I	12366094	zinc_median.EXT	0.02936646337990833	3.013745701489818	1	NA	NA	NA	NA	NA	NA	zinc
I_12368100	I	12368100	zinc_median.EXT	0.03463119785660874	3.013745701489818	1	NA	NA	NA	NA	NA	NA	zinc
I_12376663	I	12376663	zinc_median.EXT	0.03463119785660874	3.013745701489818	1	NA	NA	NA	NA	NA	NA	zinc
I_12404569	I	12404569	zinc_median.EXT	0.03463119785660874	3.013745701489818	1	NA	NA	NA	NA	NA	NA	zinc
I_12417145	I	12417145	zinc_median.EXT	0.03463119785660874	3.013745701489818	1	NA	NA	NA	NA	NA	NA	zinc
I_12430088	I	12430088	zinc_median.EXT	0.03463119785660874	3.013745701489818	1	NA	NA	NA	NA	NA	NA	zinc
I_12483360	I	12483360	zinc_median.EXT	0.03463119785660874	3.013745701489818	1	NA	NA	NA	NA	NA	NA	zinc
I_12504759	I	12504759	zinc_median.EXT	0.030361725425881426	3.013745701489818	1	NA	NA	NA	NA	NA	NA	zinc
I_12521404	I	12521404	zinc_median.EXT	0.024948024342800527	3.013745701489818	1	NA	NA	NA	NA	NA	NA	zinc
I_12530021	I	12530021	zinc_median.EXT	0.01567220505420563	3.013745701489818	1	NA	NA	NA	NA	NA	NA	zinc
I_12536073	I	12536073	zinc_median.EXT	0.01567220505420563	3.013745701489818	1	NA	NA	NA	NA	NA	NA	zinc
I_12542101	I	12542101	zinc_median.EXT	0.01567220505420563	3.013745701489818	1	NA	NA	NA	NA	NA	NA	zinc
I_12547983	I	12547983	zinc_median.EXT	0.004718050452127098	3.013745701489818	1	NA	NA	NA	NA	NA	NA	zinc
I_12565375	I	12565375	zinc_median.EXT	0.0020576283421630697	3.013745701489818	1	NA	NA	NA	NA	NA	NA	zinc
I_12568684	I	12568684	zinc_median.EXT	0.0020576283421630697	3.013745701489818	1	NA	NA	NA	NA	NA	NA	zinc
I_12571899	I	12571899	zinc_median.EXT	0.0020576283421630697	3.013745701489818	1	NA	NA	NA	NA	NA	NA	zinc
I_12595694	I	12595694	zinc_median.EXT	0.0050037460308710495	3.013745701489818	1	NA	NA	NA	NA	NA	NA	zinc
I_12596472	I	12596472	zinc_median.EXT	0.0050037460308710495	3.013745701489818	1	NA	NA	NA	NA	NA	NA	zinc
I_12597637	I	12597637	zinc_median.EXT	0.0050037460308710495	3.013745701489818	1	NA	NA	NA	NA	NA	NA	zinc
I_12598674	I	12598674	zinc_median.EXT	0.0050037460308710495	3.013745701489818	1	NA	NA	NA	NA	NA	NA	zinc
I_12599304	I	12599304	zinc_median.EXT	0.0050037460308710495	3.013745701489818	1	NA	NA	NA	NA	NA	NA	zinc
I_12607684	I	12607684	zinc_median.EXT	0.0050037460308710495	3.013745701489818	1	NA	NA	NA	NA	NA	NA	zinc
I_12609552	I	12609552	zinc_median.EXT	0.017810155611271535	3.013745701489818	1	NA	NA	NA	NA	NA	NA	zinc
I_12615949	I	12615949	zinc_median.EXT	0.017810155611271535	3.013745701489818	1	NA	NA	NA	NA	NA	NA	zinc
I_12618908	I	12618908	zinc_median.EXT	0.017810155611271535	3.013745701489818	1	NA	NA	NA	NA	NA	NA	zinc
I_12620037	I	12620037	zinc_median.EXT	0.017810155611271535	3.013745701489818	1	NA	NA	NA	NA	NA	NA	zinc
I_12621522	I	12621522	zinc_median.EXT	0.017810155611271535	3.013745701489818	1	NA	NA	NA	NA	NA	NA	zinc
I_12622896	I	12622896	zinc_median.EXT	0.017810155611271535	3.013745701489818	1	NA	NA	NA	NA	NA	NA	zinc
I_12623100	I	12623100	zinc_median.EXT	0.017810155611271535	3.013745701489818	1	NA	NA	NA	NA	NA	NA	zinc
I_12624371	I	12624371	zinc_median.EXT	0.017810155611271535	3.013745701489818	1	NA	NA	NA	NA	NA	NA	zinc
I_12625280	I	12625280	zinc_median.EXT	0.017810155611271535	3.013745701489818	1	NA	NA	NA	NA	NA	NA	zinc
I_12649342	I	12649342	zinc_median.EXT	0.017810155611271535	3.013745701489818	1	NA	NA	NA	NA	NA	NA	zinc
I_12650385	I	12650385	zinc_median.EXT	0.017810155611271535	3.013745701489818	1	NA	NA	NA	NA	NA	NA	zinc
I_12650913	I	12650913	zinc_median.EXT	0.028748062183762316	3.013745701489818	1	NA	NA	NA	NA	NA	NA	zinc
I_12664766	I	12664766	zinc_median.EXT	0.043699796772899945	3.013745701489818	1	NA	NA	NA	NA	NA	NA	zinc
I_12668049	I	12668049	zinc_median.EXT	0.043699796772899945	3.013745701489818	1	NA	NA	NA	NA	NA	NA	zinc
I_12668788	I	12668788	zinc_median.EXT	0.043699796772899945	3.013745701489818	1	NA	NA	NA	NA	NA	NA	zinc
I_12668877	I	12668877	zinc_median.EXT	0.031329558059827886	3.013745701489818	1	NA	NA	NA	NA	NA	NA	zinc
I_12675750	I	12675750	zinc_median.EXT	0.11477766663461275	3.013745701489818	1	NA	NA	NA	NA	NA	NA	zinc
I_12676765	I	12676765	zinc_median.EXT	0.11477766663461275	3.013745701489818	1	NA	NA	NA	NA	NA	NA	zinc
I_12689783	I	12689783	zinc_median.EXT	0.0964822694193806	3.013745701489818	1	NA	NA	NA	NA	NA	NA	zinc
I_12690450	I	12690450	zinc_median.EXT	0.0964822694193806	3.013745701489818	1	NA	NA	NA	NA	NA	NA	zinc
I_12719079	I	12719079	zinc_median.EXT	0.0964822694193806	3.013745701489818	1	NA	NA	NA	NA	NA	NA	zinc
I_12721985	I	12721985	zinc_median.EXT	0.0964822694193806	3.013745701489818	1	NA	NA	NA	NA	NA	NA	zinc
I_12722343	I	12722343	zinc_median.EXT	0.08381121508510918	3.013745701489818	1	NA	NA	NA	NA	NA	NA	zinc
I_12722566	I	12722566	zinc_median.EXT	0.08381121508510918	3.013745701489818	1	NA	NA	NA	NA	NA	NA	zinc
I_12724456	I	12724456	zinc_median.EXT	0.08381121508510918	3.013745701489818	1	NA	NA	NA	NA	NA	NA	zinc
I_12728311	I	12728311	zinc_median.EXT	0.06003859476875779	3.013745701489818	1	NA	NA	NA	NA	NA	NA	zinc
I_12728892	I	12728892	zinc_median.EXT	0.10591329593841356	3.013745701489818	1	NA	NA	NA	NA	NA	NA	zinc
I_12729331	I	12729331	zinc_median.EXT	0.10591329593841356	3.013745701489818	1	NA	NA	NA	NA	NA	NA	zinc
I_12729824	I	12729824	zinc_median.EXT	0.11606782578637047	3.013745701489818	1	NA	NA	NA	NA	NA	NA	zinc
I_12732062	I	12732062	zinc_median.EXT	0.15291395877355923	3.013745701489818	1	NA	NA	NA	NA	NA	NA	zinc
I_12735358	I	12735358	zinc_median.EXT	0.11900087717960002	3.013745701489818	1	NA	NA	NA	NA	NA	NA	zinc
I_12738906	I	12738906	zinc_median.EXT	0.08165595495840362	3.013745701489818	1	NA	NA	NA	NA	NA	NA	zinc
I_12740393	I	12740393	zinc_median.EXT	0.08165595495840362	3.013745701489818	1	NA	NA	NA	NA	NA	NA	zinc
I_12745387	I	12745387	zinc_median.EXT	0.08165595495840362	3.013745701489818	1	NA	NA	NA	NA	NA	NA	zinc
I_12746311	I	12746311	zinc_median.EXT	0.19929228777415922	3.013745701489818	1	NA	NA	NA	NA	NA	NA	zinc
I_12746578	I	12746578	zinc_median.EXT	0.25775352298893867	3.013745701489818	1	NA	NA	NA	NA	NA	NA	zinc
I_12747046	I	12747046	zinc_median.EXT	0.25775352298893867	3.013745701489818	1	NA	NA	NA	NA	NA	NA	zinc
I_12749359	I	12749359	zinc_median.EXT	0.3048406868461678	3.013745701489818	1	NA	NA	NA	NA	NA	NA	zinc
I_12758712	I	12758712	zinc_median.EXT	0.29675352897700336	3.013745701489818	1	NA	NA	NA	NA	NA	NA	zinc
I_12759929	I	12759929	zinc_median.EXT	0.2844605808882179	3.013745701489818	1	NA	NA	NA	NA	NA	NA	zinc
I_12762647	I	12762647	zinc_median.EXT	0.2844605808882179	3.013745701489818	1	NA	NA	NA	NA	NA	NA	zinc
I_12762753	I	12762753	zinc_median.EXT	0.28777663487488436	3.013745701489818	1	NA	NA	NA	NA	NA	NA	zinc
I_12765535	I	12765535	zinc_median.EXT	0.3053226630167947	3.013745701489818	1	NA	NA	NA	NA	NA	NA	zinc
I_12765760	I	12765760	zinc_median.EXT	0.31786448993334665	3.013745701489818	1	NA	NA	NA	NA	NA	NA	zinc
I_12766278	I	12766278	zinc_median.EXT	0.40394270115474784	3.013745701489818	1	NA	NA	NA	NA	NA	NA	zinc
I_12766753	I	12766753	zinc_median.EXT	0.4049795353906629	3.013745701489818	1	NA	NA	NA	NA	NA	NA	zinc
I_12771938	I	12771938	zinc_median.EXT	0.44808479638129467	3.013745701489818	1	NA	NA	NA	NA	NA	NA	zinc
I_12772853	I	12772853	zinc_median.EXT	0.4591842658631723	3.013745701489818	1	NA	NA	NA	NA	NA	NA	zinc
I_12775585	I	12775585	zinc_median.EXT	0.3709933875298125	3.013745701489818	1	NA	NA	NA	NA	NA	NA	zinc
I_12776255	I	12776255	zinc_median.EXT	0.3709933875298125	3.013745701489818	1	NA	NA	NA	NA	NA	NA	zinc
I_12777445	I	12777445	zinc_median.EXT	0.3709933875298125	3.013745701489818	1	NA	NA	NA	NA	NA	NA	zinc
I_12779251	I	12779251	zinc_median.EXT	0.3709933875298125	3.013745701489818	1	NA	NA	NA	NA	NA	NA	zinc
I_12779808	I	12779808	zinc_median.EXT	0.3709933875298125	3.013745701489818	1	NA	NA	NA	NA	NA	NA	zinc
I_12780398	I	12780398	zinc_median.EXT	0.28620835142769036	3.013745701489818	1	NA	NA	NA	NA	NA	NA	zinc
I_12781507	I	12781507	zinc_median.EXT	0.28620835142769036	3.013745701489818	1	NA	NA	NA	NA	NA	NA	zinc
I_12786864	I	12786864	zinc_median.EXT	0.28620835142769036	3.013745701489818	1	NA	NA	NA	NA	NA	NA	zinc
I_12788204	I	12788204	zinc_median.EXT	0.28620835142769036	3.013745701489818	1	NA	NA	NA	NA	NA	NA	zinc
I_12791473	I	12791473	zinc_median.EXT	0.06910411245836161	3.013745701489818	1	NA	NA	NA	NA	NA	NA	zinc
I_12791897	I	12791897	zinc_median.EXT	0.042277792413341175	3.013745701489818	1	NA	NA	NA	NA	NA	NA	zinc
I_12793799	I	12793799	zinc_median.EXT	0.020005312887321786	3.013745701489818	1	NA	NA	NA	NA	NA	NA	zinc
I_12795936	I	12795936	zinc_median.EXT	0.027574946638037133	3.013745701489818	1	NA	NA	NA	NA	NA	NA	zinc
I_12799812	I	12799812	zinc_median.EXT	0.05683839030535648	3.013745701489818	1	NA	NA	NA	NA	NA	NA	zinc
I_12800816	I	12800816	zinc_median.EXT	0.05683839030535648	3.013745701489818	1	NA	NA	NA	NA	NA	NA	zinc
I_12801899	I	12801899	zinc_median.EXT	0.051262491594450385	3.013745701489818	1	NA	NA	NA	NA	NA	NA	zinc
I_12803795	I	12803795	zinc_median.EXT	0.045097661059557294	3.013745701489818	1	NA	NA	NA	NA	NA	NA	zinc
I_12804007	I	12804007	zinc_median.EXT	0.045097661059557294	3.013745701489818	1	NA	NA	NA	NA	NA	NA	zinc
I_12804294	I	12804294	zinc_median.EXT	0.045097661059557294	3.013745701489818	1	NA	NA	NA	NA	NA	NA	zinc
I_12804661	I	12804661	zinc_median.EXT	0.045097661059557294	3.013745701489818	1	NA	NA	NA	NA	NA	NA	zinc
I_12805399	I	12805399	zinc_median.EXT	0.045097661059557294	3.013745701489818	1	NA	NA	NA	NA	NA	NA	zinc
I_12806423	I	12806423	zinc_median.EXT	0.045097661059557294	3.013745701489818	1	NA	NA	NA	NA	NA	NA	zinc
I_12811946	I	12811946	zinc_median.EXT	0.045097661059557294	3.013745701489818	1	NA	NA	NA	NA	NA	NA	zinc
I_12816395	I	12816395	zinc_median.EXT	0.07293360476131282	3.013745701489818	1	NA	NA	NA	NA	NA	NA	zinc
I_12817183	I	12817183	zinc_median.EXT	0.06289128570065815	3.013745701489818	1	NA	NA	NA	NA	NA	NA	zinc
I_12818795	I	12818795	zinc_median.EXT	0.05220469557413768	3.013745701489818	1	NA	NA	NA	NA	NA	NA	zinc
I_12819821	I	12819821	zinc_median.EXT	0.041357468159030554	3.013745701489818	1	NA	NA	NA	NA	NA	NA	zinc
I_12824093	I	12824093	zinc_median.EXT	0.041357468159030554	3.013745701489818	1	NA	NA	NA	NA	NA	NA	zinc
I_12826551	I	12826551	zinc_median.EXT	0.041357468159030554	3.013745701489818	1	NA	NA	NA	NA	NA	NA	zinc
I_12833013	I	12833013	zinc_median.EXT	0.041357468159030554	3.013745701489818	1	NA	NA	NA	NA	NA	NA	zinc
I_12839318	I	12839318	zinc_median.EXT	0.05561345264399191	3.013745701489818	1	NA	NA	NA	NA	NA	NA	zinc
I_12846782	I	12846782	zinc_median.EXT	0.03495794549498399	3.013745701489818	1	NA	NA	NA	NA	NA	NA	zinc
I_12847722	I	12847722	zinc_median.EXT	0.03495794549498399	3.013745701489818	1	NA	NA	NA	NA	NA	NA	zinc
I_12848109	I	12848109	zinc_median.EXT	0.046071933989163455	3.013745701489818	1	NA	NA	NA	NA	NA	NA	zinc
I_12849131	I	12849131	zinc_median.EXT	0.046071933989163455	3.013745701489818	1	NA	NA	NA	NA	NA	NA	zinc
I_12849994	I	12849994	zinc_median.EXT	0.046071933989163455	3.013745701489818	1	NA	NA	NA	NA	NA	NA	zinc
I_12853238	I	12853238	zinc_median.EXT	0.046071933989163455	3.013745701489818	1	NA	NA	NA	NA	NA	NA	zinc
I_12854103	I	12854103	zinc_median.EXT	0.08307713537761792	3.013745701489818	1	NA	NA	NA	NA	NA	NA	zinc
I_12865109	I	12865109	zinc_median.EXT	0.1516266604993798	3.013745701489818	1	NA	NA	NA	NA	NA	NA	zinc
I_12868203	I	12868203	zinc_median.EXT	0.1516266604993798	3.013745701489818	1	NA	NA	NA	NA	NA	NA	zinc
I_12869494	I	12869494	zinc_median.EXT	0.1516266604993798	3.013745701489818	1	NA	NA	NA	NA	NA	NA	zinc
I_12873730	I	12873730	zinc_median.EXT	0.1516266604993798	3.013745701489818	1	NA	NA	NA	NA	NA	NA	zinc
I_12883096	I	12883096	zinc_median.EXT	0.1516266604993798	3.013745701489818	1	NA	NA	NA	NA	NA	NA	zinc
I_12883670	I	12883670	zinc_median.EXT	0.1516266604993798	3.013745701489818	1	NA	NA	NA	NA	NA	NA	zinc
I_12883880	I	12883880	zinc_median.EXT	0.1516266604993798	3.013745701489818	1	NA	NA	NA	NA	NA	NA	zinc
I_12883918	I	12883918	zinc_median.EXT	0.1516266604993798	3.013745701489818	1	NA	NA	NA	NA	NA	NA	zinc
I_12884357	I	12884357	zinc_median.EXT	0.1516266604993798	3.013745701489818	1	NA	NA	NA	NA	NA	NA	zinc
I_12886420	I	12886420	zinc_median.EXT	0.15710320392968535	3.013745701489818	1	NA	NA	NA	NA	NA	NA	zinc
I_12891362	I	12891362	zinc_median.EXT	0.1807454061846766	3.013745701489818	1	NA	NA	NA	NA	NA	NA	zinc
I_12892410	I	12892410	zinc_median.EXT	0.1807454061846766	3.013745701489818	1	NA	NA	NA	NA	NA	NA	zinc
I_12897292	I	12897292	zinc_median.EXT	0.1807454061846766	3.013745701489818	1	NA	NA	NA	NA	NA	NA	zinc
I_12900672	I	12900672	zinc_median.EXT	0.14120346562705688	3.013745701489818	1	NA	NA	NA	NA	NA	NA	zinc
I_12901011	I	12901011	zinc_median.EXT	0.14120346562705688	3.013745701489818	1	NA	NA	NA	NA	NA	NA	zinc
I_12932809	I	12932809	zinc_median.EXT	0.12397434254547038	3.013745701489818	1	NA	NA	NA	NA	NA	NA	zinc
I_12934208	I	12934208	zinc_median.EXT	0.14510103962275486	3.013745701489818	1	NA	NA	NA	NA	NA	NA	zinc
I_12936127	I	12936127	zinc_median.EXT	0.17744670289124445	3.013745701489818	1	NA	NA	NA	NA	NA	NA	zinc
I_12936946	I	12936946	zinc_median.EXT	0.17767097957709752	3.013745701489818	1	NA	NA	NA	NA	NA	NA	zinc
I_12937472	I	12937472	zinc_median.EXT	0.17767097957709752	3.013745701489818	1	NA	NA	NA	NA	NA	NA	zinc
I_12942790	I	12942790	zinc_median.EXT	0.172856803911687	3.013745701489818	1	NA	NA	NA	NA	NA	NA	zinc
I_12955937	I	12955937	zinc_median.EXT	0.172856803911687	3.013745701489818	1	NA	NA	NA	NA	NA	NA	zinc
I_12957859	I	12957859	zinc_median.EXT	0.172856803911687	3.013745701489818	1	NA	NA	NA	NA	NA	NA	zinc
I_12958276	I	12958276	zinc_median.EXT	0.172856803911687	3.013745701489818	1	NA	NA	NA	NA	NA	NA	zinc
I_12959042	I	12959042	zinc_median.EXT	0.172856803911687	3.013745701489818	1	NA	NA	NA	NA	NA	NA	zinc
I_12959964	I	12959964	zinc_median.EXT	0.172856803911687	3.013745701489818	1	NA	NA	NA	NA	NA	NA	zinc
I_12960957	I	12960957	zinc_median.EXT	0.17698021503531802	3.013745701489818	1	NA	NA	NA	NA	NA	NA	zinc
I_12964194	I	12964194	zinc_median.EXT	0.17698021503531802	3.013745701489818	1	NA	NA	NA	NA	NA	NA	zinc
I_12969217	I	12969217	zinc_median.EXT	0.17698021503531802	3.013745701489818	1	NA	NA	NA	NA	NA	NA	zinc
I_12972348	I	12972348	zinc_median.EXT	0.1474580888742334	3.013745701489818	1	NA	NA	NA	NA	NA	NA	zinc
I_12975685	I	12975685	zinc_median.EXT	0.12947580825436683	3.013745701489818	1	NA	NA	NA	NA	NA	NA	zinc
I_12975696	I	12975696	zinc_median.EXT	0.12947580825436683	3.013745701489818	1	NA	NA	NA	NA	NA	NA	zinc
I_12978632	I	12978632	zinc_median.EXT	0.12947580825436683	3.013745701489818	1	NA	NA	NA	NA	NA	NA	zinc
I_12979385	I	12979385	zinc_median.EXT	0.12947580825436683	3.013745701489818	1	NA	NA	NA	NA	NA	NA	zinc
I_12981738	I	12981738	zinc_median.EXT	0.12947580825436683	3.013745701489818	1	NA	NA	NA	NA	NA	NA	zinc
I_12982590	I	12982590	zinc_median.EXT	0.12947580825436683	3.013745701489818	1	NA	NA	NA	NA	NA	NA	zinc
I_12983458	I	12983458	zinc_median.EXT	0.12947580825436683	3.013745701489818	1	NA	NA	NA	NA	NA	NA	zinc
I_12988124	I	12988124	zinc_median.EXT	0.12947580825436683	3.013745701489818	1	NA	NA	NA	NA	NA	NA	zinc
I_12994223	I	12994223	zinc_median.EXT	0.12947580825436683	3.013745701489818	1	NA	NA	NA	NA	NA	NA	zinc
I_12998973	I	12998973	zinc_median.EXT	0.12947580825436683	3.013745701489818	1	NA	NA	NA	NA	NA	NA	zinc
I_13001102	I	13001102	zinc_median.EXT	0.12947580825436683	3.013745701489818	1	NA	NA	NA	NA	NA	NA	zinc
I_13002299	I	13002299	zinc_median.EXT	0.10214580234532537	3.013745701489818	1	NA	NA	NA	NA	NA	NA	zinc
I_13005006	I	13005006	zinc_median.EXT	0.08019223260705816	3.013745701489818	1	NA	NA	NA	NA	NA	NA	zinc
I_13008740	I	13008740	zinc_median.EXT	0.09977711143425258	3.013745701489818	1	NA	NA	NA	NA	NA	NA	zinc
I_13020860	I	13020860	zinc_median.EXT	0.11280521201842483	3.013745701489818	1	NA	NA	NA	NA	NA	NA	zinc
I_13021794	I	13021794	zinc_median.EXT	0.11280521201842483	3.013745701489818	1	NA	NA	NA	NA	NA	NA	zinc
I_13023158	I	13023158	zinc_median.EXT	0.11280521201842483	3.013745701489818	1	NA	NA	NA	NA	NA	NA	zinc
I_13025135	I	13025135	zinc_median.EXT	0.11280521201842483	3.013745701489818	1	NA	NA	NA	NA	NA	NA	zinc
I_13025179	I	13025179	zinc_median.EXT	0.08928694355703966	3.013745701489818	1	NA	NA	NA	NA	NA	NA	zinc
I_13027232	I	13027232	zinc_median.EXT	0.06677471633322883	3.013745701489818	1	NA	NA	NA	NA	NA	NA	zinc
I_13029830	I	13029830	zinc_median.EXT	0.06677471633322883	3.013745701489818	1	NA	NA	NA	NA	NA	NA	zinc
I_13034593	I	13034593	zinc_median.EXT	0.06677471633322883	3.013745701489818	1	NA	NA	NA	NA	NA	NA	zinc
I_13036533	I	13036533	zinc_median.EXT	0.06677471633322883	3.013745701489818	1	NA	NA	NA	NA	NA	NA	zinc
I_13037341	I	13037341	zinc_median.EXT	0.06677471633322883	3.013745701489818	1	NA	NA	NA	NA	NA	NA	zinc
I_13043390	I	13043390	zinc_median.EXT	0.01479755460117127	3.013745701489818	1	NA	NA	NA	NA	NA	NA	zinc
I_13044229	I	13044229	zinc_median.EXT	0.012730292884615099	3.013745701489818	1	NA	NA	NA	NA	NA	NA	zinc
I_13048902	I	13048902	zinc_median.EXT	0.012730292884615099	3.013745701489818	1	NA	NA	NA	NA	NA	NA	zinc
I_13059619	I	13059619	zinc_median.EXT	0.0066264021979779595	3.013745701489818	1	NA	NA	NA	NA	NA	NA	zinc
I_13060197	I	13060197	zinc_median.EXT	0.014838027509763888	3.013745701489818	1	NA	NA	NA	NA	NA	NA	zinc
I_13076159	I	13076159	zinc_median.EXT	0.0013891575921172665	3.013745701489818	1	NA	NA	NA	NA	NA	NA	zinc
I_13087297	I	13087297	zinc_median.EXT	0.0013891575921172665	3.013745701489818	1	NA	NA	NA	NA	NA	NA	zinc
I_13106193	I	13106193	zinc_median.EXT	0.0013891575921172665	3.013745701489818	1	NA	NA	NA	NA	NA	NA	zinc
I_13106526	I	13106526	zinc_median.EXT	0.0013891575921172665	3.013745701489818	1	NA	NA	NA	NA	NA	NA	zinc
I_13109597	I	13109597	zinc_median.EXT	0.0013891575921172665	3.013745701489818	1	NA	NA	NA	NA	NA	NA	zinc
I_13118716	I	13118716	zinc_median.EXT	0.0013891575921172665	3.013745701489818	1	NA	NA	NA	NA	NA	NA	zinc
I_13119822	I	13119822	zinc_median.EXT	0.0013891575921172665	3.013745701489818	1	NA	NA	NA	NA	NA	NA	zinc
I_13127253	I	13127253	zinc_median.EXT	0.0013891575921172665	3.013745701489818	1	NA	NA	NA	NA	NA	NA	zinc
I_13139175	I	13139175	zinc_median.EXT	0.003644707164622137	3.013745701489818	1	NA	NA	NA	NA	NA	NA	zinc
I_13152082	I	13152082	zinc_median.EXT	0.007399845847468102	3.013745701489818	1	NA	NA	NA	NA	NA	NA	zinc
I_13164442	I	13164442	zinc_median.EXT	0.006842520968069709	3.013745701489818	1	NA	NA	NA	NA	NA	NA	zinc
I_13170438	I	13170438	zinc_median.EXT	0.006842520968069709	3.013745701489818	1	NA	NA	NA	NA	NA	NA	zinc
I_13176898	I	13176898	zinc_median.EXT	0.030113132071715818	3.013745701489818	1	NA	NA	NA	NA	NA	NA	zinc
I_13182056	I	13182056	zinc_median.EXT	0.05983882388135057	3.013745701489818	1	NA	NA	NA	NA	NA	NA	zinc
I_13191405	I	13191405	zinc_median.EXT	0.047877798664081664	3.013745701489818	1	NA	NA	NA	NA	NA	NA	zinc
I_13205179	I	13205179	zinc_median.EXT	0.058431514379094565	3.013745701489818	1	NA	NA	NA	NA	NA	NA	zinc
I_13218962	I	13218962	zinc_median.EXT	0.058431514379094565	3.013745701489818	1	NA	NA	NA	NA	NA	NA	zinc
I_13226874	I	13226874	zinc_median.EXT	0.058431514379094565	3.013745701489818	1	NA	NA	NA	NA	NA	NA	zinc
I_13228075	I	13228075	zinc_median.EXT	0.058431514379094565	3.013745701489818	1	NA	NA	NA	NA	NA	NA	zinc
I_13237585	I	13237585	zinc_median.EXT	0.058431514379094565	3.013745701489818	1	NA	NA	NA	NA	NA	NA	zinc
I_13254938	I	13254938	zinc_median.EXT	0.058431514379094565	3.013745701489818	1	NA	NA	NA	NA	NA	NA	zinc
I_13259208	I	13259208	zinc_median.EXT	0.058431514379094565	3.013745701489818	1	NA	NA	NA	NA	NA	NA	zinc
I_13262067	I	13262067	zinc_median.EXT	0.07579157501026279	3.013745701489818	1	NA	NA	NA	NA	NA	NA	zinc
I_13264060	I	13264060	zinc_median.EXT	0.09184538426337036	3.013745701489818	1	NA	NA	NA	NA	NA	NA	zinc
I_13267755	I	13267755	zinc_median.EXT	0.1418990291249665	3.013745701489818	1	NA	NA	NA	NA	NA	NA	zinc
I_13278149	I	13278149	zinc_median.EXT	0.12499731973273498	3.013745701489818	1	NA	NA	NA	NA	NA	NA	zinc
I_13281022	I	13281022	zinc_median.EXT	0.12499731973273498	3.013745701489818	1	NA	NA	NA	NA	NA	NA	zinc
I_13285145	I	13285145	zinc_median.EXT	0.12499731973273498	3.013745701489818	1	NA	NA	NA	NA	NA	NA	zinc
I_13286850	I	13286850	zinc_median.EXT	0.12499731973273498	3.013745701489818	1	NA	NA	NA	NA	NA	NA	zinc
I_13290317	I	13290317	zinc_median.EXT	0.12499731973273498	3.013745701489818	1	NA	NA	NA	NA	NA	NA	zinc
I_13294291	I	13294291	zinc_median.EXT	0.14171532758228353	3.013745701489818	1	NA	NA	NA	NA	NA	NA	zinc
I_13298029	I	13298029	zinc_median.EXT	0.12668060658198188	3.013745701489818	1	NA	NA	NA	NA	NA	NA	zinc
I_13299554	I	13299554	zinc_median.EXT	0.12668060658198188	3.013745701489818	1	NA	NA	NA	NA	NA	NA	zinc
I_13303932	I	13303932	zinc_median.EXT	0.12668060658198188	3.013745701489818	1	NA	NA	NA	NA	NA	NA	zinc
I_13307128	I	13307128	zinc_median.EXT	0.12668060658198188	3.013745701489818	1	NA	NA	NA	NA	NA	NA	zinc
I_13316670	I	13316670	zinc_median.EXT	0.12668060658198188	3.013745701489818	1	NA	NA	NA	NA	NA	NA	zinc
I_13317029	I	13317029	zinc_median.EXT	0.12668060658198188	3.013745701489818	1	NA	NA	NA	NA	NA	NA	zinc
I_13330512	I	13330512	zinc_median.EXT	0.12668060658198188	3.013745701489818	1	NA	NA	NA	NA	NA	NA	zinc
I_13339328	I	13339328	zinc_median.EXT	0.16408526568705498	3.013745701489818	1	NA	NA	NA	NA	NA	NA	zinc
I_13343508	I	13343508	zinc_median.EXT	0.16408526568705498	3.013745701489818	1	NA	NA	NA	NA	NA	NA	zinc
I_13346810	I	13346810	zinc_median.EXT	0.16408526568705498	3.013745701489818	1	NA	NA	NA	NA	NA	NA	zinc
I_13349072	I	13349072	zinc_median.EXT	0.16408526568705498	3.013745701489818	1	NA	NA	NA	NA	NA	NA	zinc
I_13349990	I	13349990	zinc_median.EXT	0.20106577686926366	3.013745701489818	1	NA	NA	NA	NA	NA	NA	zinc
I_13351093	I	13351093	zinc_median.EXT	0.20106577686926366	3.013745701489818	1	NA	NA	NA	NA	NA	NA	zinc
I_13351874	I	13351874	zinc_median.EXT	0.20106577686926366	3.013745701489818	1	NA	NA	NA	NA	NA	NA	zinc
I_13353501	I	13353501	zinc_median.EXT	0.20106577686926366	3.013745701489818	1	NA	NA	NA	NA	NA	NA	zinc
I_13356001	I	13356001	zinc_median.EXT	0.20106577686926366	3.013745701489818	1	NA	NA	NA	NA	NA	NA	zinc
I_13359410	I	13359410	zinc_median.EXT	0.2033937628098693	3.013745701489818	1	NA	NA	NA	NA	NA	NA	zinc
I_13360879	I	13360879	zinc_median.EXT	0.160512016986308	3.013745701489818	1	NA	NA	NA	NA	NA	NA	zinc
I_13362027	I	13362027	zinc_median.EXT	0.1483010628412797	3.013745701489818	1	NA	NA	NA	NA	NA	NA	zinc
I_13363377	I	13363377	zinc_median.EXT	0.12609686215981827	3.013745701489818	1	NA	NA	NA	NA	NA	NA	zinc
I_13366121	I	13366121	zinc_median.EXT	0.12609686215981827	3.013745701489818	1	NA	NA	NA	NA	NA	NA	zinc
I_13366208	I	13366208	zinc_median.EXT	0.14955841402162964	3.013745701489818	1	NA	NA	NA	NA	NA	NA	zinc
I_13367071	I	13367071	zinc_median.EXT	0.14955841402162964	3.013745701489818	1	NA	NA	NA	NA	NA	NA	zinc
I_13375137	I	13375137	zinc_median.EXT	0.17313159273102224	3.013745701489818	1	NA	NA	NA	NA	NA	NA	zinc
I_13381210	I	13381210	zinc_median.EXT	0.09054832473541316	3.013745701489818	1	NA	NA	NA	NA	NA	NA	zinc
I_13383753	I	13383753	zinc_median.EXT	0.09054832473541316	3.013745701489818	1	NA	NA	NA	NA	NA	NA	zinc
I_13384845	I	13384845	zinc_median.EXT	0.09054832473541316	3.013745701489818	1	NA	NA	NA	NA	NA	NA	zinc
I_13385096	I	13385096	zinc_median.EXT	0.09054832473541316	3.013745701489818	1	NA	NA	NA	NA	NA	NA	zinc
I_13385188	I	13385188	zinc_median.EXT	0.09054832473541316	3.013745701489818	1	NA	NA	NA	NA	NA	NA	zinc
I_13388993	I	13388993	zinc_median.EXT	0.09054832473541316	3.013745701489818	1	NA	NA	NA	NA	NA	NA	zinc
I_13389906	I	13389906	zinc_median.EXT	0.08447263760672888	3.013745701489818	1	NA	NA	NA	NA	NA	NA	zinc
I_13391041	I	13391041	zinc_median.EXT	0.07781617242586601	3.013745701489818	1	NA	NA	NA	NA	NA	NA	zinc
I_13391625	I	13391625	zinc_median.EXT	0.07781617242586601	3.013745701489818	1	NA	NA	NA	NA	NA	NA	zinc
I_13392010	I	13392010	zinc_median.EXT	0.07781617242586601	3.013745701489818	1	NA	NA	NA	NA	NA	NA	zinc
I_13393831	I	13393831	zinc_median.EXT	0.07514736564104166	3.013745701489818	1	NA	NA	NA	NA	NA	NA	zinc
I_13394201	I	13394201	zinc_median.EXT	0.07514736564104166	3.013745701489818	1	NA	NA	NA	NA	NA	NA	zinc
I_13395385	I	13395385	zinc_median.EXT	0.07247771147623462	3.013745701489818	1	NA	NA	NA	NA	NA	NA	zinc
I_13395979	I	13395979	zinc_median.EXT	0.07247771147623462	3.013745701489818	1	NA	NA	NA	NA	NA	NA	zinc
I_13398787	I	13398787	zinc_median.EXT	0.07247771147623462	3.013745701489818	1	NA	NA	NA	NA	NA	NA	zinc
I_13399538	I	13399538	zinc_median.EXT	0.07247771147623462	3.013745701489818	1	NA	NA	NA	NA	NA	NA	zinc
I_13414068	I	13414068	zinc_median.EXT	0.02497395694312768	3.013745701489818	1	NA	NA	NA	NA	NA	NA	zinc
I_13428076	I	13428076	zinc_median.EXT	0.02497395694312768	3.013745701489818	1	NA	NA	NA	NA	NA	NA	zinc
I_13428523	I	13428523	zinc_median.EXT	0.02497395694312768	3.013745701489818	1	NA	NA	NA	NA	NA	NA	zinc
I_13430146	I	13430146	zinc_median.EXT	0.02497395694312768	3.013745701489818	1	NA	NA	NA	NA	NA	NA	zinc
I_13439433	I	13439433	zinc_median.EXT	0.03220018858131324	3.013745701489818	1	NA	NA	NA	NA	NA	NA	zinc
I_13440345	I	13440345	zinc_median.EXT	0.03220018858131324	3.013745701489818	1	NA	NA	NA	NA	NA	NA	zinc
I_13446396	I	13446396	zinc_median.EXT	0.03220018858131324	3.013745701489818	1	NA	NA	NA	NA	NA	NA	zinc
I_13452110	I	13452110	zinc_median.EXT	0.03220018858131324	3.013745701489818	1	NA	NA	NA	NA	NA	NA	zinc
I_13452811	I	13452811	zinc_median.EXT	0.04379332271364112	3.013745701489818	1	NA	NA	NA	NA	NA	NA	zinc
I_13463476	I	13463476	zinc_median.EXT	0.04379332271364112	3.013745701489818	1	NA	NA	NA	NA	NA	NA	zinc
I_13551265	I	13551265	zinc_median.EXT	0.014677230940141665	3.013745701489818	1	NA	NA	NA	NA	NA	NA	zinc
I_13569471	I	13569471	zinc_median.EXT	0.014677230940141665	3.013745701489818	1	NA	NA	NA	NA	NA	NA	zinc
I_13590174	I	13590174	zinc_median.EXT	0.014677230940141665	3.013745701489818	1	NA	NA	NA	NA	NA	NA	zinc
I_13603496	I	13603496	zinc_median.EXT	0.014677230940141665	3.013745701489818	1	NA	NA	NA	NA	NA	NA	zinc
I_13623980	I	13623980	zinc_median.EXT	0.0034309968105840564	3.013745701489818	1	NA	NA	NA	NA	NA	NA	zinc
I_13625786	I	13625786	zinc_median.EXT	0.0034309968105840564	3.013745701489818	1	NA	NA	NA	NA	NA	NA	zinc
I_13647369	I	13647369	zinc_median.EXT	0.013223860370458312	3.013745701489818	1	NA	NA	NA	NA	NA	NA	zinc
I_13649127	I	13649127	zinc_median.EXT	0.013223860370458312	3.013745701489818	1	NA	NA	NA	NA	NA	NA	zinc
I_13666888	I	13666888	zinc_median.EXT	0.013223860370458312	3.013745701489818	1	NA	NA	NA	NA	NA	NA	zinc
I_13685760	I	13685760	zinc_median.EXT	0.013223860370458312	3.013745701489818	1	NA	NA	NA	NA	NA	NA	zinc
I_13688946	I	13688946	zinc_median.EXT	0.013223860370458312	3.013745701489818	1	NA	NA	NA	NA	NA	NA	zinc
I_13696504	I	13696504	zinc_median.EXT	0.013223860370458312	3.013745701489818	1	NA	NA	NA	NA	NA	NA	zinc
I_13709331	I	13709331	zinc_median.EXT	8.653327527404518e-4	3.013745701489818	1	NA	NA	NA	NA	NA	NA	zinc
I_13731484	I	13731484	zinc_median.EXT	8.653327527404518e-4	3.013745701489818	1	NA	NA	NA	NA	NA	NA	zinc
I_13779641	I	13779641	zinc_median.EXT	0.004200015382831321	3.013745701489818	1	NA	NA	NA	NA	NA	NA	zinc
I_13788926	I	13788926	zinc_median.EXT	0.004200015382831321	3.013745701489818	1	NA	NA	NA	NA	NA	NA	zinc
I_13792781	I	13792781	zinc_median.EXT	0.004200015382831321	3.013745701489818	1	NA	NA	NA	NA	NA	NA	zinc
I_13853980	I	13853980	zinc_median.EXT	0.004200015382831321	3.013745701489818	1	NA	NA	NA	NA	NA	NA	zinc
I_13860554	I	13860554	zinc_median.EXT	0.012592744555808392	3.013745701489818	1	NA	NA	NA	NA	NA	NA	zinc
I_13875092	I	13875092	zinc_median.EXT	0.011525955115862132	3.013745701489818	1	NA	NA	NA	NA	NA	NA	zinc
I_13880964	I	13880964	zinc_median.EXT	0.011525955115862132	3.013745701489818	1	NA	NA	NA	NA	NA	NA	zinc
I_13886754	I	13886754	zinc_median.EXT	0.0036928847264658137	3.013745701489818	1	NA	NA	NA	NA	NA	NA	zinc
I_13914474	I	13914474	zinc_median.EXT	0.013635082785049879	3.013745701489818	1	NA	NA	NA	NA	NA	NA	zinc
I_13942896	I	13942896	zinc_median.EXT	0.013635082785049879	3.013745701489818	1	NA	NA	NA	NA	NA	NA	zinc
I_13979708	I	13979708	zinc_median.EXT	0.013635082785049879	3.013745701489818	1	NA	NA	NA	NA	NA	NA	zinc
I_13992600	I	13992600	zinc_median.EXT	0.036886390155357864	3.013745701489818	1	NA	NA	NA	NA	NA	NA	zinc
I_14006590	I	14006590	zinc_median.EXT	0.07541264079870356	3.013745701489818	1	NA	NA	NA	NA	NA	NA	zinc
I_14010408	I	14010408	zinc_median.EXT	0.07458519981909907	3.013745701489818	1	NA	NA	NA	NA	NA	NA	zinc
I_14012129	I	14012129	zinc_median.EXT	0.07458519981909907	3.013745701489818	1	NA	NA	NA	NA	NA	NA	zinc
I_14014482	I	14014482	zinc_median.EXT	0.07458519981909907	3.013745701489818	1	NA	NA	NA	NA	NA	NA	zinc
I_14035932	I	14035932	zinc_median.EXT	0.06037200148659418	3.013745701489818	1	NA	NA	NA	NA	NA	NA	zinc
I_14040544	I	14040544	zinc_median.EXT	0.06738874523360171	3.013745701489818	1	NA	NA	NA	NA	NA	NA	zinc
I_14049392	I	14049392	zinc_median.EXT	0.01015287532494572	3.013745701489818	1	NA	NA	NA	NA	NA	NA	zinc
I_14055519	I	14055519	zinc_median.EXT	0.00842869908753713	3.013745701489818	1	NA	NA	NA	NA	NA	NA	zinc
I_14102974	I	14102974	zinc_median.EXT	0.00842869908753713	3.013745701489818	1	NA	NA	NA	NA	NA	NA	zinc
I_14103309	I	14103309	zinc_median.EXT	0.1618764226630316	3.013745701489818	1	NA	NA	NA	NA	NA	NA	zinc
I_14105321	I	14105321	zinc_median.EXT	0.1574851830915218	3.013745701489818	1	NA	NA	NA	NA	NA	NA	zinc
I_14108956	I	14108956	zinc_median.EXT	0.09522344952432364	3.013745701489818	1	NA	NA	NA	NA	NA	NA	zinc
I_14116647	I	14116647	zinc_median.EXT	0.09522344952432364	3.013745701489818	1	NA	NA	NA	NA	NA	NA	zinc
I_14119923	I	14119923	zinc_median.EXT	0.09522344952432364	3.013745701489818	1	NA	NA	NA	NA	NA	NA	zinc
I_14140181	I	14140181	zinc_median.EXT	0.09522344952432364	3.013745701489818	1	NA	NA	NA	NA	NA	NA	zinc
I_14142386	I	14142386	zinc_median.EXT	0.09522344952432364	3.013745701489818	1	NA	NA	NA	NA	NA	NA	zinc
I_14142791	I	14142791	zinc_median.EXT	0.1282089619796804	3.013745701489818	1	NA	NA	NA	NA	NA	NA	zinc
I_14144363	I	14144363	zinc_median.EXT	0.11372297456642949	3.013745701489818	1	NA	NA	NA	NA	NA	NA	zinc
I_14158297	I	14158297	zinc_median.EXT	0.11372297456642949	3.013745701489818	1	NA	NA	NA	NA	NA	NA	zinc
I_14164665	I	14164665	zinc_median.EXT	0.10353509675598331	3.013745701489818	1	NA	NA	NA	NA	NA	NA	zinc
I_14166753	I	14166753	zinc_median.EXT	0.10353509675598331	3.013745701489818	1	NA	NA	NA	NA	NA	NA	zinc
I_14169370	I	14169370	zinc_median.EXT	0.10353509675598331	3.013745701489818	1	NA	NA	NA	NA	NA	NA	zinc
I_14178480	I	14178480	zinc_median.EXT	0.10353509675598331	3.013745701489818	1	NA	NA	NA	NA	NA	NA	zinc
I_14182461	I	14182461	zinc_median.EXT	0.10353509675598331	3.013745701489818	1	NA	NA	NA	NA	NA	NA	zinc
I_14183206	I	14183206	zinc_median.EXT	0.05328582433236427	3.013745701489818	1	NA	NA	NA	NA	NA	NA	zinc
I_14183811	I	14183811	zinc_median.EXT	0.04639655859036599	3.013745701489818	1	NA	NA	NA	NA	NA	NA	zinc
I_14185571	I	14185571	zinc_median.EXT	0.10283056296401387	3.013745701489818	1	NA	NA	NA	NA	NA	NA	zinc
I_14193863	I	14193863	zinc_median.EXT	0.0918124101949956	3.013745701489818	1	NA	NA	NA	NA	NA	NA	zinc
I_14199774	I	14199774	zinc_median.EXT	0.07580484591323022	3.013745701489818	1	NA	NA	NA	NA	NA	NA	zinc
I_14201579	I	14201579	zinc_median.EXT	0.07999437153479376	3.013745701489818	1	NA	NA	NA	NA	NA	NA	zinc
I_14210742	I	14210742	zinc_median.EXT	0.047797703235147856	3.013745701489818	1	NA	NA	NA	NA	NA	NA	zinc
I_14219502	I	14219502	zinc_median.EXT	0.023574956896150183	3.013745701489818	1	NA	NA	NA	NA	NA	NA	zinc
I_14243159	I	14243159	zinc_median.EXT	0.05763287313721362	3.013745701489818	1	NA	NA	NA	NA	NA	NA	zinc
I_14289937	I	14289937	zinc_median.EXT	0.03277177861426561	3.013745701489818	1	NA	NA	NA	NA	NA	NA	zinc
I_14315954	I	14315954	zinc_median.EXT	0.03277177861426561	3.013745701489818	1	NA	NA	NA	NA	NA	NA	zinc
I_14315961	I	14315961	zinc_median.EXT	0.010634073523099008	3.013745701489818	1	NA	NA	NA	NA	NA	NA	zinc
I_14316531	I	14316531	zinc_median.EXT	0.037612991798034213	3.013745701489818	1	NA	NA	NA	NA	NA	NA	zinc
I_14318555	I	14318555	zinc_median.EXT	0.05146600520608681	3.013745701489818	1	NA	NA	NA	NA	NA	NA	zinc
I_14323087	I	14323087	zinc_median.EXT	0.05146600520608681	3.013745701489818	1	NA	NA	NA	NA	NA	NA	zinc
I_14333561	I	14333561	zinc_median.EXT	0.07182965197512525	3.013745701489818	1	NA	NA	NA	NA	NA	NA	zinc
I_14348106	I	14348106	zinc_median.EXT	0.07182965197512525	3.013745701489818	1	NA	NA	NA	NA	NA	NA	zinc
I_14361048	I	14361048	zinc_median.EXT	0.07182965197512525	3.013745701489818	1	NA	NA	NA	NA	NA	NA	zinc
I_14376054	I	14376054	zinc_median.EXT	0.09167221780755473	3.013745701489818	1	NA	NA	NA	NA	NA	NA	zinc
I_14379544	I	14379544	zinc_median.EXT	0.09167221780755473	3.013745701489818	1	NA	NA	NA	NA	NA	NA	zinc
I_14391274	I	14391274	zinc_median.EXT	0.09167221780755473	3.013745701489818	1	NA	NA	NA	NA	NA	NA	zinc
I_14395913	I	14395913	zinc_median.EXT	0.09167221780755473	3.013745701489818	1	NA	NA	NA	NA	NA	NA	zinc
I_14405536	I	14405536	zinc_median.EXT	0.09167221780755473	3.013745701489818	1	NA	NA	NA	NA	NA	NA	zinc
I_14409004	I	14409004	zinc_median.EXT	0.09167221780755473	3.013745701489818	1	NA	NA	NA	NA	NA	NA	zinc
I_14410476	I	14410476	zinc_median.EXT	0.09167221780755473	3.013745701489818	1	NA	NA	NA	NA	NA	NA	zinc
I_14419199	I	14419199	zinc_median.EXT	0.142241989750822	3.013745701489818	1	NA	NA	NA	NA	NA	NA	zinc
I_14420075	I	14420075	zinc_median.EXT	0.18800921465711914	3.013745701489818	1	NA	NA	NA	NA	NA	NA	zinc
I_14425387	I	14425387	zinc_median.EXT	0.22715677927973157	3.013745701489818	1	NA	NA	NA	NA	NA	NA	zinc
I_14433480	I	14433480	zinc_median.EXT	0.22715677927973157	3.013745701489818	1	NA	NA	NA	NA	NA	NA	zinc
I_14445068	I	14445068	zinc_median.EXT	0.20535523010455894	3.013745701489818	1	NA	NA	NA	NA	NA	NA	zinc
I_14447285	I	14447285	zinc_median.EXT	0.20535523010455894	3.013745701489818	1	NA	NA	NA	NA	NA	NA	zinc
I_14452126	I	14452126	zinc_median.EXT	0.20535523010455894	3.013745701489818	1	NA	NA	NA	NA	NA	NA	zinc
I_14452335	I	14452335	zinc_median.EXT	0.20535523010455894	3.013745701489818	1	NA	NA	NA	NA	NA	NA	zinc
I_14455328	I	14455328	zinc_median.EXT	0.20535523010455894	3.013745701489818	1	NA	NA	NA	NA	NA	NA	zinc
I_14459579	I	14459579	zinc_median.EXT	0.20535523010455894	3.013745701489818	1	NA	NA	NA	NA	NA	NA	zinc
I_14463305	I	14463305	zinc_median.EXT	0.20535523010455894	3.013745701489818	1	NA	NA	NA	NA	NA	NA	zinc
I_14468743	I	14468743	zinc_median.EXT	0.20535523010455894	3.013745701489818	1	NA	NA	NA	NA	NA	NA	zinc
I_14469444	I	14469444	zinc_median.EXT	0.20535523010455894	3.013745701489818	1	NA	NA	NA	NA	NA	NA	zinc
I_14470256	I	14470256	zinc_median.EXT	0.20535523010455894	3.013745701489818	1	NA	NA	NA	NA	NA	NA	zinc
I_14472083	I	14472083	zinc_median.EXT	0.20535523010455894	3.013745701489818	1	NA	NA	NA	NA	NA	NA	zinc
I_14472629	I	14472629	zinc_median.EXT	0.20535523010455894	3.013745701489818	1	NA	NA	NA	NA	NA	NA	zinc
I_14472641	I	14472641	zinc_median.EXT	0.2368077769144962	3.013745701489818	1	NA	NA	NA	NA	NA	NA	zinc
I_14475143	I	14475143	zinc_median.EXT	0.2127408513034161	3.013745701489818	1	NA	NA	NA	NA	NA	NA	zinc
I_14475736	I	14475736	zinc_median.EXT	0.2127408513034161	3.013745701489818	1	NA	NA	NA	NA	NA	NA	zinc
I_14475856	I	14475856	zinc_median.EXT	0.2127408513034161	3.013745701489818	1	NA	NA	NA	NA	NA	NA	zinc
I_14476884	I	14476884	zinc_median.EXT	0.18059298948089525	3.013745701489818	1	NA	NA	NA	NA	NA	NA	zinc
I_14478662	I	14478662	zinc_median.EXT	0.18059298948089525	3.013745701489818	1	NA	NA	NA	NA	NA	NA	zinc
I_14480472	I	14480472	zinc_median.EXT	0.2097060231324404	3.013745701489818	1	NA	NA	NA	NA	NA	NA	zinc
I_14484525	I	14484525	zinc_median.EXT	0.20852244094797953	3.013745701489818	1	NA	NA	NA	NA	NA	NA	zinc
I_14484676	I	14484676	zinc_median.EXT	0.20852244094797953	3.013745701489818	1	NA	NA	NA	NA	NA	NA	zinc
I_14485506	I	14485506	zinc_median.EXT	0.20852244094797953	3.013745701489818	1	NA	NA	NA	NA	NA	NA	zinc
I_14486815	I	14486815	zinc_median.EXT	0.21110680048815	3.013745701489818	1	NA	NA	NA	NA	NA	NA	zinc
I_14486883	I	14486883	zinc_median.EXT	0.21110680048815	3.013745701489818	1	NA	NA	NA	NA	NA	NA	zinc
I_14487015	I	14487015	zinc_median.EXT	0.23125858104349808	3.013745701489818	1	NA	NA	NA	NA	NA	NA	zinc
I_14488028	I	14488028	zinc_median.EXT	0.2295582491720106	3.013745701489818	1	NA	NA	NA	NA	NA	NA	zinc
I_14489264	I	14489264	zinc_median.EXT	0.2809651849141879	3.013745701489818	1	NA	NA	NA	NA	NA	NA	zinc
I_14491885	I	14491885	zinc_median.EXT	0.25484164451382113	3.013745701489818	1	NA	NA	NA	NA	NA	NA	zinc
I_14492974	I	14492974	zinc_median.EXT	0.27788770435708315	3.013745701489818	1	NA	NA	NA	NA	NA	NA	zinc
I_14493853	I	14493853	zinc_median.EXT	0.27788770435708315	3.013745701489818	1	NA	NA	NA	NA	NA	NA	zinc
I_14505697	I	14505697	zinc_median.EXT	0.2673123316635297	3.013745701489818	1	NA	NA	NA	NA	NA	NA	zinc
I_14508257	I	14508257	zinc_median.EXT	0.2673123316635297	3.013745701489818	1	NA	NA	NA	NA	NA	NA	zinc
I_14512844	I	14512844	zinc_median.EXT	0.31363457912805615	3.013745701489818	1	NA	NA	NA	NA	NA	NA	zinc
I_14517934	I	14517934	zinc_median.EXT	0.31363457912805615	3.013745701489818	1	NA	NA	NA	NA	NA	NA	zinc
I_14519512	I	14519512	zinc_median.EXT	0.31363457912805615	3.013745701489818	1	NA	NA	NA	NA	NA	NA	zinc
I_14521001	I	14521001	zinc_median.EXT	0.26473082983131524	3.013745701489818	1	NA	NA	NA	NA	NA	NA	zinc
I_14523101	I	14523101	zinc_median.EXT	0.1711901976743952	3.013745701489818	1	NA	NA	NA	NA	NA	NA	zinc
I_14525364	I	14525364	zinc_median.EXT	0.1711901976743952	3.013745701489818	1	NA	NA	NA	NA	NA	NA	zinc
I_14526202	I	14526202	zinc_median.EXT	0.16853390914629687	3.013745701489818	1	NA	NA	NA	NA	NA	NA	zinc
I_14530614	I	14530614	zinc_median.EXT	0.16853390914629687	3.013745701489818	1	NA	NA	NA	NA	NA	NA	zinc
I_14532835	I	14532835	zinc_median.EXT	0.16853390914629687	3.013745701489818	1	NA	NA	NA	NA	NA	NA	zinc
I_14535232	I	14535232	zinc_median.EXT	0.12014436632541027	3.013745701489818	1	NA	NA	NA	NA	NA	NA	zinc
I_14536206	I	14536206	zinc_median.EXT	0.12014436632541027	3.013745701489818	1	NA	NA	NA	NA	NA	NA	zinc
I_14536393	I	14536393	zinc_median.EXT	0.1437637163752942	3.013745701489818	1	NA	NA	NA	NA	NA	NA	zinc
I_14537701	I	14537701	zinc_median.EXT	0.2353946147003591	3.013745701489818	1	NA	NA	NA	NA	NA	NA	zinc
I_14543060	I	14543060	zinc_median.EXT	0.22426647046945516	3.013745701489818	1	NA	NA	NA	NA	NA	NA	zinc
I_14545223	I	14545223	zinc_median.EXT	0.22426647046945516	3.013745701489818	1	NA	NA	NA	NA	NA	NA	zinc
I_14548152	I	14548152	zinc_median.EXT	0.22426647046945516	3.013745701489818	1	NA	NA	NA	NA	NA	NA	zinc
I_14549521	I	14549521	zinc_median.EXT	0.22426647046945516	3.013745701489818	1	NA	NA	NA	NA	NA	NA	zinc
I_14549577	I	14549577	zinc_median.EXT	0.25405872290084647	3.013745701489818	1	NA	NA	NA	NA	NA	NA	zinc
I_14555905	I	14555905	zinc_median.EXT	0.1858111875506423	3.013745701489818	1	NA	NA	NA	NA	NA	NA	zinc
I_14557357	I	14557357	zinc_median.EXT	0.1858111875506423	3.013745701489818	1	NA	NA	NA	NA	NA	NA	zinc
I_14558365	I	14558365	zinc_median.EXT	0.1858111875506423	3.013745701489818	1	NA	NA	NA	NA	NA	NA	zinc
I_14560705	I	14560705	zinc_median.EXT	0.1858111875506423	3.013745701489818	1	NA	NA	NA	NA	NA	NA	zinc
I_14560706	I	14560706	zinc_median.EXT	0.1858111875506423	3.013745701489818	1	NA	NA	NA	NA	NA	NA	zinc
I_14570625	I	14570625	zinc_median.EXT	0.1858111875506423	3.013745701489818	1	NA	NA	NA	NA	NA	NA	zinc
I_14571362	I	14571362	zinc_median.EXT	0.1858111875506423	3.013745701489818	1	NA	NA	NA	NA	NA	NA	zinc
I_14588025	I	14588025	zinc_median.EXT	0.23935510790427206	3.013745701489818	1	NA	NA	NA	NA	NA	NA	zinc
I_14594612	I	14594612	zinc_median.EXT	0.07762453698590902	3.013745701489818	1	NA	NA	NA	NA	NA	NA	zinc
I_14598844	I	14598844	zinc_median.EXT	0.07762453698590902	3.013745701489818	1	NA	NA	NA	NA	NA	NA	zinc
I_14602738	I	14602738	zinc_median.EXT	0.07762453698590902	3.013745701489818	1	NA	NA	NA	NA	NA	NA	zinc
I_14606990	I	14606990	zinc_median.EXT	0.09192152199723792	3.013745701489818	1	NA	NA	NA	NA	NA	NA	zinc
I_14607655	I	14607655	zinc_median.EXT	0.09275670280808548	3.013745701489818	1	NA	NA	NA	NA	NA	NA	zinc
I_14612293	I	14612293	zinc_median.EXT	0.09275670280808548	3.013745701489818	1	NA	NA	NA	NA	NA	NA	zinc
I_14619207	I	14619207	zinc_median.EXT	0.06807189135356718	3.013745701489818	1	NA	NA	NA	NA	NA	NA	zinc
I_14635769	I	14635769	zinc_median.EXT	0.04047905988577374	3.013745701489818	1	NA	NA	NA	NA	NA	NA	zinc
I_14637770	I	14637770	zinc_median.EXT	0.06696809289639884	3.013745701489818	1	NA	NA	NA	NA	NA	NA	zinc
I_14639202	I	14639202	zinc_median.EXT	0.06696809289639884	3.013745701489818	1	NA	NA	NA	NA	NA	NA	zinc
I_14640290	I	14640290	zinc_median.EXT	0.06696809289639884	3.013745701489818	1	NA	NA	NA	NA	NA	NA	zinc
I_14645228	I	14645228	zinc_median.EXT	0.08827691156001902	3.013745701489818	1	NA	NA	NA	NA	NA	NA	zinc
I_14646433	I	14646433	zinc_median.EXT	0.11569249964714261	3.013745701489818	1	NA	NA	NA	NA	NA	NA	zinc
I_14651159	I	14651159	zinc_median.EXT	0.05387216088011039	3.013745701489818	1	NA	NA	NA	NA	NA	NA	zinc
I_14653151	I	14653151	zinc_median.EXT	0.05387216088011039	3.013745701489818	1	NA	NA	NA	NA	NA	NA	zinc
I_14661982	I	14661982	zinc_median.EXT	0.03501468728138277	3.013745701489818	1	NA	NA	NA	NA	NA	NA	zinc
I_14662515	I	14662515	zinc_median.EXT	0.03501468728138277	3.013745701489818	1	NA	NA	NA	NA	NA	NA	zinc
I_14663203	I	14663203	zinc_median.EXT	0.03501468728138277	3.013745701489818	1	NA	NA	NA	NA	NA	NA	zinc
I_14666940	I	14666940	zinc_median.EXT	0.057495035859297945	3.013745701489818	1	NA	NA	NA	NA	NA	NA	zinc
I_14668407	I	14668407	zinc_median.EXT	0.057495035859297945	3.013745701489818	1	NA	NA	NA	NA	NA	NA	zinc
I_14668653	I	14668653	zinc_median.EXT	0.057495035859297945	3.013745701489818	1	NA	NA	NA	NA	NA	NA	zinc
I_14674725	I	14674725	zinc_median.EXT	0.05375433016965696	3.013745701489818	1	NA	NA	NA	NA	NA	NA	zinc
I_14682966	I	14682966	zinc_median.EXT	0.025585086469481343	3.013745701489818	1	NA	NA	NA	NA	NA	NA	zinc
I_14683220	I	14683220	zinc_median.EXT	0.025585086469481343	3.013745701489818	1	NA	NA	NA	NA	NA	NA	zinc
I_14691768	I	14691768	zinc_median.EXT	0.025585086469481343	3.013745701489818	1	NA	NA	NA	NA	NA	NA	zinc
I_14692754	I	14692754	zinc_median.EXT	0.025585086469481343	3.013745701489818	1	NA	NA	NA	NA	NA	NA	zinc
I_14696180	I	14696180	zinc_median.EXT	0.025585086469481343	3.013745701489818	1	NA	NA	NA	NA	NA	NA	zinc
I_14696837	I	14696837	zinc_median.EXT	0.025585086469481343	3.013745701489818	1	NA	NA	NA	NA	NA	NA	zinc
I_14698156	I	14698156	zinc_median.EXT	0.024520507993429263	3.013745701489818	1	NA	NA	NA	NA	NA	NA	zinc
I_14702813	I	14702813	zinc_median.EXT	0.01417213071580937	3.013745701489818	1	NA	NA	NA	NA	NA	NA	zinc
I_14702982	I	14702982	zinc_median.EXT	0.013403542167661198	3.013745701489818	1	NA	NA	NA	NA	NA	NA	zinc
I_14704325	I	14704325	zinc_median.EXT	0.013403542167661198	3.013745701489818	1	NA	NA	NA	NA	NA	NA	zinc
I_14705545	I	14705545	zinc_median.EXT	0.013403542167661198	3.013745701489818	1	NA	NA	NA	NA	NA	NA	zinc
I_14707324	I	14707324	zinc_median.EXT	0.013403542167661198	3.013745701489818	1	NA	NA	NA	NA	NA	NA	zinc
I_14710600	I	14710600	zinc_median.EXT	0.01649253462556119	3.013745701489818	1	NA	NA	NA	NA	NA	NA	zinc
I_14715905	I	14715905	zinc_median.EXT	0.02060079671393821	3.013745701489818	1	NA	NA	NA	NA	NA	NA	zinc
I_14717977	I	14717977	zinc_median.EXT	0.02060079671393821	3.013745701489818	1	NA	NA	NA	NA	NA	NA	zinc
I_14721276	I	14721276	zinc_median.EXT	0.02060079671393821	3.013745701489818	1	NA	NA	NA	NA	NA	NA	zinc
I_14734963	I	14734963	zinc_median.EXT	0.02060079671393821	3.013745701489818	1	NA	NA	NA	NA	NA	NA	zinc
I_14743544	I	14743544	zinc_median.EXT	0.02060079671393821	3.013745701489818	1	NA	NA	NA	NA	NA	NA	zinc
I_14744485	I	14744485	zinc_median.EXT	0.053946029890610085	3.013745701489818	1	NA	NA	NA	NA	NA	NA	zinc
I_14755839	I	14755839	zinc_median.EXT	0.040330382573087534	3.013745701489818	1	NA	NA	NA	NA	NA	NA	zinc
I_14760191	I	14760191	zinc_median.EXT	0.040330382573087534	3.013745701489818	1	NA	NA	NA	NA	NA	NA	zinc
I_14762005	I	14762005	zinc_median.EXT	0.040330382573087534	3.013745701489818	1	NA	NA	NA	NA	NA	NA	zinc
I_14763117	I	14763117	zinc_median.EXT	0.040330382573087534	3.013745701489818	1	NA	NA	NA	NA	NA	NA	zinc
I_14763403	I	14763403	zinc_median.EXT	0.040330382573087534	3.013745701489818	1	NA	NA	NA	NA	NA	NA	zinc
I_14766317	I	14766317	zinc_median.EXT	0.04499814913925137	3.013745701489818	1	NA	NA	NA	NA	NA	NA	zinc
I_14767397	I	14767397	zinc_median.EXT	0.0506719779047757	3.013745701489818	1	NA	NA	NA	NA	NA	NA	zinc
I_14768030	I	14768030	zinc_median.EXT	0.0506719779047757	3.013745701489818	1	NA	NA	NA	NA	NA	NA	zinc
I_14769863	I	14769863	zinc_median.EXT	0.0506719779047757	3.013745701489818	1	NA	NA	NA	NA	NA	NA	zinc
I_14774273	I	14774273	zinc_median.EXT	0.05185558567733881	3.013745701489818	1	NA	NA	NA	NA	NA	NA	zinc
I_14775100	I	14775100	zinc_median.EXT	0.05185558567733881	3.013745701489818	1	NA	NA	NA	NA	NA	NA	zinc
I_14775931	I	14775931	zinc_median.EXT	0.056894299923716016	3.013745701489818	1	NA	NA	NA	NA	NA	NA	zinc
I_14776886	I	14776886	zinc_median.EXT	0.0628749426378554	3.013745701489818	1	NA	NA	NA	NA	NA	NA	zinc
I_14777598	I	14777598	zinc_median.EXT	0.0628749426378554	3.013745701489818	1	NA	NA	NA	NA	NA	NA	zinc
I_14778655	I	14778655	zinc_median.EXT	0.0628749426378554	3.013745701489818	1	NA	NA	NA	NA	NA	NA	zinc
I_14779325	I	14779325	zinc_median.EXT	0.0628749426378554	3.013745701489818	1	NA	NA	NA	NA	NA	NA	zinc
I_14782858	I	14782858	zinc_median.EXT	0.0628749426378554	3.013745701489818	1	NA	NA	NA	NA	NA	NA	zinc
I_14783694	I	14783694	zinc_median.EXT	0.0628749426378554	3.013745701489818	1	NA	NA	NA	NA	NA	NA	zinc
I_14788131	I	14788131	zinc_median.EXT	7.794985152581132e-4	3.013745701489818	1	NA	NA	NA	NA	NA	NA	zinc
I_14797233	I	14797233	zinc_median.EXT	7.794985152581132e-4	3.013745701489818	1	NA	NA	NA	NA	NA	NA	zinc
I_14799168	I	14799168	zinc_median.EXT	0.002437632606356026	3.013745701489818	1	NA	NA	NA	NA	NA	NA	zinc
I_14809107	I	14809107	zinc_median.EXT	0.014551980950519178	3.013745701489818	1	NA	NA	NA	NA	NA	NA	zinc
I_14811508	I	14811508	zinc_median.EXT	0.014551980950519178	3.013745701489818	1	NA	NA	NA	NA	NA	NA	zinc
I_14821667	I	14821667	zinc_median.EXT	0.004225499069350372	3.013745701489818	1	NA	NA	NA	NA	NA	NA	zinc
I_14827067	I	14827067	zinc_median.EXT	0.0019949117485232866	3.013745701489818	1	NA	NA	NA	NA	NA	NA	zinc
I_14828127	I	14828127	zinc_median.EXT	0.0019949117485232866	3.013745701489818	1	NA	NA	NA	NA	NA	NA	zinc
I_14832565	I	14832565	zinc_median.EXT	0.0037399441814420053	3.013745701489818	1	NA	NA	NA	NA	NA	NA	zinc
I_14834574	I	14834574	zinc_median.EXT	0.0037399441814420053	3.013745701489818	1	NA	NA	NA	NA	NA	NA	zinc
I_14838357	I	14838357	zinc_median.EXT	0.0037399441814420053	3.013745701489818	1	NA	NA	NA	NA	NA	NA	zinc
I_14842185	I	14842185	zinc_median.EXT	0.0037399441814420053	3.013745701489818	1	NA	NA	NA	NA	NA	NA	zinc
I_14844275	I	14844275	zinc_median.EXT	0.0037399441814420053	3.013745701489818	1	NA	NA	NA	NA	NA	NA	zinc
I_14845874	I	14845874	zinc_median.EXT	0.0037399441814420053	3.013745701489818	1	NA	NA	NA	NA	NA	NA	zinc
I_14854921	I	14854921	zinc_median.EXT	0.0037399441814420053	3.013745701489818	1	NA	NA	NA	NA	NA	NA	zinc
I_14863715	I	14863715	zinc_median.EXT	0.0037399441814420053	3.013745701489818	1	NA	NA	NA	NA	NA	NA	zinc
I_14874140	I	14874140	zinc_median.EXT	8.587259747107646e-5	3.013745701489818	1	NA	NA	NA	NA	NA	NA	zinc
I_14875249	I	14875249	zinc_median.EXT	8.587259747107646e-5	3.013745701489818	1	NA	NA	NA	NA	NA	NA	zinc
I_14878614	I	14878614	zinc_median.EXT	8.587259747107646e-5	3.013745701489818	1	NA	NA	NA	NA	NA	NA	zinc
I_14879178	I	14879178	zinc_median.EXT	8.587259747107646e-5	3.013745701489818	1	NA	NA	NA	NA	NA	NA	zinc
I_14879856	I	14879856	zinc_median.EXT	1.8925341767667706e-4	3.013745701489818	1	NA	NA	NA	NA	NA	NA	zinc
I_14893003	I	14893003	zinc_median.EXT	3.657720672524041e-4	3.013745701489818	1	NA	NA	NA	NA	NA	NA	zinc
I_14896937	I	14896937	zinc_median.EXT	3.657720672524041e-4	3.013745701489818	1	NA	NA	NA	NA	NA	NA	zinc
I_14898607	I	14898607	zinc_median.EXT	3.657720672524041e-4	3.013745701489818	1	NA	NA	NA	NA	NA	NA	zinc
I_14906125	I	14906125	zinc_median.EXT	0.005688222266344443	3.013745701489818	1	NA	NA	NA	NA	NA	NA	zinc
I_14913657	I	14913657	zinc_median.EXT	0.005688222266344443	3.013745701489818	1	NA	NA	NA	NA	NA	NA	zinc
I_14919923	I	14919923	zinc_median.EXT	0.015121493737838759	3.013745701489818	1	NA	NA	NA	NA	NA	NA	zinc
I_14921034	I	14921034	zinc_median.EXT	0.021401491725837454	3.013745701489818	1	NA	NA	NA	NA	NA	NA	zinc
I_14926629	I	14926629	zinc_median.EXT	0.021401491725837454	3.013745701489818	1	NA	NA	NA	NA	NA	NA	zinc
I_14950601	I	14950601	zinc_median.EXT	0.021401491725837454	3.013745701489818	1	NA	NA	NA	NA	NA	NA	zinc
I_14963052	I	14963052	zinc_median.EXT	0.006535201182343117	3.013745701489818	1	NA	NA	NA	NA	NA	NA	zinc
I_14994340	I	14994340	zinc_median.EXT	0.006535201182343117	3.013745701489818	1	NA	NA	NA	NA	NA	NA	zinc
I_15008707	I	15008707	zinc_median.EXT	0.006535201182343117	3.013745701489818	1	NA	NA	NA	NA	NA	NA	zinc
I_15048468	I	15048468	zinc_median.EXT	0.006535201182343117	3.013745701489818	1	NA	NA	NA	NA	NA	NA	zinc
I_15052955	I	15052955	zinc_median.EXT	0.006535201182343117	3.013745701489818	1	NA	NA	NA	NA	NA	NA	zinc
I_15055212	I	15055212	zinc_median.EXT	0.016329314554197085	3.013745701489818	1	NA	NA	NA	NA	NA	NA	zinc
I_15058920	I	15058920	zinc_median.EXT	0.009174499849246604	3.013745701489818	1	NA	NA	NA	NA	NA	NA	zinc
II_6368	II	6368	zinc_median.EXT	0.0211898698490296	3.013745701489818	1	NA	NA	NA	NA	NA	NA	zinc
II_9186	II	9186	zinc_median.EXT	0.019154065605751624	3.013745701489818	1	NA	NA	NA	NA	NA	NA	zinc
II_38371	II	38371	zinc_median.EXT	0.019154065605751624	3.013745701489818	1	NA	NA	NA	NA	NA	NA	zinc
II_153281	II	153281	zinc_median.EXT	0.019154065605751624	3.013745701489818	1	NA	NA	NA	NA	NA	NA	zinc
II_168920	II	168920	zinc_median.EXT	0.019154065605751624	3.013745701489818	1	NA	NA	NA	NA	NA	NA	zinc
II_249866	II	249866	zinc_median.EXT	0.019154065605751624	3.013745701489818	1	NA	NA	NA	NA	NA	NA	zinc
II_343260	II	343260	zinc_median.EXT	0.019154065605751624	3.013745701489818	1	NA	NA	NA	NA	NA	NA	zinc
II_344280	II	344280	zinc_median.EXT	0.019154065605751624	3.013745701489818	1	NA	NA	NA	NA	NA	NA	zinc
II_352386	II	352386	zinc_median.EXT	0.006102071207443713	3.013745701489818	1	NA	NA	NA	NA	NA	NA	zinc
II_405260	II	405260	zinc_median.EXT	0.0038507841713251393	3.013745701489818	1	NA	NA	NA	NA	NA	NA	zinc
II_409392	II	409392	zinc_median.EXT	0.0038507841713251393	3.013745701489818	1	NA	NA	NA	NA	NA	NA	zinc
II_457115	II	457115	zinc_median.EXT	0.0038507841713251393	3.013745701489818	1	NA	NA	NA	NA	NA	NA	zinc
II_487967	II	487967	zinc_median.EXT	0.0038507841713251393	3.013745701489818	1	NA	NA	NA	NA	NA	NA	zinc
II_499064	II	499064	zinc_median.EXT	0.0038507841713251393	3.013745701489818	1	NA	NA	NA	NA	NA	NA	zinc
II_503527	II	503527	zinc_median.EXT	0.0038507841713251393	3.013745701489818	1	NA	NA	NA	NA	NA	NA	zinc
II_505240	II	505240	zinc_median.EXT	0.0038507841713251393	3.013745701489818	1	NA	NA	NA	NA	NA	NA	zinc
II_533080	II	533080	zinc_median.EXT	0.0038507841713251393	3.013745701489818	1	NA	NA	NA	NA	NA	NA	zinc
II_567519	II	567519	zinc_median.EXT	0.0038507841713251393	3.013745701489818	1	NA	NA	NA	NA	NA	NA	zinc
II_591211	II	591211	zinc_median.EXT	0.004084647994559855	3.013745701489818	1	NA	NA	NA	NA	NA	NA	zinc
II_594482	II	594482	zinc_median.EXT	0.031995946175964816	3.013745701489818	1	NA	NA	NA	NA	NA	NA	zinc
II_606293	II	606293	zinc_median.EXT	0.031995946175964816	3.013745701489818	1	NA	NA	NA	NA	NA	NA	zinc
II_618295	II	618295	zinc_median.EXT	0.031995946175964816	3.013745701489818	1	NA	NA	NA	NA	NA	NA	zinc
II_643539	II	643539	zinc_median.EXT	0.031995946175964816	3.013745701489818	1	NA	NA	NA	NA	NA	NA	zinc
II_651789	II	651789	zinc_median.EXT	0.031995946175964816	3.013745701489818	1	NA	NA	NA	NA	NA	NA	zinc
II_652361	II	652361	zinc_median.EXT	0.031995946175964816	3.013745701489818	1	NA	NA	NA	NA	NA	NA	zinc
II_652393	II	652393	zinc_median.EXT	0.031995946175964816	3.013745701489818	1	NA	NA	NA	NA	NA	NA	zinc
II_658806	II	658806	zinc_median.EXT	0.031995946175964816	3.013745701489818	1	NA	NA	NA	NA	NA	NA	zinc
II_659261	II	659261	zinc_median.EXT	0.031995946175964816	3.013745701489818	1	NA	NA	NA	NA	NA	NA	zinc
II_659986	II	659986	zinc_median.EXT	0.031995946175964816	3.013745701489818	1	NA	NA	NA	NA	NA	NA	zinc
II_663021	II	663021	zinc_median.EXT	0.031995946175964816	3.013745701489818	1	NA	NA	NA	NA	NA	NA	zinc
II_669698	II	669698	zinc_median.EXT	0.031995946175964816	3.013745701489818	1	NA	NA	NA	NA	NA	NA	zinc
II_683543	II	683543	zinc_median.EXT	0.03146489924524812	3.013745701489818	1	NA	NA	NA	NA	NA	NA	zinc
II_688252	II	688252	zinc_median.EXT	0.03146489924524812	3.013745701489818	1	NA	NA	NA	NA	NA	NA	zinc
II_693206	II	693206	zinc_median.EXT	0.03146489924524812	3.013745701489818	1	NA	NA	NA	NA	NA	NA	zinc
II_708299	II	708299	zinc_median.EXT	0.03146489924524812	3.013745701489818	1	NA	NA	NA	NA	NA	NA	zinc
II_714839	II	714839	zinc_median.EXT	0.03146489924524812	3.013745701489818	1	NA	NA	NA	NA	NA	NA	zinc
II_717830	II	717830	zinc_median.EXT	0.0104122848889004	3.013745701489818	1	NA	NA	NA	NA	NA	NA	zinc
II_719111	II	719111	zinc_median.EXT	0.0104122848889004	3.013745701489818	1	NA	NA	NA	NA	NA	NA	zinc
II_719430	II	719430	zinc_median.EXT	0.0104122848889004	3.013745701489818	1	NA	NA	NA	NA	NA	NA	zinc
II_733570	II	733570	zinc_median.EXT	0.0104122848889004	3.013745701489818	1	NA	NA	NA	NA	NA	NA	zinc
II_736515	II	736515	zinc_median.EXT	0.0104122848889004	3.013745701489818	1	NA	NA	NA	NA	NA	NA	zinc
II_736677	II	736677	zinc_median.EXT	0.0104122848889004	3.013745701489818	1	NA	NA	NA	NA	NA	NA	zinc
II_737015	II	737015	zinc_median.EXT	0.0026050191275012176	3.013745701489818	1	NA	NA	NA	NA	NA	NA	zinc
II_737076	II	737076	zinc_median.EXT	0.00499915878987579	3.013745701489818	1	NA	NA	NA	NA	NA	NA	zinc
II_740888	II	740888	zinc_median.EXT	0.005590742333290791	3.013745701489818	1	NA	NA	NA	NA	NA	NA	zinc
II_741896	II	741896	zinc_median.EXT	0.005590742333290791	3.013745701489818	1	NA	NA	NA	NA	NA	NA	zinc
II_753124	II	753124	zinc_median.EXT	0.005590742333290791	3.013745701489818	1	NA	NA	NA	NA	NA	NA	zinc
II_755334	II	755334	zinc_median.EXT	0.002215742424650377	3.013745701489818	1	NA	NA	NA	NA	NA	NA	zinc
II_765839	II	765839	zinc_median.EXT	3.354529761887913e-4	3.013745701489818	1	NA	NA	NA	NA	NA	NA	zinc
II_786256	II	786256	zinc_median.EXT	3.354529761887913e-4	3.013745701489818	1	NA	NA	NA	NA	NA	NA	zinc
II_815429	II	815429	zinc_median.EXT	0.014879371947779085	3.013745701489818	1	NA	NA	NA	NA	NA	NA	zinc
II_831837	II	831837	zinc_median.EXT	0.014879371947779085	3.013745701489818	1	NA	NA	NA	NA	NA	NA	zinc
II_843384	II	843384	zinc_median.EXT	0.014879371947779085	3.013745701489818	1	NA	NA	NA	NA	NA	NA	zinc
II_857941	II	857941	zinc_median.EXT	0.023909314057753	3.013745701489818	1	NA	NA	NA	NA	NA	NA	zinc
II_869219	II	869219	zinc_median.EXT	0.003864305850850021	3.013745701489818	1	NA	NA	NA	NA	NA	NA	zinc
II_900675	II	900675	zinc_median.EXT	0.003864305850850021	3.013745701489818	1	NA	NA	NA	NA	NA	NA	zinc
II_906013	II	906013	zinc_median.EXT	0.003864305850850021	3.013745701489818	1	NA	NA	NA	NA	NA	NA	zinc
II_907474	II	907474	zinc_median.EXT	0.0026446637588610003	3.013745701489818	1	NA	NA	NA	NA	NA	NA	zinc
II_913646	II	913646	zinc_median.EXT	0.005131118006283908	3.013745701489818	1	NA	NA	NA	NA	NA	NA	zinc
II_916957	II	916957	zinc_median.EXT	0.005131118006283908	3.013745701489818	1	NA	NA	NA	NA	NA	NA	zinc
II_925446	II	925446	zinc_median.EXT	0.005131118006283908	3.013745701489818	1	NA	NA	NA	NA	NA	NA	zinc
II_941037	II	941037	zinc_median.EXT	1.3629287305331127e-4	3.013745701489818	1	NA	NA	NA	NA	NA	NA	zinc
II_952791	II	952791	zinc_median.EXT	1.3629287305331127e-4	3.013745701489818	1	NA	NA	NA	NA	NA	NA	zinc
II_955033	II	955033	zinc_median.EXT	0.001226007936025158	3.013745701489818	1	NA	NA	NA	NA	NA	NA	zinc
II_973124	II	973124	zinc_median.EXT	0.006203161606659367	3.013745701489818	1	NA	NA	NA	NA	NA	NA	zinc
II_982259	II	982259	zinc_median.EXT	0.0028398667580320732	3.013745701489818	1	NA	NA	NA	NA	NA	NA	zinc
II_991617	II	991617	zinc_median.EXT	0.027148097294303997	3.013745701489818	1	NA	NA	NA	NA	NA	NA	zinc
II_992040	II	992040	zinc_median.EXT	0.057847015640685895	3.013745701489818	1	NA	NA	NA	NA	NA	NA	zinc
II_1001182	II	1001182	zinc_median.EXT	0.057847015640685895	3.013745701489818	1	NA	NA	NA	NA	NA	NA	zinc
II_1001529	II	1001529	zinc_median.EXT	0.057847015640685895	3.013745701489818	1	NA	NA	NA	NA	NA	NA	zinc
II_1001778	II	1001778	zinc_median.EXT	0.057847015640685895	3.013745701489818	1	NA	NA	NA	NA	NA	NA	zinc
II_1002925	II	1002925	zinc_median.EXT	0.057847015640685895	3.013745701489818	1	NA	NA	NA	NA	NA	NA	zinc
II_1027505	II	1027505	zinc_median.EXT	0.057847015640685895	3.013745701489818	1	NA	NA	NA	NA	NA	NA	zinc
II_1031489	II	1031489	zinc_median.EXT	0.057847015640685895	3.013745701489818	1	NA	NA	NA	NA	NA	NA	zinc
II_1040750	II	1040750	zinc_median.EXT	0.057847015640685895	3.013745701489818	1	NA	NA	NA	NA	NA	NA	zinc
II_1041031	II	1041031	zinc_median.EXT	0.057847015640685895	3.013745701489818	1	NA	NA	NA	NA	NA	NA	zinc
II_1041078	II	1041078	zinc_median.EXT	0.057847015640685895	3.013745701489818	1	NA	NA	NA	NA	NA	NA	zinc
II_1041137	II	1041137	zinc_median.EXT	0.057847015640685895	3.013745701489818	1	NA	NA	NA	NA	NA	NA	zinc
II_1041546	II	1041546	zinc_median.EXT	0.057847015640685895	3.013745701489818	1	NA	NA	NA	NA	NA	NA	zinc
II_1041816	II	1041816	zinc_median.EXT	0.057847015640685895	3.013745701489818	1	NA	NA	NA	NA	NA	NA	zinc
II_1042378	II	1042378	zinc_median.EXT	0.057847015640685895	3.013745701489818	1	NA	NA	NA	NA	NA	NA	zinc
II_1048134	II	1048134	zinc_median.EXT	0.057847015640685895	3.013745701489818	1	NA	NA	NA	NA	NA	NA	zinc
II_1048319	II	1048319	zinc_median.EXT	0.057847015640685895	3.013745701489818	1	NA	NA	NA	NA	NA	NA	zinc
II_1048435	II	1048435	zinc_median.EXT	0.057847015640685895	3.013745701489818	1	NA	NA	NA	NA	NA	NA	zinc
II_1049598	II	1049598	zinc_median.EXT	0.057847015640685895	3.013745701489818	1	NA	NA	NA	NA	NA	NA	zinc
II_1050505	II	1050505	zinc_median.EXT	0.057847015640685895	3.013745701489818	1	NA	NA	NA	NA	NA	NA	zinc
II_1070107	II	1070107	zinc_median.EXT	0.057847015640685895	3.013745701489818	1	NA	NA	NA	NA	NA	NA	zinc
II_1070159	II	1070159	zinc_median.EXT	0.13674820520177247	3.013745701489818	1	NA	NA	NA	NA	NA	NA	zinc
II_1070283	II	1070283	zinc_median.EXT	0.13674820520177247	3.013745701489818	1	NA	NA	NA	NA	NA	NA	zinc
II_1070341	II	1070341	zinc_median.EXT	0.13674820520177247	3.013745701489818	1	NA	NA	NA	NA	NA	NA	zinc
II_1072393	II	1072393	zinc_median.EXT	0.057847015640685895	3.013745701489818	1	NA	NA	NA	NA	NA	NA	zinc
II_1092170	II	1092170	zinc_median.EXT	0.057847015640685895	3.013745701489818	1	NA	NA	NA	NA	NA	NA	zinc
II_1107963	II	1107963	zinc_median.EXT	0.057847015640685895	3.013745701489818	1	NA	NA	NA	NA	NA	NA	zinc
II_1114871	II	1114871	zinc_median.EXT	0.057847015640685895	3.013745701489818	1	NA	NA	NA	NA	NA	NA	zinc
II_1121505	II	1121505	zinc_median.EXT	0.057847015640685895	3.013745701489818	1	NA	NA	NA	NA	NA	NA	zinc
II_1135848	II	1135848	zinc_median.EXT	0.057847015640685895	3.013745701489818	1	NA	NA	NA	NA	NA	NA	zinc
II_1137072	II	1137072	zinc_median.EXT	0.057847015640685895	3.013745701489818	1	NA	NA	NA	NA	NA	NA	zinc
II_1164001	II	1164001	zinc_median.EXT	0.057847015640685895	3.013745701489818	1	NA	NA	NA	NA	NA	NA	zinc
II_1164068	II	1164068	zinc_median.EXT	0.057847015640685895	3.013745701489818	1	NA	NA	NA	NA	NA	NA	zinc
II_1171825	II	1171825	zinc_median.EXT	0.05562324803654808	3.013745701489818	1	NA	NA	NA	NA	NA	NA	zinc
II_1173098	II	1173098	zinc_median.EXT	0.05562324803654808	3.013745701489818	1	NA	NA	NA	NA	NA	NA	zinc
II_1186750	II	1186750	zinc_median.EXT	0.05562324803654808	3.013745701489818	1	NA	NA	NA	NA	NA	NA	zinc
II_1192233	II	1192233	zinc_median.EXT	0.09834496359307637	3.013745701489818	1	NA	NA	NA	NA	NA	NA	zinc
II_1211577	II	1211577	zinc_median.EXT	0.17935708107560075	3.013745701489818	1	NA	NA	NA	NA	NA	NA	zinc
II_1223891	II	1223891	zinc_median.EXT	0.17935708107560075	3.013745701489818	1	NA	NA	NA	NA	NA	NA	zinc
II_1238714	II	1238714	zinc_median.EXT	0.20503874830609106	3.013745701489818	1	NA	NA	NA	NA	NA	NA	zinc
II_1244551	II	1244551	zinc_median.EXT	0.20503874830609106	3.013745701489818	1	NA	NA	NA	NA	NA	NA	zinc
II_1248004	II	1248004	zinc_median.EXT	0.20503874830609106	3.013745701489818	1	NA	NA	NA	NA	NA	NA	zinc
II_1278144	II	1278144	zinc_median.EXT	0.14691757912074774	3.013745701489818	1	NA	NA	NA	NA	NA	NA	zinc
II_1289608	II	1289608	zinc_median.EXT	0.14691757912074774	3.013745701489818	1	NA	NA	NA	NA	NA	NA	zinc
II_1296443	II	1296443	zinc_median.EXT	0.14691757912074774	3.013745701489818	1	NA	NA	NA	NA	NA	NA	zinc
II_1324489	II	1324489	zinc_median.EXT	0.14691757912074774	3.013745701489818	1	NA	NA	NA	NA	NA	NA	zinc
II_1348804	II	1348804	zinc_median.EXT	0.14691757912074774	3.013745701489818	1	NA	NA	NA	NA	NA	NA	zinc
II_1358358	II	1358358	zinc_median.EXT	0.14691757912074774	3.013745701489818	1	NA	NA	NA	NA	NA	NA	zinc
II_1363110	II	1363110	zinc_median.EXT	0.14691757912074774	3.013745701489818	1	NA	NA	NA	NA	NA	NA	zinc
II_1376703	II	1376703	zinc_median.EXT	0.14691757912074774	3.013745701489818	1	NA	NA	NA	NA	NA	NA	zinc
II_1384108	II	1384108	zinc_median.EXT	0.11153893537052442	3.013745701489818	1	NA	NA	NA	NA	NA	NA	zinc
II_1387673	II	1387673	zinc_median.EXT	0.11153893537052442	3.013745701489818	1	NA	NA	NA	NA	NA	NA	zinc
II_1414185	II	1414185	zinc_median.EXT	0.1334021459001439	3.013745701489818	1	NA	NA	NA	NA	NA	NA	zinc
II_1416870	II	1416870	zinc_median.EXT	0.10400461900421197	3.013745701489818	1	NA	NA	NA	NA	NA	NA	zinc
II_1417887	II	1417887	zinc_median.EXT	0.10400461900421197	3.013745701489818	1	NA	NA	NA	NA	NA	NA	zinc
II_1418895	II	1418895	zinc_median.EXT	0.10400461900421197	3.013745701489818	1	NA	NA	NA	NA	NA	NA	zinc
II_1422477	II	1422477	zinc_median.EXT	0.10400461900421197	3.013745701489818	1	NA	NA	NA	NA	NA	NA	zinc
II_1427688	II	1427688	zinc_median.EXT	0.10400461900421197	3.013745701489818	1	NA	NA	NA	NA	NA	NA	zinc
II_1428905	II	1428905	zinc_median.EXT	0.10400461900421197	3.013745701489818	1	NA	NA	NA	NA	NA	NA	zinc
II_1489106	II	1489106	zinc_median.EXT	0.10400461900421197	3.013745701489818	1	NA	NA	NA	NA	NA	NA	zinc
II_1494417	II	1494417	zinc_median.EXT	0.10400461900421197	3.013745701489818	1	NA	NA	NA	NA	NA	NA	zinc
II_1501777	II	1501777	zinc_median.EXT	0.10400461900421197	3.013745701489818	1	NA	NA	NA	NA	NA	NA	zinc
II_1523287	II	1523287	zinc_median.EXT	0.057019897376004526	3.013745701489818	1	NA	NA	NA	NA	NA	NA	zinc
II_1527253	II	1527253	zinc_median.EXT	0.057019897376004526	3.013745701489818	1	NA	NA	NA	NA	NA	NA	zinc
II_1527254	II	1527254	zinc_median.EXT	0.057019897376004526	3.013745701489818	1	NA	NA	NA	NA	NA	NA	zinc
II_1531314	II	1531314	zinc_median.EXT	0.057019897376004526	3.013745701489818	1	NA	NA	NA	NA	NA	NA	zinc
II_1531492	II	1531492	zinc_median.EXT	0.057019897376004526	3.013745701489818	1	NA	NA	NA	NA	NA	NA	zinc
II_1531501	II	1531501	zinc_median.EXT	0.057019897376004526	3.013745701489818	1	NA	NA	NA	NA	NA	NA	zinc
II_1531731	II	1531731	zinc_median.EXT	0.057019897376004526	3.013745701489818	1	NA	NA	NA	NA	NA	NA	zinc
II_1532502	II	1532502	zinc_median.EXT	0.057019897376004526	3.013745701489818	1	NA	NA	NA	NA	NA	NA	zinc
II_1533403	II	1533403	zinc_median.EXT	0.057019897376004526	3.013745701489818	1	NA	NA	NA	NA	NA	NA	zinc
II_1534119	II	1534119	zinc_median.EXT	0.057019897376004526	3.013745701489818	1	NA	NA	NA	NA	NA	NA	zinc
II_1534254	II	1534254	zinc_median.EXT	0.057019897376004526	3.013745701489818	1	NA	NA	NA	NA	NA	NA	zinc
II_1534317	II	1534317	zinc_median.EXT	0.057019897376004526	3.013745701489818	1	NA	NA	NA	NA	NA	NA	zinc
II_1534604	II	1534604	zinc_median.EXT	0.057019897376004526	3.013745701489818	1	NA	NA	NA	NA	NA	NA	zinc
II_1535118	II	1535118	zinc_median.EXT	0.057019897376004526	3.013745701489818	1	NA	NA	NA	NA	NA	NA	zinc
II_1535122	II	1535122	zinc_median.EXT	0.03599042863110025	3.013745701489818	1	NA	NA	NA	NA	NA	NA	zinc
II_1535372	II	1535372	zinc_median.EXT	0.03599042863110025	3.013745701489818	1	NA	NA	NA	NA	NA	NA	zinc
II_1537424	II	1537424	zinc_median.EXT	0.057019897376004526	3.013745701489818	1	NA	NA	NA	NA	NA	NA	zinc
II_1537680	II	1537680	zinc_median.EXT	0.057019897376004526	3.013745701489818	1	NA	NA	NA	NA	NA	NA	zinc
II_1538050	II	1538050	zinc_median.EXT	0.057019897376004526	3.013745701489818	1	NA	NA	NA	NA	NA	NA	zinc
II_1538393	II	1538393	zinc_median.EXT	0.04794259956430511	3.013745701489818	1	NA	NA	NA	NA	NA	NA	zinc
II_1538855	II	1538855	zinc_median.EXT	0.04309673235897995	3.013745701489818	1	NA	NA	NA	NA	NA	NA	zinc
II_1539033	II	1539033	zinc_median.EXT	0.038751637753954724	3.013745701489818	1	NA	NA	NA	NA	NA	NA	zinc
II_1539276	II	1539276	zinc_median.EXT	0.04018721541768039	3.013745701489818	1	NA	NA	NA	NA	NA	NA	zinc
II_1539302	II	1539302	zinc_median.EXT	0.04794259956430511	3.013745701489818	1	NA	NA	NA	NA	NA	NA	zinc
II_1539689	II	1539689	zinc_median.EXT	0.04794259956430511	3.013745701489818	1	NA	NA	NA	NA	NA	NA	zinc
II_1539874	II	1539874	zinc_median.EXT	0.05751187826023874	3.013745701489818	1	NA	NA	NA	NA	NA	NA	zinc
II_1544978	II	1544978	zinc_median.EXT	0.057019897376004526	3.013745701489818	1	NA	NA	NA	NA	NA	NA	zinc
II_1545976	II	1545976	zinc_median.EXT	0.057019897376004526	3.013745701489818	1	NA	NA	NA	NA	NA	NA	zinc
II_1546335	II	1546335	zinc_median.EXT	0.057019897376004526	3.013745701489818	1	NA	NA	NA	NA	NA	NA	zinc
II_1546805	II	1546805	zinc_median.EXT	0.057019897376004526	3.013745701489818	1	NA	NA	NA	NA	NA	NA	zinc
II_1547773	II	1547773	zinc_median.EXT	0.057019897376004526	3.013745701489818	1	NA	NA	NA	NA	NA	NA	zinc
II_1568779	II	1568779	zinc_median.EXT	0.057019897376004526	3.013745701489818	1	NA	NA	NA	NA	NA	NA	zinc
II_1568885	II	1568885	zinc_median.EXT	0.11833638726296505	3.013745701489818	1	NA	NA	NA	NA	NA	NA	zinc
II_1569019	II	1569019	zinc_median.EXT	0.057019897376004526	3.013745701489818	1	NA	NA	NA	NA	NA	NA	zinc
II_1569524	II	1569524	zinc_median.EXT	0.057019897376004526	3.013745701489818	1	NA	NA	NA	NA	NA	NA	zinc
II_1572482	II	1572482	zinc_median.EXT	0.057019897376004526	3.013745701489818	1	NA	NA	NA	NA	NA	NA	zinc
II_1572632	II	1572632	zinc_median.EXT	0.057019897376004526	3.013745701489818	1	NA	NA	NA	NA	NA	NA	zinc
II_1572772	II	1572772	zinc_median.EXT	0.057019897376004526	3.013745701489818	1	NA	NA	NA	NA	NA	NA	zinc
II_1573058	II	1573058	zinc_median.EXT	0.057019897376004526	3.013745701489818	1	NA	NA	NA	NA	NA	NA	zinc
II_1575902	II	1575902	zinc_median.EXT	0.057019897376004526	3.013745701489818	1	NA	NA	NA	NA	NA	NA	zinc
II_1579399	II	1579399	zinc_median.EXT	0.057019897376004526	3.013745701489818	1	NA	NA	NA	NA	NA	NA	zinc
II_1580786	II	1580786	zinc_median.EXT	0.057019897376004526	3.013745701489818	1	NA	NA	NA	NA	NA	NA	zinc
II_1580817	II	1580817	zinc_median.EXT	0.057019897376004526	3.013745701489818	1	NA	NA	NA	NA	NA	NA	zinc
II_1581386	II	1581386	zinc_median.EXT	0.057019897376004526	3.013745701489818	1	NA	NA	NA	NA	NA	NA	zinc
II_1581506	II	1581506	zinc_median.EXT	0.057019897376004526	3.013745701489818	1	NA	NA	NA	NA	NA	NA	zinc
II_1582772	II	1582772	zinc_median.EXT	0.057019897376004526	3.013745701489818	1	NA	NA	NA	NA	NA	NA	zinc
II_1582883	II	1582883	zinc_median.EXT	0.11833638726296505	3.013745701489818	1	NA	NA	NA	NA	NA	NA	zinc
II_1582925	II	1582925	zinc_median.EXT	0.11833638726296505	3.013745701489818	1	NA	NA	NA	NA	NA	NA	zinc
II_1583275	II	1583275	zinc_median.EXT	0.057019897376004526	3.013745701489818	1	NA	NA	NA	NA	NA	NA	zinc
II_1589527	II	1589527	zinc_median.EXT	0.057019897376004526	3.013745701489818	1	NA	NA	NA	NA	NA	NA	zinc
II_1592799	II	1592799	zinc_median.EXT	0.057019897376004526	3.013745701489818	1	NA	NA	NA	NA	NA	NA	zinc
II_1593566	II	1593566	zinc_median.EXT	0.057019897376004526	3.013745701489818	1	NA	NA	NA	NA	NA	NA	zinc
II_1599002	II	1599002	zinc_median.EXT	0.02454334442230675	3.013745701489818	1	NA	NA	NA	NA	NA	NA	zinc
II_1605015	II	1605015	zinc_median.EXT	0.003439989825313477	3.013745701489818	1	NA	NA	NA	NA	NA	NA	zinc
II_1607237	II	1607237	zinc_median.EXT	6.686239664771207e-4	3.013745701489818	1	NA	NA	NA	NA	NA	NA	zinc
II_1614199	II	1614199	zinc_median.EXT	6.686239664771207e-4	3.013745701489818	1	NA	NA	NA	NA	NA	NA	zinc
II_1614400	II	1614400	zinc_median.EXT	6.686239664771207e-4	3.013745701489818	1	NA	NA	NA	NA	NA	NA	zinc
II_1615613	II	1615613	zinc_median.EXT	6.686239664771207e-4	3.013745701489818	1	NA	NA	NA	NA	NA	NA	zinc
II_1615932	II	1615932	zinc_median.EXT	6.686239664771207e-4	3.013745701489818	1	NA	NA	NA	NA	NA	NA	zinc
II_1616045	II	1616045	zinc_median.EXT	6.686239664771207e-4	3.013745701489818	1	NA	NA	NA	NA	NA	NA	zinc
II_1616198	II	1616198	zinc_median.EXT	6.686239664771207e-4	3.013745701489818	1	NA	NA	NA	NA	NA	NA	zinc
II_1618355	II	1618355	zinc_median.EXT	6.686239664771207e-4	3.013745701489818	1	NA	NA	NA	NA	NA	NA	zinc
II_1618934	II	1618934	zinc_median.EXT	6.686239664771207e-4	3.013745701489818	1	NA	NA	NA	NA	NA	NA	zinc
II_1619961	II	1619961	zinc_median.EXT	6.686239664771207e-4	3.013745701489818	1	NA	NA	NA	NA	NA	NA	zinc
II_1619984	II	1619984	zinc_median.EXT	6.686239664771207e-4	3.013745701489818	1	NA	NA	NA	NA	NA	NA	zinc
II_1620424	II	1620424	zinc_median.EXT	6.686239664771207e-4	3.013745701489818	1	NA	NA	NA	NA	NA	NA	zinc
II_1620536	II	1620536	zinc_median.EXT	6.686239664771207e-4	3.013745701489818	1	NA	NA	NA	NA	NA	NA	zinc
II_1620981	II	1620981	zinc_median.EXT	6.686239664771207e-4	3.013745701489818	1	NA	NA	NA	NA	NA	NA	zinc
II_1622926	II	1622926	zinc_median.EXT	2.9196649600731427e-4	3.013745701489818	1	NA	NA	NA	NA	NA	NA	zinc
II_1623120	II	1623120	zinc_median.EXT	2.9196649600731427e-4	3.013745701489818	1	NA	NA	NA	NA	NA	NA	zinc
II_1623688	II	1623688	zinc_median.EXT	2.9196649600731427e-4	3.013745701489818	1	NA	NA	NA	NA	NA	NA	zinc
II_1623865	II	1623865	zinc_median.EXT	2.9196649600731427e-4	3.013745701489818	1	NA	NA	NA	NA	NA	NA	zinc
II_1624006	II	1624006	zinc_median.EXT	8.042762171516001e-5	3.013745701489818	1	NA	NA	NA	NA	NA	NA	zinc
II_1624095	II	1624095	zinc_median.EXT	8.042762171516001e-5	3.013745701489818	1	NA	NA	NA	NA	NA	NA	zinc
II_1624459	II	1624459	zinc_median.EXT	6.686239664771207e-4	3.013745701489818	1	NA	NA	NA	NA	NA	NA	zinc
II_1624599	II	1624599	zinc_median.EXT	6.686239664771207e-4	3.013745701489818	1	NA	NA	NA	NA	NA	NA	zinc
II_1624911	II	1624911	zinc_median.EXT	6.686239664771207e-4	3.013745701489818	1	NA	NA	NA	NA	NA	NA	zinc
II_1625111	II	1625111	zinc_median.EXT	6.686239664771207e-4	3.013745701489818	1	NA	NA	NA	NA	NA	NA	zinc
II_1625826	II	1625826	zinc_median.EXT	6.686239664771207e-4	3.013745701489818	1	NA	NA	NA	NA	NA	NA	zinc
II_1625938	II	1625938	zinc_median.EXT	6.686239664771207e-4	3.013745701489818	1	NA	NA	NA	NA	NA	NA	zinc
II_1626129	II	1626129	zinc_median.EXT	6.686239664771207e-4	3.013745701489818	1	NA	NA	NA	NA	NA	NA	zinc
II_1626808	II	1626808	zinc_median.EXT	6.686239664771207e-4	3.013745701489818	1	NA	NA	NA	NA	NA	NA	zinc
II_1637492	II	1637492	zinc_median.EXT	6.686239664771207e-4	3.013745701489818	1	NA	NA	NA	NA	NA	NA	zinc
II_1637598	II	1637598	zinc_median.EXT	6.686239664771207e-4	3.013745701489818	1	NA	NA	NA	NA	NA	NA	zinc
II_1637611	II	1637611	zinc_median.EXT	6.686239664771207e-4	3.013745701489818	1	NA	NA	NA	NA	NA	NA	zinc
II_1637970	II	1637970	zinc_median.EXT	6.686239664771207e-4	3.013745701489818	1	NA	NA	NA	NA	NA	NA	zinc
II_1641531	II	1641531	zinc_median.EXT	6.686239664771207e-4	3.013745701489818	1	NA	NA	NA	NA	NA	NA	zinc
II_1641540	II	1641540	zinc_median.EXT	6.686239664771207e-4	3.013745701489818	1	NA	NA	NA	NA	NA	NA	zinc
II_1645381	II	1645381	zinc_median.EXT	0.003638447744973982	3.013745701489818	1	NA	NA	NA	NA	NA	NA	zinc
II_1646697	II	1646697	zinc_median.EXT	0.009336470883167358	3.013745701489818	1	NA	NA	NA	NA	NA	NA	zinc
II_1646886	II	1646886	zinc_median.EXT	0.009336470883167358	3.013745701489818	1	NA	NA	NA	NA	NA	NA	zinc
II_1646887	II	1646887	zinc_median.EXT	0.009336470883167358	3.013745701489818	1	NA	NA	NA	NA	NA	NA	zinc
II_1649935	II	1649935	zinc_median.EXT	0.009336470883167358	3.013745701489818	1	NA	NA	NA	NA	NA	NA	zinc
II_1650098	II	1650098	zinc_median.EXT	0.009336470883167358	3.013745701489818	1	NA	NA	NA	NA	NA	NA	zinc
II_1650189	II	1650189	zinc_median.EXT	0.009336470883167358	3.013745701489818	1	NA	NA	NA	NA	NA	NA	zinc
II_1650240	II	1650240	zinc_median.EXT	0.009336470883167358	3.013745701489818	1	NA	NA	NA	NA	NA	NA	zinc
II_1651097	II	1651097	zinc_median.EXT	0.009336470883167358	3.013745701489818	1	NA	NA	NA	NA	NA	NA	zinc
II_1651488	II	1651488	zinc_median.EXT	0.009336470883167358	3.013745701489818	1	NA	NA	NA	NA	NA	NA	zinc
II_1652483	II	1652483	zinc_median.EXT	0.009336470883167358	3.013745701489818	1	NA	NA	NA	NA	NA	NA	zinc
II_1652694	II	1652694	zinc_median.EXT	0.009336470883167358	3.013745701489818	1	NA	NA	NA	NA	NA	NA	zinc
II_1652764	II	1652764	zinc_median.EXT	0.009336470883167358	3.013745701489818	1	NA	NA	NA	NA	NA	NA	zinc
II_1652873	II	1652873	zinc_median.EXT	0.009336470883167358	3.013745701489818	1	NA	NA	NA	NA	NA	NA	zinc
II_1652932	II	1652932	zinc_median.EXT	0.009336470883167358	3.013745701489818	1	NA	NA	NA	NA	NA	NA	zinc
II_1652978	II	1652978	zinc_median.EXT	0.009336470883167358	3.013745701489818	1	NA	NA	NA	NA	NA	NA	zinc
II_1653081	II	1653081	zinc_median.EXT	0.009336470883167358	3.013745701489818	1	NA	NA	NA	NA	NA	NA	zinc
II_1653129	II	1653129	zinc_median.EXT	0.009336470883167358	3.013745701489818	1	NA	NA	NA	NA	NA	NA	zinc
II_1653187	II	1653187	zinc_median.EXT	0.009336470883167358	3.013745701489818	1	NA	NA	NA	NA	NA	NA	zinc
II_1653259	II	1653259	zinc_median.EXT	0.009336470883167358	3.013745701489818	1	NA	NA	NA	NA	NA	NA	zinc
II_1653448	II	1653448	zinc_median.EXT	0.009336470883167358	3.013745701489818	1	NA	NA	NA	NA	NA	NA	zinc
II_1653522	II	1653522	zinc_median.EXT	0.009336470883167358	3.013745701489818	1	NA	NA	NA	NA	NA	NA	zinc
II_1653582	II	1653582	zinc_median.EXT	0.009336470883167358	3.013745701489818	1	NA	NA	NA	NA	NA	NA	zinc
II_1653599	II	1653599	zinc_median.EXT	0.009336470883167358	3.013745701489818	1	NA	NA	NA	NA	NA	NA	zinc
II_1653608	II	1653608	zinc_median.EXT	0.009336470883167358	3.013745701489818	1	NA	NA	NA	NA	NA	NA	zinc
II_1654209	II	1654209	zinc_median.EXT	0.009336470883167358	3.013745701489818	1	NA	NA	NA	NA	NA	NA	zinc
II_1654575	II	1654575	zinc_median.EXT	0.009336470883167358	3.013745701489818	1	NA	NA	NA	NA	NA	NA	zinc
II_1654892	II	1654892	zinc_median.EXT	0.009336470883167358	3.013745701489818	1	NA	NA	NA	NA	NA	NA	zinc
II_1654970	II	1654970	zinc_median.EXT	0.009336470883167358	3.013745701489818	1	NA	NA	NA	NA	NA	NA	zinc
II_1655359	II	1655359	zinc_median.EXT	0.009336470883167358	3.013745701489818	1	NA	NA	NA	NA	NA	NA	zinc
II_1663292	II	1663292	zinc_median.EXT	0.009336470883167358	3.013745701489818	1	NA	NA	NA	NA	NA	NA	zinc
II_1663463	II	1663463	zinc_median.EXT	0.009336470883167358	3.013745701489818	1	NA	NA	NA	NA	NA	NA	zinc
II_1664407	II	1664407	zinc_median.EXT	0.009336470883167358	3.013745701489818	1	NA	NA	NA	NA	NA	NA	zinc
II_1664582	II	1664582	zinc_median.EXT	0.009336470883167358	3.013745701489818	1	NA	NA	NA	NA	NA	NA	zinc
II_1664590	II	1664590	zinc_median.EXT	0.009336470883167358	3.013745701489818	1	NA	NA	NA	NA	NA	NA	zinc
II_1664627	II	1664627	zinc_median.EXT	0.009336470883167358	3.013745701489818	1	NA	NA	NA	NA	NA	NA	zinc
II_1665254	II	1665254	zinc_median.EXT	0.009336470883167358	3.013745701489818	1	NA	NA	NA	NA	NA	NA	zinc
II_1665320	II	1665320	zinc_median.EXT	0.009336470883167358	3.013745701489818	1	NA	NA	NA	NA	NA	NA	zinc
II_1665448	II	1665448	zinc_median.EXT	0.009336470883167358	3.013745701489818	1	NA	NA	NA	NA	NA	NA	zinc
II_1665541	II	1665541	zinc_median.EXT	0.009336470883167358	3.013745701489818	1	NA	NA	NA	NA	NA	NA	zinc
II_1666235	II	1666235	zinc_median.EXT	0.009336470883167358	3.013745701489818	1	NA	NA	NA	NA	NA	NA	zinc
II_1666453	II	1666453	zinc_median.EXT	0.009336470883167358	3.013745701489818	1	NA	NA	NA	NA	NA	NA	zinc
II_1666513	II	1666513	zinc_median.EXT	0.009336470883167358	3.013745701489818	1	NA	NA	NA	NA	NA	NA	zinc
II_1667204	II	1667204	zinc_median.EXT	0.009336470883167358	3.013745701489818	1	NA	NA	NA	NA	NA	NA	zinc
II_1667299	II	1667299	zinc_median.EXT	0.009336470883167358	3.013745701489818	1	NA	NA	NA	NA	NA	NA	zinc
II_1669227	II	1669227	zinc_median.EXT	0.009336470883167358	3.013745701489818	1	NA	NA	NA	NA	NA	NA	zinc
II_1670667	II	1670667	zinc_median.EXT	0.009336470883167358	3.013745701489818	1	NA	NA	NA	NA	NA	NA	zinc
II_1670986	II	1670986	zinc_median.EXT	0.009336470883167358	3.013745701489818	1	NA	NA	NA	NA	NA	NA	zinc
II_1676549	II	1676549	zinc_median.EXT	0.009336470883167358	3.013745701489818	1	NA	NA	NA	NA	NA	NA	zinc
II_1680838	II	1680838	zinc_median.EXT	0.009336470883167358	3.013745701489818	1	NA	NA	NA	NA	NA	NA	zinc
II_1682125	II	1682125	zinc_median.EXT	0.009336470883167358	3.013745701489818	1	NA	NA	NA	NA	NA	NA	zinc
II_1684306	II	1684306	zinc_median.EXT	0.009336470883167358	3.013745701489818	1	NA	NA	NA	NA	NA	NA	zinc
II_1708094	II	1708094	zinc_median.EXT	0.02277376614404277	3.013745701489818	1	NA	NA	NA	NA	NA	NA	zinc
II_1709378	II	1709378	zinc_median.EXT	0.02277376614404277	3.013745701489818	1	NA	NA	NA	NA	NA	NA	zinc
II_1718365	II	1718365	zinc_median.EXT	0.02277376614404277	3.013745701489818	1	NA	NA	NA	NA	NA	NA	zinc
II_1727040	II	1727040	zinc_median.EXT	0.02277376614404277	3.013745701489818	1	NA	NA	NA	NA	NA	NA	zinc
II_1732850	II	1732850	zinc_median.EXT	0.02277376614404277	3.013745701489818	1	NA	NA	NA	NA	NA	NA	zinc
II_1745892	II	1745892	zinc_median.EXT	0.02277376614404277	3.013745701489818	1	NA	NA	NA	NA	NA	NA	zinc
II_1746994	II	1746994	zinc_median.EXT	0.02277376614404277	3.013745701489818	1	NA	NA	NA	NA	NA	NA	zinc
II_1749162	II	1749162	zinc_median.EXT	0.02277376614404277	3.013745701489818	1	NA	NA	NA	NA	NA	NA	zinc
II_1749979	II	1749979	zinc_median.EXT	0.02277376614404277	3.013745701489818	1	NA	NA	NA	NA	NA	NA	zinc
II_1750321	II	1750321	zinc_median.EXT	0.02277376614404277	3.013745701489818	1	NA	NA	NA	NA	NA	NA	zinc
II_1750568	II	1750568	zinc_median.EXT	0.02277376614404277	3.013745701489818	1	NA	NA	NA	NA	NA	NA	zinc
II_1756558	II	1756558	zinc_median.EXT	0.02277376614404277	3.013745701489818	1	NA	NA	NA	NA	NA	NA	zinc
II_1756794	II	1756794	zinc_median.EXT	0.02277376614404277	3.013745701489818	1	NA	NA	NA	NA	NA	NA	zinc
II_1756996	II	1756996	zinc_median.EXT	0.02277376614404277	3.013745701489818	1	NA	NA	NA	NA	NA	NA	zinc
II_1757237	II	1757237	zinc_median.EXT	0.02277376614404277	3.013745701489818	1	NA	NA	NA	NA	NA	NA	zinc
II_1757335	II	1757335	zinc_median.EXT	0.05043940013505312	3.013745701489818	1	NA	NA	NA	NA	NA	NA	zinc
II_1757345	II	1757345	zinc_median.EXT	0.03610934015244533	3.013745701489818	1	NA	NA	NA	NA	NA	NA	zinc
II_1758502	II	1758502	zinc_median.EXT	0.02277376614404277	3.013745701489818	1	NA	NA	NA	NA	NA	NA	zinc
II_1758742	II	1758742	zinc_median.EXT	0.02277376614404277	3.013745701489818	1	NA	NA	NA	NA	NA	NA	zinc
II_1759026	II	1759026	zinc_median.EXT	0.02277376614404277	3.013745701489818	1	NA	NA	NA	NA	NA	NA	zinc
II_1759047	II	1759047	zinc_median.EXT	0.02277376614404277	3.013745701489818	1	NA	NA	NA	NA	NA	NA	zinc
II_1759637	II	1759637	zinc_median.EXT	0.02277376614404277	3.013745701489818	1	NA	NA	NA	NA	NA	NA	zinc
II_1759961	II	1759961	zinc_median.EXT	0.02277376614404277	3.013745701489818	1	NA	NA	NA	NA	NA	NA	zinc
II_1760066	II	1760066	zinc_median.EXT	0.02277376614404277	3.013745701489818	1	NA	NA	NA	NA	NA	NA	zinc
II_1760109	II	1760109	zinc_median.EXT	0.02277376614404277	3.013745701489818	1	NA	NA	NA	NA	NA	NA	zinc
II_1760257	II	1760257	zinc_median.EXT	0.02277376614404277	3.013745701489818	1	NA	NA	NA	NA	NA	NA	zinc
II_1760727	II	1760727	zinc_median.EXT	0.02277376614404277	3.013745701489818	1	NA	NA	NA	NA	NA	NA	zinc
II_1760797	II	1760797	zinc_median.EXT	0.02277376614404277	3.013745701489818	1	NA	NA	NA	NA	NA	NA	zinc
II_1760814	II	1760814	zinc_median.EXT	0.02277376614404277	3.013745701489818	1	NA	NA	NA	NA	NA	NA	zinc
II_1761002	II	1761002	zinc_median.EXT	0.03162203629214968	3.013745701489818	1	NA	NA	NA	NA	NA	NA	zinc
II_1761012	II	1761012	zinc_median.EXT	0.03162203629214968	3.013745701489818	1	NA	NA	NA	NA	NA	NA	zinc
II_1761027	II	1761027	zinc_median.EXT	0.04502906901476454	3.013745701489818	1	NA	NA	NA	NA	NA	NA	zinc
II_1761256	II	1761256	zinc_median.EXT	0.02333213371352568	3.013745701489818	1	NA	NA	NA	NA	NA	NA	zinc
II_1761813	II	1761813	zinc_median.EXT	0.03983220556504602	3.013745701489818	1	NA	NA	NA	NA	NA	NA	zinc
II_1761860	II	1761860	zinc_median.EXT	0.027310477920087103	3.013745701489818	1	NA	NA	NA	NA	NA	NA	zinc
II_1761921	II	1761921	zinc_median.EXT	0.027310477920087103	3.013745701489818	1	NA	NA	NA	NA	NA	NA	zinc
II_1761946	II	1761946	zinc_median.EXT	0.027310477920087103	3.013745701489818	1	NA	NA	NA	NA	NA	NA	zinc
II_1761958	II	1761958	zinc_median.EXT	0.027310477920087103	3.013745701489818	1	NA	NA	NA	NA	NA	NA	zinc
II_1762703	II	1762703	zinc_median.EXT	0.02277376614404277	3.013745701489818	1	NA	NA	NA	NA	NA	NA	zinc
II_1762746	II	1762746	zinc_median.EXT	0.02277376614404277	3.013745701489818	1	NA	NA	NA	NA	NA	NA	zinc
II_1767648	II	1767648	zinc_median.EXT	0.02277376614404277	3.013745701489818	1	NA	NA	NA	NA	NA	NA	zinc
II_1775711	II	1775711	zinc_median.EXT	0.02277376614404277	3.013745701489818	1	NA	NA	NA	NA	NA	NA	zinc
II_1776258	II	1776258	zinc_median.EXT	0.01634099001884012	3.013745701489818	1	NA	NA	NA	NA	NA	NA	zinc
II_1776504	II	1776504	zinc_median.EXT	0.02277376614404277	3.013745701489818	1	NA	NA	NA	NA	NA	NA	zinc
II_1776578	II	1776578	zinc_median.EXT	0.02277376614404277	3.013745701489818	1	NA	NA	NA	NA	NA	NA	zinc
II_1777002	II	1777002	zinc_median.EXT	0.02277376614404277	3.013745701489818	1	NA	NA	NA	NA	NA	NA	zinc
II_1777025	II	1777025	zinc_median.EXT	0.02277376614404277	3.013745701489818	1	NA	NA	NA	NA	NA	NA	zinc
II_1783840	II	1783840	zinc_median.EXT	0.02277376614404277	3.013745701489818	1	NA	NA	NA	NA	NA	NA	zinc
II_1784376	II	1784376	zinc_median.EXT	0.02277376614404277	3.013745701489818	1	NA	NA	NA	NA	NA	NA	zinc
II_1785489	II	1785489	zinc_median.EXT	0.02277376614404277	3.013745701489818	1	NA	NA	NA	NA	NA	NA	zinc
II_1785531	II	1785531	zinc_median.EXT	0.02277376614404277	3.013745701489818	1	NA	NA	NA	NA	NA	NA	zinc
II_1785582	II	1785582	zinc_median.EXT	0.02277376614404277	3.013745701489818	1	NA	NA	NA	NA	NA	NA	zinc
II_1785814	II	1785814	zinc_median.EXT	0.02277376614404277	3.013745701489818	1	NA	NA	NA	NA	NA	NA	zinc
II_1786415	II	1786415	zinc_median.EXT	0.02277376614404277	3.013745701489818	1	NA	NA	NA	NA	NA	NA	zinc
II_1786579	II	1786579	zinc_median.EXT	0.02277376614404277	3.013745701489818	1	NA	NA	NA	NA	NA	NA	zinc
II_1787029	II	1787029	zinc_median.EXT	0.05043940013505312	3.013745701489818	1	NA	NA	NA	NA	NA	NA	zinc
II_1787043	II	1787043	zinc_median.EXT	0.05043940013505312	3.013745701489818	1	NA	NA	NA	NA	NA	NA	zinc
II_1787803	II	1787803	zinc_median.EXT	0.02277376614404277	3.013745701489818	1	NA	NA	NA	NA	NA	NA	zinc
II_1788184	II	1788184	zinc_median.EXT	0.02277376614404277	3.013745701489818	1	NA	NA	NA	NA	NA	NA	zinc
II_1788190	II	1788190	zinc_median.EXT	0.02277376614404277	3.013745701489818	1	NA	NA	NA	NA	NA	NA	zinc
II_1788272	II	1788272	zinc_median.EXT	0.02277376614404277	3.013745701489818	1	NA	NA	NA	NA	NA	NA	zinc
II_1788556	II	1788556	zinc_median.EXT	0.02277376614404277	3.013745701489818	1	NA	NA	NA	NA	NA	NA	zinc
II_1789007	II	1789007	zinc_median.EXT	0.02277376614404277	3.013745701489818	1	NA	NA	NA	NA	NA	NA	zinc
II_1789700	II	1789700	zinc_median.EXT	0.02277376614404277	3.013745701489818	1	NA	NA	NA	NA	NA	NA	zinc
II_1790738	II	1790738	zinc_median.EXT	0.02277376614404277	3.013745701489818	1	NA	NA	NA	NA	NA	NA	zinc
II_1791121	II	1791121	zinc_median.EXT	0.03100945183923692	3.013745701489818	1	NA	NA	NA	NA	NA	NA	zinc
II_1791126	II	1791126	zinc_median.EXT	0.03100945183923692	3.013745701489818	1	NA	NA	NA	NA	NA	NA	zinc
II_1791272	II	1791272	zinc_median.EXT	0.039370728335168116	3.013745701489818	1	NA	NA	NA	NA	NA	NA	zinc
II_1791372	II	1791372	zinc_median.EXT	0.039370728335168116	3.013745701489818	1	NA	NA	NA	NA	NA	NA	zinc
II_1791564	II	1791564	zinc_median.EXT	0.039370728335168116	3.013745701489818	1	NA	NA	NA	NA	NA	NA	zinc
II_1791722	II	1791722	zinc_median.EXT	0.06817881477695627	3.013745701489818	1	NA	NA	NA	NA	NA	NA	zinc
II_1799318	II	1799318	zinc_median.EXT	0.03389788833036574	3.013745701489818	1	NA	NA	NA	NA	NA	NA	zinc
II_1799871	II	1799871	zinc_median.EXT	0.02277376614404277	3.013745701489818	1	NA	NA	NA	NA	NA	NA	zinc
II_1800694	II	1800694	zinc_median.EXT	0.02277376614404277	3.013745701489818	1	NA	NA	NA	NA	NA	NA	zinc
II_1800913	II	1800913	zinc_median.EXT	0.02277376614404277	3.013745701489818	1	NA	NA	NA	NA	NA	NA	zinc
II_1802084	II	1802084	zinc_median.EXT	0.02277376614404277	3.013745701489818	1	NA	NA	NA	NA	NA	NA	zinc
II_1802263	II	1802263	zinc_median.EXT	0.02277376614404277	3.013745701489818	1	NA	NA	NA	NA	NA	NA	zinc
II_1803111	II	1803111	zinc_median.EXT	0.02277376614404277	3.013745701489818	1	NA	NA	NA	NA	NA	NA	zinc
II_1807396	II	1807396	zinc_median.EXT	0.02277376614404277	3.013745701489818	1	NA	NA	NA	NA	NA	NA	zinc
II_1807481	II	1807481	zinc_median.EXT	0.02277376614404277	3.013745701489818	1	NA	NA	NA	NA	NA	NA	zinc
II_1807709	II	1807709	zinc_median.EXT	0.02277376614404277	3.013745701489818	1	NA	NA	NA	NA	NA	NA	zinc
II_1807762	II	1807762	zinc_median.EXT	0.02277376614404277	3.013745701489818	1	NA	NA	NA	NA	NA	NA	zinc
II_1808541	II	1808541	zinc_median.EXT	0.02277376614404277	3.013745701489818	1	NA	NA	NA	NA	NA	NA	zinc
II_1808917	II	1808917	zinc_median.EXT	0.02277376614404277	3.013745701489818	1	NA	NA	NA	NA	NA	NA	zinc
II_1811664	II	1811664	zinc_median.EXT	0.02277376614404277	3.013745701489818	1	NA	NA	NA	NA	NA	NA	zinc
II_1817491	II	1817491	zinc_median.EXT	0.02277376614404277	3.013745701489818	1	NA	NA	NA	NA	NA	NA	zinc
II_1817887	II	1817887	zinc_median.EXT	0.02277376614404277	3.013745701489818	1	NA	NA	NA	NA	NA	NA	zinc
II_1817982	II	1817982	zinc_median.EXT	0.02277376614404277	3.013745701489818	1	NA	NA	NA	NA	NA	NA	zinc
II_1818007	II	1818007	zinc_median.EXT	0.02277376614404277	3.013745701489818	1	NA	NA	NA	NA	NA	NA	zinc
II_1818120	II	1818120	zinc_median.EXT	0.02277376614404277	3.013745701489818	1	NA	NA	NA	NA	NA	NA	zinc
II_1818172	II	1818172	zinc_median.EXT	0.02277376614404277	3.013745701489818	1	NA	NA	NA	NA	NA	NA	zinc
II_1818335	II	1818335	zinc_median.EXT	0.02277376614404277	3.013745701489818	1	NA	NA	NA	NA	NA	NA	zinc
II_1819216	II	1819216	zinc_median.EXT	0.02277376614404277	3.013745701489818	1	NA	NA	NA	NA	NA	NA	zinc
II_1819596	II	1819596	zinc_median.EXT	0.02277376614404277	3.013745701489818	1	NA	NA	NA	NA	NA	NA	zinc
II_1819719	II	1819719	zinc_median.EXT	0.02277376614404277	3.013745701489818	1	NA	NA	NA	NA	NA	NA	zinc
II_1819934	II	1819934	zinc_median.EXT	0.02277376614404277	3.013745701489818	1	NA	NA	NA	NA	NA	NA	zinc
II_1820267	II	1820267	zinc_median.EXT	0.02277376614404277	3.013745701489818	1	NA	NA	NA	NA	NA	NA	zinc
II_1820674	II	1820674	zinc_median.EXT	0.02277376614404277	3.013745701489818	1	NA	NA	NA	NA	NA	NA	zinc
II_1820807	II	1820807	zinc_median.EXT	0.02277376614404277	3.013745701489818	1	NA	NA	NA	NA	NA	NA	zinc
II_1821537	II	1821537	zinc_median.EXT	0.02277376614404277	3.013745701489818	1	NA	NA	NA	NA	NA	NA	zinc
II_1821650	II	1821650	zinc_median.EXT	0.02277376614404277	3.013745701489818	1	NA	NA	NA	NA	NA	NA	zinc
II_1822001	II	1822001	zinc_median.EXT	0.02277376614404277	3.013745701489818	1	NA	NA	NA	NA	NA	NA	zinc
II_1822205	II	1822205	zinc_median.EXT	0.02277376614404277	3.013745701489818	1	NA	NA	NA	NA	NA	NA	zinc
II_1822479	II	1822479	zinc_median.EXT	0.02277376614404277	3.013745701489818	1	NA	NA	NA	NA	NA	NA	zinc
II_1822645	II	1822645	zinc_median.EXT	0.02277376614404277	3.013745701489818	1	NA	NA	NA	NA	NA	NA	zinc
II_1823448	II	1823448	zinc_median.EXT	0.02277376614404277	3.013745701489818	1	NA	NA	NA	NA	NA	NA	zinc
II_1829248	II	1829248	zinc_median.EXT	0.02277376614404277	3.013745701489818	1	NA	NA	NA	NA	NA	NA	zinc
II_1829546	II	1829546	zinc_median.EXT	0.02277376614404277	3.013745701489818	1	NA	NA	NA	NA	NA	NA	zinc
II_1829653	II	1829653	zinc_median.EXT	0.02277376614404277	3.013745701489818	1	NA	NA	NA	NA	NA	NA	zinc
II_1829716	II	1829716	zinc_median.EXT	0.019576898342864708	3.013745701489818	1	NA	NA	NA	NA	NA	NA	zinc
II_1831926	II	1831926	zinc_median.EXT	0.019576898342864708	3.013745701489818	1	NA	NA	NA	NA	NA	NA	zinc
II_1832435	II	1832435	zinc_median.EXT	0.02277376614404277	3.013745701489818	1	NA	NA	NA	NA	NA	NA	zinc
II_1833419	II	1833419	zinc_median.EXT	0.02277376614404277	3.013745701489818	1	NA	NA	NA	NA	NA	NA	zinc
II_1834231	II	1834231	zinc_median.EXT	0.02277376614404277	3.013745701489818	1	NA	NA	NA	NA	NA	NA	zinc
II_1834300	II	1834300	zinc_median.EXT	0.07806525881362239	3.013745701489818	1	NA	NA	NA	NA	NA	NA	zinc
II_1835159	II	1835159	zinc_median.EXT	0.07806525881362239	3.013745701489818	1	NA	NA	NA	NA	NA	NA	zinc
II_1835950	II	1835950	zinc_median.EXT	0.07806525881362239	3.013745701489818	1	NA	NA	NA	NA	NA	NA	zinc
II_1836364	II	1836364	zinc_median.EXT	0.07806525881362239	3.013745701489818	1	NA	NA	NA	NA	NA	NA	zinc
II_1836474	II	1836474	zinc_median.EXT	0.07806525881362239	3.013745701489818	1	NA	NA	NA	NA	NA	NA	zinc
II_1836721	II	1836721	zinc_median.EXT	0.02277376614404277	3.013745701489818	1	NA	NA	NA	NA	NA	NA	zinc
II_1836954	II	1836954	zinc_median.EXT	0.02277376614404277	3.013745701489818	1	NA	NA	NA	NA	NA	NA	zinc
II_1836955	II	1836955	zinc_median.EXT	0.02277376614404277	3.013745701489818	1	NA	NA	NA	NA	NA	NA	zinc
II_1837063	II	1837063	zinc_median.EXT	0.02277376614404277	3.013745701489818	1	NA	NA	NA	NA	NA	NA	zinc
II_1841741	II	1841741	zinc_median.EXT	0.02277376614404277	3.013745701489818	1	NA	NA	NA	NA	NA	NA	zinc
[truncated: 206,049 more rows]
