# Supplementary material for: Natural variation in the sequestosome-related gene, sqst-5, underlies zinc homeostasis in Caenorhabditis elegans
Source: PLoS Genet. 2020 Nov 11;16(11):e1008986. doi: 10.1371/journal.pgen.1008986 (PMC7682890; doi:10.1371/journal.pgen.1008986)
Supplement: S5 File — Summary of the scan2 object containing data from the two-dimensional genome scan with animal optical density (median.EXT) in zinc. (CSV) [file pgen.1008986.s019.csv]

trait	chr1	chr2	pos1f	pos2f	lod.full	lod.fv1	lod.int	pos1a	pos2a	lod.add	lod.av1	fv1_thresh	full_thresh	add_thresh	av1_thresh	int_thresh
zinc_median.EXT	I	I	4465991	4536119	5.59425636322851	4.699185807104997	0.4848281299752575	4534501	4536119	5.109428233253253	4.2143576771297395	6.247174735859339	7.775680864331496	6.812033756821435	5.362490823319601	4.091175806118061
zinc_median.EXT	I	II	1802428	14113352	3.9636847052845843	3.0686141491610712	2.2248811621385274	2820998	13217015	1.738803543146057	0.8437329870225438	6.247174735859339	7.775680864331496	6.812033756821435	5.362490823319601	4.091175806118061
zinc_median.EXT	I	III	3511120	119077	13.391455393064177	1.3914011519822047	0.1447760723819531	3511120	119077	13.246679320682224	1.2466250796002516	6.247174735859339	7.775680864331496	6.812033756821435	5.362490823319601	4.091175806118061
zinc_median.EXT	I	IV	13623980	15981169	4.911178446379267	2.136092939697835	0.9895233518937072	2820998	15981169	3.92165509448556	1.146569587804128	6.247174735859339	7.775680864331496	6.812033756821435	5.362490823319601	4.091175806118061
zinc_median.EXT	I	V	3174340	12288279	7.734922128099498	1.9141703075247838	0.8863816665456596	12729824	12288279	6.8485404615538386	1.0277886409791241	6.247174735859339	7.775680864331496	6.812033756821435	5.362490823319601	4.091175806118061
zinc_median.EXT	I	X	2820998	12606619	4.755628426938303	2.147042877979718	0.8188973005226861	2820998	12606619	3.936731126415617	1.328145577457032	6.247174735859339	7.775680864331496	6.812033756821435	5.362490823319601	4.091175806118061
zinc_median.EXT	II	II	14134199	14179431	5.056805355802657	4.343639131196339	0.07134365596756354	14177240	14271674	4.985461699835094	4.272295475228775	6.247174735859339	7.775680864331496	6.812033756821435	5.362490823319601	4.091175806118061
zinc_median.EXT	II	III	14465917	119077	13.351040966061428	1.350986724979455	0.054944591031750534	14465917	119077	13.296096375029677	1.2960421339477044	6.247174735859339	7.775680864331496	6.812033756821435	5.362490823319601	4.091175806118061
zinc_median.EXT	II	IV	8864770	16419598	4.752341741386704	1.9772562347052722	1.4557243278124012	13378227	15981169	3.296617413574303	0.521531906892871	6.247174735859339	7.775680864331496	6.812033756821435	5.362490823319601	4.091175806118061
zinc_median.EXT	II	V	1070159	12288279	7.702435367920227	1.8816835473455127	1.0622807668486782	13238299	12288279	6.640154601071549	0.8194027804968345	6.247174735859339	7.775680864331496	6.812033756821435	5.362490823319601	4.091175806118061
zinc_median.EXT	II	X	12260585	12606619	4.290612935734079	1.682027386775494	0.7946974007605854	13193835	12606619	3.4959155349734936	0.8873299860149086	6.247174735859339	7.775680864331496	6.812033756821435	5.362490823319601	4.091175806118061
zinc_median.EXT	III	III	186567	11687275	14.476048872266487	2.4759946311845145	1.1390745363729717	119077	11687275	13.336974335893515	1.3369200948115427	6.247174735859339	7.775680864331496	6.812033756821435	5.362490823319601	4.091175806118061
zinc_median.EXT	III	IV	119077	15987101	16.475174757129817	4.475120516047845	0.1370041548350187	119077	15987101	16.3381706022948	4.338116361212826	6.247174735859339	7.775680864331496	6.812033756821435	5.362490823319601	4.091175806118061
zinc_median.EXT	III	V	119077	12298716	16.959899565788394	4.959845324706421	0.29241671379915957	119077	12298716	16.667482851989234	4.667428610907262	6.247174735859339	7.775680864331496	6.812033756821435	5.362490823319601	4.091175806118061
zinc_median.EXT	III	X	186567	15180556	16.388580461465317	4.388526220383344	0.28639983163240856	186567	15180556	16.102180629832908	4.102126388750936	6.247174735859339	7.775680864331496	6.812033756821435	5.362490823319601	4.091175806118061
zinc_median.EXT	IV	IV	15467845	15472568	5.929365804096158	3.154280297414726	0.1307051464073572	15467845	15471143	5.798660657688801	3.023575151007369	6.247174735859339	7.775680864331496	6.812033756821435	5.362490823319601	4.091175806118061
zinc_median.EXT	IV	V	15981169	12288279	8.762752807532292	2.942000986957578	0.32387838308652306	16364202	12288279	8.43887442444577	2.618122603871055	6.247174735859339	7.775680864331496	6.812033756821435	5.362490823319601	4.091175806118061
zinc_median.EXT	IV	X	15660779	10221622	6.426211289111734	3.651125782430302	1.385523213014972	15987101	6725947	5.040688076096762	2.26560256941533	6.247174735859339	7.775680864331496	6.812033756821435	5.362490823319601	4.091175806118061
zinc_median.EXT	V	V	4607533	12288279	9.255015780841978	3.4342639602672635	1.0123526629666362	4209649	12288279	8.242663117875342	2.4219112973006274	6.247174735859339	7.775680864331496	6.812033756821435	5.362490823319601	4.091175806118061
zinc_median.EXT	V	X	12288279	12606619	10.03944534564539	4.218693525070676	0.27937576849678436	12288279	12606619	9.760069577148606	3.9393177565738915	6.247174735859339	7.775680864331496	6.812033756821435	5.362490823319601	4.091175806118061
zinc_median.EXT	X	X	14774531	14798031	6.55251762296548	3.943932074006895	0.1155021954558979	14789950	14798031	6.437015427509582	3.828429878550997	6.247174735859339	7.775680864331496	6.812033756821435	5.362490823319601	4.091175806118061
