# Supplementary material for: Natural variation in the sequestosome-related gene, sqst-5, underlies zinc homeostasis in Caenorhabditis elegans
Source: PLoS Genet. 2020 Nov 11;16(11):e1008986. doi: 10.1371/journal.pgen.1008986 (PMC7682890; doi:10.1371/journal.pgen.1008986)
Supplement: S6 File — List of all previously known zinc genes (zinc transporters and hits from mutant screens), their location in the genome, and if they have variation in the CB4856 strain. (CSV) [file pgen.1008986.s020.csv]

gene_id	gene_name	region	vars	pc_var	eqtl	inside_ci	transporter	mutant_screen
WBGene00013668	Y105E8A.3	I:14358502-14367594	TRUE	FALSE	FALSE	FALSE	CDF	FALSE
WBGene00009286	F31C3.4	I:15050797-15052420	TRUE	TRUE	FALSE	FALSE	ZRT	FALSE
WBGene00019077	F59A3.4	I:5507123-5509288	TRUE	FALSE	FALSE	FALSE	ZRT	FALSE
WBGene00018897	F55F8.9	I:5669950-5673352	TRUE	FALSE	FALSE	FALSE	ZRT	FALSE
WBGene00010644	K07G5.5	I:7169997-7172189	FALSE	FALSE	FALSE	FALSE	CDF	FALSE
WBGene00013207	Y54G9A.4	II:13712921-13715893	TRUE	FALSE	FALSE	FALSE	ZRT	FALSE
WBGene00015940	C18A3.2	II:5718129-5720052	FALSE	FALSE	FALSE	FALSE	ZRT	FALSE
WBGene00012712	ttm-1	III:12952969-12966995	TRUE	TRUE	FALSE	FALSE	CDF	TRUE
WBGene00022174	Y71H2AM.9	III:2690160-2698817	TRUE	FALSE	FALSE	FALSE	CDF	FALSE
WBGene00006590	toc-1	III:5275225-5277797	TRUE	FALSE	FALSE	FALSE	CDF	FALSE
WBGene00018948	F56C9.3	III:7311290-7313195	TRUE	FALSE	FALSE	FALSE	CDF	FALSE
WBGene00014669	C06G8.3	IV:10799614-10802250	FALSE	FALSE	FALSE	FALSE	ZRT	FALSE
WBGene00044067	hke-4.1	IV:17285733-17287454	FALSE	FALSE	FALSE	FALSE	ZRT	FALSE
WBGene00006487	tag-141	IV:17364791-17366491	TRUE	TRUE	FALSE	FALSE	ZRT	FALSE
WBGene00017936	F30B5.7	IV:4229195-4231861	TRUE	FALSE	FALSE	FALSE	ZRT	FALSE
WBGene00044481	ZK185.5	IV:4541769-4545918	FALSE	FALSE	FALSE	FALSE	CDF	FALSE
WBGene00021936	Y55F3BL.2	IV:807439-824954	TRUE	FALSE	TRUE	FALSE	ZRT	FALSE
WBGene00006486	tag-140	V:11462999-11466770	TRUE	FALSE	TRUE	TRUE	ZRT	FALSE
WBGene00011329	T01D3.5	V:13712854-13716624	TRUE	FALSE	FALSE	TRUE	ZRT	FALSE
WBGene00019841	R02F11.3	V:4802647-4805947	FALSE	FALSE	FALSE	FALSE	CDF	FALSE
WBGene00007591	C14H10.1	X:10233739-10236944	TRUE	FALSE	FALSE	TRUE	ZRT	FALSE
WBGene00011821	cdf-2	X:12464640-12466917	FALSE	FALSE	FALSE	TRUE	CDF	TRUE
WBGene00006494	hke-4.2	X:15506037-15507880	TRUE	TRUE	FALSE	TRUE	ZRT	FALSE
WBGene00006353	sur-7	X:16376595-16380047	TRUE	FALSE	FALSE	FALSE	CDF	TRUE
WBGene00000393	cdf-1	X:6499928-6504613	TRUE	FALSE	FALSE	FALSE	CDF	TRUE
WBGene00018280	F41C6.7	X:6882493-6885277	TRUE	FALSE	FALSE	TRUE	CDF	FALSE
WBGene00019803	PDB1.1	X:7556788-7559085	TRUE	FALSE	FALSE	TRUE	CDF	FALSE
WBGene00008954	F19C6.5	X:9982402-9985005	TRUE	FALSE	FALSE	TRUE	CDF	FALSE
WBGene00004962	spe-8	I:118109-120870	TRUE	TRUE	FALSE	FALSE	NA	TRUE
WBGene00003996	pgp-2	I:5886613-5895970	TRUE	TRUE	FALSE	FALSE	NA	TRUE
WBGene00004966	spe-12	I:8224539-8226297	FALSE	FALSE	FALSE	FALSE	NA	TRUE
WBGene00007016	mdt-15	III:5828603-5833745	TRUE	TRUE	FALSE	FALSE	NA	TRUE
WBGene00004973	spe-27	IV:5864529-5865918	TRUE	FALSE	FALSE	FALSE	NA	TRUE
WBGene00004974	spe-29	IV:9933910-9934285	FALSE	FALSE	FALSE	FALSE	NA	TRUE
WBGene00003474	mtl-2	V:14018270-14018673	TRUE	FALSE	FALSE	TRUE	NA	TRUE
WBGene00000915	daf-21	V:14684918-14688543	TRUE	FALSE	FALSE	FALSE	NA	TRUE
WBGene00003473	mtl-1	V:6691371-6691863	FALSE	FALSE	FALSE	FALSE	NA	TRUE
WBGene00020719	natc-1	V:8462327-8465569	TRUE	FALSE	FALSE	FALSE	NA	TRUE
WBGene00001250	elt-2	X:10481240-10483446	TRUE	TRUE	FALSE	TRUE	NA	TRUE
WBGene00010341	glo-3	X:10533699-10537114	TRUE	FALSE	FALSE	TRUE	NA	TRUE
WBGene00009813	haly-1	X:10893567-10896598	TRUE	FALSE	FALSE	TRUE	NA	TRUE
WBGene00013976	nhr-33	X:11318278-11321085	TRUE	FALSE	FALSE	TRUE	NA	TRUE
WBGene00011083	glo-1	X:9872884-9882212	TRUE	FALSE	FALSE	TRUE	NA	TRUE
