# Supplementary material for: Natural variation in the sequestosome-related gene, sqst-5, underlies zinc homeostasis in Caenorhabditis elegans
Source: PLoS Genet. 2020 Nov 11;16(11):e1008986. doi: 10.1371/journal.pgen.1008986 (PMC7682890; doi:10.1371/journal.pgen.1008986)
Supplement: S8 File — Simplified genotypes of the NILs in the study. (CSV) [file pgen.1008986.s022.csv]

	chrom	start	end	sample	gt_name
1	I	1	3338042	ECA411	N2
2	I	3338043	12600059	ECA411	CB4856
3	I	12600060	12623062	ECA411	N2
4	I	12623063	15072434	ECA411	CB4856
5	II	1	1741151	ECA411	CB4856
6	II	1741152	1757665	ECA411	N2
7	II	1757666	1800694	ECA411	CB4856
8	II	1800695	1823499	ECA411	N2
9	II	1823500	3185456	ECA411	CB4856
10	II	3185457	3199648	ECA411	N2
11	II	3199649	3450834	ECA411	CB4856
12	II	3450835	3493714	ECA411	N2
13	II	3493715	15279421	ECA411	CB4856
14	III	1	77810	ECA411	CB4856
15	III	77811	116000	ECA411	N2
16	III	116001	941049	ECA411	CB4856
17	III	941050	965551	ECA411	N2
18	III	965552	13783801	ECA411	CB4856
19	IV	1	1069768	ECA411	CB4856
20	IV	1069769	1076181	ECA411	N2
21	IV	1076182	17493829	ECA411	CB4856
22	V	1	515928	ECA411	CB4856
23	V	515929	520917	ECA411	N2
24	V	520918	530938	ECA411	CB4856
25	V	530939	532377	ECA411	N2
26	V	532378	2266118	ECA411	CB4856
27	V	2266119	2272015	ECA411	N2
28	V	2272016	3426947	ECA411	CB4856
29	V	3426948	3446233	ECA411	N2
30	V	3446234	4264350	ECA411	CB4856
31	V	4264351	4579231	ECA411	N2
32	V	4579232	7621972	ECA411	CB4856
33	V	7621973	7630699	ECA411	N2
34	V	7630700	11345443	ECA411	CB4856
35	V	11345444	13943823	ECA411	N2
36	V	13943824	15900315	ECA411	CB4856
37	V	15900316	15920435	ECA411	N2
38	V	15920436	16825817	ECA411	CB4856
39	V	16825818	16851496	ECA411	N2
40	V	16851497	17214764	ECA411	CB4856
41	V	17214765	17253516	ECA411	N2
42	V	17253517	19500166	ECA411	CB4856
43	V	19500167	19505713	ECA411	N2
44	V	19505714	20204482	ECA411	CB4856
45	V	20204483	20206325	ECA411	N2
46	V	20206326	20541254	ECA411	CB4856
47	V	20541255	20542255	ECA411	N2
48	V	20542256	20596581	ECA411	CB4856
49	V	20596582	20603667	ECA411	N2
50	V	20603668	20924180	ECA411	CB4856
51	X	1	17718942	ECA411	CB4856
52	MtDNA	1	13794	ECA411	CB4856
53	I	1	2804918	ECA481	N2
54	I	2804919	2807724	ECA481	CB4856
55	I	2807725	3048057	ECA481	N2
56	I	3048058	15072434	ECA481	CB4856
57	II	1	1655835	ECA481	CB4856
58	II	1655836	1666946	ECA481	N2
59	II	1666947	1788107	ECA481	CB4856
60	II	1788108	1802976	ECA481	N2
61	II	1802977	1845447	ECA481	CB4856
62	II	1845448	1878347	ECA481	N2
63	II	1878348	3242310	ECA481	CB4856
64	II	3242311	3246360	ECA481	N2
65	II	3246361	3682836	ECA481	CB4856
66	II	3682837	3684506	ECA481	N2
67	II	3684507	12523824	ECA481	CB4856
68	II	12523825	12544987	ECA481	N2
69	II	12544988	13489665	ECA481	CB4856
70	II	13489666	13512756	ECA481	N2
71	II	13512757	14300231	ECA481	CB4856
72	II	14300232	14316596	ECA481	N2
73	II	14316597	15279421	ECA481	CB4856
74	III	1	141064	ECA481	CB4856
75	III	141065	145359	ECA481	N2
76	III	145360	967271	ECA481	CB4856
77	III	967272	974116	ECA481	N2
78	III	974117	13783801	ECA481	CB4856
79	IV	1	6291755	ECA481	CB4856
80	IV	6291756	6294647	ECA481	N2
81	IV	6294648	17493829	ECA481	CB4856
82	V	1	696427	ECA481	CB4856
83	V	696428	701535	ECA481	N2
84	V	701536	2261520	ECA481	CB4856
85	V	2261521	2273679	ECA481	N2
86	V	2273680	3427120	ECA481	CB4856
87	V	3427121	3429925	ECA481	N2
88	V	3429926	3945699	ECA481	CB4856
89	V	3945700	3955154	ECA481	N2
90	V	3955155	7347543	ECA481	CB4856
91	V	7347544	7348827	ECA481	N2
92	V	7348828	7349449	ECA481	CB4856
93	V	7349450	7354680	ECA481	N2
94	V	7354681	7601997	ECA481	CB4856
95	V	7601998	7602869	ECA481	N2
96	V	7602870	9620517	ECA481	CB4856
97	V	9620518	13855621	ECA481	N2
98	V	13855622	15756604	ECA481	CB4856
99	V	15756605	15764166	ECA481	N2
100	V	15764167	15917146	ECA481	CB4856
101	V	15917147	15917359	ECA481	N2
102	V	15917360	15933632	ECA481	CB4856
103	V	15933633	15937308	ECA481	N2
104	V	15937309	16124664	ECA481	CB4856
105	V	16124665	16134244	ECA481	N2
106	V	16134245	16175159	ECA481	CB4856
107	V	16175160	16179536	ECA481	N2
108	V	16179537	16180163	ECA481	CB4856
109	V	16180164	16193965	ECA481	N2
110	V	16193966	16851496	ECA481	CB4856
111	V	16851497	16854975	ECA481	N2
112	V	16854976	17253017	ECA481	CB4856
113	V	17253018	17253299	ECA481	N2
114	V	17253300	17268465	ECA481	CB4856
115	V	17268466	17496082	ECA481	N2
116	V	17496083	17805205	ECA481	CB4856
117	V	17805206	17805753	ECA481	N2
118	V	17805754	17838930	ECA481	CB4856
119	V	17838931	17839441	ECA481	N2
120	V	17839442	18223448	ECA481	CB4856
121	V	18223449	18257928	ECA481	N2
122	V	18257929	19399104	ECA481	CB4856
123	V	19399105	19491283	ECA481	N2
124	V	19491284	20132265	ECA481	CB4856
125	V	20132266	20180363	ECA481	N2
126	V	20180364	20204665	ECA481	CB4856
127	V	20204666	20217333	ECA481	N2
128	V	20217334	20490870	ECA481	CB4856
129	V	20490871	20556023	ECA481	N2
130	V	20556024	20924180	ECA481	CB4856
131	X	1	17718942	ECA481	CB4856
132	MtDNA	1	13794	ECA481	CB4856
133	I	1	15072434	ECA232	N2
134	II	1	2251085	ECA232	N2
135	II	2251086	2258255	ECA232	CB4856
136	II	2258256	15279421	ECA232	N2
137	III	1	13783801	ECA232	N2
138	IV	1	6275928	ECA232	N2
139	IV	6275929	6276271	ECA232	CB4856
140	IV	6276272	7453961	ECA232	N2
141	IV	7453962	7459213	ECA232	CB4856
142	IV	7459214	17493829	ECA232	N2
143	V	1	7374927	ECA232	N2
144	V	7374928	7661339	ECA232	CB4856
145	V	7661340	7667157	ECA232	N2
146	V	7667158	13678801	ECA232	CB4856
147	V	13678802	16175197	ECA232	N2
148	V	16175198	16176755	ECA232	CB4856
149	V	16176756	16179536	ECA232	N2
150	V	16179537	16179967	ECA232	CB4856
151	V	16179968	16181996	ECA232	N2
152	V	16181997	16184402	ECA232	CB4856
153	V	16184403	20924180	ECA232	N2
154	X	1	17718942	ECA232	N2
155	MtDNA	1	13794	ECA232	N2
156	I	1	15072434	ECA240	N2
157	II	1	15279421	ECA240	N2
158	III	1	13783801	ECA240	N2
159	IV	1	4064447	ECA240	N2
160	IV	4064448	4067345	ECA240	CB4856
161	IV	4067346	12865210	ECA240	N2
162	IV	12865211	14530478	ECA240	CB4856
163	IV	14530479	14548154	ECA240	N2
164	IV	14548155	17493829	ECA240	CB4856
165	V	1	7352812	ECA240	N2
166	V	7352813	7353776	ECA240	CB4856
167	V	7353777	7643306	ECA240	N2
168	V	7643307	7646095	ECA240	CB4856
169	V	7646096	12447884	ECA240	N2
170	V	12447885	12449708	ECA240	CB4856
171	V	12449709	15731853	ECA240	N2
172	V	15731854	15733183	ECA240	CB4856
173	V	15733184	16277402	ECA240	N2
174	V	16277403	16278107	ECA240	CB4856
175	V	16278108	16471726	ECA240	N2
176	V	16471727	16473501	ECA240	CB4856
177	V	16473502	18230345	ECA240	N2
178	V	18230346	18240307	ECA240	CB4856
179	V	18240308	18248557	ECA240	N2
180	V	18248558	18252624	ECA240	CB4856
181	V	18252625	20924180	ECA240	N2
182	X	1	17718942	ECA240	N2
183	MtDNA	1	13794	ECA240	N2
184	I	1	3238842	ECA437	N2
185	I	3238843	15072434	ECA437	CB4856
186	II	1	640214	ECA437	CB4856
187	II	640215	652417	ECA437	N2
188	II	652418	1654111	ECA437	CB4856
189	II	1654112	1654670	ECA437	N2
190	II	1654671	1719353	ECA437	CB4856
191	II	1719354	1774527	ECA437	N2
192	II	1774528	15279421	ECA437	CB4856
193	III	1	13783801	ECA437	CB4856
194	IV	1	17493829	ECA437	CB4856
195	V	1	579132	ECA437	CB4856
196	V	579133	581288	ECA437	N2
197	V	581289	2295117	ECA437	CB4856
198	V	2295118	2296698	ECA437	N2
199	V	2296699	3908973	ECA437	CB4856
200	V	3908974	3910539	ECA437	N2
201	V	3910540	3911959	ECA437	CB4856
202	V	3911960	3920672	ECA437	N2
203	V	3920673	10511994	ECA437	CB4856
204	V	10511995	13819512	ECA437	N2
205	V	13819513	15916589	ECA437	CB4856
206	V	15916590	15924634	ECA437	N2
207	V	15924635	16181579	ECA437	CB4856
208	V	16181580	16181603	ECA437	N2
209	V	16181604	16181814	ECA437	CB4856
210	V	16181815	16190488	ECA437	N2
211	V	16190489	16473292	ECA437	CB4856
212	V	16473293	16480718	ECA437	N2
213	V	16480719	18912899	ECA437	CB4856
214	V	18912900	18943778	ECA437	N2
215	V	18943779	19235309	ECA437	CB4856
216	V	19235310	19241099	ECA437	N2
217	V	19241100	19398300	ECA437	CB4856
218	V	19398301	19473092	ECA437	N2
219	V	19473093	20924180	ECA437	CB4856
220	X	1	17718942	ECA437	CB4856
221	MtDNA	1	13794	ECA437	CB4856
222	I	1	3298162	ECA230	N2
223	I	3298163	15072434	ECA230	CB4856
224	II	1	1526362	ECA230	CB4856
225	II	1526363	1569255	ECA230	N2
226	II	1569256	1845901	ECA230	CB4856
227	II	1845902	1914803	ECA230	N2
228	II	1914804	3206808	ECA230	CB4856
229	II	3206809	3223614	ECA230	N2
230	II	3223615	15279421	ECA230	CB4856
231	III	1	12355239	ECA230	CB4856
232	III	12355240	12367097	ECA230	N2
233	III	12367098	13783801	ECA230	CB4856
234	IV	1	4064200	ECA230	CB4856
235	IV	4064201	4064874	ECA230	N2
236	IV	4064875	6271277	ECA230	CB4856
237	IV	6271278	6275697	ECA230	N2
238	IV	6275698	6298265	ECA230	CB4856
239	IV	6298266	6300308	ECA230	N2
240	IV	6300309	14534932	ECA230	CB4856
241	IV	14534933	14548154	ECA230	N2
242	IV	14548155	17493829	ECA230	CB4856
243	V	1	3890448	ECA230	N2
244	V	3890449	3899492	ECA230	CB4856
245	V	3899493	4165560	ECA230	N2
246	V	4165561	7082838	ECA230	CB4856
247	V	7082839	13839858	ECA230	N2
248	V	13839859	15838184	ECA230	CB4856
249	V	15838185	15839238	ECA230	N2
250	V	15839239	15928136	ECA230	CB4856
251	V	15928137	15930886	ECA230	N2
252	V	15930887	16489083	ECA230	CB4856
253	V	16489084	16494318	ECA230	N2
254	V	16494319	16851496	ECA230	CB4856
255	V	16851497	16853918	ECA230	N2
256	V	16853919	17226661	ECA230	CB4856
257	V	17226662	17255796	ECA230	N2
258	V	17255797	18241271	ECA230	CB4856
259	V	18241272	18279260	ECA230	N2
260	V	18279261	19307366	ECA230	CB4856
261	V	19307367	19308838	ECA230	N2
262	V	19308839	20443538	ECA230	CB4856
263	V	20443539	20445513	ECA230	N2
264	V	20445514	20598324	ECA230	CB4856
265	V	20598325	20600010	ECA230	N2
266	V	20600011	20924180	ECA230	CB4856
267	X	1	17718942	ECA230	CB4856
268	MtDNA	1	13794	ECA230	CB4856
269	I	1	15072434	ECA241	CB4856
270	II	1	1664705	ECA241	CB4856
271	II	1664706	1665004	ECA241	N2
272	II	1665005	3293365	ECA241	CB4856
273	II	3293366	3325388	ECA241	N2
274	II	3325389	15279421	ECA241	CB4856
275	III	1	150069	ECA241	CB4856
276	III	150070	152601	ECA241	N2
277	III	152602	1382214	ECA241	CB4856
278	III	1382215	1390226	ECA241	N2
279	III	1390227	13767252	ECA241	CB4856
280	III	13767253	13783801	ECA241	N2
281	IV	1	1020675	ECA241	N2
282	IV	1020676	13016065	ECA241	CB4856
283	IV	13016066	17493829	ECA241	N2
284	V	1	549378	ECA241	CB4856
285	V	549379	552017	ECA241	N2
286	V	552018	2272459	ECA241	CB4856
287	V	2272460	2273809	ECA241	N2
288	V	2273810	2300808	ECA241	CB4856
289	V	2300809	2302235	ECA241	N2
290	V	2302236	7607960	ECA241	CB4856
291	V	7607961	7609010	ECA241	N2
292	V	7609011	15741172	ECA241	CB4856
293	V	15741173	15743718	ECA241	N2
294	V	15743719	15959003	ECA241	CB4856
295	V	15959004	15959406	ECA241	N2
296	V	15959407	16477980	ECA241	CB4856
297	V	16477981	16487439	ECA241	N2
298	V	16487440	18223202	ECA241	CB4856
299	V	18223203	18243697	ECA241	N2
300	V	18243698	18244610	ECA241	CB4856
301	V	18244611	18248904	ECA241	N2
302	V	18248905	20924180	ECA241	CB4856
303	X	1	17718942	ECA241	CB4856
304	MtDNA	1	13794	ECA241	CB4856
305	I	1	15072434	ECA828	CB4856
306	II	1	15279421	ECA828	CB4856
307	III	1	13783801	ECA828	CB4856
308	IV	1	17493829	ECA828	CB4856
309	V	1	17277824	ECA828	CB4856
310	V	17277825	17283167	ECA828	N2
311	V	17283168	20924180	ECA828	CB4856
312	X	1	9139380	ECA828	CB4856
313	X	9139381	17718942	ECA828	N2
314	MtDNA	1	13794	ECA828	N2
315	I	1	15072434	ECA838	N2
316	II	1	15279421	ECA838	N2
317	III	1	720330	ECA838	CB4856
318	III	720331	936600	ECA838	N2
319	III	936601	943410	ECA838	CB4856
320	III	943411	13783801	ECA838	N2
321	IV	1	17493829	ECA838	N2
322	V	1	20924180	ECA838	N2
323	X	1	17718942	ECA838	N2
324	MtDNA	1	13794	ECA838	N2
325	I	1	15072434	ECA859	CB4856
326	II	1	15279421	ECA859	CB4856
327	III	1	788995	ECA859	N2
328	III	788996	13783801	ECA859	CB4856
329	IV	1	17493829	ECA859	CB4856
330	V	1	20924180	ECA859	CB4856
331	X	1	17718942	ECA859	CB4856
332	MtDNA	1	13794	ECA859	CB4856
333	I	1	15072434	ECA931	N2
334	II	1	12852243	ECA931	N2
335	II	12852244	13396367	ECA931	CB4856
336	II	13396368	15279421	ECA931	N2
337	III	1	13783801	ECA931	N2
338	IV	1	17493829	ECA931	N2
339	V	1	20924180	ECA931	N2
340	X	1	2248809	ECA931	N2
341	X	2248810	6762864	ECA931	CB4856
342	X	6762865	13130702	ECA931	N2
343	X	13130703	13630058	ECA931	CB4856
344	X	13630059	17718942	ECA931	N2
345	MtDNA	1	13794	ECA931	N2
346	I	1	15072434	ECA929	N2
347	II	1	15279421	ECA929	N2
348	III	1	13783801	ECA929	N2
349	IV	1	17493829	ECA929	N2
350	V	1	20924180	ECA929	N2
351	X	1	7662586	ECA929	N2
352	X	7662587	13623620	ECA929	CB4856
353	X	13623621	17718942	ECA929	N2
354	MtDNA	1	13794	ECA929	N2
355	I	1	15072434	N2	N2
356	II	1	15279421	N2	N2
357	III	1	13783801	N2	N2
358	IV	1	17493829	N2	N2
359	V	1	20924180	N2	N2
360	X	1	17718942	N2	N2
361	MtDNA	1	13794	N2	N2
362	I	1	15072434	CB4856	CB4856
363	II	1	15279421	CB4856	CB4856
364	III	1	13783801	CB4856	CB4856
365	IV	1	17493829	CB4856	CB4856
366	V	1	20924180	CB4856	CB4856
367	X	1	17718942	CB4856	CB4856
368	MtDNA	1	13794	CB4856	CB4856
