# Supplementary material for: Natural variation in the sequestosome-related gene, sqst-5, underlies zinc homeostasis in Caenorhabditis elegans
Source: PLoS Genet. 2020 Nov 11;16(11):e1008986. doi: 10.1371/journal.pgen.1008986 (PMC7682890; doi:10.1371/journal.pgen.1008986)
Supplement: S9 File — Raw pruned phenotypes for the NILs on chromosomes III, IV, V, and X (standard HTA). (CSV) [file pgen.1008986.s023.csv]

date	experiment	round	assay	plate	condition	control	strain	row	col	trait	phenotype
20180320	chrX_nils	NA	NA	1	water	None	N2	A	1	median.TOF	212.5
20180320	chrX_nils	NA	NA	1	water	None	ECA931	A	11	median.TOF	220.5
20180320	chrX_nils	NA	NA	1	water	None	ECA931	A	12	median.TOF	204
20180320	chrX_nils	NA	NA	1	water	None	N2	A	2	median.TOF	234
20180320	chrX_nils	NA	NA	1	water	None	CB4856	A	3	median.TOF	241
20180320	chrX_nils	NA	NA	1	water	None	CB4856	A	4	median.TOF	217
20180320	chrX_nils	NA	NA	1	water	None	ECA828	A	5	median.TOF	229
20180320	chrX_nils	NA	NA	1	water	None	ECA828	A	6	median.TOF	230
20180320	chrX_nils	NA	NA	1	water	None	ECA828	A	7	median.TOF	228
20180320	chrX_nils	NA	NA	1	water	None	ECA929	A	8	median.TOF	239
20180320	chrX_nils	NA	NA	1	water	None	ECA929	A	9	median.TOF	215
20180320	chrX_nils	NA	NA	1	water	None	N2	B	1	median.TOF	191
20180320	chrX_nils	NA	NA	1	water	None	ECA931	B	12	median.TOF	203.5
20180320	chrX_nils	NA	NA	1	water	None	N2	B	2	median.TOF	246
20180320	chrX_nils	NA	NA	1	water	None	CB4856	B	3	median.TOF	228
20180320	chrX_nils	NA	NA	1	water	None	CB4856	B	4	median.TOF	219
20180320	chrX_nils	NA	NA	1	water	None	ECA828	B	5	median.TOF	226
20180320	chrX_nils	NA	NA	1	water	None	ECA828	B	6	median.TOF	241
20180320	chrX_nils	NA	NA	1	water	None	ECA828	B	7	median.TOF	249
20180320	chrX_nils	NA	NA	1	water	None	ECA929	B	8	median.TOF	216
20180320	chrX_nils	NA	NA	1	water	None	ECA929	B	9	median.TOF	235
20180320	chrX_nils	NA	NA	1	water	None	N2	C	1	median.TOF	235
20180320	chrX_nils	NA	NA	1	water	None	ECA929	C	10	median.TOF	221
20180320	chrX_nils	NA	NA	1	water	None	ECA931	C	11	median.TOF	211
20180320	chrX_nils	NA	NA	1	water	None	ECA931	C	12	median.TOF	237
20180320	chrX_nils	NA	NA	1	water	None	N2	C	2	median.TOF	226
20180320	chrX_nils	NA	NA	1	water	None	CB4856	C	3	median.TOF	217
20180320	chrX_nils	NA	NA	1	water	None	CB4856	C	4	median.TOF	225
20180320	chrX_nils	NA	NA	1	water	None	ECA828	C	5	median.TOF	223
20180320	chrX_nils	NA	NA	1	water	None	ECA828	C	6	median.TOF	254
20180320	chrX_nils	NA	NA	1	water	None	ECA828	C	7	median.TOF	244
20180320	chrX_nils	NA	NA	1	water	None	ECA929	C	8	median.TOF	231
20180320	chrX_nils	NA	NA	1	water	None	ECA929	C	9	median.TOF	237
20180320	chrX_nils	NA	NA	1	water	None	N2	D	1	median.TOF	213
20180320	chrX_nils	NA	NA	1	water	None	ECA929	D	10	median.TOF	238
20180320	chrX_nils	NA	NA	1	water	None	ECA931	D	11	median.TOF	215
20180320	chrX_nils	NA	NA	1	water	None	ECA931	D	12	median.TOF	219.5
20180320	chrX_nils	NA	NA	1	water	None	N2	D	2	median.TOF	238
20180320	chrX_nils	NA	NA	1	water	None	CB4856	D	3	median.TOF	240
20180320	chrX_nils	NA	NA	1	water	None	CB4856	D	4	median.TOF	212.5
20180320	chrX_nils	NA	NA	1	water	None	ECA828	D	5	median.TOF	226
20180320	chrX_nils	NA	NA	1	water	None	ECA828	D	6	median.TOF	254
20180320	chrX_nils	NA	NA	1	water	None	ECA828	D	7	median.TOF	242.5
20180320	chrX_nils	NA	NA	1	water	None	ECA929	D	8	median.TOF	224
20180320	chrX_nils	NA	NA	1	water	None	N2	E	1	median.TOF	189.5
20180320	chrX_nils	NA	NA	1	water	None	ECA929	E	10	median.TOF	218
20180320	chrX_nils	NA	NA	1	water	None	ECA931	E	11	median.TOF	217
20180320	chrX_nils	NA	NA	1	water	None	ECA931	E	12	median.TOF	223
20180320	chrX_nils	NA	NA	1	water	None	N2	E	2	median.TOF	221
20180320	chrX_nils	NA	NA	1	water	None	CB4856	E	3	median.TOF	239.5
20180320	chrX_nils	NA	NA	1	water	None	CB4856	E	4	median.TOF	220
20180320	chrX_nils	NA	NA	1	water	None	ECA828	E	5	median.TOF	225
20180320	chrX_nils	NA	NA	1	water	None	ECA828	E	6	median.TOF	244
20180320	chrX_nils	NA	NA	1	water	None	ECA828	E	7	median.TOF	212.5
20180320	chrX_nils	NA	NA	1	water	None	ECA929	E	8	median.TOF	210.5
20180320	chrX_nils	NA	NA	1	water	None	ECA929	E	9	median.TOF	230
20180320	chrX_nils	NA	NA	1	water	None	N2	F	1	median.TOF	213.5
20180320	chrX_nils	NA	NA	1	water	None	ECA929	F	10	median.TOF	216
20180320	chrX_nils	NA	NA	1	water	None	ECA931	F	11	median.TOF	214
20180320	chrX_nils	NA	NA	1	water	None	ECA931	F	12	median.TOF	222.5
20180320	chrX_nils	NA	NA	1	water	None	N2	F	2	median.TOF	215
20180320	chrX_nils	NA	NA	1	water	None	CB4856	F	3	median.TOF	220
20180320	chrX_nils	NA	NA	1	water	None	CB4856	F	4	median.TOF	246
20180320	chrX_nils	NA	NA	1	water	None	ECA828	F	5	median.TOF	253
20180320	chrX_nils	NA	NA	1	water	None	ECA828	F	6	median.TOF	237
20180320	chrX_nils	NA	NA	1	water	None	ECA828	F	7	median.TOF	246
20180320	chrX_nils	NA	NA	1	water	None	ECA929	F	8	median.TOF	244
20180320	chrX_nils	NA	NA	1	water	None	ECA929	F	9	median.TOF	223
20180320	chrX_nils	NA	NA	1	water	None	N2	G	1	median.TOF	256
20180320	chrX_nils	NA	NA	1	water	None	ECA929	G	10	median.TOF	221
20180320	chrX_nils	NA	NA	1	water	None	ECA931	G	11	median.TOF	206.5
20180320	chrX_nils	NA	NA	1	water	None	ECA931	G	12	median.TOF	239
20180320	chrX_nils	NA	NA	1	water	None	N2	G	2	median.TOF	217
20180320	chrX_nils	NA	NA	1	water	None	CB4856	G	3	median.TOF	235
20180320	chrX_nils	NA	NA	1	water	None	CB4856	G	4	median.TOF	227
20180320	chrX_nils	NA	NA	1	water	None	ECA828	G	5	median.TOF	230
20180320	chrX_nils	NA	NA	1	water	None	ECA828	G	6	median.TOF	237
20180320	chrX_nils	NA	NA	1	water	None	ECA828	G	7	median.TOF	248
20180320	chrX_nils	NA	NA	1	water	None	ECA929	G	8	median.TOF	240
20180320	chrX_nils	NA	NA	1	water	None	ECA929	G	9	median.TOF	205
20180320	chrX_nils	NA	NA	1	water	None	N2	H	1	median.TOF	224
20180320	chrX_nils	NA	NA	1	water	None	ECA931	H	11	median.TOF	213
20180320	chrX_nils	NA	NA	1	water	None	CB4856	H	3	median.TOF	204
20180320	chrX_nils	NA	NA	1	water	None	ECA828	H	5	median.TOF	233
20180320	chrX_nils	NA	NA	1	water	None	ECA828	H	6	median.TOF	221
20180320	chrX_nils	NA	NA	1	water	None	ECA929	H	8	median.TOF	216
20180320	chrX_nils	NA	NA	2	zinc	water	ECA929	A	10	median.TOF	147
20180320	chrX_nils	NA	NA	2	zinc	water	ECA931	A	11	median.TOF	151
20180320	chrX_nils	NA	NA	2	zinc	water	ECA931	A	12	median.TOF	151
20180320	chrX_nils	NA	NA	2	zinc	water	N2	A	2	median.TOF	140
20180320	chrX_nils	NA	NA	2	zinc	water	CB4856	A	3	median.TOF	131
20180320	chrX_nils	NA	NA	2	zinc	water	CB4856	A	4	median.TOF	136
20180320	chrX_nils	NA	NA	2	zinc	water	ECA828	A	5	median.TOF	140
20180320	chrX_nils	NA	NA	2	zinc	water	ECA828	A	6	median.TOF	134
20180320	chrX_nils	NA	NA	2	zinc	water	ECA828	A	7	median.TOF	136
20180320	chrX_nils	NA	NA	2	zinc	water	ECA929	A	8	median.TOF	148
20180320	chrX_nils	NA	NA	2	zinc	water	ECA929	A	9	median.TOF	137
20180320	chrX_nils	NA	NA	2	zinc	water	N2	B	1	median.TOF	151
20180320	chrX_nils	NA	NA	2	zinc	water	ECA929	B	10	median.TOF	152
20180320	chrX_nils	NA	NA	2	zinc	water	ECA931	B	11	median.TOF	147
20180320	chrX_nils	NA	NA	2	zinc	water	N2	B	2	median.TOF	135
20180320	chrX_nils	NA	NA	2	zinc	water	CB4856	B	3	median.TOF	127.5
20180320	chrX_nils	NA	NA	2	zinc	water	CB4856	B	4	median.TOF	141
20180320	chrX_nils	NA	NA	2	zinc	water	ECA828	B	5	median.TOF	131
20180320	chrX_nils	NA	NA	2	zinc	water	ECA828	B	7	median.TOF	143
20180320	chrX_nils	NA	NA	2	zinc	water	ECA929	B	8	median.TOF	146.5
20180320	chrX_nils	NA	NA	2	zinc	water	ECA929	B	9	median.TOF	145
20180320	chrX_nils	NA	NA	2	zinc	water	N2	C	1	median.TOF	147
20180320	chrX_nils	NA	NA	2	zinc	water	ECA929	C	10	median.TOF	130
20180320	chrX_nils	NA	NA	2	zinc	water	ECA931	C	11	median.TOF	142
20180320	chrX_nils	NA	NA	2	zinc	water	ECA931	C	12	median.TOF	158
20180320	chrX_nils	NA	NA	2	zinc	water	CB4856	C	3	median.TOF	136
20180320	chrX_nils	NA	NA	2	zinc	water	CB4856	C	4	median.TOF	126
20180320	chrX_nils	NA	NA	2	zinc	water	ECA828	C	5	median.TOF	132
20180320	chrX_nils	NA	NA	2	zinc	water	ECA828	C	7	median.TOF	141
20180320	chrX_nils	NA	NA	2	zinc	water	ECA929	C	8	median.TOF	144
20180320	chrX_nils	NA	NA	2	zinc	water	ECA929	C	9	median.TOF	140
20180320	chrX_nils	NA	NA	2	zinc	water	ECA929	D	10	median.TOF	150
20180320	chrX_nils	NA	NA	2	zinc	water	ECA931	D	11	median.TOF	135
20180320	chrX_nils	NA	NA	2	zinc	water	N2	D	2	median.TOF	134
20180320	chrX_nils	NA	NA	2	zinc	water	CB4856	D	3	median.TOF	129
20180320	chrX_nils	NA	NA	2	zinc	water	CB4856	D	4	median.TOF	138.5
20180320	chrX_nils	NA	NA	2	zinc	water	ECA828	D	5	median.TOF	139
20180320	chrX_nils	NA	NA	2	zinc	water	ECA828	D	6	median.TOF	130.5
20180320	chrX_nils	NA	NA	2	zinc	water	ECA828	D	7	median.TOF	132.5
20180320	chrX_nils	NA	NA	2	zinc	water	ECA929	D	8	median.TOF	145
20180320	chrX_nils	NA	NA	2	zinc	water	ECA929	D	9	median.TOF	151.5
20180320	chrX_nils	NA	NA	2	zinc	water	N2	E	1	median.TOF	136
20180320	chrX_nils	NA	NA	2	zinc	water	ECA931	E	11	median.TOF	156
20180320	chrX_nils	NA	NA	2	zinc	water	ECA931	E	12	median.TOF	148
20180320	chrX_nils	NA	NA	2	zinc	water	N2	E	2	median.TOF	143
20180320	chrX_nils	NA	NA	2	zinc	water	CB4856	E	3	median.TOF	128
20180320	chrX_nils	NA	NA	2	zinc	water	CB4856	E	4	median.TOF	113.5
20180320	chrX_nils	NA	NA	2	zinc	water	ECA828	E	5	median.TOF	137
20180320	chrX_nils	NA	NA	2	zinc	water	ECA828	E	6	median.TOF	133
20180320	chrX_nils	NA	NA	2	zinc	water	ECA828	E	7	median.TOF	124
20180320	chrX_nils	NA	NA	2	zinc	water	ECA929	E	8	median.TOF	145
20180320	chrX_nils	NA	NA	2	zinc	water	ECA929	E	9	median.TOF	144
20180320	chrX_nils	NA	NA	2	zinc	water	N2	F	1	median.TOF	133
20180320	chrX_nils	NA	NA	2	zinc	water	ECA929	F	10	median.TOF	151
20180320	chrX_nils	NA	NA	2	zinc	water	ECA931	F	11	median.TOF	148
20180320	chrX_nils	NA	NA	2	zinc	water	ECA931	F	12	median.TOF	147
20180320	chrX_nils	NA	NA	2	zinc	water	N2	F	2	median.TOF	133
20180320	chrX_nils	NA	NA	2	zinc	water	CB4856	F	3	median.TOF	134
20180320	chrX_nils	NA	NA	2	zinc	water	CB4856	F	4	median.TOF	130
20180320	chrX_nils	NA	NA	2	zinc	water	ECA828	F	5	median.TOF	145
20180320	chrX_nils	NA	NA	2	zinc	water	ECA828	F	6	median.TOF	139
20180320	chrX_nils	NA	NA	2	zinc	water	ECA828	F	7	median.TOF	140
20180320	chrX_nils	NA	NA	2	zinc	water	ECA929	F	8	median.TOF	153
20180320	chrX_nils	NA	NA	2	zinc	water	ECA929	F	9	median.TOF	150
20180320	chrX_nils	NA	NA	2	zinc	water	ECA929	G	10	median.TOF	154
20180320	chrX_nils	NA	NA	2	zinc	water	ECA931	G	11	median.TOF	150
20180320	chrX_nils	NA	NA	2	zinc	water	ECA931	G	12	median.TOF	159
20180320	chrX_nils	NA	NA	2	zinc	water	CB4856	G	3	median.TOF	137
20180320	chrX_nils	NA	NA	2	zinc	water	CB4856	G	4	median.TOF	113
20180320	chrX_nils	NA	NA	2	zinc	water	ECA828	G	5	median.TOF	138.5
20180320	chrX_nils	NA	NA	2	zinc	water	ECA828	G	6	median.TOF	129.5
20180320	chrX_nils	NA	NA	2	zinc	water	ECA828	G	7	median.TOF	139
20180320	chrX_nils	NA	NA	2	zinc	water	ECA929	G	8	median.TOF	150
20180320	chrX_nils	NA	NA	2	zinc	water	ECA929	G	9	median.TOF	168
20180320	chrX_nils	NA	NA	2	zinc	water	N2	H	1	median.TOF	148
20180320	chrX_nils	NA	NA	2	zinc	water	ECA931	H	11	median.TOF	141
20180320	chrX_nils	NA	NA	2	zinc	water	CB4856	H	3	median.TOF	123
20180320	chrX_nils	NA	NA	2	zinc	water	ECA828	H	5	median.TOF	139
20180320	chrX_nils	NA	NA	2	zinc	water	ECA828	H	6	median.TOF	134
20180320	chrX_nils	NA	NA	2	zinc	water	ECA929	H	8	median.TOF	150
20180320	chrX_nils	NA	NA	2	zinc	water	ECA929	H	9	median.TOF	154
20180320	chrX_nils	NA	NA	3	water	None	ECA929	A	10	median.TOF	234
20180320	chrX_nils	NA	NA	3	water	None	ECA931	A	11	median.TOF	229.5
20180320	chrX_nils	NA	NA	3	water	None	N2	A	2	median.TOF	226
20180320	chrX_nils	NA	NA	3	water	None	CB4856	A	3	median.TOF	248
20180320	chrX_nils	NA	NA	3	water	None	CB4856	A	4	median.TOF	193
20180320	chrX_nils	NA	NA	3	water	None	ECA828	A	5	median.TOF	236
20180320	chrX_nils	NA	NA	3	water	None	ECA828	A	6	median.TOF	242.5
20180320	chrX_nils	NA	NA	3	water	None	ECA929	A	8	median.TOF	216.5
20180320	chrX_nils	NA	NA	3	water	None	ECA929	A	9	median.TOF	235
20180320	chrX_nils	NA	NA	3	water	None	N2	B	1	median.TOF	215
20180320	chrX_nils	NA	NA	3	water	None	ECA929	B	10	median.TOF	229
20180320	chrX_nils	NA	NA	3	water	None	ECA931	B	11	median.TOF	203
20180320	chrX_nils	NA	NA	3	water	None	ECA931	B	12	median.TOF	205
20180320	chrX_nils	NA	NA	3	water	None	N2	B	2	median.TOF	205.5
20180320	chrX_nils	NA	NA	3	water	None	CB4856	B	3	median.TOF	216
20180320	chrX_nils	NA	NA	3	water	None	CB4856	B	4	median.TOF	239
20180320	chrX_nils	NA	NA	3	water	None	ECA828	B	5	median.TOF	260
20180320	chrX_nils	NA	NA	3	water	None	ECA828	B	6	median.TOF	256
20180320	chrX_nils	NA	NA	3	water	None	ECA828	B	7	median.TOF	244
20180320	chrX_nils	NA	NA	3	water	None	ECA929	B	8	median.TOF	232
20180320	chrX_nils	NA	NA	3	water	None	ECA929	B	9	median.TOF	218
20180320	chrX_nils	NA	NA	3	water	None	N2	C	1	median.TOF	239
20180320	chrX_nils	NA	NA	3	water	None	ECA929	C	10	median.TOF	242.5
20180320	chrX_nils	NA	NA	3	water	None	ECA931	C	11	median.TOF	223
20180320	chrX_nils	NA	NA	3	water	None	ECA931	C	12	median.TOF	229.5
20180320	chrX_nils	NA	NA	3	water	None	N2	C	2	median.TOF	225
20180320	chrX_nils	NA	NA	3	water	None	CB4856	C	4	median.TOF	212.5
20180320	chrX_nils	NA	NA	3	water	None	ECA828	C	5	median.TOF	251
20180320	chrX_nils	NA	NA	3	water	None	ECA828	C	6	median.TOF	229.5
20180320	chrX_nils	NA	NA	3	water	None	ECA828	C	7	median.TOF	245.5
20180320	chrX_nils	NA	NA	3	water	None	ECA929	C	8	median.TOF	238
20180320	chrX_nils	NA	NA	3	water	None	ECA929	C	9	median.TOF	233
20180320	chrX_nils	NA	NA	3	water	None	N2	D	1	median.TOF	231
20180320	chrX_nils	NA	NA	3	water	None	ECA929	D	10	median.TOF	226
20180320	chrX_nils	NA	NA	3	water	None	ECA931	D	11	median.TOF	222
20180320	chrX_nils	NA	NA	3	water	None	ECA931	D	12	median.TOF	230
20180320	chrX_nils	NA	NA	3	water	None	N2	D	2	median.TOF	212
20180320	chrX_nils	NA	NA	3	water	None	CB4856	D	3	median.TOF	233
20180320	chrX_nils	NA	NA	3	water	None	CB4856	D	4	median.TOF	249
20180320	chrX_nils	NA	NA	3	water	None	ECA828	D	5	median.TOF	237.5
20180320	chrX_nils	NA	NA	3	water	None	ECA828	D	6	median.TOF	260
20180320	chrX_nils	NA	NA	3	water	None	ECA828	D	7	median.TOF	249
20180320	chrX_nils	NA	NA	3	water	None	ECA929	D	8	median.TOF	227
20180320	chrX_nils	NA	NA	3	water	None	ECA929	D	9	median.TOF	238
20180320	chrX_nils	NA	NA	3	water	None	ECA929	E	10	median.TOF	223.5
20180320	chrX_nils	NA	NA	3	water	None	ECA931	E	11	median.TOF	236
20180320	chrX_nils	NA	NA	3	water	None	ECA931	E	12	median.TOF	227
20180320	chrX_nils	NA	NA	3	water	None	N2	E	2	median.TOF	227
20180320	chrX_nils	NA	NA	3	water	None	CB4856	E	4	median.TOF	230
20180320	chrX_nils	NA	NA	3	water	None	ECA828	E	5	median.TOF	249.5
20180320	chrX_nils	NA	NA	3	water	None	ECA828	E	6	median.TOF	238
20180320	chrX_nils	NA	NA	3	water	None	ECA828	E	7	median.TOF	225.5
20180320	chrX_nils	NA	NA	3	water	None	ECA929	E	8	median.TOF	245
20180320	chrX_nils	NA	NA	3	water	None	ECA929	E	9	median.TOF	226
20180320	chrX_nils	NA	NA	3	water	None	N2	F	1	median.TOF	215
20180320	chrX_nils	NA	NA	3	water	None	ECA929	F	10	median.TOF	232.5
20180320	chrX_nils	NA	NA	3	water	None	ECA931	F	11	median.TOF	232
20180320	chrX_nils	NA	NA	3	water	None	ECA931	F	12	median.TOF	202
20180320	chrX_nils	NA	NA	3	water	None	N2	F	2	median.TOF	196
20180320	chrX_nils	NA	NA	3	water	None	CB4856	F	3	median.TOF	227
20180320	chrX_nils	NA	NA	3	water	None	CB4856	F	4	median.TOF	240
20180320	chrX_nils	NA	NA	3	water	None	ECA828	F	5	median.TOF	224
20180320	chrX_nils	NA	NA	3	water	None	ECA828	F	6	median.TOF	219
20180320	chrX_nils	NA	NA	3	water	None	ECA828	F	7	median.TOF	253
20180320	chrX_nils	NA	NA	3	water	None	ECA929	F	8	median.TOF	205
20180320	chrX_nils	NA	NA	3	water	None	ECA929	F	9	median.TOF	220
20180320	chrX_nils	NA	NA	3	water	None	N2	G	1	median.TOF	231
20180320	chrX_nils	NA	NA	3	water	None	ECA929	G	10	median.TOF	240
20180320	chrX_nils	NA	NA	3	water	None	ECA931	G	11	median.TOF	231
20180320	chrX_nils	NA	NA	3	water	None	ECA931	G	12	median.TOF	227
20180320	chrX_nils	NA	NA	3	water	None	N2	G	2	median.TOF	204
20180320	chrX_nils	NA	NA	3	water	None	CB4856	G	3	median.TOF	237
20180320	chrX_nils	NA	NA	3	water	None	CB4856	G	4	median.TOF	232.5
20180320	chrX_nils	NA	NA	3	water	None	ECA828	G	5	median.TOF	257
20180320	chrX_nils	NA	NA	3	water	None	ECA828	G	7	median.TOF	249
20180320	chrX_nils	NA	NA	3	water	None	ECA929	G	8	median.TOF	203
20180320	chrX_nils	NA	NA	3	water	None	ECA929	G	9	median.TOF	215
20180320	chrX_nils	NA	NA	3	water	None	ECA931	H	11	median.TOF	206
20180320	chrX_nils	NA	NA	3	water	None	CB4856	H	3	median.TOF	215
20180320	chrX_nils	NA	NA	3	water	None	ECA828	H	5	median.TOF	242
20180320	chrX_nils	NA	NA	3	water	None	ECA828	H	6	median.TOF	259
20180320	chrX_nils	NA	NA	3	water	None	ECA929	H	8	median.TOF	222
20180320	chrX_nils	NA	NA	3	water	None	ECA929	H	9	median.TOF	211
20180320	chrX_nils	NA	NA	4	zinc	water	N2	A	1	median.TOF	139
20180320	chrX_nils	NA	NA	4	zinc	water	ECA929	A	10	median.TOF	134
20180320	chrX_nils	NA	NA	4	zinc	water	ECA931	A	11	median.TOF	141
20180320	chrX_nils	NA	NA	4	zinc	water	ECA931	A	12	median.TOF	142
20180320	chrX_nils	NA	NA	4	zinc	water	N2	A	2	median.TOF	149
20180320	chrX_nils	NA	NA	4	zinc	water	CB4856	A	3	median.TOF	121.5
20180320	chrX_nils	NA	NA	4	zinc	water	CB4856	A	4	median.TOF	120
20180320	chrX_nils	NA	NA	4	zinc	water	ECA828	A	5	median.TOF	140
20180320	chrX_nils	NA	NA	4	zinc	water	ECA828	A	6	median.TOF	136
20180320	chrX_nils	NA	NA	4	zinc	water	ECA828	A	7	median.TOF	130
20180320	chrX_nils	NA	NA	4	zinc	water	ECA929	A	8	median.TOF	142.5
20180320	chrX_nils	NA	NA	4	zinc	water	N2	B	1	median.TOF	132.5
20180320	chrX_nils	NA	NA	4	zinc	water	ECA929	B	10	median.TOF	144
20180320	chrX_nils	NA	NA	4	zinc	water	ECA931	B	11	median.TOF	142.5
20180320	chrX_nils	NA	NA	4	zinc	water	N2	B	2	median.TOF	133
20180320	chrX_nils	NA	NA	4	zinc	water	CB4856	B	3	median.TOF	130
20180320	chrX_nils	NA	NA	4	zinc	water	CB4856	B	4	median.TOF	131
20180320	chrX_nils	NA	NA	4	zinc	water	ECA828	B	5	median.TOF	138.5
20180320	chrX_nils	NA	NA	4	zinc	water	ECA828	B	6	median.TOF	139.5
20180320	chrX_nils	NA	NA	4	zinc	water	ECA828	B	7	median.TOF	143
20180320	chrX_nils	NA	NA	4	zinc	water	ECA929	B	8	median.TOF	149
20180320	chrX_nils	NA	NA	4	zinc	water	ECA929	B	9	median.TOF	152
20180320	chrX_nils	NA	NA	4	zinc	water	N2	C	1	median.TOF	136
20180320	chrX_nils	NA	NA	4	zinc	water	ECA929	C	10	median.TOF	143
20180320	chrX_nils	NA	NA	4	zinc	water	ECA931	C	11	median.TOF	134
20180320	chrX_nils	NA	NA	4	zinc	water	ECA931	C	12	median.TOF	142
20180320	chrX_nils	NA	NA	4	zinc	water	N2	C	2	median.TOF	140.5
20180320	chrX_nils	NA	NA	4	zinc	water	CB4856	C	3	median.TOF	126
20180320	chrX_nils	NA	NA	4	zinc	water	CB4856	C	4	median.TOF	133
20180320	chrX_nils	NA	NA	4	zinc	water	ECA828	C	5	median.TOF	136
20180320	chrX_nils	NA	NA	4	zinc	water	ECA828	C	6	median.TOF	136
20180320	chrX_nils	NA	NA	4	zinc	water	ECA828	C	7	median.TOF	134
20180320	chrX_nils	NA	NA	4	zinc	water	ECA929	C	8	median.TOF	130
20180320	chrX_nils	NA	NA	4	zinc	water	ECA929	C	9	median.TOF	138
20180320	chrX_nils	NA	NA	4	zinc	water	N2	D	1	median.TOF	134.5
20180320	chrX_nils	NA	NA	4	zinc	water	ECA929	D	10	median.TOF	154
20180320	chrX_nils	NA	NA	4	zinc	water	ECA931	D	11	median.TOF	137
20180320	chrX_nils	NA	NA	4	zinc	water	ECA931	D	12	median.TOF	141
20180320	chrX_nils	NA	NA	4	zinc	water	N2	D	2	median.TOF	130.5
20180320	chrX_nils	NA	NA	4	zinc	water	CB4856	D	3	median.TOF	133
20180320	chrX_nils	NA	NA	4	zinc	water	ECA828	D	5	median.TOF	132.5
20180320	chrX_nils	NA	NA	4	zinc	water	ECA828	D	6	median.TOF	141
20180320	chrX_nils	NA	NA	4	zinc	water	ECA828	D	7	median.TOF	129
20180320	chrX_nils	NA	NA	4	zinc	water	ECA929	D	8	median.TOF	131
20180320	chrX_nils	NA	NA	4	zinc	water	ECA929	D	9	median.TOF	138
20180320	chrX_nils	NA	NA	4	zinc	water	N2	E	1	median.TOF	145
20180320	chrX_nils	NA	NA	4	zinc	water	ECA929	E	10	median.TOF	141.5
20180320	chrX_nils	NA	NA	4	zinc	water	ECA931	E	11	median.TOF	151
20180320	chrX_nils	NA	NA	4	zinc	water	ECA931	E	12	median.TOF	145
20180320	chrX_nils	NA	NA	4	zinc	water	N2	E	2	median.TOF	135
20180320	chrX_nils	NA	NA	4	zinc	water	CB4856	E	3	median.TOF	113.5
20180320	chrX_nils	NA	NA	4	zinc	water	CB4856	E	4	median.TOF	126.5
20180320	chrX_nils	NA	NA	4	zinc	water	ECA828	E	5	median.TOF	139
20180320	chrX_nils	NA	NA	4	zinc	water	ECA828	E	6	median.TOF	129
20180320	chrX_nils	NA	NA	4	zinc	water	ECA828	E	7	median.TOF	124.5
20180320	chrX_nils	NA	NA	4	zinc	water	ECA929	E	8	median.TOF	147
20180320	chrX_nils	NA	NA	4	zinc	water	ECA929	E	9	median.TOF	133.5
20180320	chrX_nils	NA	NA	4	zinc	water	N2	F	1	median.TOF	136.5
20180320	chrX_nils	NA	NA	4	zinc	water	ECA929	F	10	median.TOF	126
20180320	chrX_nils	NA	NA	4	zinc	water	ECA931	F	11	median.TOF	151.5
20180320	chrX_nils	NA	NA	4	zinc	water	ECA931	F	12	median.TOF	149
20180320	chrX_nils	NA	NA	4	zinc	water	N2	F	2	median.TOF	140
20180320	chrX_nils	NA	NA	4	zinc	water	CB4856	F	3	median.TOF	119
20180320	chrX_nils	NA	NA	4	zinc	water	CB4856	F	4	median.TOF	137
20180320	chrX_nils	NA	NA	4	zinc	water	ECA828	F	5	median.TOF	140.5
20180320	chrX_nils	NA	NA	4	zinc	water	ECA828	F	6	median.TOF	129
20180320	chrX_nils	NA	NA	4	zinc	water	ECA828	F	7	median.TOF	126.5
20180320	chrX_nils	NA	NA	4	zinc	water	ECA929	F	8	median.TOF	148.5
20180320	chrX_nils	NA	NA	4	zinc	water	N2	G	1	median.TOF	136
20180320	chrX_nils	NA	NA	4	zinc	water	ECA929	G	10	median.TOF	161
20180320	chrX_nils	NA	NA	4	zinc	water	ECA931	G	11	median.TOF	149
20180320	chrX_nils	NA	NA	4	zinc	water	ECA931	G	12	median.TOF	146
20180320	chrX_nils	NA	NA	4	zinc	water	N2	G	2	median.TOF	130
20180320	chrX_nils	NA	NA	4	zinc	water	CB4856	G	3	median.TOF	112
20180320	chrX_nils	NA	NA	4	zinc	water	CB4856	G	4	median.TOF	113
20180320	chrX_nils	NA	NA	4	zinc	water	ECA828	G	5	median.TOF	138
20180320	chrX_nils	NA	NA	4	zinc	water	ECA828	G	6	median.TOF	128
20180320	chrX_nils	NA	NA	4	zinc	water	ECA828	G	7	median.TOF	131
20180320	chrX_nils	NA	NA	4	zinc	water	ECA929	G	8	median.TOF	136
20180320	chrX_nils	NA	NA	4	zinc	water	ECA929	G	9	median.TOF	155.5
20180320	chrX_nils	NA	NA	4	zinc	water	N2	H	1	median.TOF	135
20180320	chrX_nils	NA	NA	4	zinc	water	ECA931	H	11	median.TOF	139.5
20180320	chrX_nils	NA	NA	4	zinc	water	CB4856	H	3	median.TOF	125
20180320	chrX_nils	NA	NA	4	zinc	water	ECA828	H	6	median.TOF	136.5
20180320	chrX_nils	NA	NA	4	zinc	water	ECA929	H	8	median.TOF	130.5
20180320	chrX_nils	NA	NA	4	zinc	water	ECA929	H	9	median.TOF	163.5
20180320	chrX_nils	NA	NA	5	water	None	N2	A	1	median.TOF	212
20180320	chrX_nils	NA	NA	5	water	None	ECA929	A	10	median.TOF	242
20180320	chrX_nils	NA	NA	5	water	None	ECA931	A	11	median.TOF	222
20180320	chrX_nils	NA	NA	5	water	None	ECA931	A	12	median.TOF	221
20180320	chrX_nils	NA	NA	5	water	None	N2	A	2	median.TOF	236
20180320	chrX_nils	NA	NA	5	water	None	CB4856	A	4	median.TOF	239
20180320	chrX_nils	NA	NA	5	water	None	ECA828	A	5	median.TOF	260
20180320	chrX_nils	NA	NA	5	water	None	ECA828	A	6	median.TOF	227.5
20180320	chrX_nils	NA	NA	5	water	None	ECA828	A	7	median.TOF	243
20180320	chrX_nils	NA	NA	5	water	None	ECA929	A	8	median.TOF	234
20180320	chrX_nils	NA	NA	5	water	None	ECA929	A	9	median.TOF	240
20180320	chrX_nils	NA	NA	5	water	None	ECA929	B	10	median.TOF	213
20180320	chrX_nils	NA	NA	5	water	None	ECA931	B	11	median.TOF	213
20180320	chrX_nils	NA	NA	5	water	None	ECA931	B	12	median.TOF	234
20180320	chrX_nils	NA	NA	5	water	None	N2	B	2	median.TOF	214
20180320	chrX_nils	NA	NA	5	water	None	CB4856	B	3	median.TOF	245
20180320	chrX_nils	NA	NA	5	water	None	CB4856	B	4	median.TOF	254
20180320	chrX_nils	NA	NA	5	water	None	ECA828	B	5	median.TOF	260.5
20180320	chrX_nils	NA	NA	5	water	None	ECA828	B	6	median.TOF	243
20180320	chrX_nils	NA	NA	5	water	None	ECA929	B	8	median.TOF	247.5
20180320	chrX_nils	NA	NA	5	water	None	ECA929	B	9	median.TOF	234
20180320	chrX_nils	NA	NA	5	water	None	N2	C	1	median.TOF	240
20180320	chrX_nils	NA	NA	5	water	None	ECA929	C	10	median.TOF	240
20180320	chrX_nils	NA	NA	5	water	None	ECA931	C	11	median.TOF	236
20180320	chrX_nils	NA	NA	5	water	None	ECA931	C	12	median.TOF	204
20180320	chrX_nils	NA	NA	5	water	None	N2	C	2	median.TOF	240.5
20180320	chrX_nils	NA	NA	5	water	None	CB4856	C	3	median.TOF	240
20180320	chrX_nils	NA	NA	5	water	None	CB4856	C	4	median.TOF	214
20180320	chrX_nils	NA	NA	5	water	None	ECA828	C	5	median.TOF	241
20180320	chrX_nils	NA	NA	5	water	None	ECA828	C	6	median.TOF	245
20180320	chrX_nils	NA	NA	5	water	None	ECA828	C	7	median.TOF	237.5
20180320	chrX_nils	NA	NA	5	water	None	ECA929	C	8	median.TOF	212.5
20180320	chrX_nils	NA	NA	5	water	None	ECA929	C	9	median.TOF	236
20180320	chrX_nils	NA	NA	5	water	None	N2	D	1	median.TOF	225
20180320	chrX_nils	NA	NA	5	water	None	ECA929	D	10	median.TOF	228
20180320	chrX_nils	NA	NA	5	water	None	ECA931	D	11	median.TOF	202
20180320	chrX_nils	NA	NA	5	water	None	ECA931	D	12	median.TOF	235
20180320	chrX_nils	NA	NA	5	water	None	N2	D	2	median.TOF	256.5
20180320	chrX_nils	NA	NA	5	water	None	CB4856	D	3	median.TOF	234
20180320	chrX_nils	NA	NA	5	water	None	CB4856	D	4	median.TOF	221
20180320	chrX_nils	NA	NA	5	water	None	ECA828	D	5	median.TOF	252
20180320	chrX_nils	NA	NA	5	water	None	ECA828	D	6	median.TOF	224
20180320	chrX_nils	NA	NA	5	water	None	ECA828	D	7	median.TOF	262.5
20180320	chrX_nils	NA	NA	5	water	None	ECA929	D	8	median.TOF	247
20180320	chrX_nils	NA	NA	5	water	None	ECA929	D	9	median.TOF	216
20180320	chrX_nils	NA	NA	5	water	None	N2	E	1	median.TOF	236
20180320	chrX_nils	NA	NA	5	water	None	ECA929	E	10	median.TOF	243
20180320	chrX_nils	NA	NA	5	water	None	ECA931	E	11	median.TOF	233
20180320	chrX_nils	NA	NA	5	water	None	ECA931	E	12	median.TOF	243
20180320	chrX_nils	NA	NA	5	water	None	N2	E	2	median.TOF	217
20180320	chrX_nils	NA	NA	5	water	None	CB4856	E	3	median.TOF	225
20180320	chrX_nils	NA	NA	5	water	None	CB4856	E	4	median.TOF	216
20180320	chrX_nils	NA	NA	5	water	None	ECA828	E	5	median.TOF	244
20180320	chrX_nils	NA	NA	5	water	None	ECA828	E	6	median.TOF	207
20180320	chrX_nils	NA	NA	5	water	None	ECA828	E	7	median.TOF	255
20180320	chrX_nils	NA	NA	5	water	None	ECA929	E	8	median.TOF	233
20180320	chrX_nils	NA	NA	5	water	None	ECA929	E	9	median.TOF	225
20180320	chrX_nils	NA	NA	5	water	None	N2	F	1	median.TOF	206
20180320	chrX_nils	NA	NA	5	water	None	ECA929	F	10	median.TOF	218
20180320	chrX_nils	NA	NA	5	water	None	ECA931	F	11	median.TOF	217.5
20180320	chrX_nils	NA	NA	5	water	None	ECA931	F	12	median.TOF	236.5
20180320	chrX_nils	NA	NA	5	water	None	N2	F	2	median.TOF	229
20180320	chrX_nils	NA	NA	5	water	None	CB4856	F	3	median.TOF	196
20180320	chrX_nils	NA	NA	5	water	None	CB4856	F	4	median.TOF	204
20180320	chrX_nils	NA	NA	5	water	None	ECA828	F	6	median.TOF	256
20180320	chrX_nils	NA	NA	5	water	None	ECA828	F	7	median.TOF	246.5
20180320	chrX_nils	NA	NA	5	water	None	ECA929	F	8	median.TOF	238
20180320	chrX_nils	NA	NA	5	water	None	ECA929	F	9	median.TOF	223
20180320	chrX_nils	NA	NA	5	water	None	N2	G	1	median.TOF	236
20180320	chrX_nils	NA	NA	5	water	None	ECA929	G	10	median.TOF	238.5
20180320	chrX_nils	NA	NA	5	water	None	ECA931	G	11	median.TOF	215
20180320	chrX_nils	NA	NA	5	water	None	ECA931	G	12	median.TOF	238
20180320	chrX_nils	NA	NA	5	water	None	N2	G	2	median.TOF	210
20180320	chrX_nils	NA	NA	5	water	None	CB4856	G	3	median.TOF	243
20180320	chrX_nils	NA	NA	5	water	None	CB4856	G	4	median.TOF	217
20180320	chrX_nils	NA	NA	5	water	None	ECA828	G	5	median.TOF	232
20180320	chrX_nils	NA	NA	5	water	None	ECA828	G	6	median.TOF	254
20180320	chrX_nils	NA	NA	5	water	None	ECA828	G	7	median.TOF	249
20180320	chrX_nils	NA	NA	5	water	None	ECA929	G	8	median.TOF	229.5
20180320	chrX_nils	NA	NA	5	water	None	ECA929	G	9	median.TOF	241
20180320	chrX_nils	NA	NA	5	water	None	N2	H	1	median.TOF	222
20180320	chrX_nils	NA	NA	5	water	None	ECA931	H	11	median.TOF	234
20180320	chrX_nils	NA	NA	5	water	None	ECA828	H	5	median.TOF	239
20180320	chrX_nils	NA	NA	5	water	None	ECA828	H	6	median.TOF	249.5
20180320	chrX_nils	NA	NA	5	water	None	ECA929	H	8	median.TOF	229
20180320	chrX_nils	NA	NA	6	zinc	water	N2	A	1	median.TOF	139
20180320	chrX_nils	NA	NA	6	zinc	water	ECA929	A	10	median.TOF	151
20180320	chrX_nils	NA	NA	6	zinc	water	ECA931	A	11	median.TOF	143
20180320	chrX_nils	NA	NA	6	zinc	water	ECA931	A	12	median.TOF	146
20180320	chrX_nils	NA	NA	6	zinc	water	N2	A	2	median.TOF	147.5
20180320	chrX_nils	NA	NA	6	zinc	water	CB4856	A	3	median.TOF	115
20180320	chrX_nils	NA	NA	6	zinc	water	CB4856	A	4	median.TOF	126
20180320	chrX_nils	NA	NA	6	zinc	water	ECA828	A	5	median.TOF	142
20180320	chrX_nils	NA	NA	6	zinc	water	ECA828	A	6	median.TOF	129.5
20180320	chrX_nils	NA	NA	6	zinc	water	ECA828	A	7	median.TOF	126.5
20180320	chrX_nils	NA	NA	6	zinc	water	ECA929	A	8	median.TOF	138
20180320	chrX_nils	NA	NA	6	zinc	water	ECA929	A	9	median.TOF	150.5
20180320	chrX_nils	NA	NA	6	zinc	water	N2	B	1	median.TOF	136
20180320	chrX_nils	NA	NA	6	zinc	water	ECA929	B	10	median.TOF	148
20180320	chrX_nils	NA	NA	6	zinc	water	ECA931	B	11	median.TOF	144
20180320	chrX_nils	NA	NA	6	zinc	water	ECA931	B	12	median.TOF	151
20180320	chrX_nils	NA	NA	6	zinc	water	N2	B	2	median.TOF	152
20180320	chrX_nils	NA	NA	6	zinc	water	CB4856	B	3	median.TOF	123
20180320	chrX_nils	NA	NA	6	zinc	water	ECA828	B	5	median.TOF	125
20180320	chrX_nils	NA	NA	6	zinc	water	ECA828	B	6	median.TOF	120
20180320	chrX_nils	NA	NA	6	zinc	water	ECA828	B	7	median.TOF	127
20180320	chrX_nils	NA	NA	6	zinc	water	N2	C	1	median.TOF	132.5
20180320	chrX_nils	NA	NA	6	zinc	water	ECA929	C	10	median.TOF	147
20180320	chrX_nils	NA	NA	6	zinc	water	ECA931	C	11	median.TOF	142
20180320	chrX_nils	NA	NA	6	zinc	water	ECA931	C	12	median.TOF	147
20180320	chrX_nils	NA	NA	6	zinc	water	N2	C	2	median.TOF	126
20180320	chrX_nils	NA	NA	6	zinc	water	CB4856	C	3	median.TOF	127
20180320	chrX_nils	NA	NA	6	zinc	water	CB4856	C	4	median.TOF	125
20180320	chrX_nils	NA	NA	6	zinc	water	ECA828	C	5	median.TOF	122
20180320	chrX_nils	NA	NA	6	zinc	water	ECA828	C	6	median.TOF	119
20180320	chrX_nils	NA	NA	6	zinc	water	ECA828	C	7	median.TOF	139
20180320	chrX_nils	NA	NA	6	zinc	water	ECA929	C	8	median.TOF	147
20180320	chrX_nils	NA	NA	6	zinc	water	ECA929	C	9	median.TOF	134
20180320	chrX_nils	NA	NA	6	zinc	water	N2	D	1	median.TOF	140
20180320	chrX_nils	NA	NA	6	zinc	water	ECA929	D	10	median.TOF	141
20180320	chrX_nils	NA	NA	6	zinc	water	ECA931	D	11	median.TOF	141
20180320	chrX_nils	NA	NA	6	zinc	water	ECA931	D	12	median.TOF	154
20180320	chrX_nils	NA	NA	6	zinc	water	N2	D	2	median.TOF	131.5
20180320	chrX_nils	NA	NA	6	zinc	water	CB4856	D	3	median.TOF	121
20180320	chrX_nils	NA	NA	6	zinc	water	CB4856	D	4	median.TOF	132
20180320	chrX_nils	NA	NA	6	zinc	water	ECA828	D	5	median.TOF	127
20180320	chrX_nils	NA	NA	6	zinc	water	ECA828	D	6	median.TOF	138
20180320	chrX_nils	NA	NA	6	zinc	water	ECA828	D	7	median.TOF	134
20180320	chrX_nils	NA	NA	6	zinc	water	ECA929	D	8	median.TOF	153
20180320	chrX_nils	NA	NA	6	zinc	water	ECA929	D	9	median.TOF	145
20180320	chrX_nils	NA	NA	6	zinc	water	N2	E	1	median.TOF	124
20180320	chrX_nils	NA	NA	6	zinc	water	ECA929	E	10	median.TOF	154
20180320	chrX_nils	NA	NA	6	zinc	water	ECA931	E	11	median.TOF	150
20180320	chrX_nils	NA	NA	6	zinc	water	ECA931	E	12	median.TOF	137.5
20180320	chrX_nils	NA	NA	6	zinc	water	N2	E	2	median.TOF	133
20180320	chrX_nils	NA	NA	6	zinc	water	CB4856	E	4	median.TOF	126
20180320	chrX_nils	NA	NA	6	zinc	water	ECA828	E	6	median.TOF	131
20180320	chrX_nils	NA	NA	6	zinc	water	ECA828	E	7	median.TOF	137
20180320	chrX_nils	NA	NA	6	zinc	water	ECA929	E	8	median.TOF	139
20180320	chrX_nils	NA	NA	6	zinc	water	ECA929	E	9	median.TOF	145
20180320	chrX_nils	NA	NA	6	zinc	water	N2	F	1	median.TOF	126
20180320	chrX_nils	NA	NA	6	zinc	water	ECA929	F	10	median.TOF	145.5
20180320	chrX_nils	NA	NA	6	zinc	water	ECA931	F	11	median.TOF	142
20180320	chrX_nils	NA	NA	6	zinc	water	N2	F	2	median.TOF	120
20180320	chrX_nils	NA	NA	6	zinc	water	ECA828	F	5	median.TOF	132
20180320	chrX_nils	NA	NA	6	zinc	water	ECA828	F	6	median.TOF	133
20180320	chrX_nils	NA	NA	6	zinc	water	ECA828	F	7	median.TOF	133.5
20180320	chrX_nils	NA	NA	6	zinc	water	ECA929	F	8	median.TOF	149.5
20180320	chrX_nils	NA	NA	6	zinc	water	ECA929	F	9	median.TOF	131
20180320	chrX_nils	NA	NA	6	zinc	water	N2	G	1	median.TOF	142
20180320	chrX_nils	NA	NA	6	zinc	water	ECA929	G	10	median.TOF	142
20180320	chrX_nils	NA	NA	6	zinc	water	ECA931	G	11	median.TOF	142.5
20180320	chrX_nils	NA	NA	6	zinc	water	ECA931	G	12	median.TOF	147
20180320	chrX_nils	NA	NA	6	zinc	water	N2	G	2	median.TOF	143
20180320	chrX_nils	NA	NA	6	zinc	water	CB4856	G	3	median.TOF	142
20180320	chrX_nils	NA	NA	6	zinc	water	CB4856	G	4	median.TOF	126
20180320	chrX_nils	NA	NA	6	zinc	water	ECA828	G	5	median.TOF	132
20180320	chrX_nils	NA	NA	6	zinc	water	ECA828	G	6	median.TOF	133
20180320	chrX_nils	NA	NA	6	zinc	water	ECA828	G	7	median.TOF	131
20180320	chrX_nils	NA	NA	6	zinc	water	ECA929	G	8	median.TOF	141
20180320	chrX_nils	NA	NA	6	zinc	water	ECA929	G	9	median.TOF	151
20180320	chrX_nils	NA	NA	6	zinc	water	N2	H	1	median.TOF	123.5
20180320	chrX_nils	NA	NA	6	zinc	water	ECA931	H	11	median.TOF	151.5
20180320	chrX_nils	NA	NA	6	zinc	water	CB4856	H	3	median.TOF	119
20180320	chrX_nils	NA	NA	6	zinc	water	ECA828	H	5	median.TOF	137.5
20180320	chrX_nils	NA	NA	6	zinc	water	ECA828	H	6	median.TOF	121.5
20180320	chrX_nils	NA	NA	6	zinc	water	ECA929	H	8	median.TOF	157
20180320	chrX_nils	NA	NA	6	zinc	water	ECA929	H	9	median.TOF	138.5
20180320	chrX_nils	NA	NA	7	water	None	ECA931	A	11	median.TOF	220
20180320	chrX_nils	NA	NA	7	water	None	ECA931	A	12	median.TOF	228
20180320	chrX_nils	NA	NA	7	water	None	N2	A	2	median.TOF	231.5
20180320	chrX_nils	NA	NA	7	water	None	CB4856	A	3	median.TOF	221.5
20180320	chrX_nils	NA	NA	7	water	None	CB4856	A	4	median.TOF	211.5
20180320	chrX_nils	NA	NA	7	water	None	ECA828	A	5	median.TOF	244
20180320	chrX_nils	NA	NA	7	water	None	ECA828	A	6	median.TOF	247
20180320	chrX_nils	NA	NA	7	water	None	ECA828	A	7	median.TOF	246
20180320	chrX_nils	NA	NA	7	water	None	ECA929	A	8	median.TOF	237
20180320	chrX_nils	NA	NA	7	water	None	ECA929	A	9	median.TOF	248
20180320	chrX_nils	NA	NA	7	water	None	ECA929	B	10	median.TOF	240
20180320	chrX_nils	NA	NA	7	water	None	ECA931	B	11	median.TOF	243.5
20180320	chrX_nils	NA	NA	7	water	None	ECA931	B	12	median.TOF	218.5
20180320	chrX_nils	NA	NA	7	water	None	N2	B	2	median.TOF	221
20180320	chrX_nils	NA	NA	7	water	None	CB4856	B	3	median.TOF	248.5
20180320	chrX_nils	NA	NA	7	water	None	CB4856	B	4	median.TOF	236.5
20180320	chrX_nils	NA	NA	7	water	None	ECA828	B	5	median.TOF	230
20180320	chrX_nils	NA	NA	7	water	None	ECA828	B	6	median.TOF	259.5
20180320	chrX_nils	NA	NA	7	water	None	ECA929	B	8	median.TOF	246
20180320	chrX_nils	NA	NA	7	water	None	ECA929	B	9	median.TOF	241
20180320	chrX_nils	NA	NA	7	water	None	ECA929	C	10	median.TOF	247
20180320	chrX_nils	NA	NA	7	water	None	ECA931	C	11	median.TOF	227
20180320	chrX_nils	NA	NA	7	water	None	ECA931	C	12	median.TOF	239
20180320	chrX_nils	NA	NA	7	water	None	N2	C	2	median.TOF	209
20180320	chrX_nils	NA	NA	7	water	None	CB4856	C	3	median.TOF	211
20180320	chrX_nils	NA	NA	7	water	None	CB4856	C	4	median.TOF	223
20180320	chrX_nils	NA	NA	7	water	None	ECA828	C	5	median.TOF	238
20180320	chrX_nils	NA	NA	7	water	None	ECA828	C	6	median.TOF	233
20180320	chrX_nils	NA	NA	7	water	None	ECA828	C	7	median.TOF	220
20180320	chrX_nils	NA	NA	7	water	None	ECA929	C	8	median.TOF	244.5
20180320	chrX_nils	NA	NA	7	water	None	ECA929	C	9	median.TOF	226
20180320	chrX_nils	NA	NA	7	water	None	N2	D	1	median.TOF	252.5
20180320	chrX_nils	NA	NA	7	water	None	ECA929	D	10	median.TOF	248
20180320	chrX_nils	NA	NA	7	water	None	ECA931	D	11	median.TOF	231
20180320	chrX_nils	NA	NA	7	water	None	ECA931	D	12	median.TOF	221
20180320	chrX_nils	NA	NA	7	water	None	N2	D	2	median.TOF	251
20180320	chrX_nils	NA	NA	7	water	None	CB4856	D	3	median.TOF	210
20180320	chrX_nils	NA	NA	7	water	None	CB4856	D	4	median.TOF	208
20180320	chrX_nils	NA	NA	7	water	None	ECA828	D	5	median.TOF	219
20180320	chrX_nils	NA	NA	7	water	None	ECA828	D	6	median.TOF	242
20180320	chrX_nils	NA	NA	7	water	None	ECA828	D	7	median.TOF	219
20180320	chrX_nils	NA	NA	7	water	None	ECA929	D	8	median.TOF	248
20180320	chrX_nils	NA	NA	7	water	None	ECA929	D	9	median.TOF	247.5
20180320	chrX_nils	NA	NA	7	water	None	N2	E	1	median.TOF	243
20180320	chrX_nils	NA	NA	7	water	None	ECA929	E	10	median.TOF	234
20180320	chrX_nils	NA	NA	7	water	None	ECA931	E	11	median.TOF	205
20180320	chrX_nils	NA	NA	7	water	None	ECA931	E	12	median.TOF	198
20180320	chrX_nils	NA	NA	7	water	None	N2	E	2	median.TOF	241
20180320	chrX_nils	NA	NA	7	water	None	CB4856	E	4	median.TOF	249
20180320	chrX_nils	NA	NA	7	water	None	ECA828	E	5	median.TOF	253
20180320	chrX_nils	NA	NA	7	water	None	ECA828	E	6	median.TOF	256.5
20180320	chrX_nils	NA	NA	7	water	None	ECA828	E	7	median.TOF	232.5
20180320	chrX_nils	NA	NA	7	water	None	ECA929	E	8	median.TOF	250
20180320	chrX_nils	NA	NA	7	water	None	ECA929	E	9	median.TOF	221
20180320	chrX_nils	NA	NA	7	water	None	N2	F	1	median.TOF	232.5
20180320	chrX_nils	NA	NA	7	water	None	ECA929	F	10	median.TOF	241
20180320	chrX_nils	NA	NA	7	water	None	ECA931	F	12	median.TOF	248
20180320	chrX_nils	NA	NA	7	water	None	N2	F	2	median.TOF	242
20180320	chrX_nils	NA	NA	7	water	None	CB4856	F	3	median.TOF	215
20180320	chrX_nils	NA	NA	7	water	None	CB4856	F	4	median.TOF	261
20180320	chrX_nils	NA	NA	7	water	None	ECA828	F	5	median.TOF	229
20180320	chrX_nils	NA	NA	7	water	None	ECA828	F	6	median.TOF	243
20180320	chrX_nils	NA	NA	7	water	None	ECA929	F	8	median.TOF	241
20180320	chrX_nils	NA	NA	7	water	None	ECA929	F	9	median.TOF	237
20180320	chrX_nils	NA	NA	7	water	None	N2	G	1	median.TOF	248.5
20180320	chrX_nils	NA	NA	7	water	None	ECA929	G	10	median.TOF	243
20180320	chrX_nils	NA	NA	7	water	None	ECA931	G	11	median.TOF	259
20180320	chrX_nils	NA	NA	7	water	None	ECA931	G	12	median.TOF	238.5
20180320	chrX_nils	NA	NA	7	water	None	N2	G	2	median.TOF	241
20180320	chrX_nils	NA	NA	7	water	None	CB4856	G	3	median.TOF	196
20180320	chrX_nils	NA	NA	7	water	None	CB4856	G	4	median.TOF	227
20180320	chrX_nils	NA	NA	7	water	None	ECA828	G	5	median.TOF	250
20180320	chrX_nils	NA	NA	7	water	None	ECA828	G	6	median.TOF	230
20180320	chrX_nils	NA	NA	7	water	None	ECA828	G	7	median.TOF	244
20180320	chrX_nils	NA	NA	7	water	None	ECA929	G	8	median.TOF	222
20180320	chrX_nils	NA	NA	7	water	None	ECA929	G	9	median.TOF	232
20180320	chrX_nils	NA	NA	7	water	None	ECA931	H	11	median.TOF	234
20180320	chrX_nils	NA	NA	7	water	None	CB4856	H	3	median.TOF	234
20180320	chrX_nils	NA	NA	7	water	None	ECA828	H	5	median.TOF	237
20180320	chrX_nils	NA	NA	7	water	None	ECA828	H	6	median.TOF	245
20180320	chrX_nils	NA	NA	7	water	None	ECA929	H	8	median.TOF	240
20180320	chrX_nils	NA	NA	7	water	None	ECA929	H	9	median.TOF	237
20180320	chrX_nils	NA	NA	8	zinc	water	ECA929	A	10	median.TOF	151
20180320	chrX_nils	NA	NA	8	zinc	water	ECA931	A	12	median.TOF	135
20180320	chrX_nils	NA	NA	8	zinc	water	N2	A	2	median.TOF	130.5
20180320	chrX_nils	NA	NA	8	zinc	water	CB4856	A	4	median.TOF	143
20180320	chrX_nils	NA	NA	8	zinc	water	ECA828	A	5	median.TOF	132
20180320	chrX_nils	NA	NA	8	zinc	water	ECA828	A	6	median.TOF	137
20180320	chrX_nils	NA	NA	8	zinc	water	ECA828	A	7	median.TOF	140
20180320	chrX_nils	NA	NA	8	zinc	water	ECA929	A	9	median.TOF	133
20180320	chrX_nils	NA	NA	8	zinc	water	N2	B	1	median.TOF	132
20180320	chrX_nils	NA	NA	8	zinc	water	ECA929	B	10	median.TOF	165
20180320	chrX_nils	NA	NA	8	zinc	water	ECA931	B	11	median.TOF	140
20180320	chrX_nils	NA	NA	8	zinc	water	ECA931	B	12	median.TOF	154
20180320	chrX_nils	NA	NA	8	zinc	water	N2	B	2	median.TOF	125.5
20180320	chrX_nils	NA	NA	8	zinc	water	CB4856	B	3	median.TOF	148
20180320	chrX_nils	NA	NA	8	zinc	water	CB4856	B	4	median.TOF	130
20180320	chrX_nils	NA	NA	8	zinc	water	ECA828	B	5	median.TOF	119
20180320	chrX_nils	NA	NA	8	zinc	water	ECA828	B	7	median.TOF	135
20180320	chrX_nils	NA	NA	8	zinc	water	ECA929	B	8	median.TOF	164
20180320	chrX_nils	NA	NA	8	zinc	water	ECA929	B	9	median.TOF	155
20180320	chrX_nils	NA	NA	8	zinc	water	N2	C	1	median.TOF	132
20180320	chrX_nils	NA	NA	8	zinc	water	ECA929	C	10	median.TOF	151
20180320	chrX_nils	NA	NA	8	zinc	water	ECA931	C	11	median.TOF	154
20180320	chrX_nils	NA	NA	8	zinc	water	ECA931	C	12	median.TOF	151
20180320	chrX_nils	NA	NA	8	zinc	water	N2	C	2	median.TOF	126
20180320	chrX_nils	NA	NA	8	zinc	water	CB4856	C	3	median.TOF	126
20180320	chrX_nils	NA	NA	8	zinc	water	CB4856	C	4	median.TOF	113
20180320	chrX_nils	NA	NA	8	zinc	water	ECA828	C	5	median.TOF	148
20180320	chrX_nils	NA	NA	8	zinc	water	ECA828	C	6	median.TOF	142
20180320	chrX_nils	NA	NA	8	zinc	water	ECA828	C	7	median.TOF	128
20180320	chrX_nils	NA	NA	8	zinc	water	ECA929	C	8	median.TOF	157
20180320	chrX_nils	NA	NA	8	zinc	water	ECA929	C	9	median.TOF	161.5
20180320	chrX_nils	NA	NA	8	zinc	water	N2	D	1	median.TOF	134
20180320	chrX_nils	NA	NA	8	zinc	water	ECA929	D	10	median.TOF	164
20180320	chrX_nils	NA	NA	8	zinc	water	ECA931	D	11	median.TOF	151
20180320	chrX_nils	NA	NA	8	zinc	water	ECA931	D	12	median.TOF	143
20180320	chrX_nils	NA	NA	8	zinc	water	N2	D	2	median.TOF	132
20180320	chrX_nils	NA	NA	8	zinc	water	CB4856	D	3	median.TOF	132.5
20180320	chrX_nils	NA	NA	8	zinc	water	CB4856	D	4	median.TOF	129
20180320	chrX_nils	NA	NA	8	zinc	water	ECA828	D	5	median.TOF	134
20180320	chrX_nils	NA	NA	8	zinc	water	ECA828	D	7	median.TOF	147.5
20180320	chrX_nils	NA	NA	8	zinc	water	ECA929	D	8	median.TOF	144
20180320	chrX_nils	NA	NA	8	zinc	water	ECA929	D	9	median.TOF	135
20180320	chrX_nils	NA	NA	8	zinc	water	N2	E	1	median.TOF	136
20180320	chrX_nils	NA	NA	8	zinc	water	ECA929	E	10	median.TOF	142.5
20180320	chrX_nils	NA	NA	8	zinc	water	ECA931	E	11	median.TOF	137
20180320	chrX_nils	NA	NA	8	zinc	water	ECA931	E	12	median.TOF	148
20180320	chrX_nils	NA	NA	8	zinc	water	N2	E	2	median.TOF	154.5
20180320	chrX_nils	NA	NA	8	zinc	water	CB4856	E	4	median.TOF	124
20180320	chrX_nils	NA	NA	8	zinc	water	ECA828	E	5	median.TOF	142
20180320	chrX_nils	NA	NA	8	zinc	water	ECA828	E	7	median.TOF	141
20180320	chrX_nils	NA	NA	8	zinc	water	ECA929	E	8	median.TOF	143.5
20180320	chrX_nils	NA	NA	8	zinc	water	ECA929	E	9	median.TOF	156
20180320	chrX_nils	NA	NA	8	zinc	water	N2	F	1	median.TOF	134.5
20180320	chrX_nils	NA	NA	8	zinc	water	ECA929	F	10	median.TOF	165
20180320	chrX_nils	NA	NA	8	zinc	water	ECA931	F	11	median.TOF	143
20180320	chrX_nils	NA	NA	8	zinc	water	ECA931	F	12	median.TOF	146
20180320	chrX_nils	NA	NA	8	zinc	water	N2	F	2	median.TOF	146
20180320	chrX_nils	NA	NA	8	zinc	water	CB4856	F	4	median.TOF	110.5
20180320	chrX_nils	NA	NA	8	zinc	water	ECA828	F	5	median.TOF	142
20180320	chrX_nils	NA	NA	8	zinc	water	ECA828	F	6	median.TOF	133
20180320	chrX_nils	NA	NA	8	zinc	water	ECA828	F	7	median.TOF	140
20180320	chrX_nils	NA	NA	8	zinc	water	ECA929	F	8	median.TOF	137
20180320	chrX_nils	NA	NA	8	zinc	water	ECA929	F	9	median.TOF	142
20180320	chrX_nils	NA	NA	8	zinc	water	N2	G	1	median.TOF	142
20180320	chrX_nils	NA	NA	8	zinc	water	ECA929	G	10	median.TOF	147
20180320	chrX_nils	NA	NA	8	zinc	water	ECA931	G	11	median.TOF	137
20180320	chrX_nils	NA	NA	8	zinc	water	ECA931	G	12	median.TOF	143
20180320	chrX_nils	NA	NA	8	zinc	water	N2	G	2	median.TOF	134
20180320	chrX_nils	NA	NA	8	zinc	water	CB4856	G	3	median.TOF	146
20180320	chrX_nils	NA	NA	8	zinc	water	CB4856	G	4	median.TOF	120
20180320	chrX_nils	NA	NA	8	zinc	water	ECA828	G	5	median.TOF	132
20180320	chrX_nils	NA	NA	8	zinc	water	ECA828	G	6	median.TOF	133
20180320	chrX_nils	NA	NA	8	zinc	water	ECA828	G	7	median.TOF	134
20180320	chrX_nils	NA	NA	8	zinc	water	ECA929	G	8	median.TOF	165
20180320	chrX_nils	NA	NA	8	zinc	water	ECA929	G	9	median.TOF	146.5
20180320	chrX_nils	NA	NA	8	zinc	water	N2	H	1	median.TOF	123
20180320	chrX_nils	NA	NA	8	zinc	water	ECA931	H	11	median.TOF	138
20180320	chrX_nils	NA	NA	8	zinc	water	CB4856	H	3	median.TOF	122
20180320	chrX_nils	NA	NA	8	zinc	water	ECA828	H	5	median.TOF	139
20180320	chrX_nils	NA	NA	8	zinc	water	ECA828	H	6	median.TOF	131
20180320	chrX_nils	NA	NA	8	zinc	water	ECA929	H	8	median.TOF	128
20180320	chrX_nils	NA	NA	8	zinc	water	ECA929	H	9	median.TOF	139
20180320	chrX_nils	NA	NA	9	water	None	N2	A	1	median.TOF	228
20180320	chrX_nils	NA	NA	9	water	None	ECA929	A	10	median.TOF	228
20180320	chrX_nils	NA	NA	9	water	None	ECA931	A	12	median.TOF	224
20180320	chrX_nils	NA	NA	9	water	None	N2	A	2	median.TOF	215
20180320	chrX_nils	NA	NA	9	water	None	CB4856	A	3	median.TOF	252
20180320	chrX_nils	NA	NA	9	water	None	ECA828	A	5	median.TOF	248.5
20180320	chrX_nils	NA	NA	9	water	None	ECA828	A	6	median.TOF	258.5
20180320	chrX_nils	NA	NA	9	water	None	ECA828	A	7	median.TOF	218.5
20180320	chrX_nils	NA	NA	9	water	None	ECA929	A	8	median.TOF	206.5
20180320	chrX_nils	NA	NA	9	water	None	N2	B	1	median.TOF	241.5
20180320	chrX_nils	NA	NA	9	water	None	ECA929	B	10	median.TOF	242
20180320	chrX_nils	NA	NA	9	water	None	ECA931	B	11	median.TOF	244
20180320	chrX_nils	NA	NA	9	water	None	ECA931	B	12	median.TOF	253
20180320	chrX_nils	NA	NA	9	water	None	CB4856	B	4	median.TOF	223
20180320	chrX_nils	NA	NA	9	water	None	ECA828	B	5	median.TOF	243
20180320	chrX_nils	NA	NA	9	water	None	ECA828	B	6	median.TOF	258
20180320	chrX_nils	NA	NA	9	water	None	ECA828	B	7	median.TOF	232
20180320	chrX_nils	NA	NA	9	water	None	ECA929	B	8	median.TOF	242
20180320	chrX_nils	NA	NA	9	water	None	ECA929	B	9	median.TOF	235
20180320	chrX_nils	NA	NA	9	water	None	N2	C	1	median.TOF	235
20180320	chrX_nils	NA	NA	9	water	None	ECA929	C	10	median.TOF	246
20180320	chrX_nils	NA	NA	9	water	None	ECA931	C	11	median.TOF	211.5
20180320	chrX_nils	NA	NA	9	water	None	ECA931	C	12	median.TOF	237.5
20180320	chrX_nils	NA	NA	9	water	None	N2	C	2	median.TOF	221
20180320	chrX_nils	NA	NA	9	water	None	CB4856	C	3	median.TOF	238
20180320	chrX_nils	NA	NA	9	water	None	CB4856	C	4	median.TOF	234.5
20180320	chrX_nils	NA	NA	9	water	None	ECA828	C	5	median.TOF	256
20180320	chrX_nils	NA	NA	9	water	None	ECA828	C	6	median.TOF	210
20180320	chrX_nils	NA	NA	9	water	None	ECA828	C	7	median.TOF	241
20180320	chrX_nils	NA	NA	9	water	None	ECA929	C	9	median.TOF	234.5
20180320	chrX_nils	NA	NA	9	water	None	N2	D	1	median.TOF	221.5
20180320	chrX_nils	NA	NA	9	water	None	ECA929	D	10	median.TOF	232.5
20180320	chrX_nils	NA	NA	9	water	None	ECA931	D	11	median.TOF	224.5
20180320	chrX_nils	NA	NA	9	water	None	ECA931	D	12	median.TOF	230
20180320	chrX_nils	NA	NA	9	water	None	N2	D	2	median.TOF	213
20180320	chrX_nils	NA	NA	9	water	None	CB4856	D	3	median.TOF	199
20180320	chrX_nils	NA	NA	9	water	None	ECA828	D	5	median.TOF	269
20180320	chrX_nils	NA	NA	9	water	None	ECA828	D	6	median.TOF	224
20180320	chrX_nils	NA	NA	9	water	None	ECA828	D	7	median.TOF	259.5
20180320	chrX_nils	NA	NA	9	water	None	ECA929	D	8	median.TOF	239
20180320	chrX_nils	NA	NA	9	water	None	ECA929	D	9	median.TOF	242
20180320	chrX_nils	NA	NA	9	water	None	N2	E	1	median.TOF	255
20180320	chrX_nils	NA	NA	9	water	None	ECA929	E	10	median.TOF	234
20180320	chrX_nils	NA	NA	9	water	None	ECA931	E	11	median.TOF	223.5
20180320	chrX_nils	NA	NA	9	water	None	ECA931	E	12	median.TOF	216
20180320	chrX_nils	NA	NA	9	water	None	N2	E	2	median.TOF	247
20180320	chrX_nils	NA	NA	9	water	None	CB4856	E	3	median.TOF	202.5
20180320	chrX_nils	NA	NA	9	water	None	CB4856	E	4	median.TOF	248
20180320	chrX_nils	NA	NA	9	water	None	ECA828	E	5	median.TOF	255
20180320	chrX_nils	NA	NA	9	water	None	ECA828	E	6	median.TOF	254
20180320	chrX_nils	NA	NA	9	water	None	ECA828	E	7	median.TOF	244
20180320	chrX_nils	NA	NA	9	water	None	ECA929	E	8	median.TOF	244
20180320	chrX_nils	NA	NA	9	water	None	ECA929	E	9	median.TOF	239.5
20180320	chrX_nils	NA	NA	9	water	None	N2	F	1	median.TOF	223
20180320	chrX_nils	NA	NA	9	water	None	ECA929	F	10	median.TOF	234
20180320	chrX_nils	NA	NA	9	water	None	ECA931	F	11	median.TOF	247.5
20180320	chrX_nils	NA	NA	9	water	None	ECA931	F	12	median.TOF	238
20180320	chrX_nils	NA	NA	9	water	None	N2	F	2	median.TOF	231
20180320	chrX_nils	NA	NA	9	water	None	CB4856	F	3	median.TOF	197
20180320	chrX_nils	NA	NA	9	water	None	CB4856	F	4	median.TOF	217
20180320	chrX_nils	NA	NA	9	water	None	ECA828	F	5	median.TOF	264
20180320	chrX_nils	NA	NA	9	water	None	ECA828	F	6	median.TOF	241
20180320	chrX_nils	NA	NA	9	water	None	ECA828	F	7	median.TOF	204.5
20180320	chrX_nils	NA	NA	9	water	None	ECA929	F	8	median.TOF	242
20180320	chrX_nils	NA	NA	9	water	None	ECA929	F	9	median.TOF	252
20180320	chrX_nils	NA	NA	9	water	None	N2	G	1	median.TOF	230
20180320	chrX_nils	NA	NA	9	water	None	ECA929	G	10	median.TOF	229
20180320	chrX_nils	NA	NA	9	water	None	ECA931	G	11	median.TOF	233.5
20180320	chrX_nils	NA	NA	9	water	None	ECA931	G	12	median.TOF	235
20180320	chrX_nils	NA	NA	9	water	None	N2	G	2	median.TOF	222
20180320	chrX_nils	NA	NA	9	water	None	CB4856	G	3	median.TOF	241
20180320	chrX_nils	NA	NA	9	water	None	CB4856	G	4	median.TOF	233.5
20180320	chrX_nils	NA	NA	9	water	None	ECA828	G	5	median.TOF	242
20180320	chrX_nils	NA	NA	9	water	None	ECA828	G	6	median.TOF	217
20180320	chrX_nils	NA	NA	9	water	None	ECA828	G	7	median.TOF	222
20180320	chrX_nils	NA	NA	9	water	None	ECA929	G	8	median.TOF	235
20180320	chrX_nils	NA	NA	9	water	None	ECA929	G	9	median.TOF	219
20180320	chrX_nils	NA	NA	9	water	None	N2	H	1	median.TOF	218
20180320	chrX_nils	NA	NA	9	water	None	ECA931	H	11	median.TOF	237
20180320	chrX_nils	NA	NA	9	water	None	CB4856	H	3	median.TOF	216
20180320	chrX_nils	NA	NA	9	water	None	ECA828	H	5	median.TOF	249
20180320	chrX_nils	NA	NA	9	water	None	ECA929	H	8	median.TOF	236
20180320	chrX_nils	NA	NA	9	water	None	ECA929	H	9	median.TOF	236
20180320	chrX_nils	NA	NA	10	zinc	water	N2	A	1	median.TOF	133
20180320	chrX_nils	NA	NA	10	zinc	water	ECA929	A	10	median.TOF	151
20180320	chrX_nils	NA	NA	10	zinc	water	ECA931	A	11	median.TOF	147
20180320	chrX_nils	NA	NA	10	zinc	water	ECA931	A	12	median.TOF	152
20180320	chrX_nils	NA	NA	10	zinc	water	N2	A	2	median.TOF	138
20180320	chrX_nils	NA	NA	10	zinc	water	CB4856	A	3	median.TOF	146
20180320	chrX_nils	NA	NA	10	zinc	water	CB4856	A	4	median.TOF	147
20180320	chrX_nils	NA	NA	10	zinc	water	ECA828	A	5	median.TOF	120
20180320	chrX_nils	NA	NA	10	zinc	water	ECA828	A	6	median.TOF	140.5
20180320	chrX_nils	NA	NA	10	zinc	water	ECA828	A	7	median.TOF	144
20180320	chrX_nils	NA	NA	10	zinc	water	ECA929	A	8	median.TOF	137
20180320	chrX_nils	NA	NA	10	zinc	water	ECA929	A	9	median.TOF	139
20180320	chrX_nils	NA	NA	10	zinc	water	N2	B	1	median.TOF	126.5
20180320	chrX_nils	NA	NA	10	zinc	water	ECA929	B	10	median.TOF	140.5
20180320	chrX_nils	NA	NA	10	zinc	water	ECA931	B	11	median.TOF	156
20180320	chrX_nils	NA	NA	10	zinc	water	ECA931	B	12	median.TOF	144.5
20180320	chrX_nils	NA	NA	10	zinc	water	N2	B	2	median.TOF	122
20180320	chrX_nils	NA	NA	10	zinc	water	CB4856	B	3	median.TOF	144.5
20180320	chrX_nils	NA	NA	10	zinc	water	CB4856	B	4	median.TOF	121
20180320	chrX_nils	NA	NA	10	zinc	water	ECA828	B	5	median.TOF	139
20180320	chrX_nils	NA	NA	10	zinc	water	ECA828	B	6	median.TOF	123.5
20180320	chrX_nils	NA	NA	10	zinc	water	ECA828	B	7	median.TOF	122
20180320	chrX_nils	NA	NA	10	zinc	water	ECA929	B	8	median.TOF	157
20180320	chrX_nils	NA	NA	10	zinc	water	ECA929	B	9	median.TOF	153
20180320	chrX_nils	NA	NA	10	zinc	water	N2	C	1	median.TOF	143
20180320	chrX_nils	NA	NA	10	zinc	water	ECA929	C	10	median.TOF	150
20180320	chrX_nils	NA	NA	10	zinc	water	ECA931	C	12	median.TOF	146
20180320	chrX_nils	NA	NA	10	zinc	water	N2	C	2	median.TOF	133
20180320	chrX_nils	NA	NA	10	zinc	water	CB4856	C	3	median.TOF	131
20180320	chrX_nils	NA	NA	10	zinc	water	CB4856	C	4	median.TOF	138
20180320	chrX_nils	NA	NA	10	zinc	water	ECA828	C	6	median.TOF	121
20180320	chrX_nils	NA	NA	10	zinc	water	ECA828	C	7	median.TOF	145
20180320	chrX_nils	NA	NA	10	zinc	water	ECA929	C	8	median.TOF	159
20180320	chrX_nils	NA	NA	10	zinc	water	ECA929	C	9	median.TOF	159
20180320	chrX_nils	NA	NA	10	zinc	water	N2	D	1	median.TOF	140
20180320	chrX_nils	NA	NA	10	zinc	water	ECA931	D	11	median.TOF	156
20180320	chrX_nils	NA	NA	10	zinc	water	ECA931	D	12	median.TOF	148
20180320	chrX_nils	NA	NA	10	zinc	water	N2	D	2	median.TOF	143
20180320	chrX_nils	NA	NA	10	zinc	water	CB4856	D	3	median.TOF	132
20180320	chrX_nils	NA	NA	10	zinc	water	CB4856	D	4	median.TOF	125
20180320	chrX_nils	NA	NA	10	zinc	water	ECA828	D	5	median.TOF	131
20180320	chrX_nils	NA	NA	10	zinc	water	ECA828	D	6	median.TOF	140
20180320	chrX_nils	NA	NA	10	zinc	water	ECA828	D	7	median.TOF	150
20180320	chrX_nils	NA	NA	10	zinc	water	ECA929	D	8	median.TOF	157.5
20180320	chrX_nils	NA	NA	10	zinc	water	N2	E	1	median.TOF	139
20180320	chrX_nils	NA	NA	10	zinc	water	ECA929	E	10	median.TOF	147
20180320	chrX_nils	NA	NA	10	zinc	water	ECA931	E	11	median.TOF	154
20180320	chrX_nils	NA	NA	10	zinc	water	ECA931	E	12	median.TOF	157
20180320	chrX_nils	NA	NA	10	zinc	water	N2	E	2	median.TOF	142
20180320	chrX_nils	NA	NA	10	zinc	water	CB4856	E	3	median.TOF	137
20180320	chrX_nils	NA	NA	10	zinc	water	CB4856	E	4	median.TOF	133.5
20180320	chrX_nils	NA	NA	10	zinc	water	ECA828	E	5	median.TOF	149
20180320	chrX_nils	NA	NA	10	zinc	water	ECA828	E	6	median.TOF	129
20180320	chrX_nils	NA	NA	10	zinc	water	ECA828	E	7	median.TOF	134.5
20180320	chrX_nils	NA	NA	10	zinc	water	ECA929	E	8	median.TOF	150
20180320	chrX_nils	NA	NA	10	zinc	water	ECA929	E	9	median.TOF	163
20180320	chrX_nils	NA	NA	10	zinc	water	N2	F	1	median.TOF	137
20180320	chrX_nils	NA	NA	10	zinc	water	ECA929	F	10	median.TOF	155
20180320	chrX_nils	NA	NA	10	zinc	water	ECA931	F	11	median.TOF	143
20180320	chrX_nils	NA	NA	10	zinc	water	ECA931	F	12	median.TOF	146.5
20180320	chrX_nils	NA	NA	10	zinc	water	N2	F	2	median.TOF	128.5
20180320	chrX_nils	NA	NA	10	zinc	water	CB4856	F	3	median.TOF	135
20180320	chrX_nils	NA	NA	10	zinc	water	CB4856	F	4	median.TOF	122
20180320	chrX_nils	NA	NA	10	zinc	water	ECA828	F	5	median.TOF	142
20180320	chrX_nils	NA	NA	10	zinc	water	ECA828	F	6	median.TOF	132
20180320	chrX_nils	NA	NA	10	zinc	water	ECA828	F	7	median.TOF	147
20180320	chrX_nils	NA	NA	10	zinc	water	ECA929	F	9	median.TOF	158.5
20180320	chrX_nils	NA	NA	10	zinc	water	N2	G	1	median.TOF	140.5
20180320	chrX_nils	NA	NA	10	zinc	water	ECA929	G	10	median.TOF	138
20180320	chrX_nils	NA	NA	10	zinc	water	ECA931	G	12	median.TOF	150
20180320	chrX_nils	NA	NA	10	zinc	water	N2	G	2	median.TOF	143
20180320	chrX_nils	NA	NA	10	zinc	water	CB4856	G	3	median.TOF	137.5
20180320	chrX_nils	NA	NA	10	zinc	water	ECA828	G	5	median.TOF	143
20180320	chrX_nils	NA	NA	10	zinc	water	ECA828	G	6	median.TOF	141
20180320	chrX_nils	NA	NA	10	zinc	water	ECA828	G	7	median.TOF	143
20180320	chrX_nils	NA	NA	10	zinc	water	ECA929	G	8	median.TOF	145
20180320	chrX_nils	NA	NA	10	zinc	water	ECA929	G	9	median.TOF	145
20180320	chrX_nils	NA	NA	10	zinc	water	N2	H	1	median.TOF	139
20180320	chrX_nils	NA	NA	10	zinc	water	ECA931	H	11	median.TOF	157
20180320	chrX_nils	NA	NA	10	zinc	water	CB4856	H	3	median.TOF	138
20180320	chrX_nils	NA	NA	10	zinc	water	ECA828	H	5	median.TOF	139
20180320	chrX_nils	NA	NA	10	zinc	water	ECA828	H	6	median.TOF	133.5
20180320	chrX_nils	NA	NA	10	zinc	water	ECA929	H	8	median.TOF	163
20180320	chrX_nils	NA	NA	10	zinc	water	ECA929	H	9	median.TOF	149
20180320	chrX_nils	NA	NA	11	water	None	N2	A	1	median.TOF	195
20180320	chrX_nils	NA	NA	11	water	None	N2	A	2	median.TOF	199
20180320	chrX_nils	NA	NA	11	water	None	CB4856	A	3	median.TOF	224
20180320	chrX_nils	NA	NA	11	water	None	CB4856	A	4	median.TOF	238
20180320	chrX_nils	NA	NA	11	water	None	ECA828	A	5	median.TOF	245
20180320	chrX_nils	NA	NA	11	water	None	ECA828	A	6	median.TOF	229.5
20180320	chrX_nils	NA	NA	11	water	None	ECA828	A	7	median.TOF	222
20180320	chrX_nils	NA	NA	11	water	None	ECA929	A	8	median.TOF	243
20180320	chrX_nils	NA	NA	11	water	None	ECA929	A	9	median.TOF	212
20180320	chrX_nils	NA	NA	11	water	None	N2	B	1	median.TOF	234
20180320	chrX_nils	NA	NA	11	water	None	ECA929	B	10	median.TOF	239
20180320	chrX_nils	NA	NA	11	water	None	ECA931	B	11	median.TOF	217
20180320	chrX_nils	NA	NA	11	water	None	ECA931	B	12	median.TOF	238
20180320	chrX_nils	NA	NA	11	water	None	N2	B	2	median.TOF	220
20180320	chrX_nils	NA	NA	11	water	None	CB4856	B	3	median.TOF	222
20180320	chrX_nils	NA	NA	11	water	None	CB4856	B	4	median.TOF	232
20180320	chrX_nils	NA	NA	11	water	None	ECA828	B	5	median.TOF	256
20180320	chrX_nils	NA	NA	11	water	None	ECA828	B	6	median.TOF	226
20180320	chrX_nils	NA	NA	11	water	None	ECA828	B	7	median.TOF	226.5
20180320	chrX_nils	NA	NA	11	water	None	ECA929	B	8	median.TOF	250
20180320	chrX_nils	NA	NA	11	water	None	N2	C	1	median.TOF	206
20180320	chrX_nils	NA	NA	11	water	None	ECA929	C	10	median.TOF	230.5
20180320	chrX_nils	NA	NA	11	water	None	ECA931	C	11	median.TOF	210
20180320	chrX_nils	NA	NA	11	water	None	ECA931	C	12	median.TOF	247
20180320	chrX_nils	NA	NA	11	water	None	N2	C	2	median.TOF	242
20180320	chrX_nils	NA	NA	11	water	None	CB4856	C	3	median.TOF	208
20180320	chrX_nils	NA	NA	11	water	None	ECA828	C	5	median.TOF	245.5
20180320	chrX_nils	NA	NA	11	water	None	ECA828	C	7	median.TOF	214
20180320	chrX_nils	NA	NA	11	water	None	ECA929	C	8	median.TOF	227
20180320	chrX_nils	NA	NA	11	water	None	ECA929	C	9	median.TOF	211.5
20180320	chrX_nils	NA	NA	11	water	None	N2	D	1	median.TOF	211
20180320	chrX_nils	NA	NA	11	water	None	ECA929	D	10	median.TOF	212
20180320	chrX_nils	NA	NA	11	water	None	ECA931	D	11	median.TOF	198.5
20180320	chrX_nils	NA	NA	11	water	None	N2	D	2	median.TOF	239
20180320	chrX_nils	NA	NA	11	water	None	CB4856	D	3	median.TOF	229
20180320	chrX_nils	NA	NA	11	water	None	ECA828	D	5	median.TOF	255
20180320	chrX_nils	NA	NA	11	water	None	ECA828	D	6	median.TOF	247
20180320	chrX_nils	NA	NA	11	water	None	ECA828	D	7	median.TOF	238
20180320	chrX_nils	NA	NA	11	water	None	ECA929	D	8	median.TOF	238
20180320	chrX_nils	NA	NA	11	water	None	ECA929	D	9	median.TOF	213.5
20180320	chrX_nils	NA	NA	11	water	None	N2	E	1	median.TOF	206
20180320	chrX_nils	NA	NA	11	water	None	ECA929	E	10	median.TOF	218.5
20180320	chrX_nils	NA	NA	11	water	None	ECA931	E	12	median.TOF	207
20180320	chrX_nils	NA	NA	11	water	None	N2	E	2	median.TOF	225
20180320	chrX_nils	NA	NA	11	water	None	CB4856	E	3	median.TOF	227
20180320	chrX_nils	NA	NA	11	water	None	CB4856	E	4	median.TOF	242
20180320	chrX_nils	NA	NA	11	water	None	ECA828	E	5	median.TOF	251
20180320	chrX_nils	NA	NA	11	water	None	ECA828	E	6	median.TOF	225
20180320	chrX_nils	NA	NA	11	water	None	ECA828	E	7	median.TOF	227
20180320	chrX_nils	NA	NA	11	water	None	ECA929	E	8	median.TOF	216.5
20180320	chrX_nils	NA	NA	11	water	None	ECA929	E	9	median.TOF	236
20180320	chrX_nils	NA	NA	11	water	None	N2	F	1	median.TOF	207.5
20180320	chrX_nils	NA	NA	11	water	None	ECA929	F	10	median.TOF	241
20180320	chrX_nils	NA	NA	11	water	None	ECA931	F	11	median.TOF	234
20180320	chrX_nils	NA	NA	11	water	None	N2	F	2	median.TOF	217
20180320	chrX_nils	NA	NA	11	water	None	CB4856	F	3	median.TOF	246
20180320	chrX_nils	NA	NA	11	water	None	ECA828	F	5	median.TOF	213.5
20180320	chrX_nils	NA	NA	11	water	None	ECA828	F	6	median.TOF	242
20180320	chrX_nils	NA	NA	11	water	None	ECA828	F	7	median.TOF	218.5
20180320	chrX_nils	NA	NA	11	water	None	ECA929	F	8	median.TOF	221
20180320	chrX_nils	NA	NA	11	water	None	ECA929	F	9	median.TOF	233
20180320	chrX_nils	NA	NA	11	water	None	N2	G	1	median.TOF	230
20180320	chrX_nils	NA	NA	11	water	None	ECA929	G	10	median.TOF	233
20180320	chrX_nils	NA	NA	11	water	None	ECA931	G	11	median.TOF	222
20180320	chrX_nils	NA	NA	11	water	None	ECA931	G	12	median.TOF	227.5
20180320	chrX_nils	NA	NA	11	water	None	N2	G	2	median.TOF	238
20180320	chrX_nils	NA	NA	11	water	None	CB4856	G	3	median.TOF	225.5
20180320	chrX_nils	NA	NA	11	water	None	ECA828	G	5	median.TOF	254
20180320	chrX_nils	NA	NA	11	water	None	ECA828	G	6	median.TOF	223.5
20180320	chrX_nils	NA	NA	11	water	None	ECA828	G	7	median.TOF	215
20180320	chrX_nils	NA	NA	11	water	None	ECA929	G	8	median.TOF	234
20180320	chrX_nils	NA	NA	11	water	None	ECA929	G	9	median.TOF	236
20180320	chrX_nils	NA	NA	11	water	None	N2	H	1	median.TOF	231
20180320	chrX_nils	NA	NA	11	water	None	ECA931	H	11	median.TOF	231
20180320	chrX_nils	NA	NA	11	water	None	CB4856	H	3	median.TOF	219.5
20180320	chrX_nils	NA	NA	11	water	None	ECA828	H	5	median.TOF	236
20180320	chrX_nils	NA	NA	11	water	None	ECA828	H	6	median.TOF	224
20180320	chrX_nils	NA	NA	11	water	None	ECA929	H	8	median.TOF	228.5
20180320	chrX_nils	NA	NA	11	water	None	ECA929	H	9	median.TOF	225
20180320	chrX_nils	NA	NA	12	zinc	water	N2	A	1	median.TOF	145
20180320	chrX_nils	NA	NA	12	zinc	water	ECA931	A	11	median.TOF	139
20180320	chrX_nils	NA	NA	12	zinc	water	ECA931	A	12	median.TOF	134
20180320	chrX_nils	NA	NA	12	zinc	water	N2	A	2	median.TOF	123
20180320	chrX_nils	NA	NA	12	zinc	water	CB4856	A	3	median.TOF	127
20180320	chrX_nils	NA	NA	12	zinc	water	CB4856	A	4	median.TOF	119
20180320	chrX_nils	NA	NA	12	zinc	water	ECA828	A	5	median.TOF	142
20180320	chrX_nils	NA	NA	12	zinc	water	ECA828	A	6	median.TOF	138
20180320	chrX_nils	NA	NA	12	zinc	water	ECA828	A	7	median.TOF	129
20180320	chrX_nils	NA	NA	12	zinc	water	ECA929	A	8	median.TOF	138
20180320	chrX_nils	NA	NA	12	zinc	water	ECA929	A	9	median.TOF	157
20180320	chrX_nils	NA	NA	12	zinc	water	N2	B	1	median.TOF	139.5
20180320	chrX_nils	NA	NA	12	zinc	water	ECA929	B	10	median.TOF	137
20180320	chrX_nils	NA	NA	12	zinc	water	ECA931	B	11	median.TOF	146.5
20180320	chrX_nils	NA	NA	12	zinc	water	ECA931	B	12	median.TOF	148.5
20180320	chrX_nils	NA	NA	12	zinc	water	N2	B	2	median.TOF	130
20180320	chrX_nils	NA	NA	12	zinc	water	CB4856	B	3	median.TOF	133
20180320	chrX_nils	NA	NA	12	zinc	water	CB4856	B	4	median.TOF	122
20180320	chrX_nils	NA	NA	12	zinc	water	ECA828	B	5	median.TOF	132
20180320	chrX_nils	NA	NA	12	zinc	water	ECA828	B	6	median.TOF	133
20180320	chrX_nils	NA	NA	12	zinc	water	ECA828	B	7	median.TOF	121
20180320	chrX_nils	NA	NA	12	zinc	water	ECA929	B	8	median.TOF	155.5
20180320	chrX_nils	NA	NA	12	zinc	water	ECA929	B	9	median.TOF	154
20180320	chrX_nils	NA	NA	12	zinc	water	N2	C	1	median.TOF	124
20180320	chrX_nils	NA	NA	12	zinc	water	ECA929	C	10	median.TOF	145
20180320	chrX_nils	NA	NA	12	zinc	water	ECA931	C	11	median.TOF	152
20180320	chrX_nils	NA	NA	12	zinc	water	ECA931	C	12	median.TOF	152
20180320	chrX_nils	NA	NA	12	zinc	water	N2	C	2	median.TOF	122
20180320	chrX_nils	NA	NA	12	zinc	water	CB4856	C	3	median.TOF	117.5
20180320	chrX_nils	NA	NA	12	zinc	water	CB4856	C	4	median.TOF	135
20180320	chrX_nils	NA	NA	12	zinc	water	ECA828	C	5	median.TOF	123
20180320	chrX_nils	NA	NA	12	zinc	water	ECA828	C	6	median.TOF	136
20180320	chrX_nils	NA	NA	12	zinc	water	ECA828	C	7	median.TOF	124
20180320	chrX_nils	NA	NA	12	zinc	water	ECA929	C	8	median.TOF	154
20180320	chrX_nils	NA	NA	12	zinc	water	ECA929	C	9	median.TOF	164
20180320	chrX_nils	NA	NA	12	zinc	water	N2	D	1	median.TOF	131
20180320	chrX_nils	NA	NA	12	zinc	water	ECA929	D	10	median.TOF	155
20180320	chrX_nils	NA	NA	12	zinc	water	ECA931	D	12	median.TOF	145.5
20180320	chrX_nils	NA	NA	12	zinc	water	N2	D	2	median.TOF	126
20180320	chrX_nils	NA	NA	12	zinc	water	CB4856	D	3	median.TOF	112.5
20180320	chrX_nils	NA	NA	12	zinc	water	CB4856	D	4	median.TOF	142
20180320	chrX_nils	NA	NA	12	zinc	water	ECA828	D	5	median.TOF	132
20180320	chrX_nils	NA	NA	12	zinc	water	ECA828	D	6	median.TOF	130.5
20180320	chrX_nils	NA	NA	12	zinc	water	ECA828	D	7	median.TOF	140
20180320	chrX_nils	NA	NA	12	zinc	water	ECA929	D	8	median.TOF	148.5
20180320	chrX_nils	NA	NA	12	zinc	water	ECA929	D	9	median.TOF	148.5
20180320	chrX_nils	NA	NA	12	zinc	water	N2	E	1	median.TOF	132.5
20180320	chrX_nils	NA	NA	12	zinc	water	ECA929	E	10	median.TOF	149
20180320	chrX_nils	NA	NA	12	zinc	water	ECA931	E	11	median.TOF	141
20180320	chrX_nils	NA	NA	12	zinc	water	N2	E	2	median.TOF	145
20180320	chrX_nils	NA	NA	12	zinc	water	CB4856	E	3	median.TOF	111.5
20180320	chrX_nils	NA	NA	12	zinc	water	CB4856	E	4	median.TOF	131
20180320	chrX_nils	NA	NA	12	zinc	water	ECA828	E	5	median.TOF	129
20180320	chrX_nils	NA	NA	12	zinc	water	ECA828	E	6	median.TOF	121
20180320	chrX_nils	NA	NA	12	zinc	water	ECA828	E	7	median.TOF	128.5
20180320	chrX_nils	NA	NA	12	zinc	water	ECA929	E	8	median.TOF	140
20180320	chrX_nils	NA	NA	12	zinc	water	ECA929	E	9	median.TOF	150
20180320	chrX_nils	NA	NA	12	zinc	water	N2	F	1	median.TOF	124
20180320	chrX_nils	NA	NA	12	zinc	water	ECA929	F	10	median.TOF	154.5
20180320	chrX_nils	NA	NA	12	zinc	water	ECA931	F	11	median.TOF	130.5
20180320	chrX_nils	NA	NA	12	zinc	water	ECA931	F	12	median.TOF	145
20180320	chrX_nils	NA	NA	12	zinc	water	N2	F	2	median.TOF	120
20180320	chrX_nils	NA	NA	12	zinc	water	CB4856	F	3	median.TOF	108
20180320	chrX_nils	NA	NA	12	zinc	water	CB4856	F	4	median.TOF	122
20180320	chrX_nils	NA	NA	12	zinc	water	ECA828	F	6	median.TOF	120
20180320	chrX_nils	NA	NA	12	zinc	water	ECA828	F	7	median.TOF	130
20180320	chrX_nils	NA	NA	12	zinc	water	ECA929	F	8	median.TOF	143.5
20180320	chrX_nils	NA	NA	12	zinc	water	ECA929	F	9	median.TOF	153
20180320	chrX_nils	NA	NA	12	zinc	water	N2	G	1	median.TOF	122
20180320	chrX_nils	NA	NA	12	zinc	water	ECA929	G	10	median.TOF	140
20180320	chrX_nils	NA	NA	12	zinc	water	ECA931	G	12	median.TOF	134
20180320	chrX_nils	NA	NA	12	zinc	water	N2	G	2	median.TOF	125
20180320	chrX_nils	NA	NA	12	zinc	water	CB4856	G	3	median.TOF	119.5
20180320	chrX_nils	NA	NA	12	zinc	water	CB4856	G	4	median.TOF	122
20180320	chrX_nils	NA	NA	12	zinc	water	ECA828	G	6	median.TOF	127
20180320	chrX_nils	NA	NA	12	zinc	water	ECA828	G	7	median.TOF	131
20180320	chrX_nils	NA	NA	12	zinc	water	ECA929	G	8	median.TOF	144
20180320	chrX_nils	NA	NA	12	zinc	water	ECA929	G	9	median.TOF	141.5
20180320	chrX_nils	NA	NA	12	zinc	water	N2	H	1	median.TOF	130
20180320	chrX_nils	NA	NA	12	zinc	water	CB4856	H	3	median.TOF	132
20180320	chrX_nils	NA	NA	12	zinc	water	ECA828	H	5	median.TOF	120
20180320	chrX_nils	NA	NA	12	zinc	water	ECA828	H	6	median.TOF	121
20180320	chrX_nils	NA	NA	12	zinc	water	ECA929	H	8	median.TOF	156
20180320	chrX_nils	NA	NA	12	zinc	water	ECA929	H	9	median.TOF	129
20180320	chrX_nils	NA	NA	1	water	None	N2	A	1	median.EXT	558.5
20180320	chrX_nils	NA	NA	1	water	None	ECA931	A	11	median.EXT	478.5
20180320	chrX_nils	NA	NA	1	water	None	ECA931	A	12	median.EXT	495
20180320	chrX_nils	NA	NA	1	water	None	N2	A	2	median.EXT	659
20180320	chrX_nils	NA	NA	1	water	None	CB4856	A	3	median.EXT	552
20180320	chrX_nils	NA	NA	1	water	None	CB4856	A	4	median.EXT	489
20180320	chrX_nils	NA	NA	1	water	None	ECA828	A	5	median.EXT	453.5
20180320	chrX_nils	NA	NA	1	water	None	ECA828	A	6	median.EXT	568
20180320	chrX_nils	NA	NA	1	water	None	ECA828	A	7	median.EXT	496
20180320	chrX_nils	NA	NA	1	water	None	ECA929	A	8	median.EXT	557
20180320	chrX_nils	NA	NA	1	water	None	ECA929	A	9	median.EXT	489
20180320	chrX_nils	NA	NA	1	water	None	N2	B	1	median.EXT	481
20180320	chrX_nils	NA	NA	1	water	None	ECA929	B	10	median.EXT	479
20180320	chrX_nils	NA	NA	1	water	None	ECA931	B	12	median.EXT	488
20180320	chrX_nils	NA	NA	1	water	None	N2	B	2	median.EXT	674.5
20180320	chrX_nils	NA	NA	1	water	None	CB4856	B	3	median.EXT	604
20180320	chrX_nils	NA	NA	1	water	None	CB4856	B	4	median.EXT	523
20180320	chrX_nils	NA	NA	1	water	None	ECA828	B	5	median.EXT	470
20180320	chrX_nils	NA	NA	1	water	None	ECA828	B	6	median.EXT	522
20180320	chrX_nils	NA	NA	1	water	None	ECA828	B	7	median.EXT	512
20180320	chrX_nils	NA	NA	1	water	None	ECA929	B	8	median.EXT	498
20180320	chrX_nils	NA	NA	1	water	None	ECA929	B	9	median.EXT	561.5
20180320	chrX_nils	NA	NA	1	water	None	N2	C	1	median.EXT	621
20180320	chrX_nils	NA	NA	1	water	None	ECA929	C	10	median.EXT	526
20180320	chrX_nils	NA	NA	1	water	None	ECA931	C	11	median.EXT	474
20180320	chrX_nils	NA	NA	1	water	None	ECA931	C	12	median.EXT	588
20180320	chrX_nils	NA	NA	1	water	None	N2	C	2	median.EXT	539
20180320	chrX_nils	NA	NA	1	water	None	CB4856	C	3	median.EXT	471
20180320	chrX_nils	NA	NA	1	water	None	CB4856	C	4	median.EXT	560
20180320	chrX_nils	NA	NA	1	water	None	ECA828	C	5	median.EXT	508
20180320	chrX_nils	NA	NA	1	water	None	ECA828	C	6	median.EXT	525
20180320	chrX_nils	NA	NA	1	water	None	ECA828	C	7	median.EXT	585
20180320	chrX_nils	NA	NA	1	water	None	ECA929	C	8	median.EXT	532
20180320	chrX_nils	NA	NA	1	water	None	ECA929	C	9	median.EXT	654
20180320	chrX_nils	NA	NA	1	water	None	N2	D	1	median.EXT	505
20180320	chrX_nils	NA	NA	1	water	None	ECA929	D	10	median.EXT	535
20180320	chrX_nils	NA	NA	1	water	None	ECA931	D	11	median.EXT	467
20180320	chrX_nils	NA	NA	1	water	None	ECA931	D	12	median.EXT	509.5
20180320	chrX_nils	NA	NA	1	water	None	N2	D	2	median.EXT	547
20180320	chrX_nils	NA	NA	1	water	None	CB4856	D	3	median.EXT	549
20180320	chrX_nils	NA	NA	1	water	None	CB4856	D	4	median.EXT	487.5
20180320	chrX_nils	NA	NA	1	water	None	ECA828	D	5	median.EXT	488
20180320	chrX_nils	NA	NA	1	water	None	ECA828	D	7	median.EXT	517.5
20180320	chrX_nils	NA	NA	1	water	None	ECA929	D	8	median.EXT	519
20180320	chrX_nils	NA	NA	1	water	None	N2	E	1	median.EXT	446
20180320	chrX_nils	NA	NA	1	water	None	ECA929	E	10	median.EXT	495
20180320	chrX_nils	NA	NA	1	water	None	ECA931	E	11	median.EXT	525
20180320	chrX_nils	NA	NA	1	water	None	ECA931	E	12	median.EXT	529
20180320	chrX_nils	NA	NA	1	water	None	N2	E	2	median.EXT	508
20180320	chrX_nils	NA	NA	1	water	None	CB4856	E	3	median.EXT	530
20180320	chrX_nils	NA	NA	1	water	None	CB4856	E	4	median.EXT	494
20180320	chrX_nils	NA	NA	1	water	None	ECA828	E	5	median.EXT	508
20180320	chrX_nils	NA	NA	1	water	None	ECA828	E	6	median.EXT	655
20180320	chrX_nils	NA	NA	1	water	None	ECA828	E	7	median.EXT	478
20180320	chrX_nils	NA	NA	1	water	None	ECA929	E	8	median.EXT	462
20180320	chrX_nils	NA	NA	1	water	None	ECA929	E	9	median.EXT	533.5
20180320	chrX_nils	NA	NA	1	water	None	N2	F	1	median.EXT	501
20180320	chrX_nils	NA	NA	1	water	None	ECA929	F	10	median.EXT	515
20180320	chrX_nils	NA	NA	1	water	None	ECA931	F	11	median.EXT	478
20180320	chrX_nils	NA	NA	1	water	None	ECA931	F	12	median.EXT	479
20180320	chrX_nils	NA	NA	1	water	None	N2	F	2	median.EXT	552
20180320	chrX_nils	NA	NA	1	water	None	CB4856	F	3	median.EXT	487
20180320	chrX_nils	NA	NA	1	water	None	CB4856	F	4	median.EXT	573
20180320	chrX_nils	NA	NA	1	water	None	ECA828	F	5	median.EXT	543
20180320	chrX_nils	NA	NA	1	water	None	ECA828	F	6	median.EXT	547.5
20180320	chrX_nils	NA	NA	1	water	None	ECA828	F	7	median.EXT	506.5
20180320	chrX_nils	NA	NA	1	water	None	ECA929	F	9	median.EXT	505
20180320	chrX_nils	NA	NA	1	water	None	ECA929	G	10	median.EXT	501
20180320	chrX_nils	NA	NA	1	water	None	ECA931	G	11	median.EXT	484
20180320	chrX_nils	NA	NA	1	water	None	ECA931	G	12	median.EXT	535
20180320	chrX_nils	NA	NA	1	water	None	N2	G	2	median.EXT	524.5
20180320	chrX_nils	NA	NA	1	water	None	CB4856	G	3	median.EXT	530.5
20180320	chrX_nils	NA	NA	1	water	None	CB4856	G	4	median.EXT	604
20180320	chrX_nils	NA	NA	1	water	None	ECA828	G	5	median.EXT	618
20180320	chrX_nils	NA	NA	1	water	None	ECA828	G	6	median.EXT	507
20180320	chrX_nils	NA	NA	1	water	None	ECA828	G	7	median.EXT	523
20180320	chrX_nils	NA	NA	1	water	None	ECA929	G	9	median.EXT	466
20180320	chrX_nils	NA	NA	1	water	None	N2	H	1	median.EXT	626
20180320	chrX_nils	NA	NA	1	water	None	ECA931	H	11	median.EXT	470
20180320	chrX_nils	NA	NA	1	water	None	CB4856	H	3	median.EXT	458.5
20180320	chrX_nils	NA	NA	1	water	None	ECA828	H	5	median.EXT	488
20180320	chrX_nils	NA	NA	1	water	None	ECA828	H	6	median.EXT	468
20180320	chrX_nils	NA	NA	1	water	None	ECA929	H	8	median.EXT	509
20180320	chrX_nils	NA	NA	2	zinc	water	N2	A	1	median.EXT	316
20180320	chrX_nils	NA	NA	2	zinc	water	ECA929	A	10	median.EXT	243
20180320	chrX_nils	NA	NA	2	zinc	water	ECA931	A	11	median.EXT	237
20180320	chrX_nils	NA	NA	2	zinc	water	ECA931	A	12	median.EXT	234
20180320	chrX_nils	NA	NA	2	zinc	water	N2	A	2	median.EXT	239
20180320	chrX_nils	NA	NA	2	zinc	water	CB4856	A	3	median.EXT	223
20180320	chrX_nils	NA	NA	2	zinc	water	CB4856	A	4	median.EXT	243
20180320	chrX_nils	NA	NA	2	zinc	water	ECA828	A	5	median.EXT	229.5
20180320	chrX_nils	NA	NA	2	zinc	water	ECA828	A	6	median.EXT	201
20180320	chrX_nils	NA	NA	2	zinc	water	ECA828	A	7	median.EXT	212.5
20180320	chrX_nils	NA	NA	2	zinc	water	ECA929	A	8	median.EXT	250
20180320	chrX_nils	NA	NA	2	zinc	water	ECA929	A	9	median.EXT	216
20180320	chrX_nils	NA	NA	2	zinc	water	N2	B	1	median.EXT	315
20180320	chrX_nils	NA	NA	2	zinc	water	ECA929	B	10	median.EXT	250
20180320	chrX_nils	NA	NA	2	zinc	water	ECA931	B	11	median.EXT	238
20180320	chrX_nils	NA	NA	2	zinc	water	ECA931	B	12	median.EXT	265
20180320	chrX_nils	NA	NA	2	zinc	water	N2	B	2	median.EXT	231
20180320	chrX_nils	NA	NA	2	zinc	water	CB4856	B	3	median.EXT	238.5
20180320	chrX_nils	NA	NA	2	zinc	water	CB4856	B	4	median.EXT	260
20180320	chrX_nils	NA	NA	2	zinc	water	ECA828	B	5	median.EXT	214
20180320	chrX_nils	NA	NA	2	zinc	water	ECA828	B	6	median.EXT	216
20180320	chrX_nils	NA	NA	2	zinc	water	ECA828	B	7	median.EXT	234
20180320	chrX_nils	NA	NA	2	zinc	water	ECA929	B	8	median.EXT	267
20180320	chrX_nils	NA	NA	2	zinc	water	ECA929	B	9	median.EXT	238
20180320	chrX_nils	NA	NA	2	zinc	water	N2	C	1	median.EXT	288
20180320	chrX_nils	NA	NA	2	zinc	water	ECA929	C	10	median.EXT	279.5
20180320	chrX_nils	NA	NA	2	zinc	water	ECA931	C	11	median.EXT	227
20180320	chrX_nils	NA	NA	2	zinc	water	ECA931	C	12	median.EXT	263
20180320	chrX_nils	NA	NA	2	zinc	water	CB4856	C	3	median.EXT	242.5
20180320	chrX_nils	NA	NA	2	zinc	water	CB4856	C	4	median.EXT	223
20180320	chrX_nils	NA	NA	2	zinc	water	ECA828	C	5	median.EXT	212.5
20180320	chrX_nils	NA	NA	2	zinc	water	ECA828	C	7	median.EXT	218
20180320	chrX_nils	NA	NA	2	zinc	water	ECA929	C	8	median.EXT	272
20180320	chrX_nils	NA	NA	2	zinc	water	ECA929	C	9	median.EXT	240
20180320	chrX_nils	NA	NA	2	zinc	water	N2	D	1	median.EXT	308
20180320	chrX_nils	NA	NA	2	zinc	water	ECA929	D	10	median.EXT	240
20180320	chrX_nils	NA	NA	2	zinc	water	N2	D	2	median.EXT	238
20180320	chrX_nils	NA	NA	2	zinc	water	CB4856	D	3	median.EXT	229.5
20180320	chrX_nils	NA	NA	2	zinc	water	CB4856	D	4	median.EXT	241
20180320	chrX_nils	NA	NA	2	zinc	water	ECA828	D	5	median.EXT	230
20180320	chrX_nils	NA	NA	2	zinc	water	ECA828	D	6	median.EXT	212.5
20180320	chrX_nils	NA	NA	2	zinc	water	ECA828	D	7	median.EXT	205.5
20180320	chrX_nils	NA	NA	2	zinc	water	ECA929	D	8	median.EXT	252
20180320	chrX_nils	NA	NA	2	zinc	water	ECA929	D	9	median.EXT	271
20180320	chrX_nils	NA	NA	2	zinc	water	N2	E	1	median.EXT	263
20180320	chrX_nils	NA	NA	2	zinc	water	ECA931	E	11	median.EXT	264
20180320	chrX_nils	NA	NA	2	zinc	water	ECA931	E	12	median.EXT	228
20180320	chrX_nils	NA	NA	2	zinc	water	N2	E	2	median.EXT	259
20180320	chrX_nils	NA	NA	2	zinc	water	CB4856	E	3	median.EXT	224
20180320	chrX_nils	NA	NA	2	zinc	water	CB4856	E	4	median.EXT	183.5
20180320	chrX_nils	NA	NA	2	zinc	water	ECA828	E	5	median.EXT	224
20180320	chrX_nils	NA	NA	2	zinc	water	ECA828	E	6	median.EXT	216
20180320	chrX_nils	NA	NA	2	zinc	water	ECA828	E	7	median.EXT	190
20180320	chrX_nils	NA	NA	2	zinc	water	ECA929	E	8	median.EXT	252.5
20180320	chrX_nils	NA	NA	2	zinc	water	ECA929	E	9	median.EXT	239.5
20180320	chrX_nils	NA	NA	2	zinc	water	N2	F	1	median.EXT	216
20180320	chrX_nils	NA	NA	2	zinc	water	ECA929	F	10	median.EXT	297
20180320	chrX_nils	NA	NA	2	zinc	water	ECA931	F	11	median.EXT	238.5
20180320	chrX_nils	NA	NA	2	zinc	water	ECA931	F	12	median.EXT	234
20180320	chrX_nils	NA	NA	2	zinc	water	N2	F	2	median.EXT	247
20180320	chrX_nils	NA	NA	2	zinc	water	CB4856	F	3	median.EXT	239
20180320	chrX_nils	NA	NA	2	zinc	water	CB4856	F	4	median.EXT	214
20180320	chrX_nils	NA	NA	2	zinc	water	ECA828	F	6	median.EXT	243
20180320	chrX_nils	NA	NA	2	zinc	water	ECA828	F	7	median.EXT	216
20180320	chrX_nils	NA	NA	2	zinc	water	ECA929	F	8	median.EXT	271
20180320	chrX_nils	NA	NA	2	zinc	water	ECA929	F	9	median.EXT	264
20180320	chrX_nils	NA	NA	2	zinc	water	N2	G	1	median.EXT	307
20180320	chrX_nils	NA	NA	2	zinc	water	ECA929	G	10	median.EXT	251
20180320	chrX_nils	NA	NA	2	zinc	water	ECA931	G	11	median.EXT	237
20180320	chrX_nils	NA	NA	2	zinc	water	ECA931	G	12	median.EXT	253
20180320	chrX_nils	NA	NA	2	zinc	water	N2	G	2	median.EXT	318
20180320	chrX_nils	NA	NA	2	zinc	water	CB4856	G	3	median.EXT	242
20180320	chrX_nils	NA	NA	2	zinc	water	CB4856	G	4	median.EXT	188
20180320	chrX_nils	NA	NA	2	zinc	water	ECA828	G	5	median.EXT	251.5
20180320	chrX_nils	NA	NA	2	zinc	water	ECA828	G	6	median.EXT	216.5
20180320	chrX_nils	NA	NA	2	zinc	water	ECA828	G	7	median.EXT	220.5
20180320	chrX_nils	NA	NA	2	zinc	water	ECA929	G	8	median.EXT	261
20180320	chrX_nils	NA	NA	2	zinc	water	ECA929	G	9	median.EXT	288.5
20180320	chrX_nils	NA	NA	2	zinc	water	N2	H	1	median.EXT	282
20180320	chrX_nils	NA	NA	2	zinc	water	ECA931	H	11	median.EXT	222
20180320	chrX_nils	NA	NA	2	zinc	water	CB4856	H	3	median.EXT	187.5
20180320	chrX_nils	NA	NA	2	zinc	water	ECA828	H	5	median.EXT	217.5
20180320	chrX_nils	NA	NA	2	zinc	water	ECA828	H	6	median.EXT	189
20180320	chrX_nils	NA	NA	2	zinc	water	ECA929	H	8	median.EXT	244
20180320	chrX_nils	NA	NA	2	zinc	water	ECA929	H	9	median.EXT	263
20180320	chrX_nils	NA	NA	3	water	None	N2	A	1	median.EXT	484
20180320	chrX_nils	NA	NA	3	water	None	ECA929	A	10	median.EXT	590
20180320	chrX_nils	NA	NA	3	water	None	ECA931	A	11	median.EXT	504.5
20180320	chrX_nils	NA	NA	3	water	None	ECA931	A	12	median.EXT	623
20180320	chrX_nils	NA	NA	3	water	None	N2	A	2	median.EXT	566
20180320	chrX_nils	NA	NA	3	water	None	CB4856	A	3	median.EXT	582
20180320	chrX_nils	NA	NA	3	water	None	CB4856	A	4	median.EXT	459
20180320	chrX_nils	NA	NA	3	water	None	ECA828	A	5	median.EXT	494
20180320	chrX_nils	NA	NA	3	water	None	ECA828	A	6	median.EXT	504
20180320	chrX_nils	NA	NA	3	water	None	ECA828	A	7	median.EXT	425
20180320	chrX_nils	NA	NA	3	water	None	ECA929	A	8	median.EXT	517.5
20180320	chrX_nils	NA	NA	3	water	None	ECA929	A	9	median.EXT	560.5
20180320	chrX_nils	NA	NA	3	water	None	N2	B	1	median.EXT	533
20180320	chrX_nils	NA	NA	3	water	None	ECA929	B	10	median.EXT	531
20180320	chrX_nils	NA	NA	3	water	None	ECA931	B	11	median.EXT	442
20180320	chrX_nils	NA	NA	3	water	None	ECA931	B	12	median.EXT	474.5
20180320	chrX_nils	NA	NA	3	water	None	N2	B	2	median.EXT	477.5
20180320	chrX_nils	NA	NA	3	water	None	CB4856	B	3	median.EXT	489
20180320	chrX_nils	NA	NA	3	water	None	CB4856	B	4	median.EXT	508
20180320	chrX_nils	NA	NA	3	water	None	ECA828	B	5	median.EXT	545
20180320	chrX_nils	NA	NA	3	water	None	ECA828	B	6	median.EXT	584.5
20180320	chrX_nils	NA	NA	3	water	None	ECA828	B	7	median.EXT	508
20180320	chrX_nils	NA	NA	3	water	None	ECA929	B	8	median.EXT	536
20180320	chrX_nils	NA	NA	3	water	None	ECA929	B	9	median.EXT	483
20180320	chrX_nils	NA	NA	3	water	None	N2	C	1	median.EXT	562
20180320	chrX_nils	NA	NA	3	water	None	ECA929	C	10	median.EXT	552
20180320	chrX_nils	NA	NA	3	water	None	ECA931	C	11	median.EXT	517
20180320	chrX_nils	NA	NA	3	water	None	ECA931	C	12	median.EXT	497.5
20180320	chrX_nils	NA	NA	3	water	None	N2	C	2	median.EXT	535
20180320	chrX_nils	NA	NA	3	water	None	CB4856	C	4	median.EXT	599
20180320	chrX_nils	NA	NA	3	water	None	ECA828	C	5	median.EXT	518
20180320	chrX_nils	NA	NA	3	water	None	ECA828	C	6	median.EXT	618
20180320	chrX_nils	NA	NA	3	water	None	ECA828	C	7	median.EXT	514.5
20180320	chrX_nils	NA	NA	3	water	None	ECA929	C	8	median.EXT	530
20180320	chrX_nils	NA	NA	3	water	None	ECA929	C	9	median.EXT	508
20180320	chrX_nils	NA	NA	3	water	None	N2	D	1	median.EXT	588
20180320	chrX_nils	NA	NA	3	water	None	ECA929	D	10	median.EXT	523.5
20180320	chrX_nils	NA	NA	3	water	None	ECA931	D	11	median.EXT	506
20180320	chrX_nils	NA	NA	3	water	None	ECA931	D	12	median.EXT	519.5
20180320	chrX_nils	NA	NA	3	water	None	N2	D	2	median.EXT	570.5
20180320	chrX_nils	NA	NA	3	water	None	CB4856	D	3	median.EXT	528
20180320	chrX_nils	NA	NA	3	water	None	CB4856	D	4	median.EXT	561
20180320	chrX_nils	NA	NA	3	water	None	ECA828	D	5	median.EXT	521.5
20180320	chrX_nils	NA	NA	3	water	None	ECA828	D	6	median.EXT	557
20180320	chrX_nils	NA	NA	3	water	None	ECA828	D	7	median.EXT	524
20180320	chrX_nils	NA	NA	3	water	None	ECA929	D	8	median.EXT	525
20180320	chrX_nils	NA	NA	3	water	None	ECA929	D	9	median.EXT	577
20180320	chrX_nils	NA	NA	3	water	None	N2	E	1	median.EXT	442.5
20180320	chrX_nils	NA	NA	3	water	None	ECA929	E	10	median.EXT	503.5
20180320	chrX_nils	NA	NA	3	water	None	ECA931	E	11	median.EXT	608
20180320	chrX_nils	NA	NA	3	water	None	ECA931	E	12	median.EXT	535
20180320	chrX_nils	NA	NA	3	water	None	N2	E	2	median.EXT	550
20180320	chrX_nils	NA	NA	3	water	None	CB4856	E	3	median.EXT	606
20180320	chrX_nils	NA	NA	3	water	None	CB4856	E	4	median.EXT	496
20180320	chrX_nils	NA	NA	3	water	None	ECA828	E	5	median.EXT	522.5
20180320	chrX_nils	NA	NA	3	water	None	ECA828	E	6	median.EXT	528
20180320	chrX_nils	NA	NA	3	water	None	ECA828	E	7	median.EXT	500.5
20180320	chrX_nils	NA	NA	3	water	None	ECA929	E	8	median.EXT	549
20180320	chrX_nils	NA	NA	3	water	None	ECA929	E	9	median.EXT	519
20180320	chrX_nils	NA	NA	3	water	None	N2	F	1	median.EXT	496
20180320	chrX_nils	NA	NA	3	water	None	ECA929	F	10	median.EXT	572
20180320	chrX_nils	NA	NA	3	water	None	ECA931	F	11	median.EXT	527
20180320	chrX_nils	NA	NA	3	water	None	ECA931	F	12	median.EXT	474
20180320	chrX_nils	NA	NA	3	water	None	N2	F	2	median.EXT	514
20180320	chrX_nils	NA	NA	3	water	None	CB4856	F	3	median.EXT	495.5
20180320	chrX_nils	NA	NA	3	water	None	CB4856	F	4	median.EXT	547.5
20180320	chrX_nils	NA	NA	3	water	None	ECA828	F	5	median.EXT	497
20180320	chrX_nils	NA	NA	3	water	None	ECA828	F	6	median.EXT	500.5
20180320	chrX_nils	NA	NA	3	water	None	ECA828	F	7	median.EXT	542
20180320	chrX_nils	NA	NA	3	water	None	ECA929	F	8	median.EXT	496
20180320	chrX_nils	NA	NA	3	water	None	ECA929	F	9	median.EXT	485
20180320	chrX_nils	NA	NA	3	water	None	N2	G	1	median.EXT	546
20180320	chrX_nils	NA	NA	3	water	None	ECA929	G	10	median.EXT	554
20180320	chrX_nils	NA	NA	3	water	None	ECA931	G	11	median.EXT	528.5
20180320	chrX_nils	NA	NA	3	water	None	ECA931	G	12	median.EXT	513
20180320	chrX_nils	NA	NA	3	water	None	N2	G	2	median.EXT	465
20180320	chrX_nils	NA	NA	3	water	None	CB4856	G	3	median.EXT	527
20180320	chrX_nils	NA	NA	3	water	None	CB4856	G	4	median.EXT	507.5
20180320	chrX_nils	NA	NA	3	water	None	ECA828	G	5	median.EXT	534.5
20180320	chrX_nils	NA	NA	3	water	None	ECA828	G	6	median.EXT	445
20180320	chrX_nils	NA	NA	3	water	None	ECA828	G	7	median.EXT	516
20180320	chrX_nils	NA	NA	3	water	None	ECA929	G	8	median.EXT	483
20180320	chrX_nils	NA	NA	3	water	None	ECA929	G	9	median.EXT	473
20180320	chrX_nils	NA	NA	3	water	None	N2	H	1	median.EXT	464
20180320	chrX_nils	NA	NA	3	water	None	ECA931	H	11	median.EXT	451
20180320	chrX_nils	NA	NA	3	water	None	CB4856	H	3	median.EXT	481
20180320	chrX_nils	NA	NA	3	water	None	ECA828	H	5	median.EXT	510
20180320	chrX_nils	NA	NA	3	water	None	ECA828	H	6	median.EXT	541.5
20180320	chrX_nils	NA	NA	3	water	None	ECA929	H	8	median.EXT	515
20180320	chrX_nils	NA	NA	3	water	None	ECA929	H	9	median.EXT	502
20180320	chrX_nils	NA	NA	4	zinc	water	N2	A	1	median.EXT	314
20180320	chrX_nils	NA	NA	4	zinc	water	ECA929	A	10	median.EXT	207
20180320	chrX_nils	NA	NA	4	zinc	water	ECA931	A	11	median.EXT	225
20180320	chrX_nils	NA	NA	4	zinc	water	ECA931	A	12	median.EXT	224.5
20180320	chrX_nils	NA	NA	4	zinc	water	CB4856	A	3	median.EXT	204
20180320	chrX_nils	NA	NA	4	zinc	water	CB4856	A	4	median.EXT	199
20180320	chrX_nils	NA	NA	4	zinc	water	ECA828	A	5	median.EXT	243
20180320	chrX_nils	NA	NA	4	zinc	water	ECA828	A	6	median.EXT	220.5
20180320	chrX_nils	NA	NA	4	zinc	water	ECA828	A	7	median.EXT	217
20180320	chrX_nils	NA	NA	4	zinc	water	ECA929	A	8	median.EXT	226
20180320	chrX_nils	NA	NA	4	zinc	water	N2	B	1	median.EXT	249
20180320	chrX_nils	NA	NA	4	zinc	water	ECA929	B	10	median.EXT	235
20180320	chrX_nils	NA	NA	4	zinc	water	ECA931	B	11	median.EXT	226
20180320	chrX_nils	NA	NA	4	zinc	water	ECA931	B	12	median.EXT	209.5
20180320	chrX_nils	NA	NA	4	zinc	water	N2	B	2	median.EXT	249
20180320	chrX_nils	NA	NA	4	zinc	water	CB4856	B	3	median.EXT	223
20180320	chrX_nils	NA	NA	4	zinc	water	CB4856	B	4	median.EXT	234
20180320	chrX_nils	NA	NA	4	zinc	water	ECA828	B	5	median.EXT	240.5
20180320	chrX_nils	NA	NA	4	zinc	water	ECA828	B	6	median.EXT	222.5
20180320	chrX_nils	NA	NA	4	zinc	water	ECA828	B	7	median.EXT	242
20180320	chrX_nils	NA	NA	4	zinc	water	ECA929	B	8	median.EXT	244
20180320	chrX_nils	NA	NA	4	zinc	water	ECA929	B	9	median.EXT	250
20180320	chrX_nils	NA	NA	4	zinc	water	N2	C	1	median.EXT	271
20180320	chrX_nils	NA	NA	4	zinc	water	ECA929	C	10	median.EXT	234
20180320	chrX_nils	NA	NA	4	zinc	water	ECA931	C	12	median.EXT	251
20180320	chrX_nils	NA	NA	4	zinc	water	N2	C	2	median.EXT	283.5
20180320	chrX_nils	NA	NA	4	zinc	water	CB4856	C	3	median.EXT	207
20180320	chrX_nils	NA	NA	4	zinc	water	CB4856	C	4	median.EXT	231
20180320	chrX_nils	NA	NA	4	zinc	water	ECA828	C	5	median.EXT	230
20180320	chrX_nils	NA	NA	4	zinc	water	ECA828	C	6	median.EXT	222
20180320	chrX_nils	NA	NA	4	zinc	water	ECA828	C	7	median.EXT	212
20180320	chrX_nils	NA	NA	4	zinc	water	ECA929	C	8	median.EXT	202
20180320	chrX_nils	NA	NA	4	zinc	water	ECA929	C	9	median.EXT	226
20180320	chrX_nils	NA	NA	4	zinc	water	N2	D	1	median.EXT	260
20180320	chrX_nils	NA	NA	4	zinc	water	ECA929	D	10	median.EXT	256
20180320	chrX_nils	NA	NA	4	zinc	water	ECA931	D	11	median.EXT	226
20180320	chrX_nils	NA	NA	4	zinc	water	ECA931	D	12	median.EXT	223
20180320	chrX_nils	NA	NA	4	zinc	water	N2	D	2	median.EXT	244
20180320	chrX_nils	NA	NA	4	zinc	water	CB4856	D	3	median.EXT	220.5
20180320	chrX_nils	NA	NA	4	zinc	water	ECA828	D	5	median.EXT	200
20180320	chrX_nils	NA	NA	4	zinc	water	ECA828	D	6	median.EXT	219.5
20180320	chrX_nils	NA	NA	4	zinc	water	ECA828	D	7	median.EXT	196
20180320	chrX_nils	NA	NA	4	zinc	water	ECA929	D	8	median.EXT	225
20180320	chrX_nils	NA	NA	4	zinc	water	ECA929	D	9	median.EXT	229
20180320	chrX_nils	NA	NA	4	zinc	water	N2	E	1	median.EXT	309.5
20180320	chrX_nils	NA	NA	4	zinc	water	ECA929	E	10	median.EXT	227.5
20180320	chrX_nils	NA	NA	4	zinc	water	ECA931	E	11	median.EXT	237
20180320	chrX_nils	NA	NA	4	zinc	water	ECA931	E	12	median.EXT	233
20180320	chrX_nils	NA	NA	4	zinc	water	N2	E	2	median.EXT	267
20180320	chrX_nils	NA	NA	4	zinc	water	CB4856	E	3	median.EXT	177.5
20180320	chrX_nils	NA	NA	4	zinc	water	CB4856	E	4	median.EXT	197
20180320	chrX_nils	NA	NA	4	zinc	water	ECA828	E	5	median.EXT	241
20180320	chrX_nils	NA	NA	4	zinc	water	ECA828	E	6	median.EXT	203
20180320	chrX_nils	NA	NA	4	zinc	water	ECA828	E	7	median.EXT	197.5
20180320	chrX_nils	NA	NA	4	zinc	water	ECA929	E	8	median.EXT	260
20180320	chrX_nils	NA	NA	4	zinc	water	ECA929	E	9	median.EXT	202
20180320	chrX_nils	NA	NA	4	zinc	water	N2	F	1	median.EXT	246
20180320	chrX_nils	NA	NA	4	zinc	water	ECA929	F	10	median.EXT	225
20180320	chrX_nils	NA	NA	4	zinc	water	ECA931	F	11	median.EXT	244.5
20180320	chrX_nils	NA	NA	4	zinc	water	ECA931	F	12	median.EXT	237
20180320	chrX_nils	NA	NA	4	zinc	water	N2	F	2	median.EXT	266
20180320	chrX_nils	NA	NA	4	zinc	water	CB4856	F	3	median.EXT	203
20180320	chrX_nils	NA	NA	4	zinc	water	CB4856	F	4	median.EXT	238
20180320	chrX_nils	NA	NA	4	zinc	water	ECA828	F	5	median.EXT	224
20180320	chrX_nils	NA	NA	4	zinc	water	ECA828	F	6	median.EXT	204
20180320	chrX_nils	NA	NA	4	zinc	water	ECA828	F	7	median.EXT	214.5
20180320	chrX_nils	NA	NA	4	zinc	water	ECA929	F	8	median.EXT	281.5
20180320	chrX_nils	NA	NA	4	zinc	water	N2	G	1	median.EXT	255
20180320	chrX_nils	NA	NA	4	zinc	water	ECA931	G	11	median.EXT	241
20180320	chrX_nils	NA	NA	4	zinc	water	ECA931	G	12	median.EXT	233
20180320	chrX_nils	NA	NA	4	zinc	water	N2	G	2	median.EXT	229
20180320	chrX_nils	NA	NA	4	zinc	water	CB4856	G	3	median.EXT	190
20180320	chrX_nils	NA	NA	4	zinc	water	CB4856	G	4	median.EXT	187
20180320	chrX_nils	NA	NA	4	zinc	water	ECA828	G	5	median.EXT	204
20180320	chrX_nils	NA	NA	4	zinc	water	ECA828	G	6	median.EXT	207
20180320	chrX_nils	NA	NA	4	zinc	water	ECA828	G	7	median.EXT	200
20180320	chrX_nils	NA	NA	4	zinc	water	ECA929	G	8	median.EXT	223.5
20180320	chrX_nils	NA	NA	4	zinc	water	ECA929	G	9	median.EXT	264
20180320	chrX_nils	NA	NA	4	zinc	water	N2	H	1	median.EXT	271
20180320	chrX_nils	NA	NA	4	zinc	water	ECA931	H	11	median.EXT	213
20180320	chrX_nils	NA	NA	4	zinc	water	CB4856	H	3	median.EXT	213
20180320	chrX_nils	NA	NA	4	zinc	water	ECA828	H	6	median.EXT	211
20180320	chrX_nils	NA	NA	4	zinc	water	ECA929	H	8	median.EXT	209.5
20180320	chrX_nils	NA	NA	4	zinc	water	ECA929	H	9	median.EXT	306
20180320	chrX_nils	NA	NA	5	water	None	N2	A	1	median.EXT	488
20180320	chrX_nils	NA	NA	5	water	None	ECA929	A	10	median.EXT	595
20180320	chrX_nils	NA	NA	5	water	None	ECA931	A	11	median.EXT	539
20180320	chrX_nils	NA	NA	5	water	None	ECA931	A	12	median.EXT	485
20180320	chrX_nils	NA	NA	5	water	None	N2	A	2	median.EXT	582.5
20180320	chrX_nils	NA	NA	5	water	None	CB4856	A	3	median.EXT	480.5
20180320	chrX_nils	NA	NA	5	water	None	CB4856	A	4	median.EXT	529
20180320	chrX_nils	NA	NA	5	water	None	ECA828	A	5	median.EXT	587
20180320	chrX_nils	NA	NA	5	water	None	ECA828	A	6	median.EXT	525.5
20180320	chrX_nils	NA	NA	5	water	None	ECA828	A	7	median.EXT	512
20180320	chrX_nils	NA	NA	5	water	None	ECA929	A	8	median.EXT	534
20180320	chrX_nils	NA	NA	5	water	None	ECA929	A	9	median.EXT	543
20180320	chrX_nils	NA	NA	5	water	None	ECA929	B	10	median.EXT	507
20180320	chrX_nils	NA	NA	5	water	None	ECA931	B	11	median.EXT	437
20180320	chrX_nils	NA	NA	5	water	None	ECA931	B	12	median.EXT	555
20180320	chrX_nils	NA	NA	5	water	None	N2	B	2	median.EXT	517
20180320	chrX_nils	NA	NA	5	water	None	CB4856	B	3	median.EXT	517.5
20180320	chrX_nils	NA	NA	5	water	None	CB4856	B	4	median.EXT	597
20180320	chrX_nils	NA	NA	5	water	None	ECA828	B	5	median.EXT	581
20180320	chrX_nils	NA	NA	5	water	None	ECA828	B	6	median.EXT	524
20180320	chrX_nils	NA	NA	5	water	None	ECA929	B	8	median.EXT	569.5
20180320	chrX_nils	NA	NA	5	water	None	ECA929	B	9	median.EXT	534
20180320	chrX_nils	NA	NA	5	water	None	ECA929	C	10	median.EXT	531
20180320	chrX_nils	NA	NA	5	water	None	ECA931	C	11	median.EXT	629
20180320	chrX_nils	NA	NA	5	water	None	ECA931	C	12	median.EXT	431
20180320	chrX_nils	NA	NA	5	water	None	N2	C	2	median.EXT	597.5
20180320	chrX_nils	NA	NA	5	water	None	CB4856	C	3	median.EXT	575
20180320	chrX_nils	NA	NA	5	water	None	CB4856	C	4	median.EXT	487
20180320	chrX_nils	NA	NA	5	water	None	ECA828	C	5	median.EXT	501
20180320	chrX_nils	NA	NA	5	water	None	ECA828	C	6	median.EXT	595
20180320	chrX_nils	NA	NA	5	water	None	ECA828	C	7	median.EXT	560
20180320	chrX_nils	NA	NA	5	water	None	ECA929	C	8	median.EXT	534
20180320	chrX_nils	NA	NA	5	water	None	ECA929	C	9	median.EXT	585
20180320	chrX_nils	NA	NA	5	water	None	N2	D	1	median.EXT	548
20180320	chrX_nils	NA	NA	5	water	None	ECA929	D	10	median.EXT	530.5
20180320	chrX_nils	NA	NA	5	water	None	ECA931	D	11	median.EXT	429
20180320	chrX_nils	NA	NA	5	water	None	ECA931	D	12	median.EXT	585
20180320	chrX_nils	NA	NA	5	water	None	N2	D	2	median.EXT	649
20180320	chrX_nils	NA	NA	5	water	None	CB4856	D	3	median.EXT	528
20180320	chrX_nils	NA	NA	5	water	None	CB4856	D	4	median.EXT	555
20180320	chrX_nils	NA	NA	5	water	None	ECA828	D	5	median.EXT	557
20180320	chrX_nils	NA	NA	5	water	None	ECA828	D	6	median.EXT	506.5
20180320	chrX_nils	NA	NA	5	water	None	ECA828	D	7	median.EXT	595.5
20180320	chrX_nils	NA	NA	5	water	None	ECA929	D	8	median.EXT	627
20180320	chrX_nils	NA	NA	5	water	None	ECA929	D	9	median.EXT	502
20180320	chrX_nils	NA	NA	5	water	None	N2	E	1	median.EXT	575.5
20180320	chrX_nils	NA	NA	5	water	None	ECA929	E	10	median.EXT	595.5
20180320	chrX_nils	NA	NA	5	water	None	ECA931	E	11	median.EXT	549
20180320	chrX_nils	NA	NA	5	water	None	ECA931	E	12	median.EXT	535
20180320	chrX_nils	NA	NA	5	water	None	N2	E	2	median.EXT	526.5
20180320	chrX_nils	NA	NA	5	water	None	CB4856	E	3	median.EXT	502
20180320	chrX_nils	NA	NA	5	water	None	CB4856	E	4	median.EXT	482
20180320	chrX_nils	NA	NA	5	water	None	ECA828	E	5	median.EXT	537
20180320	chrX_nils	NA	NA	5	water	None	ECA828	E	6	median.EXT	509
20180320	chrX_nils	NA	NA	5	water	None	ECA828	E	7	median.EXT	558
20180320	chrX_nils	NA	NA	5	water	None	ECA929	E	8	median.EXT	526
20180320	chrX_nils	NA	NA	5	water	None	ECA929	E	9	median.EXT	571
20180320	chrX_nils	NA	NA	5	water	None	N2	F	1	median.EXT	466
20180320	chrX_nils	NA	NA	5	water	None	ECA929	F	10	median.EXT	553
20180320	chrX_nils	NA	NA	5	water	None	ECA931	F	11	median.EXT	522.5
20180320	chrX_nils	NA	NA	5	water	None	ECA931	F	12	median.EXT	545.5
20180320	chrX_nils	NA	NA	5	water	None	N2	F	2	median.EXT	563.5
20180320	chrX_nils	NA	NA	5	water	None	CB4856	F	3	median.EXT	484
20180320	chrX_nils	NA	NA	5	water	None	CB4856	F	4	median.EXT	509
20180320	chrX_nils	NA	NA	5	water	None	ECA828	F	5	median.EXT	449
20180320	chrX_nils	NA	NA	5	water	None	ECA828	F	6	median.EXT	528
20180320	chrX_nils	NA	NA	5	water	None	ECA828	F	7	median.EXT	565.5
20180320	chrX_nils	NA	NA	5	water	None	ECA929	F	8	median.EXT	554
20180320	chrX_nils	NA	NA	5	water	None	ECA929	F	9	median.EXT	497.5
20180320	chrX_nils	NA	NA	5	water	None	N2	G	1	median.EXT	630
20180320	chrX_nils	NA	NA	5	water	None	ECA929	G	10	median.EXT	549
20180320	chrX_nils	NA	NA	5	water	None	ECA931	G	11	median.EXT	477
20180320	chrX_nils	NA	NA	5	water	None	ECA931	G	12	median.EXT	538.5
20180320	chrX_nils	NA	NA	5	water	None	N2	G	2	median.EXT	494
20180320	chrX_nils	NA	NA	5	water	None	CB4856	G	3	median.EXT	527
20180320	chrX_nils	NA	NA	5	water	None	CB4856	G	4	median.EXT	528
20180320	chrX_nils	NA	NA	5	water	None	ECA828	G	5	median.EXT	635
20180320	chrX_nils	NA	NA	5	water	None	ECA828	G	6	median.EXT	537
20180320	chrX_nils	NA	NA	5	water	None	ECA828	G	7	median.EXT	513
20180320	chrX_nils	NA	NA	5	water	None	ECA929	G	8	median.EXT	511.5
20180320	chrX_nils	NA	NA	5	water	None	ECA929	G	9	median.EXT	568
20180320	chrX_nils	NA	NA	5	water	None	N2	H	1	median.EXT	509
20180320	chrX_nils	NA	NA	5	water	None	ECA931	H	11	median.EXT	520
20180320	chrX_nils	NA	NA	5	water	None	ECA828	H	5	median.EXT	513
20180320	chrX_nils	NA	NA	5	water	None	ECA828	H	6	median.EXT	559
20180320	chrX_nils	NA	NA	5	water	None	ECA929	H	8	median.EXT	515
20180320	chrX_nils	NA	NA	6	zinc	water	N2	A	1	median.EXT	245
20180320	chrX_nils	NA	NA	6	zinc	water	ECA929	A	10	median.EXT	239
20180320	chrX_nils	NA	NA	6	zinc	water	ECA931	A	11	median.EXT	225
20180320	chrX_nils	NA	NA	6	zinc	water	ECA931	A	12	median.EXT	233
20180320	chrX_nils	NA	NA	6	zinc	water	N2	A	2	median.EXT	286
20180320	chrX_nils	NA	NA	6	zinc	water	CB4856	A	3	median.EXT	190
20180320	chrX_nils	NA	NA	6	zinc	water	CB4856	A	4	median.EXT	193.5
20180320	chrX_nils	NA	NA	6	zinc	water	ECA828	A	5	median.EXT	228
20180320	chrX_nils	NA	NA	6	zinc	water	ECA828	A	6	median.EXT	199.5
20180320	chrX_nils	NA	NA	6	zinc	water	ECA828	A	7	median.EXT	200
20180320	chrX_nils	NA	NA	6	zinc	water	ECA929	A	8	median.EXT	219
20180320	chrX_nils	NA	NA	6	zinc	water	ECA929	A	9	median.EXT	258
20180320	chrX_nils	NA	NA	6	zinc	water	N2	B	1	median.EXT	229
20180320	chrX_nils	NA	NA	6	zinc	water	ECA929	B	10	median.EXT	249
20180320	chrX_nils	NA	NA	6	zinc	water	ECA931	B	11	median.EXT	225
20180320	chrX_nils	NA	NA	6	zinc	water	ECA931	B	12	median.EXT	270
20180320	chrX_nils	NA	NA	6	zinc	water	N2	B	2	median.EXT	258.5
20180320	chrX_nils	NA	NA	6	zinc	water	CB4856	B	3	median.EXT	218
20180320	chrX_nils	NA	NA	6	zinc	water	ECA828	B	5	median.EXT	200
20180320	chrX_nils	NA	NA	6	zinc	water	ECA828	B	6	median.EXT	183
20180320	chrX_nils	NA	NA	6	zinc	water	ECA828	B	7	median.EXT	201
20180320	chrX_nils	NA	NA	6	zinc	water	ECA929	B	8	median.EXT	195
20180320	chrX_nils	NA	NA	6	zinc	water	N2	C	1	median.EXT	241.5
20180320	chrX_nils	NA	NA	6	zinc	water	ECA929	C	10	median.EXT	248
20180320	chrX_nils	NA	NA	6	zinc	water	ECA931	C	11	median.EXT	218
20180320	chrX_nils	NA	NA	6	zinc	water	ECA931	C	12	median.EXT	221
20180320	chrX_nils	NA	NA	6	zinc	water	N2	C	2	median.EXT	207
20180320	chrX_nils	NA	NA	6	zinc	water	CB4856	C	3	median.EXT	209
20180320	chrX_nils	NA	NA	6	zinc	water	CB4856	C	4	median.EXT	216
20180320	chrX_nils	NA	NA	6	zinc	water	ECA828	C	5	median.EXT	192.5
20180320	chrX_nils	NA	NA	6	zinc	water	ECA828	C	6	median.EXT	188
20180320	chrX_nils	NA	NA	6	zinc	water	ECA828	C	7	median.EXT	216
20180320	chrX_nils	NA	NA	6	zinc	water	ECA929	C	8	median.EXT	256
20180320	chrX_nils	NA	NA	6	zinc	water	ECA929	C	9	median.EXT	203
20180320	chrX_nils	NA	NA	6	zinc	water	N2	D	1	median.EXT	244
20180320	chrX_nils	NA	NA	6	zinc	water	ECA929	D	10	median.EXT	220
20180320	chrX_nils	NA	NA	6	zinc	water	ECA931	D	11	median.EXT	227
20180320	chrX_nils	NA	NA	6	zinc	water	ECA931	D	12	median.EXT	248
20180320	chrX_nils	NA	NA	6	zinc	water	N2	D	2	median.EXT	225
20180320	chrX_nils	NA	NA	6	zinc	water	CB4856	D	3	median.EXT	201
20180320	chrX_nils	NA	NA	6	zinc	water	CB4856	D	4	median.EXT	218
20180320	chrX_nils	NA	NA	6	zinc	water	ECA828	D	5	median.EXT	196
20180320	chrX_nils	NA	NA	6	zinc	water	ECA828	D	6	median.EXT	207
20180320	chrX_nils	NA	NA	6	zinc	water	ECA828	D	7	median.EXT	231
20180320	chrX_nils	NA	NA	6	zinc	water	ECA929	D	8	median.EXT	265
20180320	chrX_nils	NA	NA	6	zinc	water	ECA929	D	9	median.EXT	234
20180320	chrX_nils	NA	NA	6	zinc	water	N2	E	1	median.EXT	211
20180320	chrX_nils	NA	NA	6	zinc	water	ECA929	E	10	median.EXT	257.5
20180320	chrX_nils	NA	NA	6	zinc	water	ECA931	E	11	median.EXT	242.5
20180320	chrX_nils	NA	NA	6	zinc	water	ECA931	E	12	median.EXT	215
20180320	chrX_nils	NA	NA	6	zinc	water	N2	E	2	median.EXT	233
20180320	chrX_nils	NA	NA	6	zinc	water	CB4856	E	4	median.EXT	216
20180320	chrX_nils	NA	NA	6	zinc	water	ECA828	E	6	median.EXT	206
20180320	chrX_nils	NA	NA	6	zinc	water	ECA828	E	7	median.EXT	219
20180320	chrX_nils	NA	NA	6	zinc	water	ECA929	E	8	median.EXT	222
20180320	chrX_nils	NA	NA	6	zinc	water	ECA929	E	9	median.EXT	231
20180320	chrX_nils	NA	NA	6	zinc	water	N2	F	1	median.EXT	228
20180320	chrX_nils	NA	NA	6	zinc	water	ECA929	F	10	median.EXT	237.5
20180320	chrX_nils	NA	NA	6	zinc	water	ECA931	F	11	median.EXT	210
20180320	chrX_nils	NA	NA	6	zinc	water	N2	F	2	median.EXT	195
20180320	chrX_nils	NA	NA	6	zinc	water	CB4856	F	3	median.EXT	170
20180320	chrX_nils	NA	NA	6	zinc	water	ECA828	F	5	median.EXT	215
20180320	chrX_nils	NA	NA	6	zinc	water	ECA828	F	6	median.EXT	200
20180320	chrX_nils	NA	NA	6	zinc	water	ECA828	F	7	median.EXT	201
20180320	chrX_nils	NA	NA	6	zinc	water	ECA929	F	8	median.EXT	242.5
20180320	chrX_nils	NA	NA	6	zinc	water	ECA929	F	9	median.EXT	206
20180320	chrX_nils	NA	NA	6	zinc	water	N2	G	1	median.EXT	270
20180320	chrX_nils	NA	NA	6	zinc	water	ECA929	G	10	median.EXT	230
20180320	chrX_nils	NA	NA	6	zinc	water	ECA931	G	11	median.EXT	229.5
20180320	chrX_nils	NA	NA	6	zinc	water	ECA931	G	12	median.EXT	232
20180320	chrX_nils	NA	NA	6	zinc	water	N2	G	2	median.EXT	245
20180320	chrX_nils	NA	NA	6	zinc	water	CB4856	G	3	median.EXT	244
20180320	chrX_nils	NA	NA	6	zinc	water	CB4856	G	4	median.EXT	231
20180320	chrX_nils	NA	NA	6	zinc	water	ECA828	G	5	median.EXT	208
20180320	chrX_nils	NA	NA	6	zinc	water	ECA828	G	6	median.EXT	204.5
20180320	chrX_nils	NA	NA	6	zinc	water	ECA828	G	7	median.EXT	195
20180320	chrX_nils	NA	NA	6	zinc	water	ECA929	G	8	median.EXT	229
20180320	chrX_nils	NA	NA	6	zinc	water	ECA929	G	9	median.EXT	250
20180320	chrX_nils	NA	NA	6	zinc	water	N2	H	1	median.EXT	226.5
20180320	chrX_nils	NA	NA	6	zinc	water	ECA931	H	11	median.EXT	230
20180320	chrX_nils	NA	NA	6	zinc	water	CB4856	H	3	median.EXT	194
20180320	chrX_nils	NA	NA	6	zinc	water	ECA828	H	5	median.EXT	212.5
20180320	chrX_nils	NA	NA	6	zinc	water	ECA828	H	6	median.EXT	198.5
20180320	chrX_nils	NA	NA	6	zinc	water	ECA929	H	8	median.EXT	246.5
20180320	chrX_nils	NA	NA	6	zinc	water	ECA929	H	9	median.EXT	221
20180320	chrX_nils	NA	NA	7	water	None	ECA931	A	11	median.EXT	504
20180320	chrX_nils	NA	NA	7	water	None	ECA931	A	12	median.EXT	501
20180320	chrX_nils	NA	NA	7	water	None	N2	A	2	median.EXT	530
20180320	chrX_nils	NA	NA	7	water	None	CB4856	A	3	median.EXT	477.5
20180320	chrX_nils	NA	NA	7	water	None	CB4856	A	4	median.EXT	464
20180320	chrX_nils	NA	NA	7	water	None	ECA828	A	5	median.EXT	484
20180320	chrX_nils	NA	NA	7	water	None	ECA828	A	6	median.EXT	492
20180320	chrX_nils	NA	NA	7	water	None	ECA828	A	7	median.EXT	514.5
20180320	chrX_nils	NA	NA	7	water	None	ECA929	A	8	median.EXT	533
20180320	chrX_nils	NA	NA	7	water	None	ECA929	A	9	median.EXT	559
20180320	chrX_nils	NA	NA	7	water	None	ECA929	B	10	median.EXT	535.5
20180320	chrX_nils	NA	NA	7	water	None	ECA931	B	11	median.EXT	610
20180320	chrX_nils	NA	NA	7	water	None	ECA931	B	12	median.EXT	496
20180320	chrX_nils	NA	NA	7	water	None	N2	B	2	median.EXT	507
20180320	chrX_nils	NA	NA	7	water	None	CB4856	B	3	median.EXT	556
20180320	chrX_nils	NA	NA	7	water	None	CB4856	B	4	median.EXT	537
20180320	chrX_nils	NA	NA	7	water	None	ECA828	B	5	median.EXT	495
20180320	chrX_nils	NA	NA	7	water	None	ECA828	B	7	median.EXT	449
20180320	chrX_nils	NA	NA	7	water	None	ECA929	B	8	median.EXT	583
20180320	chrX_nils	NA	NA	7	water	None	ECA929	B	9	median.EXT	576
20180320	chrX_nils	NA	NA	7	water	None	ECA929	C	10	median.EXT	587
20180320	chrX_nils	NA	NA	7	water	None	ECA931	C	11	median.EXT	490.5
20180320	chrX_nils	NA	NA	7	water	None	ECA931	C	12	median.EXT	558
20180320	chrX_nils	NA	NA	7	water	None	N2	C	2	median.EXT	493
20180320	chrX_nils	NA	NA	7	water	None	CB4856	C	3	median.EXT	477
20180320	chrX_nils	NA	NA	7	water	None	CB4856	C	4	median.EXT	608
20180320	chrX_nils	NA	NA	7	water	None	ECA828	C	5	median.EXT	531
20180320	chrX_nils	NA	NA	7	water	None	ECA828	C	6	median.EXT	486
20180320	chrX_nils	NA	NA	7	water	None	ECA828	C	7	median.EXT	480
20180320	chrX_nils	NA	NA	7	water	None	ECA929	C	8	median.EXT	567
20180320	chrX_nils	NA	NA	7	water	None	ECA929	C	9	median.EXT	538
20180320	chrX_nils	NA	NA	7	water	None	N2	D	1	median.EXT	646
20180320	chrX_nils	NA	NA	7	water	None	ECA931	D	11	median.EXT	522.5
20180320	chrX_nils	NA	NA	7	water	None	ECA931	D	12	median.EXT	464
20180320	chrX_nils	NA	NA	7	water	None	CB4856	D	3	median.EXT	490
20180320	chrX_nils	NA	NA	7	water	None	CB4856	D	4	median.EXT	539
20180320	chrX_nils	NA	NA	7	water	None	ECA828	D	5	median.EXT	483
20180320	chrX_nils	NA	NA	7	water	None	ECA828	D	6	median.EXT	527.5
20180320	chrX_nils	NA	NA	7	water	None	ECA828	D	7	median.EXT	474
20180320	chrX_nils	NA	NA	7	water	None	N2	E	1	median.EXT	561.5
20180320	chrX_nils	NA	NA	7	water	None	ECA929	E	10	median.EXT	525
20180320	chrX_nils	NA	NA	7	water	None	ECA931	E	11	median.EXT	446
20180320	chrX_nils	NA	NA	7	water	None	ECA931	E	12	median.EXT	390
20180320	chrX_nils	NA	NA	7	water	None	N2	E	2	median.EXT	567
20180320	chrX_nils	NA	NA	7	water	None	CB4856	E	3	median.EXT	437
20180320	chrX_nils	NA	NA	7	water	None	CB4856	E	4	median.EXT	586
20180320	chrX_nils	NA	NA	7	water	None	ECA828	E	5	median.EXT	509
20180320	chrX_nils	NA	NA	7	water	None	ECA828	E	6	median.EXT	584.5
20180320	chrX_nils	NA	NA	7	water	None	ECA828	E	7	median.EXT	489
20180320	chrX_nils	NA	NA	7	water	None	ECA929	E	8	median.EXT	588
20180320	chrX_nils	NA	NA	7	water	None	ECA929	E	9	median.EXT	521
20180320	chrX_nils	NA	NA	7	water	None	N2	F	1	median.EXT	547
20180320	chrX_nils	NA	NA	7	water	None	ECA929	F	10	median.EXT	540
20180320	chrX_nils	NA	NA	7	water	None	ECA931	F	12	median.EXT	572
20180320	chrX_nils	NA	NA	7	water	None	N2	F	2	median.EXT	600
20180320	chrX_nils	NA	NA	7	water	None	CB4856	F	3	median.EXT	494.5
20180320	chrX_nils	NA	NA	7	water	None	ECA828	F	5	median.EXT	505
20180320	chrX_nils	NA	NA	7	water	None	ECA828	F	6	median.EXT	508
20180320	chrX_nils	NA	NA	7	water	None	ECA929	F	8	median.EXT	565
20180320	chrX_nils	NA	NA	7	water	None	ECA929	F	9	median.EXT	556.5
20180320	chrX_nils	NA	NA	7	water	None	N2	G	1	median.EXT	679
20180320	chrX_nils	NA	NA	7	water	None	ECA929	G	10	median.EXT	624
20180320	chrX_nils	NA	NA	7	water	None	ECA931	G	11	median.EXT	616.5
20180320	chrX_nils	NA	NA	7	water	None	ECA931	G	12	median.EXT	632
20180320	chrX_nils	NA	NA	7	water	None	N2	G	2	median.EXT	574
20180320	chrX_nils	NA	NA	7	water	None	CB4856	G	3	median.EXT	430.5
20180320	chrX_nils	NA	NA	7	water	None	CB4856	G	4	median.EXT	606
20180320	chrX_nils	NA	NA	7	water	None	ECA828	G	5	median.EXT	512
20180320	chrX_nils	NA	NA	7	water	None	ECA828	G	6	median.EXT	493
20180320	chrX_nils	NA	NA	7	water	None	ECA929	G	8	median.EXT	586
20180320	chrX_nils	NA	NA	7	water	None	ECA929	G	9	median.EXT	515.5
20180320	chrX_nils	NA	NA	7	water	None	ECA931	H	11	median.EXT	595
20180320	chrX_nils	NA	NA	7	water	None	CB4856	H	3	median.EXT	637
20180320	chrX_nils	NA	NA	7	water	None	ECA828	H	5	median.EXT	498
20180320	chrX_nils	NA	NA	7	water	None	ECA828	H	6	median.EXT	529
20180320	chrX_nils	NA	NA	7	water	None	ECA929	H	8	median.EXT	617
20180320	chrX_nils	NA	NA	7	water	None	ECA929	H	9	median.EXT	546
20180320	chrX_nils	NA	NA	8	zinc	water	ECA929	A	10	median.EXT	274
20180320	chrX_nils	NA	NA	8	zinc	water	ECA931	A	12	median.EXT	212
20180320	chrX_nils	NA	NA	8	zinc	water	N2	A	2	median.EXT	233
20180320	chrX_nils	NA	NA	8	zinc	water	CB4856	A	4	median.EXT	248
20180320	chrX_nils	NA	NA	8	zinc	water	ECA828	A	5	median.EXT	216
20180320	chrX_nils	NA	NA	8	zinc	water	ECA828	A	6	median.EXT	235
20180320	chrX_nils	NA	NA	8	zinc	water	ECA828	A	7	median.EXT	227
20180320	chrX_nils	NA	NA	8	zinc	water	ECA929	A	8	median.EXT	198
20180320	chrX_nils	NA	NA	8	zinc	water	ECA929	A	9	median.EXT	224
20180320	chrX_nils	NA	NA	8	zinc	water	N2	B	1	median.EXT	265
20180320	chrX_nils	NA	NA	8	zinc	water	ECA929	B	10	median.EXT	320
20180320	chrX_nils	NA	NA	8	zinc	water	ECA931	B	11	median.EXT	229
20180320	chrX_nils	NA	NA	8	zinc	water	ECA931	B	12	median.EXT	255
20180320	chrX_nils	NA	NA	8	zinc	water	N2	B	2	median.EXT	234.5
20180320	chrX_nils	NA	NA	8	zinc	water	CB4856	B	3	median.EXT	268
20180320	chrX_nils	NA	NA	8	zinc	water	CB4856	B	4	median.EXT	219
20180320	chrX_nils	NA	NA	8	zinc	water	ECA828	B	5	median.EXT	201
20180320	chrX_nils	NA	NA	8	zinc	water	ECA828	B	7	median.EXT	217
20180320	chrX_nils	NA	NA	8	zinc	water	ECA929	B	8	median.EXT	298
20180320	chrX_nils	NA	NA	8	zinc	water	ECA929	B	9	median.EXT	283.5
20180320	chrX_nils	NA	NA	8	zinc	water	N2	C	1	median.EXT	230
20180320	chrX_nils	NA	NA	8	zinc	water	ECA929	C	10	median.EXT	303.5
20180320	chrX_nils	NA	NA	8	zinc	water	ECA931	C	11	median.EXT	249
20180320	chrX_nils	NA	NA	8	zinc	water	ECA931	C	12	median.EXT	254
20180320	chrX_nils	NA	NA	8	zinc	water	N2	C	2	median.EXT	231
20180320	chrX_nils	NA	NA	8	zinc	water	CB4856	C	3	median.EXT	212
20180320	chrX_nils	NA	NA	8	zinc	water	CB4856	C	4	median.EXT	220
20180320	chrX_nils	NA	NA	8	zinc	water	ECA828	C	6	median.EXT	225
20180320	chrX_nils	NA	NA	8	zinc	water	ECA828	C	7	median.EXT	203.5
20180320	chrX_nils	NA	NA	8	zinc	water	ECA929	C	8	median.EXT	307
20180320	chrX_nils	NA	NA	8	zinc	water	ECA929	C	9	median.EXT	297.5
20180320	chrX_nils	NA	NA	8	zinc	water	N2	D	1	median.EXT	290
20180320	chrX_nils	NA	NA	8	zinc	water	ECA929	D	10	median.EXT	295
20180320	chrX_nils	NA	NA	8	zinc	water	ECA931	D	11	median.EXT	224
20180320	chrX_nils	NA	NA	8	zinc	water	ECA931	D	12	median.EXT	235.5
20180320	chrX_nils	NA	NA	8	zinc	water	N2	D	2	median.EXT	260
20180320	chrX_nils	NA	NA	8	zinc	water	CB4856	D	3	median.EXT	241.5
20180320	chrX_nils	NA	NA	8	zinc	water	CB4856	D	4	median.EXT	212
20180320	chrX_nils	NA	NA	8	zinc	water	ECA828	D	5	median.EXT	243
20180320	chrX_nils	NA	NA	8	zinc	water	ECA828	D	7	median.EXT	253
20180320	chrX_nils	NA	NA	8	zinc	water	ECA929	D	8	median.EXT	251
20180320	chrX_nils	NA	NA	8	zinc	water	ECA929	D	9	median.EXT	226
20180320	chrX_nils	NA	NA	8	zinc	water	N2	E	1	median.EXT	250
20180320	chrX_nils	NA	NA	8	zinc	water	ECA929	E	10	median.EXT	240.5
20180320	chrX_nils	NA	NA	8	zinc	water	ECA931	E	11	median.EXT	211
20180320	chrX_nils	NA	NA	8	zinc	water	ECA931	E	12	median.EXT	248
20180320	chrX_nils	NA	NA	8	zinc	water	N2	E	2	median.EXT	317
20180320	chrX_nils	NA	NA	8	zinc	water	CB4856	E	4	median.EXT	222
20180320	chrX_nils	NA	NA	8	zinc	water	ECA828	E	5	median.EXT	253
20180320	chrX_nils	NA	NA	8	zinc	water	ECA828	E	7	median.EXT	239
20180320	chrX_nils	NA	NA	8	zinc	water	ECA929	E	8	median.EXT	241.5
20180320	chrX_nils	NA	NA	8	zinc	water	ECA929	E	9	median.EXT	270
20180320	chrX_nils	NA	NA	8	zinc	water	N2	F	1	median.EXT	275
20180320	chrX_nils	NA	NA	8	zinc	water	ECA929	F	10	median.EXT	317.5
20180320	chrX_nils	NA	NA	8	zinc	water	ECA931	F	11	median.EXT	220
20180320	chrX_nils	NA	NA	8	zinc	water	ECA931	F	12	median.EXT	256
20180320	chrX_nils	NA	NA	8	zinc	water	N2	F	2	median.EXT	278.5
20180320	chrX_nils	NA	NA	8	zinc	water	CB4856	F	4	median.EXT	214
20180320	chrX_nils	NA	NA	8	zinc	water	ECA828	F	5	median.EXT	250
20180320	chrX_nils	NA	NA	8	zinc	water	ECA828	F	6	median.EXT	212
20180320	chrX_nils	NA	NA	8	zinc	water	ECA828	F	7	median.EXT	228
20180320	chrX_nils	NA	NA	8	zinc	water	ECA929	F	8	median.EXT	227
20180320	chrX_nils	NA	NA	8	zinc	water	ECA929	F	9	median.EXT	232
20180320	chrX_nils	NA	NA	8	zinc	water	N2	G	1	median.EXT	286
20180320	chrX_nils	NA	NA	8	zinc	water	ECA929	G	10	median.EXT	254
20180320	chrX_nils	NA	NA	8	zinc	water	ECA931	G	11	median.EXT	211
20180320	chrX_nils	NA	NA	8	zinc	water	ECA931	G	12	median.EXT	209
20180320	chrX_nils	NA	NA	8	zinc	water	N2	G	2	median.EXT	227.5
20180320	chrX_nils	NA	NA	8	zinc	water	CB4856	G	4	median.EXT	198
20180320	chrX_nils	NA	NA	8	zinc	water	ECA828	G	5	median.EXT	221.5
20180320	chrX_nils	NA	NA	8	zinc	water	ECA828	G	6	median.EXT	219
20180320	chrX_nils	NA	NA	8	zinc	water	ECA828	G	7	median.EXT	218
20180320	chrX_nils	NA	NA	8	zinc	water	ECA929	G	9	median.EXT	240
20180320	chrX_nils	NA	NA	8	zinc	water	N2	H	1	median.EXT	218
20180320	chrX_nils	NA	NA	8	zinc	water	ECA931	H	11	median.EXT	218
20180320	chrX_nils	NA	NA	8	zinc	water	CB4856	H	3	median.EXT	213
20180320	chrX_nils	NA	NA	8	zinc	water	ECA828	H	5	median.EXT	210
20180320	chrX_nils	NA	NA	8	zinc	water	ECA828	H	6	median.EXT	209.5
20180320	chrX_nils	NA	NA	8	zinc	water	ECA929	H	8	median.EXT	251.5
20180320	chrX_nils	NA	NA	8	zinc	water	ECA929	H	9	median.EXT	219
20180320	chrX_nils	NA	NA	9	water	None	N2	A	1	median.EXT	514
20180320	chrX_nils	NA	NA	9	water	None	ECA929	A	10	median.EXT	530
20180320	chrX_nils	NA	NA	9	water	None	ECA931	A	12	median.EXT	547
20180320	chrX_nils	NA	NA	9	water	None	N2	A	2	median.EXT	537
20180320	chrX_nils	NA	NA	9	water	None	ECA828	A	5	median.EXT	505
20180320	chrX_nils	NA	NA	9	water	None	ECA828	A	6	median.EXT	553
20180320	chrX_nils	NA	NA	9	water	None	ECA828	A	7	median.EXT	467
20180320	chrX_nils	NA	NA	9	water	None	ECA929	A	8	median.EXT	479
20180320	chrX_nils	NA	NA	9	water	None	N2	B	1	median.EXT	638.5
20180320	chrX_nils	NA	NA	9	water	None	ECA929	B	10	median.EXT	596
20180320	chrX_nils	NA	NA	9	water	None	ECA931	B	11	median.EXT	589
20180320	chrX_nils	NA	NA	9	water	None	N2	B	2	median.EXT	433.5
20180320	chrX_nils	NA	NA	9	water	None	CB4856	B	4	median.EXT	611
20180320	chrX_nils	NA	NA	9	water	None	ECA828	B	5	median.EXT	524
20180320	chrX_nils	NA	NA	9	water	None	ECA828	B	6	median.EXT	592
20180320	chrX_nils	NA	NA	9	water	None	ECA828	B	7	median.EXT	527
20180320	chrX_nils	NA	NA	9	water	None	ECA929	B	9	median.EXT	525
20180320	chrX_nils	NA	NA	9	water	None	ECA929	C	10	median.EXT	637
20180320	chrX_nils	NA	NA	9	water	None	ECA931	C	11	median.EXT	482
20180320	chrX_nils	NA	NA	9	water	None	ECA931	C	12	median.EXT	615.5
20180320	chrX_nils	NA	NA	9	water	None	N2	C	2	median.EXT	543
20180320	chrX_nils	NA	NA	9	water	None	CB4856	C	3	median.EXT	561.5
20180320	chrX_nils	NA	NA	9	water	None	CB4856	C	4	median.EXT	551
20180320	chrX_nils	NA	NA	9	water	None	ECA828	C	6	median.EXT	458
20180320	chrX_nils	NA	NA	9	water	None	ECA828	C	7	median.EXT	530
20180320	chrX_nils	NA	NA	9	water	None	ECA929	C	9	median.EXT	555
20180320	chrX_nils	NA	NA	9	water	None	N2	D	1	median.EXT	590.5
20180320	chrX_nils	NA	NA	9	water	None	ECA929	D	10	median.EXT	594
20180320	chrX_nils	NA	NA	9	water	None	ECA931	D	11	median.EXT	512
20180320	chrX_nils	NA	NA	9	water	None	ECA931	D	12	median.EXT	556
20180320	chrX_nils	NA	NA	9	water	None	N2	D	2	median.EXT	568
20180320	chrX_nils	NA	NA	9	water	None	CB4856	D	3	median.EXT	559.5
20180320	chrX_nils	NA	NA	9	water	None	ECA828	D	6	median.EXT	517
20180320	chrX_nils	NA	NA	9	water	None	ECA929	D	8	median.EXT	552
20180320	chrX_nils	NA	NA	9	water	None	ECA929	D	9	median.EXT	557
20180320	chrX_nils	NA	NA	9	water	None	N2	E	1	median.EXT	688
20180320	chrX_nils	NA	NA	9	water	None	ECA929	E	10	median.EXT	503
20180320	chrX_nils	NA	NA	9	water	None	ECA931	E	11	median.EXT	505
20180320	chrX_nils	NA	NA	9	water	None	ECA931	E	12	median.EXT	526
20180320	chrX_nils	NA	NA	9	water	None	N2	E	2	median.EXT	633.5
20180320	chrX_nils	NA	NA	9	water	None	CB4856	E	3	median.EXT	583
20180320	chrX_nils	NA	NA	9	water	None	CB4856	E	4	median.EXT	614
20180320	chrX_nils	NA	NA	9	water	None	ECA828	E	5	median.EXT	558
20180320	chrX_nils	NA	NA	9	water	None	ECA828	E	6	median.EXT	546
20180320	chrX_nils	NA	NA	9	water	None	ECA828	E	7	median.EXT	541
20180320	chrX_nils	NA	NA	9	water	None	ECA929	E	8	median.EXT	575
20180320	chrX_nils	NA	NA	9	water	None	ECA929	E	9	median.EXT	546.5
20180320	chrX_nils	NA	NA	9	water	None	N2	F	1	median.EXT	526
20180320	chrX_nils	NA	NA	9	water	None	ECA929	F	10	median.EXT	532
20180320	chrX_nils	NA	NA	9	water	None	ECA931	F	11	median.EXT	655
20180320	chrX_nils	NA	NA	9	water	None	ECA931	F	12	median.EXT	547
20180320	chrX_nils	NA	NA	9	water	None	N2	F	2	median.EXT	604
20180320	chrX_nils	NA	NA	9	water	None	CB4856	F	3	median.EXT	556.5
20180320	chrX_nils	NA	NA	9	water	None	CB4856	F	4	median.EXT	555
20180320	chrX_nils	NA	NA	9	water	None	ECA828	F	5	median.EXT	624
20180320	chrX_nils	NA	NA	9	water	None	ECA828	F	6	median.EXT	505
20180320	chrX_nils	NA	NA	9	water	None	ECA828	F	7	median.EXT	465
20180320	chrX_nils	NA	NA	9	water	None	ECA929	F	8	median.EXT	549.5
20180320	chrX_nils	NA	NA	9	water	None	ECA929	F	9	median.EXT	641
20180320	chrX_nils	NA	NA	9	water	None	N2	G	1	median.EXT	538
20180320	chrX_nils	NA	NA	9	water	None	ECA929	G	10	median.EXT	519
20180320	chrX_nils	NA	NA	9	water	None	ECA931	G	11	median.EXT	540
20180320	chrX_nils	NA	NA	9	water	None	ECA931	G	12	median.EXT	583
20180320	chrX_nils	NA	NA	9	water	None	N2	G	2	median.EXT	513.5
20180320	chrX_nils	NA	NA	9	water	None	CB4856	G	3	median.EXT	572
20180320	chrX_nils	NA	NA	9	water	None	CB4856	G	4	median.EXT	518
20180320	chrX_nils	NA	NA	9	water	None	ECA828	G	6	median.EXT	460
20180320	chrX_nils	NA	NA	9	water	None	ECA828	G	7	median.EXT	508
20180320	chrX_nils	NA	NA	9	water	None	ECA929	G	8	median.EXT	525
20180320	chrX_nils	NA	NA	9	water	None	ECA929	G	9	median.EXT	505
20180320	chrX_nils	NA	NA	9	water	None	N2	H	1	median.EXT	506
20180320	chrX_nils	NA	NA	9	water	None	ECA931	H	11	median.EXT	570
20180320	chrX_nils	NA	NA	9	water	None	CB4856	H	3	median.EXT	632.5
20180320	chrX_nils	NA	NA	9	water	None	ECA929	H	8	median.EXT	529
20180320	chrX_nils	NA	NA	10	zinc	water	N2	A	1	median.EXT	240
20180320	chrX_nils	NA	NA	10	zinc	water	ECA929	A	10	median.EXT	266
20180320	chrX_nils	NA	NA	10	zinc	water	ECA931	A	11	median.EXT	234
20180320	chrX_nils	NA	NA	10	zinc	water	ECA931	A	12	median.EXT	262
20180320	chrX_nils	NA	NA	10	zinc	water	N2	A	2	median.EXT	253
20180320	chrX_nils	NA	NA	10	zinc	water	CB4856	A	3	median.EXT	239.5
20180320	chrX_nils	NA	NA	10	zinc	water	CB4856	A	4	median.EXT	256
20180320	chrX_nils	NA	NA	10	zinc	water	ECA828	A	5	median.EXT	197
20180320	chrX_nils	NA	NA	10	zinc	water	ECA828	A	6	median.EXT	212
20180320	chrX_nils	NA	NA	10	zinc	water	ECA828	A	7	median.EXT	230
20180320	chrX_nils	NA	NA	10	zinc	water	ECA929	A	8	median.EXT	231
20180320	chrX_nils	NA	NA	10	zinc	water	ECA929	A	9	median.EXT	235.5
20180320	chrX_nils	NA	NA	10	zinc	water	N2	B	1	median.EXT	230
20180320	chrX_nils	NA	NA	10	zinc	water	ECA929	B	10	median.EXT	230.5
20180320	chrX_nils	NA	NA	10	zinc	water	ECA931	B	11	median.EXT	248
20180320	chrX_nils	NA	NA	10	zinc	water	ECA931	B	12	median.EXT	244
20180320	chrX_nils	NA	NA	10	zinc	water	N2	B	2	median.EXT	220
20180320	chrX_nils	NA	NA	10	zinc	water	CB4856	B	3	median.EXT	244.5
20180320	chrX_nils	NA	NA	10	zinc	water	CB4856	B	4	median.EXT	202
20180320	chrX_nils	NA	NA	10	zinc	water	ECA828	B	5	median.EXT	219
20180320	chrX_nils	NA	NA	10	zinc	water	ECA828	B	6	median.EXT	205.5
20180320	chrX_nils	NA	NA	10	zinc	water	ECA828	B	7	median.EXT	204
20180320	chrX_nils	NA	NA	10	zinc	water	ECA929	B	8	median.EXT	292
20180320	chrX_nils	NA	NA	10	zinc	water	ECA929	B	9	median.EXT	289
20180320	chrX_nils	NA	NA	10	zinc	water	N2	C	1	median.EXT	277
20180320	chrX_nils	NA	NA	10	zinc	water	ECA929	C	10	median.EXT	244
20180320	chrX_nils	NA	NA	10	zinc	water	ECA931	C	12	median.EXT	222
20180320	chrX_nils	NA	NA	10	zinc	water	N2	C	2	median.EXT	241
20180320	chrX_nils	NA	NA	10	zinc	water	CB4856	C	3	median.EXT	217
20180320	chrX_nils	NA	NA	10	zinc	water	CB4856	C	4	median.EXT	228.5
20180320	chrX_nils	NA	NA	10	zinc	water	ECA828	C	6	median.EXT	192.5
20180320	chrX_nils	NA	NA	10	zinc	water	ECA828	C	7	median.EXT	237
20180320	chrX_nils	NA	NA	10	zinc	water	ECA929	C	8	median.EXT	287.5
20180320	chrX_nils	NA	NA	10	zinc	water	ECA929	C	9	median.EXT	282.5
20180320	chrX_nils	NA	NA	10	zinc	water	N2	D	1	median.EXT	264.5
20180320	chrX_nils	NA	NA	10	zinc	water	ECA929	D	10	median.EXT	257.5
20180320	chrX_nils	NA	NA	10	zinc	water	ECA931	D	12	median.EXT	230
20180320	chrX_nils	NA	NA	10	zinc	water	N2	D	2	median.EXT	256
20180320	chrX_nils	NA	NA	10	zinc	water	CB4856	D	3	median.EXT	225
20180320	chrX_nils	NA	NA	10	zinc	water	CB4856	D	4	median.EXT	212
20180320	chrX_nils	NA	NA	10	zinc	water	ECA828	D	5	median.EXT	200
20180320	chrX_nils	NA	NA	10	zinc	water	ECA828	D	6	median.EXT	227
20180320	chrX_nils	NA	NA	10	zinc	water	ECA828	D	7	median.EXT	259.5
20180320	chrX_nils	NA	NA	10	zinc	water	ECA929	D	8	median.EXT	292
20180320	chrX_nils	NA	NA	10	zinc	water	N2	E	1	median.EXT	246
20180320	chrX_nils	NA	NA	10	zinc	water	ECA929	E	10	median.EXT	242
20180320	chrX_nils	NA	NA	10	zinc	water	ECA931	E	11	median.EXT	245.5
20180320	chrX_nils	NA	NA	10	zinc	water	N2	E	2	median.EXT	278.5
20180320	chrX_nils	NA	NA	10	zinc	water	CB4856	E	3	median.EXT	233
20180320	chrX_nils	NA	NA	10	zinc	water	CB4856	E	4	median.EXT	205.5
20180320	chrX_nils	NA	NA	10	zinc	water	ECA828	E	5	median.EXT	238.5
20180320	chrX_nils	NA	NA	10	zinc	water	ECA828	E	6	median.EXT	227.5
20180320	chrX_nils	NA	NA	10	zinc	water	ECA828	E	7	median.EXT	217.5
20180320	chrX_nils	NA	NA	10	zinc	water	ECA929	E	8	median.EXT	246
20180320	chrX_nils	NA	NA	10	zinc	water	ECA929	E	9	median.EXT	289.5
20180320	chrX_nils	NA	NA	10	zinc	water	N2	F	1	median.EXT	245
20180320	chrX_nils	NA	NA	10	zinc	water	ECA929	F	10	median.EXT	268
20180320	chrX_nils	NA	NA	10	zinc	water	ECA931	F	11	median.EXT	220
20180320	chrX_nils	NA	NA	10	zinc	water	ECA931	F	12	median.EXT	239
20180320	chrX_nils	NA	NA	10	zinc	water	N2	F	2	median.EXT	229.5
20180320	chrX_nils	NA	NA	10	zinc	water	CB4856	F	3	median.EXT	223
20180320	chrX_nils	NA	NA	10	zinc	water	CB4856	F	4	median.EXT	191
20180320	chrX_nils	NA	NA	10	zinc	water	ECA828	F	5	median.EXT	246
20180320	chrX_nils	NA	NA	10	zinc	water	ECA828	F	6	median.EXT	223
20180320	chrX_nils	NA	NA	10	zinc	water	ECA828	F	7	median.EXT	254
20180320	chrX_nils	NA	NA	10	zinc	water	ECA929	F	9	median.EXT	291
20180320	chrX_nils	NA	NA	10	zinc	water	N2	G	1	median.EXT	269.5
20180320	chrX_nils	NA	NA	10	zinc	water	ECA929	G	10	median.EXT	194
20180320	chrX_nils	NA	NA	10	zinc	water	ECA931	G	11	median.EXT	203
20180320	chrX_nils	NA	NA	10	zinc	water	ECA931	G	12	median.EXT	254
20180320	chrX_nils	NA	NA	10	zinc	water	N2	G	2	median.EXT	266
20180320	chrX_nils	NA	NA	10	zinc	water	CB4856	G	3	median.EXT	236
20180320	chrX_nils	NA	NA	10	zinc	water	ECA828	G	5	median.EXT	229.5
20180320	chrX_nils	NA	NA	10	zinc	water	ECA828	G	6	median.EXT	219
20180320	chrX_nils	NA	NA	10	zinc	water	ECA828	G	7	median.EXT	227
20180320	chrX_nils	NA	NA	10	zinc	water	ECA929	G	8	median.EXT	250
20180320	chrX_nils	NA	NA	10	zinc	water	ECA929	G	9	median.EXT	237
20180320	chrX_nils	NA	NA	10	zinc	water	N2	H	1	median.EXT	268
20180320	chrX_nils	NA	NA	10	zinc	water	ECA931	H	11	median.EXT	265.5
20180320	chrX_nils	NA	NA	10	zinc	water	CB4856	H	3	median.EXT	257.5
20180320	chrX_nils	NA	NA	10	zinc	water	ECA828	H	5	median.EXT	226
20180320	chrX_nils	NA	NA	10	zinc	water	ECA828	H	6	median.EXT	218.5
20180320	chrX_nils	NA	NA	10	zinc	water	ECA929	H	9	median.EXT	251
20180320	chrX_nils	NA	NA	11	water	None	N2	A	1	median.EXT	476
20180320	chrX_nils	NA	NA	11	water	None	N2	A	2	median.EXT	523
20180320	chrX_nils	NA	NA	11	water	None	CB4856	A	3	median.EXT	568
20180320	chrX_nils	NA	NA	11	water	None	CB4856	A	4	median.EXT	529
20180320	chrX_nils	NA	NA	11	water	None	ECA828	A	5	median.EXT	570.5
20180320	chrX_nils	NA	NA	11	water	None	ECA828	A	6	median.EXT	527
20180320	chrX_nils	NA	NA	11	water	None	ECA828	A	7	median.EXT	531
20180320	chrX_nils	NA	NA	11	water	None	ECA929	A	8	median.EXT	609.5
20180320	chrX_nils	NA	NA	11	water	None	ECA929	A	9	median.EXT	481
20180320	chrX_nils	NA	NA	11	water	None	N2	B	1	median.EXT	563
20180320	chrX_nils	NA	NA	11	water	None	ECA929	B	10	median.EXT	593
20180320	chrX_nils	NA	NA	11	water	None	ECA931	B	11	median.EXT	510
20180320	chrX_nils	NA	NA	11	water	None	ECA931	B	12	median.EXT	558
20180320	chrX_nils	NA	NA	11	water	None	N2	B	2	median.EXT	514
20180320	chrX_nils	NA	NA	11	water	None	CB4856	B	3	median.EXT	496
20180320	chrX_nils	NA	NA	11	water	None	CB4856	B	4	median.EXT	608
20180320	chrX_nils	NA	NA	11	water	None	ECA828	B	5	median.EXT	563
20180320	chrX_nils	NA	NA	11	water	None	ECA828	B	6	median.EXT	556
20180320	chrX_nils	NA	NA	11	water	None	ECA828	B	7	median.EXT	525.5
20180320	chrX_nils	NA	NA	11	water	None	ECA929	B	9	median.EXT	487
20180320	chrX_nils	NA	NA	11	water	None	N2	C	1	median.EXT	558.5
20180320	chrX_nils	NA	NA	11	water	None	ECA929	C	10	median.EXT	527.5
20180320	chrX_nils	NA	NA	11	water	None	ECA931	C	11	median.EXT	611
20180320	chrX_nils	NA	NA	11	water	None	ECA931	C	12	median.EXT	581
20180320	chrX_nils	NA	NA	11	water	None	N2	C	2	median.EXT	635
20180320	chrX_nils	NA	NA	11	water	None	CB4856	C	3	median.EXT	474
20180320	chrX_nils	NA	NA	11	water	None	ECA828	C	5	median.EXT	524.5
20180320	chrX_nils	NA	NA	11	water	None	ECA828	C	7	median.EXT	508
20180320	chrX_nils	NA	NA	11	water	None	ECA929	C	8	median.EXT	552
20180320	chrX_nils	NA	NA	11	water	None	ECA929	C	9	median.EXT	489
20180320	chrX_nils	NA	NA	11	water	None	N2	D	1	median.EXT	499
20180320	chrX_nils	NA	NA	11	water	None	ECA929	D	10	median.EXT	522
20180320	chrX_nils	NA	NA	11	water	None	ECA931	D	11	median.EXT	442
20180320	chrX_nils	NA	NA	11	water	None	N2	D	2	median.EXT	609
20180320	chrX_nils	NA	NA	11	water	None	CB4856	D	3	median.EXT	546
20180320	chrX_nils	NA	NA	11	water	None	ECA828	D	5	median.EXT	610
20180320	chrX_nils	NA	NA	11	water	None	ECA828	D	6	median.EXT	553
20180320	chrX_nils	NA	NA	11	water	None	ECA828	D	7	median.EXT	512
20180320	chrX_nils	NA	NA	11	water	None	ECA929	D	8	median.EXT	652
20180320	chrX_nils	NA	NA	11	water	None	ECA929	D	9	median.EXT	491
20180320	chrX_nils	NA	NA	11	water	None	N2	E	1	median.EXT	497
20180320	chrX_nils	NA	NA	11	water	None	ECA929	E	10	median.EXT	508.5
20180320	chrX_nils	NA	NA	11	water	None	ECA931	E	12	median.EXT	430
20180320	chrX_nils	NA	NA	11	water	None	N2	E	2	median.EXT	544
20180320	chrX_nils	NA	NA	11	water	None	CB4856	E	3	median.EXT	494
20180320	chrX_nils	NA	NA	11	water	None	CB4856	E	4	median.EXT	559
20180320	chrX_nils	NA	NA	11	water	None	ECA828	E	5	median.EXT	548
20180320	chrX_nils	NA	NA	11	water	None	ECA828	E	6	median.EXT	511
20180320	chrX_nils	NA	NA	11	water	None	ECA828	E	7	median.EXT	525
20180320	chrX_nils	NA	NA	11	water	None	ECA929	E	8	median.EXT	501.5
20180320	chrX_nils	NA	NA	11	water	None	ECA929	E	9	median.EXT	550
20180320	chrX_nils	NA	NA	11	water	None	N2	F	1	median.EXT	510
20180320	chrX_nils	NA	NA	11	water	None	ECA929	F	10	median.EXT	598
20180320	chrX_nils	NA	NA	11	water	None	ECA931	F	11	median.EXT	556
20180320	chrX_nils	NA	NA	11	water	None	ECA931	F	12	median.EXT	380
20180320	chrX_nils	NA	NA	11	water	None	N2	F	2	median.EXT	517
20180320	chrX_nils	NA	NA	11	water	None	CB4856	F	3	median.EXT	572
20180320	chrX_nils	NA	NA	11	water	None	ECA828	F	5	median.EXT	582
20180320	chrX_nils	NA	NA	11	water	None	ECA828	F	6	median.EXT	550
20180320	chrX_nils	NA	NA	11	water	None	ECA828	F	7	median.EXT	491.5
20180320	chrX_nils	NA	NA	11	water	None	ECA929	F	8	median.EXT	513
20180320	chrX_nils	NA	NA	11	water	None	ECA929	F	9	median.EXT	601.5
20180320	chrX_nils	NA	NA	11	water	None	N2	G	1	median.EXT	533
20180320	chrX_nils	NA	NA	11	water	None	ECA929	G	10	median.EXT	543
20180320	chrX_nils	NA	NA	11	water	None	ECA931	G	11	median.EXT	522
20180320	chrX_nils	NA	NA	11	water	None	ECA931	G	12	median.EXT	534.5
20180320	chrX_nils	NA	NA	11	water	None	N2	G	2	median.EXT	551
20180320	chrX_nils	NA	NA	11	water	None	CB4856	G	3	median.EXT	513.5
20180320	chrX_nils	NA	NA	11	water	None	ECA828	G	5	median.EXT	530
20180320	chrX_nils	NA	NA	11	water	None	ECA828	G	6	median.EXT	504
20180320	chrX_nils	NA	NA	11	water	None	ECA828	G	7	median.EXT	497
20180320	chrX_nils	NA	NA	11	water	None	ECA929	G	8	median.EXT	588
20180320	chrX_nils	NA	NA	11	water	None	ECA929	G	9	median.EXT	531.5
20180320	chrX_nils	NA	NA	11	water	None	N2	H	1	median.EXT	570.5
20180320	chrX_nils	NA	NA	11	water	None	ECA931	H	11	median.EXT	561
20180320	chrX_nils	NA	NA	11	water	None	CB4856	H	3	median.EXT	525.5
20180320	chrX_nils	NA	NA	11	water	None	ECA828	H	5	median.EXT	537
20180320	chrX_nils	NA	NA	11	water	None	ECA828	H	6	median.EXT	532
20180320	chrX_nils	NA	NA	11	water	None	ECA929	H	8	median.EXT	560.5
20180320	chrX_nils	NA	NA	11	water	None	ECA929	H	9	median.EXT	545
20180320	chrX_nils	NA	NA	12	zinc	water	N2	A	1	median.EXT	303
20180320	chrX_nils	NA	NA	12	zinc	water	ECA931	A	11	median.EXT	207
20180320	chrX_nils	NA	NA	12	zinc	water	ECA931	A	12	median.EXT	213.5
20180320	chrX_nils	NA	NA	12	zinc	water	N2	A	2	median.EXT	223.5
20180320	chrX_nils	NA	NA	12	zinc	water	CB4856	A	3	median.EXT	205
20180320	chrX_nils	NA	NA	12	zinc	water	CB4856	A	4	median.EXT	217
20180320	chrX_nils	NA	NA	12	zinc	water	ECA828	A	5	median.EXT	250
20180320	chrX_nils	NA	NA	12	zinc	water	ECA828	A	6	median.EXT	218
20180320	chrX_nils	NA	NA	12	zinc	water	ECA828	A	7	median.EXT	221
20180320	chrX_nils	NA	NA	12	zinc	water	ECA929	A	8	median.EXT	240
20180320	chrX_nils	NA	NA	12	zinc	water	ECA929	A	9	median.EXT	287
20180320	chrX_nils	NA	NA	12	zinc	water	N2	B	1	median.EXT	264
20180320	chrX_nils	NA	NA	12	zinc	water	ECA929	B	10	median.EXT	225
20180320	chrX_nils	NA	NA	12	zinc	water	ECA931	B	11	median.EXT	251
20180320	chrX_nils	NA	NA	12	zinc	water	ECA931	B	12	median.EXT	240.5
20180320	chrX_nils	NA	NA	12	zinc	water	N2	B	2	median.EXT	215
20180320	chrX_nils	NA	NA	12	zinc	water	CB4856	B	3	median.EXT	228
20180320	chrX_nils	NA	NA	12	zinc	water	CB4856	B	4	median.EXT	195
20180320	chrX_nils	NA	NA	12	zinc	water	ECA828	B	5	median.EXT	229
20180320	chrX_nils	NA	NA	12	zinc	water	ECA828	B	6	median.EXT	210
20180320	chrX_nils	NA	NA	12	zinc	water	ECA828	B	7	median.EXT	206
20180320	chrX_nils	NA	NA	12	zinc	water	ECA929	B	8	median.EXT	291.5
20180320	chrX_nils	NA	NA	12	zinc	water	ECA929	B	9	median.EXT	251
20180320	chrX_nils	NA	NA	12	zinc	water	N2	C	1	median.EXT	219
20180320	chrX_nils	NA	NA	12	zinc	water	ECA929	C	10	median.EXT	258
20180320	chrX_nils	NA	NA	12	zinc	water	ECA931	C	11	median.EXT	239
20180320	chrX_nils	NA	NA	12	zinc	water	ECA931	C	12	median.EXT	245
20180320	chrX_nils	NA	NA	12	zinc	water	N2	C	2	median.EXT	221
20180320	chrX_nils	NA	NA	12	zinc	water	CB4856	C	3	median.EXT	207.5
20180320	chrX_nils	NA	NA	12	zinc	water	CB4856	C	4	median.EXT	236
20180320	chrX_nils	NA	NA	12	zinc	water	ECA828	C	5	median.EXT	207
20180320	chrX_nils	NA	NA	12	zinc	water	ECA828	C	6	median.EXT	231
20180320	chrX_nils	NA	NA	12	zinc	water	ECA828	C	7	median.EXT	197
20180320	chrX_nils	NA	NA	12	zinc	water	ECA929	C	8	median.EXT	294
20180320	chrX_nils	NA	NA	12	zinc	water	ECA929	C	9	median.EXT	300
20180320	chrX_nils	NA	NA	12	zinc	water	N2	D	1	median.EXT	234
20180320	chrX_nils	NA	NA	12	zinc	water	ECA929	D	10	median.EXT	269
20180320	chrX_nils	NA	NA	12	zinc	water	ECA931	D	11	median.EXT	198
20180320	chrX_nils	NA	NA	12	zinc	water	ECA931	D	12	median.EXT	250
20180320	chrX_nils	NA	NA	12	zinc	water	N2	D	2	median.EXT	240.5
20180320	chrX_nils	NA	NA	12	zinc	water	CB4856	D	3	median.EXT	208
20180320	chrX_nils	NA	NA	12	zinc	water	CB4856	D	4	median.EXT	245.5
20180320	chrX_nils	NA	NA	12	zinc	water	ECA828	D	5	median.EXT	216
20180320	chrX_nils	NA	NA	12	zinc	water	ECA828	D	6	median.EXT	212.5
20180320	chrX_nils	NA	NA	12	zinc	water	ECA828	D	7	median.EXT	222
20180320	chrX_nils	NA	NA	12	zinc	water	ECA929	D	8	median.EXT	268
20180320	chrX_nils	NA	NA	12	zinc	water	ECA929	D	9	median.EXT	262.5
20180320	chrX_nils	NA	NA	12	zinc	water	N2	E	1	median.EXT	243
20180320	chrX_nils	NA	NA	12	zinc	water	ECA929	E	10	median.EXT	242
20180320	chrX_nils	NA	NA	12	zinc	water	ECA931	E	11	median.EXT	220
20180320	chrX_nils	NA	NA	12	zinc	water	N2	E	2	median.EXT	278.5
20180320	chrX_nils	NA	NA	12	zinc	water	CB4856	E	3	median.EXT	189
20180320	chrX_nils	NA	NA	12	zinc	water	CB4856	E	4	median.EXT	228
20180320	chrX_nils	NA	NA	12	zinc	water	ECA828	E	5	median.EXT	204
20180320	chrX_nils	NA	NA	12	zinc	water	ECA828	E	6	median.EXT	208.5
20180320	chrX_nils	NA	NA	12	zinc	water	ECA828	E	7	median.EXT	202.5
20180320	chrX_nils	NA	NA	12	zinc	water	ECA929	E	8	median.EXT	219
20180320	chrX_nils	NA	NA	12	zinc	water	ECA929	E	9	median.EXT	255.5
20180320	chrX_nils	NA	NA	12	zinc	water	N2	F	1	median.EXT	249
20180320	chrX_nils	NA	NA	12	zinc	water	ECA929	F	10	median.EXT	274
20180320	chrX_nils	NA	NA	12	zinc	water	ECA931	F	11	median.EXT	217
20180320	chrX_nils	NA	NA	12	zinc	water	ECA931	F	12	median.EXT	218.5
20180320	chrX_nils	NA	NA	12	zinc	water	N2	F	2	median.EXT	215
20180320	chrX_nils	NA	NA	12	zinc	water	CB4856	F	3	median.EXT	189
20180320	chrX_nils	NA	NA	12	zinc	water	CB4856	F	4	median.EXT	209
20180320	chrX_nils	NA	NA	12	zinc	water	ECA828	F	5	median.EXT	189
20180320	chrX_nils	NA	NA	12	zinc	water	ECA828	F	6	median.EXT	178
20180320	chrX_nils	NA	NA	12	zinc	water	ECA828	F	7	median.EXT	188
20180320	chrX_nils	NA	NA	12	zinc	water	ECA929	F	8	median.EXT	239
20180320	chrX_nils	NA	NA	12	zinc	water	ECA929	F	9	median.EXT	277
20180320	chrX_nils	NA	NA	12	zinc	water	N2	G	1	median.EXT	188.5
20180320	chrX_nils	NA	NA	12	zinc	water	ECA929	G	10	median.EXT	239
20180320	chrX_nils	NA	NA	12	zinc	water	ECA931	G	12	median.EXT	207
20180320	chrX_nils	NA	NA	12	zinc	water	N2	G	2	median.EXT	211
20180320	chrX_nils	NA	NA	12	zinc	water	CB4856	G	3	median.EXT	202
20180320	chrX_nils	NA	NA	12	zinc	water	CB4856	G	4	median.EXT	194
20180320	chrX_nils	NA	NA	12	zinc	water	ECA828	G	5	median.EXT	198
20180320	chrX_nils	NA	NA	12	zinc	water	ECA828	G	6	median.EXT	202
20180320	chrX_nils	NA	NA	12	zinc	water	ECA828	G	7	median.EXT	203.5
20180320	chrX_nils	NA	NA	12	zinc	water	ECA929	G	8	median.EXT	235
20180320	chrX_nils	NA	NA	12	zinc	water	ECA929	G	9	median.EXT	234.5
20180320	chrX_nils	NA	NA	12	zinc	water	N2	H	1	median.EXT	223
20180320	chrX_nils	NA	NA	12	zinc	water	CB4856	H	3	median.EXT	206
20180320	chrX_nils	NA	NA	12	zinc	water	ECA828	H	5	median.EXT	195
20180320	chrX_nils	NA	NA	12	zinc	water	ECA828	H	6	median.EXT	198
20180320	chrX_nils	NA	NA	12	zinc	water	ECA929	H	8	median.EXT	272
20180320	chrX_nils	NA	NA	12	zinc	water	ECA929	H	9	median.EXT	206
20180320	chrX_nils	NA	NA	1	water	None	N2	A	1	median.norm.EXT	2.742509243911768
20180320	chrX_nils	NA	NA	1	water	None	ECA929	A	10	median.norm.EXT	2.3201646090534975
20180320	chrX_nils	NA	NA	1	water	None	ECA931	A	11	median.norm.EXT	2.1860009225092254
20180320	chrX_nils	NA	NA	1	water	None	ECA931	A	12	median.norm.EXT	2.2525951557093427
20180320	chrX_nils	NA	NA	1	water	None	N2	A	2	median.norm.EXT	2.778877887788779
20180320	chrX_nils	NA	NA	1	water	None	CB4856	A	3	median.norm.EXT	2.5198776758409784
20180320	chrX_nils	NA	NA	1	water	None	CB4856	A	4	median.norm.EXT	2.4
[truncated: 5,934 more rows]
