# Supplementary material for: Natural variation in the sequestosome-related gene, sqst-5, underlies zinc homeostasis in Caenorhabditis elegans
Source: PLoS Genet. 2020 Nov 11;16(11):e1008986. doi: 10.1371/journal.pgen.1008986 (PMC7682890; doi:10.1371/journal.pgen.1008986)
Supplement: S10 File — Pairwise statistical significance for all strains and high-throughput assays. (CSV) [file pgen.1008986.s024.csv]

	experiment	condition	trait	comparison	estimate	conf.low	conf.high	adj.p.value
1	sqst5_del	zinc	n	ECA1371-CB4856	0.264380796000231	-3.02626181107351	3.55502340307398	0.999999985721954
2	sqst5_del	zinc	n	ECA1372-CB4856	1.04305418250051	-2.15111112227887	4.2372194872799	0.993534550246955
3	sqst5_del	zinc	n	ECA1373-CB4856	-1.05660013992445	-4.26054390840411	2.14734362855522	0.993009546285843
4	sqst5_del	zinc	n	ECA1377-CB4856	-1.24008898413163	-4.50752633619757	2.02734836793432	0.979614063116502
5	sqst5_del	zinc	n	ECA1378-CB4856	0.745481650595166	-2.48912758191321	3.98009088310354	0.999664814733194
6	sqst5_del	zinc	n	ECA1379-CB4856	1.87416975405777	-1.3604394784506	5.10877898656615	0.736755400478244
7	sqst5_del	zinc	n	ECA1380-CB4856	0.237085061321848	-2.97685383658335	3.45102395922705	0.999999993856847
8	sqst5_del	zinc	n	ECA838-CB4856	1.99439607146292	-1.20954769701674	5.19833983994258	0.642625059204058
9	sqst5_del	zinc	n	ECA859-CB4856	-0.471196008659699	-3.81178700961613	2.86939499229673	0.999996541307746
10	sqst5_del	zinc	n	N2-CB4856	2.16685454783474	-1.04708435007046	5.38079344573994	0.522611838885674
11	sqst5_del	zinc	n	ECA1372-ECA1371	0.778673386500281	-2.4825878948073	4.03993466780786	0.999540852834813
12	sqst5_del	zinc	n	ECA1373-ECA1371	-1.32098093592468	-4.59182009771164	1.94985822586228	0.968212846120175
13	sqst5_del	zinc	n	ECA1377-ECA1371	-1.50446978013186	-4.83752843553762	1.82858887527391	0.933204816381228
14	sqst5_del	zinc	n	ECA1378-ECA1371	0.481100854594934	-2.81978236626096	3.78198407545083	0.999995266297777
15	sqst5_del	zinc	n	ECA1379-ECA1371	1.60978895805754	-1.69109426279835	4.91067217891344	0.892915482196166
16	sqst5_del	zinc	n	ECA1380-ECA1371	-0.0272957346783832	-3.30792622136347	3.2533347520067	1
17	sqst5_del	zinc	n	ECA838-ECA1371	1.73001527546269	-1.54082388632427	5.00085443724965	0.831845000636275
18	sqst5_del	zinc	n	ECA859-ECA1371	-0.73557680465993	-4.14037949885099	2.66922588953113	0.99981269894938
19	sqst5_del	zinc	n	N2-ECA1371	1.90247375183451	-1.37815673485058	5.1831042385196	0.735720380072948
20	sqst5_del	zinc	n	ECA1373-ECA1372	-2.09965432242496	-5.27341424545734	1.07410560060742	0.552086987686304
21	sqst5_del	zinc	n	ECA1377-ECA1372	-2.28314316663214	-5.52098862729616	0.954702294031879	0.451507546814516
22	sqst5_del	zinc	n	ECA1378-ECA1372	-0.297572531905347	-3.50228675699552	2.90714169318482	0.999999940640124
23	sqst5_del	zinc	n	ECA1379-ECA1372	0.831115571557262	-2.37359865353291	4.03582979664743	0.999052133296258
24	sqst5_del	zinc	n	ECA1380-ECA1372	-0.805969121178664	-3.98981893185362	2.37788068949629	0.99923200619545
25	sqst5_del	zinc	n	ECA838-ECA1372	0.951341888962407	-2.22241803406998	4.12510181199479	0.996769293761885
26	sqst5_del	zinc	n	ECA859-ECA1372	-1.51425019116021	-4.82590304330791	1.79740266098748	0.9275313504786
27	sqst5_del	zinc	n	N2-ECA1372	1.12380036533423	-2.06004944534072	4.30765017600918	0.988144225100465
28	sqst5_del	zinc	n	ECA1377-ECA1373	-0.183488844207181	-3.43098124673345	3.06400355831909	0.999999999563031
29	sqst5_del	zinc	n	ECA1378-ECA1373	1.80208179051961	-1.41237880837074	5.01654238940997	0.774466377052416
30	sqst5_del	zinc	n	ECA1379-ECA1373	2.93076989398222	-0.283690704908137	6.14523049287258	0.111623337746595
31	sqst5_del	zinc	n	ECA1380-ECA1373	1.29368520124629	-1.89997465763946	4.48734506013205	0.967540390949744
32	sqst5_del	zinc	n	ECA838-ECA1373	3.05099621138737	-0.132604851304031	6.23459727407876	0.0740924597252309
33	sqst5_del	zinc	n	ECA859-ECA1373	0.585404131264747	-2.73568127722165	3.90648953975114	0.99997133242787
34	sqst5_del	zinc	n	N2-ECA1373	3.22345468775919	0.0297948288734271	6.41711454664494	0.0456289583859224
35	sqst5_del	zinc	n	ECA1378-ECA1377	1.98557063472679	-1.29217983166241	5.26332110111599	0.680174462313311
36	sqst5_del	zinc	n	ECA1379-ECA1377	3.1142587381894	-0.1634917281998	6.3920092045786	0.0798391786664988
37	sqst5_del	zinc	n	ECA1380-ECA1377	1.47717404545347	-1.78017986107162	4.73452795197857	0.931201399697124
38	sqst5_del	zinc	n	ECA838-ECA1377	3.23448505559455	-0.0130073469317256	6.48197745812082	0.0519832200774609
39	sqst5_del	zinc	n	ECA859-ECA1377	0.768892975471928	-2.61348776426707	4.15127371521092	0.999703633991155
40	sqst5_del	zinc	n	N2-ECA1377	3.40694353196637	0.149589625441275	6.66429743849146	0.0315019516028786
41	sqst5_del	zinc	n	ECA1379-ECA1378	1.12868810346261	-2.11633857705441	4.37371478397963	0.989406912033479
42	sqst5_del	zinc	n	ECA1380-ECA1378	-0.508396589273317	-3.73281971747888	2.71602653893225	0.999989986199479
43	sqst5_del	zinc	n	ECA838-ECA1378	1.24891442086775	-1.9655461780226	4.46337501975811	0.975841083833486
44	sqst5_del	zinc	n	ECA859-ECA1378	-1.21667765925486	-4.56735662118333	2.1340013026736	0.985307229345913
45	sqst5_del	zinc	n	N2-ECA1378	1.42137289723957	-1.80305023096599	4.64579602544514	0.942627281622141
46	sqst5_del	zinc	n	ECA1380-ECA1379	-1.63708469273593	-4.86150782094149	1.58733843546964	0.865270401312551
47	sqst5_del	zinc	n	ECA838-ECA1379	0.120226317405146	-3.09423428148521	3.3346869162955	0.999999999992922
48	sqst5_del	zinc	n	ECA859-ECA1379	-2.34536576271747	-5.69604472464594	1.00531319921099	0.463236359084954
49	sqst5_del	zinc	n	N2-ECA1379	0.292684793776966	-2.9317383344286	3.51710792198253	0.999999952504342
50	sqst5_del	zinc	n	ECA838-ECA1380	1.75731101014107	-1.43634884874469	4.95097086902683	0.794150265411597
51	sqst5_del	zinc	n	ECA859-ECA1380	-0.708281069981547	-4.03901009803977	2.62244795807667	0.999837748946088
52	sqst5_del	zinc	n	N2-ECA1380	1.92976948651289	-1.27391758655567	5.13345655958145	0.687704767268349
53	sqst5_del	zinc	n	ECA859-ECA838	-2.46559208012262	-5.78667748860901	0.855493328363775	0.37018972214309
54	sqst5_del	zinc	n	N2-ECA838	0.17245847637182	-3.02120138251394	3.36611833525758	0.999999999721386
55	sqst5_del	zinc	n	N2-ECA859	2.63805055649444	-0.692678471563781	5.96877958455266	0.273701217734718
56	sqst5_del	zinc	mean.TOF	ECA1371-CB4856	20.0062356151279	8.4628371753757	31.5496340548802	1.63937962649463e-06
57	sqst5_del	zinc	mean.TOF	ECA1372-CB4856	20.0887494986352	8.73194315909459	31.4455558381758	8.60541063185671e-07
58	sqst5_del	zinc	mean.TOF	ECA1373-CB4856	13.7210105279757	2.39906079604365	25.0429602599078	0.00471151569445116
59	sqst5_del	zinc	mean.TOF	ECA1377-CB4856	31.778788849069	20.3498931460689	43.2076845520691	1.14575016141316e-13
60	sqst5_del	zinc	mean.TOF	ECA1378-CB4856	14.0780256426459	2.57368431252429	25.5823669727676	0.00406223840166775
61	sqst5_del	zinc	mean.TOF	ECA1379-CB4856	16.6213888380619	5.36690624123323	27.8758714348905	0.000116547911503839
62	sqst5_del	zinc	mean.TOF	ECA1380-CB4856	16.768236746611	5.44628701467888	28.090186478543	0.000109301100996828
63	sqst5_del	zinc	mean.TOF	ECA838-CB4856	41.1341137154952	29.7052180124951	52.5630094184953	1.77635683940025e-14
64	sqst5_del	zinc	mean.TOF	ECA859-CB4856	-36.0007526993669	-47.942195278633	-24.0593101201008	1.17350573702879e-13
65	sqst5_del	zinc	mean.TOF	N2-CB4856	12.3897277460421	0.997281824228169	23.7821736678559	0.0202211289173299
66	sqst5_del	zinc	mean.TOF	ECA1372-ECA1371	0.0825138835072865	-11.3522452977938	11.5172730648083	1
67	sqst5_del	zinc	mean.TOF	ECA1373-ECA1371	-6.2852250871522	-17.6853660087775	5.11491583447308	0.792133731500661
68	sqst5_del	zinc	mean.TOF	ECA1377-ECA1371	11.7725532339411	0.266193067034562	23.2789134008476	0.0397634643901156
69	sqst5_del	zinc	mean.TOF	ECA1378-ECA1371	-5.928209972482	-17.5095111403328	5.65309119536883	0.859033705468401
70	sqst5_del	zinc	mean.TOF	ECA1379-ECA1371	-3.38484677706607	-14.7179860519024	7.94829249777021	0.996864228383654
71	sqst5_del	zinc	mean.TOF	ECA1380-ECA1371	-3.23799886851697	-14.6381397901422	8.16214205310831	0.997937811685115
72	sqst5_del	zinc	mean.TOF	ECA838-ECA1371	21.1278781003673	9.62151793346074	32.6342382672738	2.47548384679774e-07
73	sqst5_del	zinc	mean.TOF	ECA859-ECA1371	-56.0069883144948	-68.022591427715	-43.9913852012746	1.26565424807268e-14
74	sqst5_del	zinc	mean.TOF	N2-ECA1371	-7.61650786908587	-19.0866644234652	3.8536486852935	0.546330925508394
75	sqst5_del	zinc	mean.TOF	ECA1373-ECA1372	-6.36773897065948	-17.5789037508182	4.84342580949923	0.759976959224276
76	sqst5_del	zinc	mean.TOF	ECA1377-ECA1372	11.6900393504338	0.370881829419744	23.0091968714479	0.0360674103665543
77	sqst5_del	zinc	mean.TOF	ECA1378-ECA1372	-6.01072385598929	-17.4060535763361	5.38460586435751	0.83425294446677
78	sqst5_del	zinc	mean.TOF	ECA1379-ECA1372	-3.46736066057336	-14.6103875616354	7.6756662404887	0.995612275156868
79	sqst5_del	zinc	mean.TOF	ECA1380-ECA1372	-3.32051275202425	-14.531677532183	7.89065202813446	0.99707402801968
80	sqst5_del	zinc	mean.TOF	ECA838-ECA1372	21.04536421686	9.72620669584592	32.364521737874	1.59961092704997e-07
81	sqst5_del	zinc	mean.TOF	ECA859-ECA1372	-56.0895021980021	-67.9259594749657	-44.2530449210386	1.26565424807268e-14
82	sqst5_del	zinc	mean.TOF	N2-ECA1372	-7.69902175259316	-18.9813749679879	3.58333146280158	0.503587165271728
83	sqst5_del	zinc	mean.TOF	ECA1377-ECA1373	18.0577783210933	6.7735937034926	29.341962938694	1.61936667724127e-05
84	sqst5_del	zinc	mean.TOF	ECA1378-ECA1373	0.357015114670192	-11.0035761962601	11.7176064256005	0.999999999998856
85	sqst5_del	zinc	mean.TOF	ECA1379-ECA1373	2.90037831008612	-8.20712113922107	14.0078777593933	0.998994282035406
86	sqst5_del	zinc	mean.TOF	ECA1380-ECA1373	3.04722621863523	-8.12862771860097	14.2230801558714	0.998541461088985
87	sqst5_del	zinc	mean.TOF	ECA838-ECA1373	27.4131031875195	16.1289185699188	38.6972878051201	8.72302230447985e-13
88	sqst5_del	zinc	mean.TOF	ECA859-ECA1373	-49.7217632273426	-61.5247804842965	-37.9187459703888	1.26565424807268e-14
89	sqst5_del	zinc	mean.TOF	N2-ECA1373	-1.33128278193368	-12.5785486530463	9.91598308917895	0.999999363735336
90	sqst5_del	zinc	mean.TOF	ECA1378-ECA1377	-17.7007632064231	-29.1679401123422	-6.23358630050401	4.08445095572141e-05
91	sqst5_del	zinc	mean.TOF	ECA1379-ECA1377	-15.1574000110072	-26.3738903388244	-3.94090968318993	0.00073968074369557
92	sqst5_del	zinc	mean.TOF	ECA1380-ECA1377	-15.010552102458	-26.2947367200587	-3.72636748485737	0.000992918170897417
93	sqst5_del	zinc	mean.TOF	ECA838-ECA1377	9.35532486642618	-2.03616027563295	20.7468100084853	0.22466617468852
94	sqst5_del	zinc	mean.TOF	ECA859-ECA1377	-67.7795415484359	-79.6851842285103	-55.8738988683616	1.26565424807268e-14
95	sqst5_del	zinc	mean.TOF	N2-ECA1377	-19.389061103027	-30.7439763749765	-8.03414583107742	2.58147249154739e-06
96	sqst5_del	zinc	mean.TOF	ECA1379-ECA1378	2.54336319541593	-8.7499918297264	13.8367182205583	0.99972744488001
97	sqst5_del	zinc	mean.TOF	ECA1380-ECA1378	2.69021110396504	-8.6703802069653	14.0508024148954	0.999573227523104
98	sqst5_del	zinc	mean.TOF	ECA838-ECA1378	27.0560880728493	15.5889111669302	38.5232649787683	4.01378930092733e-12
99	sqst5_del	zinc	mean.TOF	ECA859-ECA1378	-50.0787783420128	-62.0568641688676	-38.1006925151581	1.26565424807268e-14
100	sqst5_del	zinc	mean.TOF	N2-ECA1378	-1.68829789660387	-13.1191470900384	9.74255129683066	0.999994625241797
101	sqst5_del	zinc	mean.TOF	ECA1380-ECA1379	0.146847908549107	-10.9606515407581	11.2543473578563	1
102	sqst5_del	zinc	mean.TOF	ECA838-ECA1379	24.5127248774333	13.2962345496161	35.7292152052506	2.01439087632593e-10
103	sqst5_del	zinc	mean.TOF	ECA859-ECA1379	-52.6221415374288	-64.3604569684381	-40.8838261064194	1.26565424807268e-14
104	sqst5_del	zinc	mean.TOF	N2-ECA1379	-4.2316610920198	-15.4110091215525	6.94768693751289	0.980003724045822
105	sqst5_del	zinc	mean.TOF	ECA838-ECA1380	24.3658769688842	13.0816923512835	35.6500615864849	3.55792506567809e-10
106	sqst5_del	zinc	mean.TOF	ECA859-ECA1380	-52.7689894459779	-64.5720067029317	-40.965972189024	1.26565424807268e-14
107	sqst5_del	zinc	mean.TOF	N2-ECA1380	-4.37850900056891	-15.6257748716815	6.86875687054372	0.975495430131404
108	sqst5_del	zinc	mean.TOF	ECA859-ECA838	-77.1348664148621	-89.0405090949365	-65.2292237347878	1.26565424807268e-14
109	sqst5_del	zinc	mean.TOF	N2-ECA838	-28.7443859694531	-40.0993012414027	-17.3894706975036	2.01394456667003e-13
110	sqst5_del	zinc	mean.TOF	N2-ECA859	48.390480445409	36.5198235673332	60.2611373234847	1.26565424807268e-14
111	sqst5_del	zinc	q10.TOF	ECA1371-CB4856	12.3689593297877	-8.03307147317011	32.7709901327456	0.679128301193031
112	sqst5_del	zinc	q10.TOF	ECA1372-CB4856	27.7832217700802	7.71295341552051	47.8534901246399	0.000462424578170473
113	sqst5_del	zinc	q10.TOF	ECA1373-CB4856	35.9629539295774	15.7644397439012	56.1614681152536	6.94355889341303e-07
114	sqst5_del	zinc	q10.TOF	ECA1377-CB4856	30.2294320004157	10.0309178147395	50.4279461860919	8.57547944622672e-05
115	sqst5_del	zinc	q10.TOF	ECA1378-CB4856	9.40581796763667	-10.7278637150911	29.5394996503644	0.917236086968777
116	sqst5_del	zinc	q10.TOF	ECA1379-CB4856	28.7287139820255	8.39607804271691	49.061349921334	0.000304705652623083
117	sqst5_del	zinc	q10.TOF	ECA1380-CB4856	28.7264192295239	8.89652204131601	48.5563164177318	0.000178967024413224
118	sqst5_del	zinc	q10.TOF	ECA838-CB4856	16.982288313275	-3.08798004128468	37.0525566678347	0.187809641104221
119	sqst5_del	zinc	q10.TOF	ECA859-CB4856	-16.6890116530176	-37.7967956700197	4.41877236398443	0.27618289365263
120	sqst5_del	zinc	q10.TOF	N2-CB4856	25.9297556314357	5.66494054799452	46.1945707148769	0.00197163378939147
121	sqst5_del	zinc	q10.TOF	ECA1372-ECA1371	15.4142624402924	-4.98776836266541	35.8162932432503	0.343226022784351
122	sqst5_del	zinc	q10.TOF	ECA1373-ECA1371	23.5939945997897	3.06579048034063	44.1221987192387	0.0100398305158873
123	sqst5_del	zinc	q10.TOF	ECA1377-ECA1371	17.860472670628	-2.66773144882107	38.388676790077	0.156608831561326
124	sqst5_del	zinc	q10.TOF	ECA1378-ECA1371	-2.96314136215107	-23.4275574828765	17.5012747585744	0.999995556709012
125	sqst5_del	zinc	q10.TOF	ECA1379-ECA1371	16.3597546522377	-4.30043105121768	37.0199403556931	0.274051375317326
126	sqst5_del	zinc	q10.TOF	ECA1380-ECA1371	16.3574598997362	-3.80815468439433	36.5230744838667	0.240941386629402
127	sqst5_del	zinc	q10.TOF	ECA838-ECA1371	4.61332898348726	-15.7887018194706	25.0153597864451	0.999717514362819
128	sqst5_del	zinc	q10.TOF	ECA859-ECA1371	-29.0579709828054	-50.4814565808403	-7.63448538477047	0.000688810683737384
129	sqst5_del	zinc	q10.TOF	N2-ECA1371	13.560796301648	-7.03264730127738	34.1542399045733	0.55928336122302
130	sqst5_del	zinc	q10.TOF	ECA1373-ECA1372	8.17973215949723	-12.018782026179	28.3782463451734	0.967611721567292
131	sqst5_del	zinc	q10.TOF	ECA1377-ECA1372	2.44621023033553	-17.7523039553407	22.6447244160117	0.999999205743734
132	sqst5_del	zinc	q10.TOF	ECA1378-ECA1372	-18.3774038024435	-38.5110854851713	1.75627788028423	0.110667396350344
133	sqst5_del	zinc	q10.TOF	ECA1379-ECA1372	0.94549221194528	-19.3871437273633	21.2781281512538	0.999999999937097
134	sqst5_del	zinc	q10.TOF	ECA1380-ECA1372	0.943197459443735	-18.8866997287642	20.7730946476516	0.999999999921223
135	sqst5_del	zinc	q10.TOF	ECA838-ECA1372	-10.8009334568052	-30.8712018113649	9.26933489775449	0.816035525251319
136	sqst5_del	zinc	q10.TOF	ECA859-ECA1372	-44.4722334230978	-65.5800174400999	-23.3644494060958	1.08746056604048e-09
137	sqst5_del	zinc	q10.TOF	N2-ECA1372	-1.85346613864446	-22.1182812220857	18.4113489447968	0.999999948852946
138	sqst5_del	zinc	q10.TOF	ECA1377-ECA1373	-5.7335219291617	-26.0594727997578	14.5924289414344	0.998055189463304
139	sqst5_del	zinc	q10.TOF	ECA1378-ECA1373	-26.5571359619407	-46.8186621035306	-6.29560982035085	0.00129691876409332
140	sqst5_del	zinc	q10.TOF	ECA1379-ECA1373	-7.23423994755195	-27.693477170024	13.2249972749201	0.987987172926283
141	sqst5_del	zinc	q10.TOF	ECA1380-ECA1373	-7.23653470005349	-27.1962222221521	12.7231528220451	0.985479888815123
142	sqst5_del	zinc	q10.TOF	ECA838-ECA1373	-18.9806656163024	-39.1791798019786	1.21784856937379	0.0876352510541556
143	sqst5_del	zinc	q10.TOF	ECA859-ECA1373	-52.651965582595	-73.8817288783393	-31.4222022868508	3.40394379350073e-13
144	sqst5_del	zinc	q10.TOF	N2-ECA1373	-10.0331982981417	-30.4250357300895	10.3586391338062	0.88728157771003
145	sqst5_del	zinc	q10.TOF	ECA1378-ECA1377	-20.823614032779	-41.0851401743689	-0.562087891189151	0.0379554562352009
146	sqst5_del	zinc	q10.TOF	ECA1379-ECA1377	-1.50071801839025	-21.9599552408623	18.9585192040818	0.999999994193859
147	sqst5_del	zinc	q10.TOF	ECA1380-ECA1377	-1.50301277089179	-21.4627002929904	18.4566747512068	0.999999992473763
148	sqst5_del	zinc	q10.TOF	ECA838-ECA1377	-13.2471436871407	-33.4456578728169	6.95137049853549	0.565477949716882
149	sqst5_del	zinc	q10.TOF	ECA859-ECA1377	-46.9184436534333	-68.1482069491776	-25.6886803576891	1.1639211816572e-10
150	sqst5_del	zinc	q10.TOF	N2-ECA1377	-4.29967636897998	-24.6915138009278	16.0921610629679	0.999849872007208
151	sqst5_del	zinc	q10.TOF	ECA1379-ECA1378	19.3228960143888	-1.07233751008522	39.7181295388628	0.0818046142353672
152	sqst5_del	zinc	q10.TOF	ECA1380-ECA1378	19.3206012618873	-0.573475463918925	39.2146779876934	0.065817994685493
153	sqst5_del	zinc	q10.TOF	ECA838-ECA1378	7.57647034563833	-12.5572113370894	27.7101520283661	0.980853218268182
154	sqst5_del	zinc	q10.TOF	ECA859-ECA1378	-26.0948296206543	-47.2629191042561	-4.92674013705246	0.00362188236940997
155	sqst5_del	zinc	q10.TOF	N2-ECA1378	16.5239376637991	-3.80368385578442	36.8515591833825	0.238112907654728
156	sqst5_del	zinc	q10.TOF	ECA1380-ECA1379	-0.00229475250154465	-20.0976980804101	20.093108575407	1
157	sqst5_del	zinc	q10.TOF	ECA838-ECA1379	-11.7464256687505	-32.079061608059	8.58621027055808	0.740297405807868
158	sqst5_del	zinc	q10.TOF	ECA859-ECA1379	-45.4177256350431	-66.7751355558371	-24.0603157142491	7.15440040544024e-10
159	sqst5_del	zinc	q10.TOF	N2-ECA1379	-2.79895835058974	-23.3236542748291	17.7257375736496	0.999997500210719
160	sqst5_del	zinc	q10.TOF	ECA838-ECA1380	-11.7441309162489	-31.5740281044568	8.08576627195898	0.709721522044999
161	sqst5_del	zinc	q10.TOF	ECA859-ECA1380	-45.4154308825415	-66.2947914278088	-24.5360703372743	2.50451326344603e-10
162	sqst5_del	zinc	q10.TOF	N2-ECA1380	-2.79666359808819	-22.8234426960091	17.2301154998327	0.999996859670811
163	sqst5_del	zinc	q10.TOF	ECA859-ECA838	-33.6712999662926	-54.7790839832947	-12.5635159492906	1.75829717530274e-05
164	sqst5_del	zinc	q10.TOF	N2-ECA838	8.94746731816073	-11.3173477652805	29.2122824016019	0.942036652378006
165	sqst5_del	zinc	q10.TOF	N2-ECA859	42.6187672844534	21.3259139141219	63.9116206547848	9.70060087812641e-09
166	sqst5_del	zinc	q25.TOF	ECA1371-CB4856	14.2702305134421	-2.96278374666257	31.5032447735468	0.214118648247939
167	sqst5_del	zinc	q25.TOF	ECA1372-CB4856	22.4383560305999	5.64213390293688	39.2345781582628	0.000917498957198837
168	sqst5_del	zinc	q25.TOF	ECA1373-CB4856	18.4329357445004	1.48213441423407	35.3837370747668	0.0202429532839004
169	sqst5_del	zinc	q25.TOF	ECA1377-CB4856	28.1846854510267	11.2338841207604	45.1354867812931	5.63040320022967e-06
170	sqst5_del	zinc	q25.TOF	ECA1378-CB4856	8.74167965867706	-8.26299202073731	25.7463513380914	0.855689062456688
171	sqst5_del	zinc	q25.TOF	ECA1379-CB4856	19.5596491575157	2.71303321085997	36.4062651041713	0.00874770339586328
172	sqst5_del	zinc	q25.TOF	ECA1380-CB4856	23.4806769507357	6.63406100407997	40.3272928973914	0.000403314595739723
173	sqst5_del	zinc	q25.TOF	ECA838-CB4856	23.8404039366072	6.94227441763654	40.7385334555779	0.000314475522349311
174	sqst5_del	zinc	q25.TOF	ECA859-CB4856	-47.1372738818591	-64.7569771649068	-29.5175705988114	4.15001366604884e-13
175	sqst5_del	zinc	q25.TOF	N2-CB4856	12.1696312369786	-4.78117009328775	29.120432567245	0.422912505941452
176	sqst5_del	zinc	q25.TOF	ECA1372-ECA1371	8.16812551715775	-8.74714206861022	25.0833931029257	0.898966595558187
177	sqst5_del	zinc	q25.TOF	ECA1373-ECA1371	4.16270523105832	-12.9060634847717	21.2314739468883	0.999446284092167
178	sqst5_del	zinc	q25.TOF	ECA1377-ECA1371	13.9144549375846	-3.1543137782454	30.9832236534146	0.2343295331149
179	sqst5_del	zinc	q25.TOF	ECA1378-ECA1371	-5.52855085476504	-22.6508187729181	11.593717063388	0.994090690768587
180	sqst5_del	zinc	q25.TOF	ECA1379-ECA1371	5.28941864407355	-11.6758891512614	22.2547264394085	0.995542544119541
181	sqst5_del	zinc	q25.TOF	ECA1380-ECA1371	9.21044643729356	-7.75486135804134	26.1757542326285	0.807585508007755
182	sqst5_del	zinc	q25.TOF	ECA838-ECA1371	9.57017342316512	-7.44628863497863	26.5866354813089	0.770988590846611
183	sqst5_del	zinc	q25.TOF	ECA859-ECA1371	-61.4075043953012	-79.1407258600825	-43.67428293052	3.58824081558851e-13
184	sqst5_del	zinc	q25.TOF	N2-ECA1371	-2.1005992764635	-19.1693679922935	14.9681694393665	0.99999907173737
185	sqst5_del	zinc	q25.TOF	ECA1373-ECA1372	-4.00542028609943	-20.6330828622802	12.6222422900813	0.999503419283917
186	sqst5_del	zinc	q25.TOF	ECA1377-ECA1372	5.74632942042687	-10.8813331557539	22.3739919966076	0.989920306237093
187	sqst5_del	zinc	q25.TOF	ECA1378-ECA1372	-13.6966763719228	-30.3792527896659	2.98590004582033	0.225048674246747
188	sqst5_del	zinc	q25.TOF	ECA1379-ECA1372	-2.8787068730842	-19.4001464551326	13.6427327089642	0.999974281717223
189	sqst5_del	zinc	q25.TOF	ECA1380-ECA1372	1.04232092013581	-15.4791186619126	17.5637605021842	0.999999998694425
190	sqst5_del	zinc	q25.TOF	ECA838-ECA1372	1.40204790600738	-15.1719159605235	17.9760117725382	0.99999997626606
191	sqst5_del	zinc	q25.TOF	ECA859-ECA1372	-69.575629912459	-86.8846865242967	-52.2665733006213	3.1641356201817e-13
192	sqst5_del	zinc	q25.TOF	N2-ECA1372	-10.2687247936212	-26.896387369802	6.3589377825595	0.653776744891143
193	sqst5_del	zinc	q25.TOF	ECA1377-ECA1373	9.75174970652629	-7.03204458212268	26.5355439951753	0.733417608047649
194	sqst5_del	zinc	q25.TOF	ECA1378-ECA1373	-9.69125608582336	-26.5294550367267	7.14694286508001	0.744702600486745
195	sqst5_del	zinc	q25.TOF	ECA1379-ECA1373	1.12671341301523	-15.5518522878968	17.8052791139273	0.999999997428473
196	sqst5_del	zinc	q25.TOF	ECA1380-ECA1373	5.04774120623524	-11.6308244946768	21.7263069071473	0.996503277899498
197	sqst5_del	zinc	q25.TOF	ECA838-ECA1373	5.4074681921068	-11.3231285164818	22.1380649006954	0.994043490977629
198	sqst5_del	zinc	q25.TOF	ECA859-ECA1373	-65.5702096263595	-83.0293055012371	-48.111113751482	3.16524584320632e-13
199	sqst5_del	zinc	q25.TOF	N2-ECA1373	-6.26330450752182	-23.0470987961708	10.5204897811272	0.981991530762909
200	sqst5_del	zinc	q25.TOF	ECA1378-ECA1377	-19.4430057923497	-36.281204743253	-2.60480684144629	0.00942931655988022
201	sqst5_del	zinc	q25.TOF	ECA1379-ECA1377	-8.62503629351106	-25.3036019944231	8.05352940740099	0.850945849404176
202	sqst5_del	zinc	q25.TOF	ECA1380-ECA1377	-4.70400850029105	-21.3825742012031	11.974557200621	0.998056873082519
203	sqst5_del	zinc	q25.TOF	ECA838-ECA1377	-4.34428151441949	-21.0748782230081	12.3863151941691	0.999042017034233
204	sqst5_del	zinc	q25.TOF	ECA859-ECA1377	-75.3219593328858	-92.7810552077634	-57.8628634580082	3.1641356201817e-13
205	sqst5_del	zinc	q25.TOF	N2-ECA1377	-16.0150542140481	-32.7988485026971	0.768740074600867	0.0769476387672927
206	sqst5_del	zinc	q25.TOF	ECA1379-ECA1378	10.8179694988386	-5.91534299528992	27.5512819929671	0.587255673872627
207	sqst5_del	zinc	q25.TOF	ECA1380-ECA1378	14.7389972920586	-1.99431520206991	31.4723097861871	0.143860595868542
208	sqst5_del	zinc	q25.TOF	ECA838-ECA1378	15.0987242779302	-1.68644951956006	31.8838980754204	0.123610732868226
209	sqst5_del	zinc	q25.TOF	ECA859-ECA1378	-55.8789535405362	-73.3903561672444	-38.3675509138279	4.2321701698711e-13
210	sqst5_del	zinc	q25.TOF	N2-ECA1378	3.42795157830155	-13.4102473726018	20.2661505292049	0.999891006834007
211	sqst5_del	zinc	q25.TOF	ECA1380-ECA1379	3.92102779322001	-12.6516411818001	20.4936967682401	0.999576578305725
212	sqst5_del	zinc	q25.TOF	ECA838-ECA1379	4.28075477909157	-12.3442766296423	20.9057861878255	0.999109359222294
213	sqst5_del	zinc	q25.TOF	ECA859-ECA1379	-66.6969230393748	-84.0548846675188	-49.3389614112307	3.16524584320632e-13
214	sqst5_del	zinc	q25.TOF	N2-ECA1379	-7.39001792053705	-24.0685836214491	9.288547780375	0.940687974803294
215	sqst5_del	zinc	q25.TOF	ECA838-ECA1380	0.359726985871564	-16.2653044228623	16.9847583946055	1
216	sqst5_del	zinc	q25.TOF	ECA859-ECA1380	-70.6179508325948	-87.9759124607388	-53.2599892044507	3.1641356201817e-13
217	sqst5_del	zinc	q25.TOF	N2-ECA1380	-11.3110457137571	-27.9896114146691	5.367519987155	0.513378918498146
218	sqst5_del	zinc	q25.TOF	ECA859-ECA838	-70.9776778184663	-88.3856399125748	-53.5697157243579	3.1641356201817e-13
219	sqst5_del	zinc	q25.TOF	N2-ECA838	-11.6707726996286	-28.4013694082172	5.05982400895995	0.468699685795305
220	sqst5_del	zinc	q25.TOF	N2-ECA859	59.3069051188377	41.8478092439601	76.7660009937153	3.87689880199105e-13
221	sqst5_del	zinc	median.TOF	ECA1371-CB4856	13.3336730510015	1.70494888838758	24.9623972136155	0.0103696570032878
222	sqst5_del	zinc	median.TOF	ECA1372-CB4856	17.1168048542516	5.75220734932648	28.4814023591766	7.40684241591349e-05
223	sqst5_del	zinc	median.TOF	ECA1373-CB4856	4.36437056086819	-7.00022694405688	15.7289680657933	0.977778309973801
224	sqst5_del	zinc	median.TOF	ECA1377-CB4856	23.2996566072007	11.8270864352561	34.7722267791453	5.37909572440043e-09
225	sqst5_del	zinc	median.TOF	ECA1378-CB4856	14.6410753002589	3.09227458756453	26.1898760129532	0.00230549742120323
226	sqst5_del	zinc	median.TOF	ECA1379-CB4856	8.73790614229606	-2.62669136262901	20.1025036472211	0.316756702107992
227	sqst5_del	zinc	median.TOF	ECA1380-CB4856	2.82585389943099	-8.50433775738673	14.1560455562487	0.999325195450928
228	sqst5_del	zinc	median.TOF	ECA838-CB4856	29.1012221486532	17.7014444627214	40.5009998345851	0
229	sqst5_del	zinc	median.TOF	ECA859-CB4856	-50.0680962886576	-62.1104643890091	-38.0257281883062	0
230	sqst5_del	zinc	median.TOF	N2-CB4856	1.64221909680692	-9.72237840811815	13.006816601732	0.999995636614751
231	sqst5_del	zinc	median.TOF	ECA1372-ECA1371	3.78313180325003	-7.66267547267339	15.2289390791734	0.992880192725045
232	sqst5_del	zinc	median.TOF	ECA1373-ECA1371	-8.96930249013334	-20.4151097660568	2.47650478579008	0.288880113016292
233	sqst5_del	zinc	median.TOF	ECA1377-ECA1371	9.96598355619918	-1.58703743827779	21.5190045506762	0.16582358904187
234	sqst5_del	zinc	median.TOF	ECA1378-ECA1371	1.30740224925733	-10.3213219133566	12.9361264118713	0.999999614025304
235	sqst5_del	zinc	median.TOF	ECA1379-ECA1371	-4.59576690870547	-16.0415741846289	6.85004036721795	0.9694687401445
236	sqst5_del	zinc	median.TOF	ECA1380-ECA1371	-10.5078191515705	-21.9194654275841	0.903827124443024	0.103338681288468
237	sqst5_del	zinc	median.TOF	ECA838-ECA1371	15.7675490976517	4.28681048738356	27.2482877079199	0.000541603360267651
238	sqst5_del	zinc	median.TOF	ECA859-ECA1371	-63.4017693396592	-75.5208063151368	-51.2827323641816	0
239	sqst5_del	zinc	median.TOF	N2-ECA1371	-11.6914539541946	-23.137261230118	-0.245646678271184	0.0404385099958675
240	sqst5_del	zinc	median.TOF	ECA1373-ECA1372	-12.7524342933834	-23.9297933283419	-1.57507525842484	0.0110811192943419
241	sqst5_del	zinc	median.TOF	ECA1377-ECA1372	6.18285175294915	-5.10427121517755	17.4699747210759	0.79866690977727
242	sqst5_del	zinc	median.TOF	ECA1378-ECA1372	-2.47572955399269	-13.8403270589178	8.88886795093238	0.999797915679518
243	sqst5_del	zinc	median.TOF	ECA1379-ECA1372	-8.3788987119555	-19.556257746914	2.79846032300303	0.35516213580541
244	sqst5_del	zinc	median.TOF	ECA1380-ECA1372	-14.2909509548206	-25.4333259946243	-3.14857591501681	0.00189567543004321
245	sqst5_del	zinc	median.TOF	ECA838-ECA1372	11.9844172944017	0.771290619112159	23.1975439696912	0.0247653340754996
246	sqst5_del	zinc	median.TOF	ECA859-ECA1372	-67.1849011429092	-79.0507305707992	-55.3190717150192	0
247	sqst5_del	zinc	median.TOF	N2-ECA1372	-15.4745857574446	-26.6519447924032	-4.2972267224861	0.000462078226676987
248	sqst5_del	zinc	median.TOF	ECA1377-ECA1373	18.9352860463325	7.64816307820582	30.2224090144592	4.36747027809936e-06
249	sqst5_del	zinc	median.TOF	ECA1378-ECA1373	10.2767047393907	-1.0878927655344	21.6413022443157	0.118830779080472
250	sqst5_del	zinc	median.TOF	ECA1379-ECA1373	4.37353558142787	-6.80382345353066	15.5508946163864	0.974574685976957
251	sqst5_del	zinc	median.TOF	ECA1380-ECA1373	-1.5385166614372	-12.680891701241	9.60385837836656	0.999997179200402
252	sqst5_del	zinc	median.TOF	ECA838-ECA1373	24.7368515877851	13.5237249124955	35.9499782630746	1.28489663353548e-10
253	sqst5_del	zinc	median.TOF	ECA859-ECA1373	-54.4324668495258	-66.2982962774159	-42.5666374216358	0
254	sqst5_del	zinc	median.TOF	N2-ECA1373	-2.72215146406126	-13.8995104990198	8.45520757089727	0.999452630299428
255	sqst5_del	zinc	median.TOF	ECA1378-ECA1377	-8.65858130694185	-20.1311514788865	2.81398886500277	0.344787126575689
256	sqst5_del	zinc	median.TOF	ECA1379-ECA1377	-14.5617504649047	-25.8488734330314	-3.27462749677795	0.00171427026672466
257	sqst5_del	zinc	median.TOF	ECA1380-ECA1377	-20.4738027077697	-31.7262829423174	-9.22132247322205	3.39585888742278e-07
258	sqst5_del	zinc	median.TOF	ECA838-ECA1377	5.80156554145253	-5.52097833072273	17.1241094136278	0.858221978516661
259	sqst5_del	zinc	median.TOF	ECA859-ECA1377	-73.3677528958584	-85.3370343242911	-61.3984714674256	0
260	sqst5_del	zinc	median.TOF	N2-ECA1377	-21.6574375103938	-32.9445604785205	-10.3703145422671	5.09489832545285e-08
261	sqst5_del	zinc	median.TOF	ECA1379-ECA1378	-5.9031691579628	-17.2677666628879	5.46142834696227	0.847272882160253
262	sqst5_del	zinc	median.TOF	ECA1380-ECA1378	-11.8152214008279	-23.1454130576456	-0.48502974401015	0.0325362635826645
263	sqst5_del	zinc	median.TOF	ECA838-ECA1378	14.4601468483944	3.06036916246254	25.8599245343262	0.00228436601177073
264	sqst5_del	zinc	median.TOF	ECA859-ECA1378	-64.7091715889165	-76.7515396892679	-52.6668034885651	0
265	sqst5_del	zinc	median.TOF	N2-ECA1378	-12.9988562034519	-24.363453708377	-1.63425869852687	0.0107154548004654
266	sqst5_del	zinc	median.TOF	ECA1380-ECA1379	-5.91205224286507	-17.0544272826688	5.23032279693869	0.828991796521673
267	sqst5_del	zinc	median.TOF	ECA838-ECA1379	20.3633160063572	9.15018933106766	31.5764426816467	3.62261207254022e-07
268	sqst5_del	zinc	median.TOF	ECA859-ECA1379	-58.8060024309537	-70.6718318588437	-46.9401730030637	0
269	sqst5_del	zinc	median.TOF	N2-ECA1379	-7.09568704548913	-18.2730460804477	4.0816719894694	0.614249011112932
270	sqst5_del	zinc	median.TOF	ECA838-ECA1380	26.2753682492222	15.0971136284256	37.4536228700189	4.51716442029237e-12
271	sqst5_del	zinc	median.TOF	ECA859-ECA1380	-52.8939501880886	-64.726831263425	-41.0610691127523	0
272	sqst5_del	zinc	median.TOF	N2-ECA1380	-1.18363480262407	-12.3260098424278	9.95874023717969	0.999999778052293
273	sqst5_del	zinc	median.TOF	ECA859-ECA838	-79.1693184373109	-91.0688462788473	-67.2697905957744	0
274	sqst5_del	zinc	median.TOF	N2-ECA838	-27.4590030518463	-38.6721297271358	-16.2458763765568	1.64201985342061e-13
275	sqst5_del	zinc	median.TOF	N2-ECA859	51.7103153854646	39.8444859575745	63.5761448133546	0
276	sqst5_del	zinc	q75.TOF	ECA1371-CB4856	22.6759688466525	11.2266608661873	34.1252768271178	1.49394437931605e-08
277	sqst5_del	zinc	q75.TOF	ECA1372-CB4856	24.5857299259841	13.4699897748008	35.7014700771675	1.13503428877948e-10
278	sqst5_del	zinc	q75.TOF	ECA1373-CB4856	5.82688491039644	-5.42868136814416	17.082451188937	0.850043364132903
279	sqst5_del	zinc	q75.TOF	ECA1377-CB4856	36.9442519258859	25.6886856473453	48.1998182044265	3.42947892306711e-13
280	sqst5_del	zinc	q75.TOF	ECA1378-CB4856	29.4210909744658	18.0123807002717	40.8298012486598	3.79252185211953e-13
281	sqst5_del	zinc	q75.TOF	ECA1379-CB4856	15.4417875434074	4.25768590027559	26.6258891865392	0.000487662950995338
282	sqst5_del	zinc	q75.TOF	ECA1380-CB4856	11.4424408603372	0.258339217205428	22.626542503469	0.0397782692168753
283	sqst5_del	zinc	q75.TOF	ECA838-CB4856	47.4026638718666	36.1832311256691	58.6220966180642	2.41473507855972e-13
284	sqst5_del	zinc	q75.TOF	ECA859-CB4856	-39.891054239667	-51.5590482237504	-28.2230602555836	3.05422354074381e-13
285	sqst5_del	zinc	q75.TOF	N2-CB4856	19.2988199931751	8.04325371463445	30.5543862717157	2.2823830284624e-06
286	sqst5_del	zinc	q75.TOF	ECA1372-ECA1371	1.90976107933156	-9.40211586879487	13.221638027458	0.999980874502957
287	sqst5_del	zinc	q75.TOF	ECA1373-ECA1371	-16.8490839362561	-28.2983919167213	-5.39977595579089	0.000126400120223913
288	sqst5_del	zinc	q75.TOF	ECA1377-ECA1371	14.2682830792334	2.81897509876813	25.7175910596986	0.00305013294070056
289	sqst5_del	zinc	q75.TOF	ECA1378-ECA1371	6.74512212781322	-4.85477231573344	18.3450165713599	0.732420891506139
290	sqst5_del	zinc	q75.TOF	ECA1379-ECA1371	-7.23418130324515	-18.613241481697	4.14487887520667	0.612147254952865
291	sqst5_del	zinc	q75.TOF	ECA1380-ECA1371	-11.2335279863153	-22.6125881647671	0.145532192136505	0.0565668482043948
292	sqst5_del	zinc	q75.TOF	ECA838-ECA1371	24.7266950252141	13.312907217156	36.1404828332721	3.06514147396797e-10
293	sqst5_del	zinc	q75.TOF	ECA859-ECA1371	-62.5670230863196	-74.4220205385981	-50.712025634041	2.41473507855972e-13
294	sqst5_del	zinc	q75.TOF	N2-ECA1371	-3.3771488534775	-14.8264568339427	8.07215912698773	0.997171239427168
295	sqst5_del	zinc	q75.TOF	ECA1373-ECA1372	-18.7588450155877	-29.874585166771	-7.64310486440431	3.6676997710039e-06
296	sqst5_del	zinc	q75.TOF	ECA1377-ECA1372	12.3585219999018	1.24278184871844	23.4742621510851	0.015453192091137
297	sqst5_del	zinc	q75.TOF	ECA1378-ECA1372	4.83536104848166	-6.43542317350172	16.1061452704651	0.951985614279859
298	sqst5_del	zinc	q75.TOF	ECA1379-ECA1372	-9.14394238257671	-20.1873130827711	1.89942831761773	0.214210784930873
299	sqst5_del	zinc	q75.TOF	ECA1380-ECA1372	-13.1432890656469	-24.1866597658413	-2.09991836545243	0.00616320175404883
300	sqst5_del	zinc	q75.TOF	ECA838-ECA1372	22.8169339458825	11.7377833464702	33.8960845452949	2.9755231611972e-09
301	sqst5_del	zinc	q75.TOF	ECA859-ECA1372	-64.4767841656511	-76.0099533081989	-52.9436150231033	2.41473507855972e-13
302	sqst5_del	zinc	q75.TOF	N2-ECA1372	-5.28690993280905	-16.4026500839924	5.8288302183743	0.90767216817927
303	sqst5_del	zinc	q75.TOF	ECA1377-ECA1373	31.1173670154895	19.8618007369489	42.3729332940301	3.40505401652536e-13
304	sqst5_del	zinc	q75.TOF	ECA1378-ECA1373	23.5942060640693	12.1854957898753	35.0029163382633	2.48538845060153e-09
305	sqst5_del	zinc	q75.TOF	ECA1379-ECA1373	9.61490263301096	-1.56919901012085	20.7990042761428	0.169596083770615
306	sqst5_del	zinc	q75.TOF	ECA1380-ECA1373	5.61555594994079	-5.56854569319101	16.7996575930726	0.873381996180381
307	sqst5_del	zinc	q75.TOF	ECA838-ECA1373	41.5757789614702	30.3563462152726	52.7952117076677	2.41806574763359e-13
308	sqst5_del	zinc	q75.TOF	ECA859-ECA1373	-45.7179391500634	-57.3859331341469	-34.04994516598	2.41473507855972e-13
309	sqst5_del	zinc	q75.TOF	N2-ECA1373	13.4719350827786	2.21636880423801	24.7275013613192	0.00567313005258907
310	sqst5_del	zinc	q75.TOF	ECA1378-ECA1377	-7.52316095142013	-18.9318712256142	3.88554932277389	0.557056634829319
311	sqst5_del	zinc	q75.TOF	ECA1379-ECA1377	-21.5024643824785	-32.6865660256103	-10.3183627393467	4.72040334598134e-08
312	sqst5_del	zinc	q75.TOF	ECA1380-ECA1377	-25.5018110655487	-36.6859127086805	-14.3177094224169	2.47747378168128e-11
313	sqst5_del	zinc	q75.TOF	ECA838-ECA1377	10.4584119459807	-0.761020800216821	21.6778446921783	0.0936431589985156
314	sqst5_del	zinc	q75.TOF	ECA859-ECA1377	-76.8353061655529	-88.5033001496363	-65.1673121814695	2.41473507855972e-13
315	sqst5_del	zinc	q75.TOF	N2-ECA1377	-17.6454319327108	-28.9009982112514	-6.38986565417024	2.76893731082639e-05
316	sqst5_del	zinc	q75.TOF	ECA1379-ECA1378	-13.9793034310584	-25.3175143760789	-2.64109248603783	0.00361505112104588
317	sqst5_del	zinc	q75.TOF	ECA1380-ECA1378	-17.9786501141285	-29.3168610591491	-6.64043916910799	2.06358671084317e-05
318	sqst5_del	zinc	q75.TOF	ECA838-ECA1378	17.9815728974008	6.60850958902479	29.3546362057769	2.22572002555044e-05
319	sqst5_del	zinc	q75.TOF	ECA859-ECA1378	-69.3121452141328	-81.1279389446651	-57.4963514836004	2.41473507855972e-13
320	sqst5_del	zinc	q75.TOF	N2-ECA1378	-10.1222709812907	-21.5309812554847	1.28643929290331	0.136635110981545
321	sqst5_del	zinc	q75.TOF	ECA1380-ECA1379	-3.99934668307016	-15.1115240969341	7.11283073079373	0.986252173308834
322	sqst5_del	zinc	q75.TOF	ECA838-ECA1379	31.9608763284592	20.813139855985	43.1086128009335	3.45834472170736e-13
323	sqst5_del	zinc	q75.TOF	ECA859-ECA1379	-55.3328417830744	-66.931912475414	-43.7337710907349	2.41473507855972e-13
324	sqst5_del	zinc	q75.TOF	N2-ECA1379	3.85703244976765	-7.32706919336415	15.0411340928995	0.990078055604883
325	sqst5_del	zinc	q75.TOF	ECA838-ECA1380	35.9602230115294	24.8124865390551	47.1079594840036	3.44058115331336e-13
326	sqst5_del	zinc	q75.TOF	ECA859-ECA1380	-51.3334951000042	-62.9325657923438	-39.7344244076647	2.41473507855972e-13
327	sqst5_del	zinc	q75.TOF	N2-ECA1380	7.85637913283782	-3.32772251029399	19.0404807759696	0.457543714756582
328	sqst5_del	zinc	q75.TOF	ECA859-ECA838	-87.2937181115336	-98.9268596695323	-75.6605765535349	2.41473507855972e-13
329	sqst5_del	zinc	q75.TOF	N2-ECA838	-28.1038438786916	-39.3232766248891	-16.884411132494	4.89386309254769e-13
330	sqst5_del	zinc	q75.TOF	N2-ECA859	59.1898742328421	47.5218802487586	70.8578682169255	2.41473507855972e-13
331	sqst5_del	zinc	q90.TOF	ECA1371-CB4856	30.572440209042	14.2328891500105	46.9119912680735	1.27667183491553e-07
332	sqst5_del	zinc	q90.TOF	ECA1372-CB4856	20.91943922362	4.68496675328556	37.1539116939544	0.00174894165507056
333	sqst5_del	zinc	q90.TOF	ECA1373-CB4856	2.35832441358402	-13.8253609104922	18.5420097376603	0.999995274342821
334	sqst5_del	zinc	q90.TOF	ECA1377-CB4856	41.1773449419767	24.8377938829453	57.5168960010082	3.34177130412172e-14
335	sqst5_del	zinc	q90.TOF	ECA1378-CB4856	31.3366650875775	14.997114028546	47.676216146609	5.16577686182629e-08
336	sqst5_del	zinc	q90.TOF	ECA1379-CB4856	25.1826838954583	9.09726264866129	41.2681051422554	2.86431441799406e-05
337	sqst5_del	zinc	q90.TOF	ECA1380-CB4856	14.7620227814436	-1.37199115156235	30.8960367144495	0.108623014108173
338	sqst5_del	zinc	q90.TOF	ECA838-CB4856	61.7047177781666	45.5707038451607	77.8387317111725	0
339	sqst5_del	zinc	q90.TOF	ECA859-CB4856	-39.8728930462115	-57.0346697664677	-22.7111163259553	8.94817553387384e-12
340	sqst5_del	zinc	q90.TOF	N2-CB4856	24.2317179015922	8.04803257751597	40.4154032256685	8.49473636078679e-05
341	sqst5_del	zinc	q90.TOF	ECA1372-ECA1371	-9.65300098542199	-25.8874734557564	6.58147148491244	0.704610240030563
342	sqst5_del	zinc	q90.TOF	ECA1373-ECA1371	-28.214115795458	-44.3978011195342	-12.0304304713817	1.36437535303013e-06
343	sqst5_del	zinc	q90.TOF	ECA1377-ECA1371	10.6049047329348	-5.73464632609672	26.9444557919662	0.581331598916524
344	sqst5_del	zinc	q90.TOF	ECA1378-ECA1371	0.764224878535499	-15.575326180496	17.103775937567	0.999999999933325
345	sqst5_del	zinc	q90.TOF	ECA1379-ECA1371	-5.38975631358366	-21.4751775603807	10.6956649332134	0.992075427610357
346	sqst5_del	zinc	q90.TOF	ECA1380-ECA1371	-15.8104174275984	-31.9444313606043	0.323596505407505	0.0606134094484507
347	sqst5_del	zinc	q90.TOF	ECA838-ECA1371	31.1322775691246	14.9982636361187	47.2662915021305	4.10165914566107e-08
348	sqst5_del	zinc	q90.TOF	ECA859-ECA1371	-70.4453332552535	-87.6071099755097	-53.2835565349973	0
349	sqst5_del	zinc	q90.TOF	N2-ECA1371	-6.34072230744975	-22.524407631526	9.84296301662651	0.974346080520559
350	sqst5_del	zinc	q90.TOF	ECA1373-ECA1372	-18.561114810036	-34.6387028831293	-2.48352673694269	0.00945472229698985
351	sqst5_del	zinc	q90.TOF	ECA1377-ECA1372	20.2579057183567	4.02343324802231	36.4923781886912	0.00298632537536314
352	sqst5_del	zinc	q90.TOF	ECA1378-ECA1372	10.4172258639575	-5.81724660637695	26.6516983342919	0.598449840376671
353	sqst5_del	zinc	q90.TOF	ECA1379-ECA1372	4.26324467183833	-11.7154268707606	20.2419162144372	0.998788911751867
354	sqst5_del	zinc	q90.TOF	ECA1380-ECA1372	-6.15741644217642	-22.1850043196388	9.87017143528596	0.977726884099916
355	sqst5_del	zinc	q90.TOF	ECA838-ECA1372	40.7852785545466	24.7576906770842	56.812866432009	0
356	sqst5_del	zinc	q90.TOF	ECA859-ECA1372	-60.7923322698315	-77.8540950092227	-43.7305695304403	0
357	sqst5_del	zinc	q90.TOF	N2-ECA1372	3.31227867797224	-12.765309395121	19.3898667510655	0.99987845248109
358	sqst5_del	zinc	q90.TOF	ECA1377-ECA1373	38.8190205283927	22.6353352043165	55.002705852469	1.47215573065296e-12
359	sqst5_del	zinc	q90.TOF	ECA1378-ECA1373	28.9783406739935	12.7946553499172	45.1620259980697	5.78175483934018e-07
360	sqst5_del	zinc	q90.TOF	ECA1379-ECA1373	22.8243594818743	6.89729074513137	38.7514282186172	0.000226329186544083
361	sqst5_del	zinc	q90.TOF	ECA1380-ECA1373	12.4036983678596	-3.57244470387256	28.3798414395917	0.302412182489008
362	sqst5_del	zinc	q90.TOF	ECA838-ECA1373	59.3463933645826	43.3702502928505	75.3225364363147	0
363	sqst5_del	zinc	q90.TOF	ECA859-ECA1373	-42.2312174597955	-59.2446627914723	-25.2177721281188	1.53543844305659e-13
364	sqst5_del	zinc	q90.TOF	N2-ECA1373	21.8733934880082	5.8470897180572	37.8996972579592	0.000611245217925882
365	sqst5_del	zinc	q90.TOF	ECA1378-ECA1377	-9.84067985439926	-26.1802309134307	6.49887120463222	0.687914664204446
366	sqst5_del	zinc	q90.TOF	ECA1379-ECA1377	-15.9946610465184	-32.0800822933155	0.0907602002786234	0.0528127899768598
367	sqst5_del	zinc	q90.TOF	ECA1380-ECA1377	-26.4153221605332	-42.5493360935391	-10.2813082275273	8.70601349367561e-06
368	sqst5_del	zinc	q90.TOF	ECA838-ECA1377	20.5273728361899	4.39335890318394	36.6613867691958	0.0021706019444816
369	sqst5_del	zinc	q90.TOF	ECA859-ECA1377	-81.0502379881883	-98.2120147084445	-63.8884612679321	0
370	sqst5_del	zinc	q90.TOF	N2-ECA1377	-16.9456270403845	-33.1293123644608	-0.76194171630825	0.0311258789639574
371	sqst5_del	zinc	q90.TOF	ECA1379-ECA1378	-6.15398119211916	-22.2394024389162	9.93144005467788	0.978388882085893
372	sqst5_del	zinc	q90.TOF	ECA1380-ECA1378	-16.5746423061339	-32.7086562391398	-0.440628373127993	0.0381223990870598
373	sqst5_del	zinc	q90.TOF	ECA838-ECA1378	30.3680526905891	14.2340387575832	46.502066623595	1.03045650123867e-07
374	sqst5_del	zinc	q90.TOF	ECA859-ECA1378	-71.209558133789	-88.3713348540452	-54.0477814135328	0
375	sqst5_del	zinc	q90.TOF	N2-ECA1378	-7.10494718598525	-23.2886325100615	9.07873813809101	0.944128874017973
376	sqst5_del	zinc	q90.TOF	ECA1380-ECA1379	-10.4206611140148	-26.297255631311	5.45593340328152	0.564254721865719
377	sqst5_del	zinc	q90.TOF	ECA838-ECA1379	36.5220338827083	20.645439365412	52.3986284000046	1.52466927971773e-11
378	sqst5_del	zinc	q90.TOF	ECA859-ECA1379	-65.0555769416699	-81.9755777712248	-48.1355761121149	0
379	sqst5_del	zinc	q90.TOF	N2-ECA1379	-0.950965993866094	-16.878034730609	14.9761027428768	0.999999999244076
380	sqst5_del	zinc	q90.TOF	ECA838-ECA1380	46.942694996723	31.0168706108345	62.8685193826116	0
381	sqst5_del	zinc	q90.TOF	ECA859-ECA1380	-54.6349158276551	-71.6011192030617	-37.6687124522485	0
382	sqst5_del	zinc	q90.TOF	N2-ECA1380	9.46969512014866	-6.50644795158345	25.4458381918808	0.708615730622738
383	sqst5_del	zinc	q90.TOF	ECA859-ECA838	-101.577610824378	-118.543814199785	-84.6114074489715	0
384	sqst5_del	zinc	q90.TOF	N2-ECA838	-37.4729998765744	-53.4491429483065	-21.4968568048423	5.30986365987474e-12
385	sqst5_del	zinc	q90.TOF	N2-ECA859	64.1046109478038	47.0911656161271	81.1180562794805	0
386	sqst5_del	zinc	mean.EXT	ECA1371-CB4856	64.4297610345063	37.3702150764802	91.4893069925323	2.75868217158859e-12
387	sqst5_del	zinc	mean.EXT	ECA1372-CB4856	75.4804803336234	48.7702215088977	102.190739158349	4.2588155224621e-13
388	sqst5_del	zinc	mean.EXT	ECA1373-CB4856	24.5326724437351	-2.01432309871268	51.0796679861829	0.100431784585762
389	sqst5_del	zinc	mean.EXT	ECA1377-CB4856	103.564076337909	76.5948640320291	130.53328864379	3.16524584320632e-13
390	sqst5_del	zinc	mean.EXT	ECA1378-CB4856	64.8482322807565	37.6962240488706	92.0002405126425	2.38453701228991e-12
391	sqst5_del	zinc	mean.EXT	ECA1379-CB4856	37.4990502783818	10.952054735934	64.0460458208296	0.00030661194143744
392	sqst5_del	zinc	mean.EXT	ECA1380-CB4856	25.0856565847864	-1.54207531156245	51.7133884811353	0.0857980274754918
393	sqst5_del	zinc	mean.EXT	ECA838-CB4856	110.51507849978	83.720440711275	137.309716288285	3.1641356201817e-13
394	sqst5_del	zinc	mean.EXT	ECA859-CB4856	-103.443153175802	-131.421715453271	-75.4645908983333	3.1685765122802e-13
395	sqst5_del	zinc	mean.EXT	N2-CB4856	45.1330840509913	18.4228252262655	71.843342875717	3.5264791614642e-06
396	sqst5_del	zinc	mean.EXT	ECA1372-ECA1371	11.0507192991172	-15.8392860443445	37.9407246425789	0.964130303354187
397	sqst5_del	zinc	mean.EXT	ECA1373-ECA1371	-39.8970885907711	-66.6249286310419	-13.1692485505003	9.11951171681524e-05
398	sqst5_del	zinc	mean.EXT	ECA1377-ECA1371	39.1343153034031	11.9870709996584	66.2815596071479	0.00019924182396569
399	sqst5_del	zinc	mean.EXT	ECA1378-ECA1371	0.418471246250281	-26.9103781973681	27.7473206898687	1
400	sqst5_del	zinc	mean.EXT	ECA1379-ECA1371	-26.9307107561245	-53.6585507963953	-0.202870715853649	0.0464180184442021
401	sqst5_del	zinc	mean.EXT	ECA1380-ECA1371	-39.3441044497198	-66.1521362094629	-12.5360726899768	0.000134246174712249
402	sqst5_del	zinc	mean.EXT	ECA838-ECA1371	46.0853174652737	19.1114954315919	73.0591394989555	2.53581737563735e-06
403	sqst5_del	zinc	mean.EXT	ECA859-ECA1371	-167.872914210309	-196.023125719315	-139.722702701303	3.1641356201817e-13
404	sqst5_del	zinc	mean.EXT	N2-ECA1371	-19.296676983515	-46.1866823269767	7.5933283599467	0.423627110913772
405	sqst5_del	zinc	mean.EXT	ECA1373-ECA1372	-50.9478078898883	-77.3219682034911	-24.5736475762856	3.93045243018975e-08
406	sqst5_del	zinc	mean.EXT	ECA1377-ECA1372	28.0835960042859	1.28449578960493	54.882696218967	0.0308518283185558
407	sqst5_del	zinc	mean.EXT	ECA1378-ECA1372	-10.6322480528669	-37.6152966378818	16.3508005321481	0.97328500377026
408	sqst5_del	zinc	mean.EXT	ECA1379-ECA1372	-37.9814300552416	-64.3555903688444	-11.6072697416389	0.000203647365605186
409	sqst5_del	zinc	mean.EXT	ECA1380-ECA1372	-50.394823748837	-76.8502478781287	-23.9393996195453	6.64386159421326e-08
410	sqst5_del	zinc	mean.EXT	ECA838-ECA1372	35.0345981661565	8.41118790124021	61.6580084310728	0.00120834716212204
411	sqst5_del	zinc	mean.EXT	ECA859-ECA1372	-178.923633509426	-206.73825748731	-151.109009531542	3.1641356201817e-13
412	sqst5_del	zinc	mean.EXT	N2-ECA1372	-30.3473962826322	-56.885883172444	-3.80890939282037	0.0107476575026932
413	sqst5_del	zinc	mean.EXT	ECA1377-ECA1373	79.0314038941743	52.3950224176407	105.667785370708	4.18109991073834e-13
414	sqst5_del	zinc	mean.EXT	ECA1378-ECA1373	40.3155598370214	13.4941140000017	67.1370056740411	7.75545864993843e-05
415	sqst5_del	zinc	mean.EXT	ECA1379-ECA1373	12.9663778346467	-13.2424256118009	39.1751812810943	0.883630305042287
416	sqst5_del	zinc	mean.EXT	ECA1380-ECA1373	0.552984141051294	-25.7375942418526	26.8435625239552	1
417	sqst5_del	zinc	mean.EXT	ECA838-ECA1373	85.9824060560448	59.5227949481514	112.442017163938	4.17443857259059e-13
418	sqst5_del	zinc	mean.EXT	ECA859-ECA1373	-127.975825619537	-155.633706103732	-100.317945135343	3.1641356201817e-13
419	sqst5_del	zinc	mean.EXT	N2-ECA1373	20.6004116072561	-5.77374870634659	46.9745719208589	0.293628201415414
420	sqst5_del	zinc	mean.EXT	ECA1378-ECA1377	-38.7158440571528	-65.9552529504655	-11.4764351638402	0.00026941674743719
421	sqst5_del	zinc	mean.EXT	ECA1379-ECA1377	-66.0650260595276	-92.7014075360612	-39.428644582994	6.59028387417493e-13
422	sqst5_del	zinc	mean.EXT	ECA1380-ECA1377	-78.478419753123	-105.195267467187	-51.7615720390585	4.22439860869872e-13
423	sqst5_del	zinc	mean.EXT	ECA838-ECA1377	6.95100216187056	-19.9321981693745	33.8342024931156	0.999076571617202
424	sqst5_del	zinc	mean.EXT	ECA859-ECA1377	-207.007229513712	-235.070618349469	-178.943840677955	3.1641356201817e-13
425	sqst5_del	zinc	mean.EXT	N2-ECA1377	-58.4309922869181	-85.2300925015991	-31.6318920722371	2.24962160011444e-10
426	sqst5_del	zinc	mean.EXT	ECA1379-ECA1378	-27.3491820023747	-54.1706278393944	-0.527736165355016	0.0411680596351613
427	sqst5_del	zinc	mean.EXT	ECA1380-ECA1378	-39.7625756959701	-66.6639342193101	-12.8612171726302	0.000114343057031729
428	sqst5_del	zinc	mean.EXT	ECA838-ECA1378	45.6668462190234	18.6002690679573	72.7334233700895	3.68526683003356e-06
429	sqst5_del	zinc	mean.EXT	ECA859-ECA1378	-168.291385456559	-196.530488338408	-140.05228257471	3.1641356201817e-13
430	sqst5_del	zinc	mean.EXT	N2-ECA1378	-19.7151482297653	-46.6981968147802	7.26790035524968	0.39516656359328
431	sqst5_del	zinc	mean.EXT	ECA1380-ECA1379	-12.4133936935954	-38.7039720764993	13.8771846893085	0.911677728563005
432	sqst5_del	zinc	mean.EXT	ECA838-ECA1379	73.0160282213981	46.5564171135048	99.4756393292915	4.16555678839359e-13
433	sqst5_del	zinc	mean.EXT	ECA859-ECA1379	-140.942203454184	-168.600083938379	-113.28432296999	3.1641356201817e-13
434	sqst5_del	zinc	mean.EXT	N2-ECA1379	7.63403377260946	-18.7401265409933	34.0081940862122	0.997583775798224
435	sqst5_del	zinc	mean.EXT	ECA838-ECA1380	85.4294219149935	58.8888086290492	111.970035200938	4.18554080283684e-13
436	sqst5_del	zinc	mean.EXT	ECA859-ECA1380	-128.528809760589	-156.264193055057	-100.79342646612	3.1641356201817e-13
437	sqst5_del	zinc	mean.EXT	N2-ECA1380	20.0474274662048	-6.40799666308683	46.5028515954965	0.338663316714425
438	sqst5_del	zinc	mean.EXT	ECA859-ECA838	-213.958231675582	-241.853894327049	-186.062569024116	3.1641356201817e-13
439	sqst5_del	zinc	mean.EXT	N2-ECA838	-65.3819944487887	-92.005404713705	-38.7585841838724	8.31335000839317e-13
440	sqst5_del	zinc	mean.EXT	N2-ECA859	148.576237226794	120.76161324891	176.390861204678	3.1641356201817e-13
441	sqst5_del	zinc	q10.EXT	ECA1371-CB4856	12.356816668323	-20.503545807638	45.2171791442839	0.980945463909757
442	sqst5_del	zinc	q10.EXT	ECA1372-CB4856	19.8459797866643	-12.6797514859026	52.3717110592312	0.670399994266969
443	sqst5_del	zinc	q10.EXT	ECA1373-CB4856	49.5638789806843	17.0381477081174	82.0896102532512	5.59879664755458e-05
444	sqst5_del	zinc	q10.EXT	ECA1377-CB4856	37.2735326497678	4.85426886833419	69.6927964312013	0.00999631996057659
445	sqst5_del	zinc	q10.EXT	ECA1378-CB4856	16.4539754030716	-15.8612134266984	48.7691642328417	0.863098630691455
446	sqst5_del	zinc	q10.EXT	ECA1379-CB4856	47.0657515756151	15.0492272027685	79.0822759484617	0.000129421441954602
447	sqst5_del	zinc	q10.EXT	ECA1380-CB4856	49.5962636079736	17.579739235127	81.6127879808202	3.74057407185324e-05
448	sqst5_del	zinc	q10.EXT	ECA838-CB4856	15.7394208910042	-16.3744741028724	47.8533158848807	0.889762207755968
449	sqst5_del	zinc	q10.EXT	ECA859-CB4856	-76.1468675853877	-110.029382965911	-42.2643522048641	5.16041653852994e-11
450	sqst5_del	zinc	q10.EXT	N2-CB4856	6.30401554886637	-26.0111732809037	38.6192043786364	0.999926367226853
451	sqst5_del	zinc	q10.EXT	ECA1372-ECA1371	7.48916311834133	-25.4762422748373	40.45456851152	0.999705226586437
452	sqst5_del	zinc	q10.EXT	ECA1373-ECA1371	37.2070623123613	4.24165691918269	70.17246770554	0.0127601288129559
453	sqst5_del	zinc	q10.EXT	ECA1377-ECA1371	24.9167159814448	-7.94364649451618	57.7770784574058	0.337689605507688
454	sqst5_del	zinc	q10.EXT	ECA1378-ECA1371	4.09715873474865	-28.660530240896	36.8548477103933	0.999998913984785
455	sqst5_del	zinc	q10.EXT	ECA1379-ECA1371	34.7089349072921	2.24583907774354	67.1720307368407	0.0246589099482026
456	sqst5_del	zinc	q10.EXT	ECA1380-ECA1371	37.2394469396507	4.7763511101021	69.7025427691993	0.0103054788645475
457	sqst5_del	zinc	q10.EXT	ECA838-ECA1371	3.38260422268122	-29.1765267485088	35.9417351938712	0.999999821517827
458	sqst5_del	zinc	q10.EXT	ECA859-ECA1371	-88.5036842537106	-122.808488675727	-54.1988798316943	6.12954131895549e-13
459	sqst5_del	zinc	q10.EXT	N2-ECA1371	-6.05280111945658	-38.8104900951012	26.704887856188	0.999955475043774
460	sqst5_del	zinc	q10.EXT	ECA1373-ECA1372	29.71789919402	-2.91395220151537	62.3497505895554	0.112607708537555
461	sqst5_del	zinc	q10.EXT	ECA1377-ECA1372	17.4275528631035	-15.0981784094634	49.9532841356704	0.820092808453971
462	sqst5_del	zinc	q10.EXT	ECA1378-ECA1372	-3.39200438359268	-35.8140024680532	29.0299937008679	0.99999980888414
463	sqst5_del	zinc	q10.EXT	ECA1379-ECA1372	27.2197717889508	-4.90455487484322	59.3440984527448	0.186149268427468
464	sqst5_del	zinc	q10.EXT	ECA1380-ECA1372	29.7502838213094	-2.37404284248466	61.8746104851034	0.0987284911966454
465	sqst5_del	zinc	q10.EXT	ECA838-ECA1372	-4.10655889566011	-36.3279304115158	28.1148126201956	0.999998697408947
466	sqst5_del	zinc	q10.EXT	ECA859-ECA1372	-95.9928473720519	-129.977246428038	-62.0084483160662	5.78759262737094e-13
467	sqst5_del	zinc	q10.EXT	N2-ECA1372	-13.5419642377979	-45.9639623222584	18.8800338466626	0.959911318962477
468	sqst5_del	zinc	q10.EXT	ECA1377-ECA1373	-12.2903463309165	-44.8160776034835	20.2353849416504	0.980256594445532
469	sqst5_del	zinc	q10.EXT	ECA1378-ECA1373	-33.1099035776127	-65.5319016620732	-0.687905493152165	0.0405370954941315
470	sqst5_del	zinc	q10.EXT	ECA1379-ECA1373	-2.49812740506922	-34.6224540688632	29.6261992587248	0.999999989651174
471	sqst5_del	zinc	q10.EXT	ECA1380-ECA1373	0.0323846272893391	-32.0919420365047	32.1567112910834	1
472	sqst5_del	zinc	q10.EXT	ECA838-ECA1373	-33.8244580896801	-66.0458296055358	-1.60308657382442	0.0302726450655527
473	sqst5_del	zinc	q10.EXT	ECA859-ECA1373	-125.710746566072	-159.695145622058	-91.7263475100862	4.7661874447158e-13
474	sqst5_del	zinc	q10.EXT	N2-ECA1373	-43.2598634318179	-75.6818615162784	-10.8378653473574	0.000938879795293723
475	sqst5_del	zinc	q10.EXT	ECA1378-ECA1377	-20.8195572466962	-53.1347460764662	11.4956315830739	0.592418750673608
476	sqst5_del	zinc	q10.EXT	ECA1379-ECA1377	9.79221892584731	-22.2243054469993	41.8087432986939	0.996187570422213
477	sqst5_del	zinc	q10.EXT	ECA1380-ECA1377	12.3227309582059	-19.6937934146407	44.3392553310525	0.977425368236768
478	sqst5_del	zinc	q10.EXT	ECA838-ECA1377	-21.5341117587636	-53.6480067526402	10.579783235113	0.531101569688055
479	sqst5_del	zinc	q10.EXT	ECA859-ECA1377	-113.420400235155	-147.302915615679	-79.5378848546318	5.64992497231742e-13
480	sqst5_del	zinc	q10.EXT	N2-ECA1377	-30.9695171009014	-63.2847059306714	1.34567172886866	0.0740846642909399
481	sqst5_del	zinc	q10.EXT	ECA1379-ECA1378	30.6117761725435	-1.29935978170617	62.5229121267931	0.0734611178512288
482	sqst5_del	zinc	q10.EXT	ECA1380-ECA1378	33.142288204902	1.23115225065238	65.0534241591517	0.0339836049069286
483	sqst5_del	zinc	q10.EXT	ECA838-ECA1378	-0.71455451206743	-32.7233816797606	31.2942726556258	1
484	sqst5_del	zinc	q10.EXT	ECA859-ECA1378	-92.6008429884593	-126.383791549604	-58.8178944273147	5.73541214521356e-13
485	sqst5_del	zinc	q10.EXT	N2-ECA1378	-10.1499598542052	-42.3607374616648	22.0608177532544	0.995140976900109
486	sqst5_del	zinc	q10.EXT	ECA1380-ECA1379	2.53051203235856	-29.0781418729249	34.139165937642	0.999999986212491
487	sqst5_del	zinc	q10.EXT	ECA838-ECA1379	-31.3263306846109	-63.0336077746519	0.380946405430102	0.0561494597353213
488	sqst5_del	zinc	q10.EXT	ECA859-ECA1379	-123.212619161003	-156.709992450536	-89.7152458714696	4.76840789076505e-13
489	sqst5_del	zinc	q10.EXT	N2-ECA1379	-40.7617360267487	-72.6728719809984	-8.85060007249906	0.00203082735476934
490	sqst5_del	zinc	q10.EXT	ECA838-ECA1380	-33.8568427169695	-65.5641198070105	-2.14956562692845	0.0250268644817695
491	sqst5_del	zinc	q10.EXT	ECA859-ECA1380	-125.743131193361	-159.240504482894	-92.2457579038282	4.7617465526173e-13
492	sqst5_del	zinc	q10.EXT	N2-ECA1380	-43.2922480591073	-75.2033840133569	-11.3811121048576	0.000686518404935277
493	sqst5_del	zinc	q10.EXT	ECA859-ECA838	-91.8862884763918	-125.4767400372	-58.295836915584	5.67879077095768e-13
494	sqst5_del	zinc	q10.EXT	N2-ECA838	-9.4354053421378	-41.444232509831	22.5734218255554	0.99718699711009
495	sqst5_del	zinc	q10.EXT	N2-ECA859	82.450883134254	48.6679345731094	116.233831695399	1.1634027075047e-12
496	sqst5_del	zinc	q25.EXT	ECA1371-CB4856	32.2540304274558	-7.23590351542455	71.7439643703362	0.231832411887268
497	sqst5_del	zinc	q25.EXT	ECA1372-CB4856	45.6260500586085	6.84191806130922	84.4101820559077	0.00727749644848263
498	sqst5_del	zinc	q25.EXT	ECA1373-CB4856	26.1545986241724	-12.9707898917637	65.2799871401085	0.536006780775351
499	sqst5_del	zinc	q25.EXT	ECA1377-CB4856	76.8444927777836	37.7191042618474	115.96988129372	2.05997932045676e-08
500	sqst5_del	zinc	q25.EXT	ECA1378-CB4856	45.148989516222	5.53193988021025	84.7660391522337	0.0112420520024068
501	sqst5_del	zinc	q25.EXT	ECA1379-CB4856	51.6314843662423	12.3872856646364	90.8756830678482	0.00121226170977562
502	sqst5_del	zinc	q25.EXT	ECA1380-CB4856	35.601095567614	-3.64310313399189	74.8452942692199	0.116012041329115
503	sqst5_del	zinc	q25.EXT	ECA838-CB4856	57.9963812513593	19.1009430035689	96.8918194991497	9.34055583950988e-05
504	sqst5_del	zinc	q25.EXT	ECA859-CB4856	-118.594383208617	-159.665389739207	-77.5233766780271	0
505	sqst5_del	zinc	q25.EXT	N2-CB4856	17.6275400483362	-21.2678981994542	56.5229782961266	0.931500179502439
506	sqst5_del	zinc	q25.EXT	ECA1372-ECA1371	13.3720196311527	-25.0106111729399	51.7546504352452	0.989278985772684
507	sqst5_del	zinc	q25.EXT	ECA1373-ECA1371	-6.09943180328341	-44.8268572170944	32.6279936105276	0.999990097899328
508	sqst5_del	zinc	q25.EXT	ECA1377-ECA1371	44.5904623503277	5.86303693651678	83.3178877641387	0.00980067155835529
509	sqst5_del	zinc	q25.EXT	ECA1378-ECA1371	12.8949590887662	-26.3291161013713	52.1190342789036	0.993184186600469
510	sqst5_del	zinc	q25.EXT	ECA1379-ECA1371	19.3774539387865	-19.4699988012642	58.2249066788371	0.878076549043937
511	sqst5_del	zinc	q25.EXT	ECA1380-ECA1371	3.3470651401582	-35.5003875998925	42.1945178802089	0.999999971587342
512	sqst5_del	zinc	q25.EXT	ECA838-ECA1371	25.7423508239035	-12.7527471646329	64.2374488124399	0.535456049975775
513	sqst5_del	zinc	q25.EXT	ECA859-ECA1371	-150.848413636073	-191.540489401449	-110.156337870697	0
514	sqst5_del	zinc	q25.EXT	N2-ECA1371	-14.6264903791196	-53.1215883676561	23.8686076094168	0.979455403405688
515	sqst5_del	zinc	q25.EXT	ECA1373-ECA1372	-19.4714514344361	-57.4789176898071	18.536014820935	0.858431317574033
516	sqst5_del	zinc	q25.EXT	ECA1377-ECA1372	31.2184427191751	-6.78902353619597	69.2259089745461	0.224507620051786
517	sqst5_del	zinc	q25.EXT	ECA1378-ECA1372	-0.477060542386523	-38.9904619306363	38.0363408458632	1
518	sqst5_del	zinc	q25.EXT	ECA1379-ECA1372	6.00543430763381	-32.1243256753683	44.1351942906359	0.999990095822024
519	sqst5_del	zinc	q25.EXT	ECA1380-ECA1372	-10.0249544909945	-48.1547144739966	28.1048054920076	0.998933606432674
520	sqst5_del	zinc	q25.EXT	ECA838-ECA1372	12.3703311927508	-25.4003794322546	50.1410418177562	0.993385389920521
521	sqst5_del	zinc	q25.EXT	ECA859-ECA1372	-164.220433267225	-204.2279205923	-124.212945942151	0
522	sqst5_del	zinc	q25.EXT	N2-ECA1372	-27.9985100102723	-65.7692206352777	9.77220061473312	0.372604873428556
523	sqst5_del	zinc	q25.EXT	ECA1377-ECA1373	50.6898941536111	12.3342606313737	89.0455276758486	0.00111766474217589
524	sqst5_del	zinc	q25.EXT	ECA1378-ECA1373	18.9943908920496	-19.862644741558	57.8514265256572	0.891476713966479
525	sqst5_del	zinc	q25.EXT	ECA1379-ECA1373	25.4768857420699	-12.9999349179114	63.9537064020512	0.550817196564614
526	sqst5_del	zinc	q25.EXT	ECA1380-ECA1373	9.4464969434416	-29.0303237165397	47.9233176034229	0.999413108419768
527	sqst5_del	zinc	q25.EXT	ECA838-ECA1373	31.8417826271869	-6.27925766366709	69.9628229180409	0.203356948204227
528	sqst5_del	zinc	q25.EXT	ECA859-ECA1373	-144.748981832789	-185.087377609084	-104.410586056495	0
529	sqst5_del	zinc	q25.EXT	N2-ECA1373	-8.52705857583623	-46.6480988666902	29.5939817150178	0.999743793479194
530	sqst5_del	zinc	q25.EXT	ECA1378-ECA1377	-31.6955032615616	-70.5525388951692	7.16153237204601	0.233555201381196
531	sqst5_del	zinc	q25.EXT	ECA1379-ECA1377	-25.2130084115413	-63.6898290715225	13.26381224844	0.566830166015299
532	sqst5_del	zinc	q25.EXT	ECA1380-ECA1377	-41.2433972101695	-79.7202178701508	-2.76657655018827	0.0239480225284723
533	sqst5_del	zinc	q25.EXT	ECA838-ECA1377	-18.8481115264243	-56.9691518172782	19.2729287644297	0.884076558500382
534	sqst5_del	zinc	q25.EXT	ECA859-ECA1377	-195.438875986401	-235.777271762695	-155.100480210106	0
535	sqst5_del	zinc	q25.EXT	N2-ECA1377	-59.2169527294474	-97.3379930203014	-21.0959124385934	3.48144653311566e-05
536	sqst5_del	zinc	q25.EXT	ECA1379-ECA1378	6.48249485002033	-32.494168981555	45.4591586815956	0.999983413526781
537	sqst5_del	zinc	q25.EXT	ECA1380-ECA1378	-9.54789394860796	-48.5245577801833	29.4287698829673	0.999424520175865
538	sqst5_del	zinc	q25.EXT	ECA838-ECA1378	12.8473917351373	-25.7780960701472	51.4728795404218	0.992525185575817
539	sqst5_del	zinc	q25.EXT	ECA859-ECA1378	-163.743372724839	-204.558820402701	-122.927925046977	0
540	sqst5_del	zinc	q25.EXT	N2-ECA1378	-27.5214494678858	-66.1469372731703	11.1040383373987	0.434995481903447
541	sqst5_del	zinc	q25.EXT	ECA1380-ECA1379	-16.0303887986283	-54.6280161001677	22.5672385029111	0.961449610956612
542	sqst5_del	zinc	q25.EXT	ECA838-ECA1379	6.364896885117	-31.8780739469861	44.6078677172201	0.99998330424546
543	sqst5_del	zinc	q25.EXT	ECA859-ECA1379	-170.225867574859	-210.679511156287	-129.772223993432	0
544	sqst5_del	zinc	q25.EXT	N2-ECA1379	-34.0039443179061	-72.2469151500093	4.23902651419701	0.134558733001803
545	sqst5_del	zinc	q25.EXT	ECA838-ECA1380	22.3952856837453	-15.8476851483578	60.6382565158484	0.723868598494514
546	sqst5_del	zinc	q25.EXT	ECA859-ECA1380	-154.195478776231	-194.649122357658	-113.741835194803	0
547	sqst5_del	zinc	q25.EXT	N2-ECA1380	-17.9735555192778	-56.216526351381	20.2694153128253	0.914152160357215
548	sqst5_del	zinc	q25.EXT	ECA859-ECA838	-176.590764459976	-216.706163794518	-136.475365125435	0
549	sqst5_del	zinc	q25.EXT	N2-ECA838	-40.3688412030231	-78.2538356311822	-2.48384677486407	0.0256260097379881
550	sqst5_del	zinc	q25.EXT	N2-ECA859	136.221923256953	96.1065239224118	176.337322591494	0
551	sqst5_del	zinc	median.EXT	ECA1371-CB4856	71.0184392480521	41.2381367065198	100.798741789584	2.49222864567855e-12
552	sqst5_del	zinc	median.EXT	ECA1372-CB4856	81.0365248498218	51.8503247888725	110.222724910771	3.28403970684121e-13
553	sqst5_del	zinc	median.EXT	ECA1373-CB4856	1.59392558551647	-27.5009697647978	30.6888209358307	0.999999999678365
554	sqst5_del	zinc	median.EXT	ECA1377-CB4856	104.847723473667	75.4726139968167	134.222832950517	2.41584530158434e-13
555	sqst5_del	zinc	median.EXT	ECA1378-CB4856	68.9044244085281	39.4315605534134	98.3772882636428	6.80655531937191e-12
556	sqst5_del	zinc	median.EXT	ECA1379-CB4856	28.387416549664	-0.618179985444922	57.3930130847729	0.0613359796208031
557	sqst5_del	zinc	median.EXT	ECA1380-CB4856	19.2821779831484	-9.72341855196048	48.2877745182574	0.54457057245633
558	sqst5_del	zinc	median.EXT	ECA838-CB4856	99.7914456323222	70.6965502820079	128.886340982636	2.89879231729628e-13
559	sqst5_del	zinc	median.EXT	ECA859-CB4856	-133.93911916216	-164.406610787279	-103.471627537041	2.32258656751583e-13
560	sqst5_del	zinc	median.EXT	N2-CB4856	45.6843699091096	16.4981698481603	74.8705699700589	2.8799014798131e-05
561	sqst5_del	zinc	median.EXT	ECA1372-ECA1371	10.0180856017697	-19.5758941354336	39.6120653389731	0.99141269495291
562	sqst5_del	zinc	median.EXT	ECA1373-ECA1371	-69.4245136625356	-98.9284506563333	-39.9205766687379	4.88120655006696e-12
563	sqst5_del	zinc	median.EXT	ECA1377-ECA1371	33.829284225615	4.04898168408274	63.6095867671473	0.0117341564680192
564	sqst5_del	zinc	median.EXT	ECA1378-ECA1371	-2.11401483952398	-31.9907460280321	27.7627163489841	0.999999995930045
565	sqst5_del	zinc	median.EXT	ECA1379-ECA1371	-42.6310226983881	-72.0469026452088	-13.2151427515673	0.000177577668317275
566	sqst5_del	zinc	median.EXT	ECA1380-ECA1371	-51.7362612649036	-81.1521412117244	-22.3203813180829	1.03455734790092e-06
567	sqst5_del	zinc	median.EXT	ECA838-ECA1371	28.7730063842701	-0.730930609527601	58.2769433780679	0.0633669548998979
568	sqst5_del	zinc	median.EXT	ECA859-ECA1371	-204.957558410212	-235.815902640176	-174.099214180248	2.32258656751583e-13
569	sqst5_del	zinc	median.EXT	N2-ECA1371	-25.3340693389425	-54.9280490761458	4.25991039826088	0.174352785752603
570	sqst5_del	zinc	median.EXT	ECA1373-ECA1372	-79.4425992643053	-108.346753856103	-50.5384446725075	3.27737836869346e-13
571	sqst5_del	zinc	median.EXT	ECA1377-ECA1372	23.8111986238453	-5.37500143710395	52.9973986847946	0.233284318278884
572	sqst5_del	zinc	median.EXT	ECA1378-ECA1372	-12.1321004412937	-41.4166854826245	17.1524846000371	0.962080533126016
573	sqst5_del	zinc	median.EXT	ECA1379-ECA1372	-52.6491083001578	-81.4633729546363	-23.8348436456793	2.93511219995324e-07
574	sqst5_del	zinc	median.EXT	ECA1380-ECA1372	-61.7543468666734	-90.5686115211519	-32.9400822121948	5.0534731954599e-10
575	sqst5_del	zinc	median.EXT	ECA838-ECA1372	18.7549207825004	-10.1492338092974	47.6590753742982	0.581696892213744
576	sqst5_del	zinc	median.EXT	ECA859-ECA1372	-214.975644011982	-245.261040874951	-184.690247149013	2.32258656751583e-13
577	sqst5_del	zinc	median.EXT	N2-ECA1372	-35.3521549407122	-64.3482148664773	-6.35609501494707	0.00430003639214416
578	sqst5_del	zinc	median.EXT	ECA1377-ECA1373	103.253797888151	74.1589025378364	132.348693238465	2.46136444559397e-13
579	sqst5_del	zinc	median.EXT	ECA1378-ECA1373	67.3104988230116	38.1169107857231	96.5040868603002	1.39657174713648e-11
580	sqst5_del	zinc	median.EXT	ECA1379-ECA1373	26.7934909641475	-1.92828664494754	55.5152685732426	0.0930768842406385
581	sqst5_del	zinc	median.EXT	ECA1380-ECA1373	17.688252397632	-11.0335252114631	46.410030006727	0.657628503074173
582	sqst5_del	zinc	median.EXT	ECA838-ECA1373	98.1975200468057	69.3855639501689	127.009476143443	2.9920510513648e-13
583	sqst5_del	zinc	median.EXT	ECA859-ECA1373	-135.533044747676	-165.730460607241	-105.335628888111	2.32258656751583e-13
584	sqst5_del	zinc	median.EXT	N2-ECA1373	44.0904443235931	15.1862897317953	72.9945989153909	5.46372091714264e-05
585	sqst5_del	zinc	median.EXT	ECA1378-ECA1377	-35.943299065139	-65.4161629202537	-6.47043521002432	0.00428207127607372
586	sqst5_del	zinc	median.EXT	ECA1379-ECA1377	-76.4603069240031	-105.465903459112	-47.4547103888942	3.41726646979623e-13
587	sqst5_del	zinc	median.EXT	ECA1380-ECA1377	-85.5655454905187	-114.571142025628	-56.5599489554098	3.3451019731956e-13
588	sqst5_del	zinc	median.EXT	ECA838-ECA1377	-5.05627784134489	-34.1511731916592	24.0386175089694	0.999974895171814
589	sqst5_del	zinc	median.EXT	ECA859-ECA1377	-238.786842635827	-269.254334260946	-208.319351010708	2.32258656751583e-13
590	sqst5_del	zinc	median.EXT	N2-ECA1377	-59.1633535645575	-88.3495536255068	-29.9771535036083	5.79835834901843e-09
591	sqst5_del	zinc	median.EXT	ECA1379-ECA1378	-40.5170078588641	-69.621599891784	-11.4124158259442	0.000413464011214892
592	sqst5_del	zinc	median.EXT	ECA1380-ECA1378	-49.6222464253797	-78.7268384582995	-20.5176543924598	2.70426197668261e-06
593	sqst5_del	zinc	median.EXT	ECA838-ECA1378	30.8870212237941	1.69343318650555	60.0806092610827	0.0277639344378108
594	sqst5_del	zinc	median.EXT	ECA859-ECA1378	-202.843543570688	-233.405295696047	-172.281791445329	2.32258656751583e-13
595	sqst5_del	zinc	median.EXT	N2-ECA1378	-23.2200544994185	-52.5046395407493	6.06453054191228	0.272126272669095
596	sqst5_del	zinc	median.EXT	ECA1380-ECA1379	-9.10523856651556	-37.7365536592265	19.5260765261954	0.99476701760899
597	sqst5_del	zinc	median.EXT	ECA838-ECA1379	71.4040290826582	42.6822514735631	100.125806691753	5.45896661208189e-13
598	sqst5_del	zinc	median.EXT	ECA859-ECA1379	-162.326535711824	-192.437922586348	-132.215148837299	2.32258656751583e-13
599	sqst5_del	zinc	median.EXT	N2-ECA1379	17.2969533594456	-11.517311295033	46.1112180139241	0.692211920051356
600	sqst5_del	zinc	median.EXT	ECA838-ECA1380	80.5092676491738	51.7874900400787	109.231045258269	3.36397576461422e-13
601	sqst5_del	zinc	median.EXT	ECA859-ECA1380	-153.221297145308	-183.332684019833	-123.109910270784	2.32258656751583e-13
602	sqst5_del	zinc	median.EXT	N2-ECA1380	26.4021919259611	-2.41207272851739	55.2164565804397	0.107401998303359
603	sqst5_del	zinc	median.EXT	ECA859-ECA838	-233.730564794482	-263.927980654047	-203.533148934917	2.32258656751583e-13
604	sqst5_del	zinc	median.EXT	N2-ECA838	-54.1070757232126	-83.0112303150104	-25.2029211314148	1.2576480967752e-07
605	sqst5_del	zinc	median.EXT	N2-ECA859	179.623489071269	149.338092208301	209.908885934238	2.32258656751583e-13
606	sqst5_del	zinc	q75.EXT	ECA1371-CB4856	75.9243652802618	47.4786600344156	104.370070526108	3.41615624677161e-13
607	sqst5_del	zinc	q75.EXT	ECA1372-CB4856	76.3987298312288	48.3225610006675	104.47489866179	3.36508598763885e-13
608	sqst5_del	zinc	q75.EXT	ECA1373-CB4856	2.4792478224097	-25.5969210081516	30.555416652971	0.99999996376016
609	sqst5_del	zinc	q75.EXT	ECA1377-CB4856	110.55402770525	82.3886316465378	138.719423763963	2.41473507855972e-13
610	sqst5_del	zinc	q75.EXT	ECA1378-CB4856	93.783727116149	65.4336379567936	122.133816275504	3.39506200930373e-13
611	sqst5_del	zinc	q75.EXT	ECA1379-CB4856	39.2466364389455	11.257709658936	67.235563218955	0.000357019574730888
612	sqst5_del	zinc	q75.EXT	ECA1380-CB4856	24.5230484755205	-3.46587830448895	52.51197525553	0.149248120645297
613	sqst5_del	zinc	q75.EXT	ECA838-CB4856	135.119544134247	106.954148075534	163.284940192959	2.41473507855972e-13
614	sqst5_del	zinc	q75.EXT	ECA859-CB4856	-116.874179491508	-146.294457394823	-87.4539015881929	2.41473507855972e-13
615	sqst5_del	zinc	q75.EXT	N2-CB4856	67.3796008716313	39.4759977129187	95.283204030344	1.41275879883551e-12
616	sqst5_del	zinc	q75.EXT	ECA1372-ECA1371	0.474364550967035	-27.6983500465356	28.6470791484697	1
617	sqst5_del	zinc	q75.EXT	ECA1373-ECA1371	-73.4451174578521	-101.617832055355	-45.2724028603494	3.62265772935189e-13
618	sqst5_del	zinc	q75.EXT	ECA1377-ECA1371	34.6296624249885	6.36802541057806	62.8912994393989	0.00398134415193907
619	sqst5_del	zinc	q75.EXT	ECA1378-ECA1371	17.8593618358872	-10.5863434099589	46.3050670817333	0.630343511439205
620	sqst5_del	zinc	q75.EXT	ECA1379-ECA1371	-36.6777288413163	-64.7635012872878	-8.59195639534481	0.00138548847316911
621	sqst5_del	zinc	q75.EXT	ECA1380-ECA1371	-51.4013168047412	-79.4870892507127	-23.3155443587698	2.77819618865749e-07
622	sqst5_del	zinc	q75.EXT	ECA838-ECA1371	59.1951788539851	30.9335418395747	87.4568158683955	1.42654166257472e-09
623	sqst5_del	zinc	q75.EXT	ECA859-ECA1371	-192.79854477177	-222.310971705155	-163.286117838384	2.41473507855972e-13
624	sqst5_del	zinc	q75.EXT	N2-ECA1371	-8.54476440863046	-36.545508342124	19.4559795248631	0.996256253923401
625	sqst5_del	zinc	q75.EXT	ECA1373-ECA1372	-73.9194820088191	-101.719031592598	-46.1199324250406	3.45390382960886e-13
626	sqst5_del	zinc	q75.EXT	ECA1377-ECA1372	34.1552978740215	6.26563606174922	62.0449596862937	0.00401497027607012
627	sqst5_del	zinc	q75.EXT	ECA1378-ECA1372	17.3849972849202	-10.6911715456411	45.4611661154814	0.650023164422996
628	sqst5_del	zinc	q75.EXT	ECA1379-ECA1372	-37.1520933922833	-64.8635300774412	-9.44065670712546	0.000859194272137764
629	sqst5_del	zinc	q75.EXT	ECA1380-ECA1372	-51.8756813557083	-79.5871180408661	-24.1642446705504	1.25741796530576e-07
630	sqst5_del	zinc	q75.EXT	ECA838-ECA1372	58.7208143030181	30.8311524907458	86.6104761152903	1.13222498043797e-09
631	sqst5_del	zinc	q75.EXT	ECA859-ECA1372	-193.272909322737	-222.429322901348	-164.116495744125	2.41473507855972e-13
632	sqst5_del	zinc	q75.EXT	N2-ECA1372	-9.0191289595975	-36.644384978279	18.606127059084	0.993543130324118
633	sqst5_del	zinc	q75.EXT	ECA1377-ECA1373	108.074779882841	80.1851180705683	135.964441695113	2.41473507855972e-13
634	sqst5_del	zinc	q75.EXT	ECA1378-ECA1373	91.3044792937393	63.228310463178	119.380648124301	3.41171535467311e-13
635	sqst5_del	zinc	q75.EXT	ECA1379-ECA1373	36.7673886165358	9.05595193137794	64.4788253016937	0.00104151227715554
636	sqst5_del	zinc	q75.EXT	ECA1380-ECA1373	22.0438006531108	-5.66763603204702	49.7552373382687	0.267587925274699
637	sqst5_del	zinc	q75.EXT	ECA838-ECA1373	132.640296311837	104.750634499565	160.529958124109	2.41473507855972e-13
638	sqst5_del	zinc	q75.EXT	ECA859-ECA1373	-119.353427313917	-148.509840892529	-90.1970137353057	2.41473507855972e-13
639	sqst5_del	zinc	q75.EXT	N2-ECA1373	64.9003530492216	37.2750970305401	92.5256090679031	5.31696908723234e-12
640	sqst5_del	zinc	q75.EXT	ECA1378-ECA1377	-16.7703005891013	-44.9356966478138	11.3950954696112	0.70279892384944
641	sqst5_del	zinc	q75.EXT	ECA1379-ECA1377	-71.3073912663048	-99.1092257758739	-43.5055567567357	3.89799303945892e-13
642	sqst5_del	zinc	q75.EXT	ECA1380-ECA1377	-86.0309792297297	-113.832813739299	-58.2291447201606	3.44280159936261e-13
643	sqst5_del	zinc	q75.EXT	ECA838-ECA1377	24.5655164289966	-3.41396739299106	52.5450002509843	0.147124415808246
644	sqst5_del	zinc	q75.EXT	ECA859-ECA1377	-227.428207196758	-256.670552036203	-198.185862357313	2.41473507855972e-13
645	sqst5_del	zinc	q75.EXT	N2-ECA1377	-43.174426833619	-70.8903617635407	-15.4584919036972	3.25479641474224e-05
646	sqst5_del	zinc	q75.EXT	ECA1379-ECA1378	-54.5370906772035	-82.526017457213	-26.548163897194	2.83167314041322e-08
647	sqst5_del	zinc	q75.EXT	ECA1380-ECA1378	-69.2606786406284	-97.2496054206379	-41.271751860619	6.20614670765463e-13
648	sqst5_del	zinc	q75.EXT	ECA838-ECA1378	41.3358170180979	13.1704209593855	69.5012130768104	0.000134406737178239
649	sqst5_del	zinc	q75.EXT	ECA859-ECA1378	-210.657906607657	-240.078184510972	-181.237628704342	2.41473507855972e-13
650	sqst5_del	zinc	q75.EXT	N2-ECA1378	-26.4041262445177	-54.3077294032303	1.499476914195	0.0826547148631079
651	sqst5_del	zinc	q75.EXT	ECA1380-ECA1379	-14.723587963425	-42.3466306859431	12.8994547590932	0.824881367258917
652	sqst5_del	zinc	q75.EXT	ECA838-ECA1379	95.8729076953014	68.0710731857323	123.67474220487	2.91988655476416e-13
653	sqst5_del	zinc	q75.EXT	ECA859-ECA1379	-156.120815930453	-185.193229295388	-127.048402565519	2.41473507855972e-13
654	sqst5_del	zinc	q75.EXT	N2-ECA1379	28.1329644326858	0.596379019961702	55.6695498454099	0.0403586727177557
655	sqst5_del	zinc	q75.EXT	ECA838-ECA1380	110.596495658726	82.7946611491573	138.398330168295	2.41473507855972e-13
656	sqst5_del	zinc	q75.EXT	ECA859-ECA1380	-141.397227967028	-170.469641331963	-112.324814602094	2.41473507855972e-13
657	sqst5_del	zinc	q75.EXT	N2-ECA1380	42.8565523961108	15.3199669833867	70.3931378088349	3.32923356561876e-05
658	sqst5_del	zinc	q75.EXT	ECA859-ECA838	-251.993723625755	-281.2360684652	-222.75137878631	2.41473507855972e-13
659	sqst5_del	zinc	q75.EXT	N2-ECA838	-67.7399432626156	-95.4558781925373	-40.0240083326939	8.84292639113937e-13
660	sqst5_del	zinc	q75.EXT	N2-ECA859	184.253780363139	155.263501547581	213.244059178697	2.41473507855972e-13
661	sqst5_del	zinc	q90.EXT	ECA1371-CB4856	91.8341392505551	51.6571080623659	132.011170438744	2.15376605439133e-11
662	sqst5_del	zinc	q90.EXT	ECA1372-CB4856	87.4291890268974	47.9229400514915	126.935438002303	1.09692255279015e-10
663	sqst5_del	zinc	q90.EXT	ECA1373-CB4856	-10.3296741634686	-50.0949832849784	29.4356349580411	0.999038511522124
664	sqst5_del	zinc	q90.EXT	ECA1377-CB4856	126.887411090514	87.2531026253712	166.521719555656	1.17128529097954e-13
665	sqst5_del	zinc	q90.EXT	ECA1378-CB4856	82.9704665659553	43.3361581008129	122.604775031098	1.45595158151934e-09
666	sqst5_del	zinc	q90.EXT	ECA1379-CB4856	30.1837123907225	-9.19731836485723	69.5647431463022	0.321489647580618
667	sqst5_del	zinc	q90.EXT	ECA1380-CB4856	4.57861212306829	-34.9276368523377	44.0848610984743	0.999999481596229
668	sqst5_del	zinc	q90.EXT	ECA838-CB4856	192.208793880432	153.187302514816	231.230285246048	1.26565424807268e-14
669	sqst5_del	zinc	q90.EXT	ECA859-CB4856	-119.901927718405	-161.16485902185	-78.63899641496	1.22346577313692e-13
670	sqst5_del	zinc	q90.EXT	N2-CB4856	85.5916737835636	46.2106430279838	124.972704539143	2.61748844820886e-10
671	sqst5_del	zinc	q90.EXT	ECA1372-ECA1371	-4.40495022365766	-44.5819814118468	35.7720809645315	0.999999698055917
672	sqst5_del	zinc	q90.EXT	ECA1373-ECA1371	-102.163813414024	-142.595607048726	-61.7320197793211	2.10276240864005e-13
673	sqst5_del	zinc	q90.EXT	ECA1377-ECA1371	35.0532718399584	-5.24968753649448	75.3562312164114	0.156964042100948
674	sqst5_del	zinc	q90.EXT	ECA1378-ECA1371	-8.86367268459977	-49.1666320610527	31.4392866918532	0.999779906526102
675	sqst5_del	zinc	q90.EXT	ECA1379-ECA1371	-61.6504268598326	-101.704336910686	-21.596516808979	4.38396794780749e-05
676	sqst5_del	zinc	q90.EXT	ECA1380-ECA1371	-87.2555271274868	-127.432558315676	-47.0784959392977	2.71310529598168e-10
677	sqst5_del	zinc	q90.EXT	ECA838-ECA1371	100.374654629877	60.6741897032949	140.07511955646	2.07389660999979e-13
678	sqst5_del	zinc	q90.EXT	ECA859-ECA1371	-211.73606696896	-253.641670731975	-169.830463205946	1.26565424807268e-14
679	sqst5_del	zinc	q90.EXT	N2-ECA1371	-6.24246546699156	-46.2963755178452	33.811444583862	0.999991030209241
680	sqst5_del	zinc	q90.EXT	ECA1373-ECA1372	-97.7588631903661	-137.524172311876	-57.9935540688564	5.04485342389671e-13
681	sqst5_del	zinc	q90.EXT	ECA1377-ECA1372	39.4582220636161	-0.176086401526284	79.0925305287585	0.0522037609749686
682	sqst5_del	zinc	q90.EXT	ECA1378-ECA1372	-4.45872246094212	-44.0930309260845	35.1755860042003	0.999999611985228
683	sqst5_del	zinc	q90.EXT	ECA1379-ECA1372	-57.245476636175	-96.6265073917547	-17.8644458805953	0.000166137836800528
684	sqst5_del	zinc	q90.EXT	ECA1380-ECA1372	-82.8505769038292	-122.356825879235	-43.3443279284232	1.34507582849608e-09
685	sqst5_del	zinc	q90.EXT	ECA838-ECA1372	104.779604853535	65.758113487919	143.801096219151	1.11910480882216e-13
686	sqst5_del	zinc	q90.EXT	ECA859-ECA1372	-207.331116745303	-248.594048048748	-166.068185441857	1.26565424807268e-14
687	sqst5_del	zinc	q90.EXT	N2-ECA1372	-1.8375152433339	-41.2185459989136	37.5435155122458	0.999999999934888
688	sqst5_del	zinc	q90.EXT	ECA1377-ECA1373	137.217085253982	97.3245482460089	177.109622261955	6.66133814775094e-14
689	sqst5_del	zinc	q90.EXT	ECA1378-ECA1373	93.300140729424	53.4076037214507	133.192677737397	6.42974562481413e-12
690	sqst5_del	zinc	q90.EXT	ECA1379-ECA1373	40.5133865541911	0.872477321501059	80.1542957868812	0.0402157845335552
691	sqst5_del	zinc	q90.EXT	ECA1380-ECA1373	14.9082862865369	-24.8570228349728	54.6735954080467	0.98136444052567
692	sqst5_del	zinc	q90.EXT	ECA838-ECA1373	202.538468043901	163.254719625257	241.822216462545	1.26565424807268e-14
693	sqst5_del	zinc	q90.EXT	ECA859-ECA1373	-109.572253554937	-151.083283428638	-68.0612236812356	1.20570220474292e-13
694	sqst5_del	zinc	q90.EXT	N2-ECA1373	95.9213479470322	56.2804387143421	135.562257179722	1.06237241226381e-12
695	sqst5_del	zinc	q90.EXT	ECA1378-ECA1377	-43.9169445245582	-83.6789000463047	-4.1549890028117	0.0167691336666987
696	sqst5_del	zinc	q90.EXT	ECA1379-ECA1377	-96.7036986997911	-136.213194808641	-57.1942025909414	6.18061157808825e-13
697	sqst5_del	zinc	q90.EXT	ECA1380-ECA1377	-122.308798967445	-161.943107432588	-82.6744905023029	1.19015908239817e-13
698	sqst5_del	zinc	q90.EXT	ECA838-ECA1377	65.3213827899189	26.1702463083283	104.47251927151	5.10626234506706e-06
699	sqst5_del	zinc	q90.EXT	ECA859-ECA1377	-246.789338808919	-288.174894249871	-205.403783367967	1.26565424807268e-14
700	sqst5_del	zinc	q90.EXT	N2-ECA1377	-41.29573730695	-80.8052334157996	-1.78624119810037	0.0317361087237775
701	sqst5_del	zinc	q90.EXT	ECA1379-ECA1378	-52.7867541752329	-92.2962502840825	-13.2772580663832	0.000915946601270035
702	sqst5_del	zinc	q90.EXT	ECA1380-ECA1378	-78.391854442887	-118.026162908029	-38.7575459777446	1.57208617235227e-08
703	sqst5_del	zinc	q90.EXT	ECA838-ECA1378	109.238327314477	70.0871908328865	148.389463796068	1.11910480882216e-13
704	sqst5_del	zinc	q90.EXT	ECA859-ECA1378	-202.87239428436	-244.257949725313	-161.486838843408	1.26565424807268e-14
705	sqst5_del	zinc	q90.EXT	N2-ECA1378	2.62120721760821	-36.8882888912414	42.1307033264578	0.99999999784994
706	sqst5_del	zinc	q90.EXT	ECA1380-ECA1379	-25.6051002676542	-64.9861310232339	13.7759304879255	0.578633105403107
707	sqst5_del	zinc	q90.EXT	ECA838-ECA1379	162.02508148971	123.130368948518	200.919794030902	1.26565424807268e-14
708	sqst5_del	zinc	q90.EXT	ECA859-ECA1379	-150.085640109128	-191.228699973678	-108.942580244577	1.4432899320127e-14
709	sqst5_del	zinc	q90.EXT	N2-ECA1379	55.4079613928411	16.1525482802898	94.6633745053923	0.000311603235135793
710	sqst5_del	zinc	q90.EXT	ECA838-ECA1380	187.630181757364	148.608690391748	226.65167312298	1.26565424807268e-14
711	sqst5_del	zinc	q90.EXT	ECA859-ECA1380	-124.480539841473	-165.743471144919	-83.2176085380283	1.16462395283179e-13
712	sqst5_del	zinc	q90.EXT	N2-ECA1380	81.0130616604953	41.6320309049156	120.394092416075	3.11008996334294e-09
713	sqst5_del	zinc	q90.EXT	ECA859-ECA838	-312.110721598838	-352.909772813822	-271.311670383853	1.26565424807268e-14
714	sqst5_del	zinc	q90.EXT	N2-ECA838	-106.617120096869	-145.511832638061	-67.7224075556764	1.09690034832965e-13
715	sqst5_del	zinc	q90.EXT	N2-ECA859	205.493601501969	164.350541637418	246.636661366519	1.26565424807268e-14
716	sqst5_del	zinc	mean.norm.EXT	ECA1371-CB4856	0.100090442718548	0.031922171222063	0.168258714215033	0.00013291084590783
717	sqst5_del	zinc	mean.norm.EXT	ECA1372-CB4856	0.0941998005084177	0.0273310434059932	0.161068557610842	0.000324370342749569
718	sqst5_del	zinc	mean.norm.EXT	ECA1373-CB4856	0.0432625337247766	-0.024234112806435	0.110759180255988	0.60011360288162
719	sqst5_del	zinc	mean.norm.EXT	ECA1377-CB4856	0.121071501898258	0.0533560650151941	0.188786938781323	6.06807822656208e-07
720	sqst5_del	zinc	mean.norm.EXT	ECA1378-CB4856	0.145222643157957	0.0768199608309761	0.213625325484937	7.74713848628039e-10
721	sqst5_del	zinc	mean.norm.EXT	ECA1379-CB4856	0.0356414463077307	-0.0316412641971033	0.102924156812565	0.830493280596376
722	sqst5_del	zinc	mean.norm.EXT	ECA1380-CB4856	0.00338874686830001	-0.063893963636534	0.070671457373134	0.999999999860711
723	sqst5_del	zinc	mean.norm.EXT	ECA838-CB4856	0.117814381925796	0.050945624823372	0.184683139028221	9.76674291441881e-07
724	sqst5_del	zinc	mean.norm.EXT	ECA859-CB4856	-0.213947938860598	-0.285349298186242	-0.142546579534954	0
725	sqst5_del	zinc	mean.norm.EXT	N2-CB4856	0.0663767727690605	-0.000696693123178438	0.133450238661299	0.055280902007508
726	sqst5_del	zinc	mean.norm.EXT	ECA1372-ECA1371	-0.00589064221013043	-0.0734372677533967	0.0616559833331358	0.999999967966392
727	sqst5_del	zinc	mean.norm.EXT	ECA1373-ECA1371	-0.0568279089937715	-0.124996180490257	0.0113403625027137	0.205753314356905
728	sqst5_del	zinc	mean.norm.EXT	ECA1377-ECA1371	0.0209810591797102	-0.0474038539088026	0.089365972268223	0.996089193022686
729	sqst5_del	zinc	mean.norm.EXT	ECA1378-ECA1371	0.0451322004394084	-0.0239332967019645	0.114197697580781	0.570990685841102
730	sqst5_del	zinc	mean.norm.EXT	ECA1379-ECA1371	-0.0644489964108174	-0.132405446279366	0.00350745345773068	0.0810958711607235
731	sqst5_del	zinc	mean.norm.EXT	ECA1380-ECA1371	-0.0967016958502481	-0.164658145718796	-0.0287452459817	0.00026282830470381
732	sqst5_del	zinc	mean.norm.EXT	ECA838-ECA1371	0.0177239392072483	-0.0498226863360179	0.0852705647505146	0.998951072885624
733	sqst5_del	zinc	mean.norm.EXT	ECA859-ECA1371	-0.314038381579146	-0.386074969917358	-0.242001793240935	0
734	sqst5_del	zinc	mean.norm.EXT	N2-ECA1371	-0.0337136699494877	-0.101462956090793	0.0340356161918181	0.879680342292014
735	sqst5_del	zinc	mean.norm.EXT	ECA1373-ECA1372	-0.0509372667836411	-0.117806023886066	0.0159314903187834	0.330747523433133
736	sqst5_del	zinc	mean.norm.EXT	ECA1377-ECA1372	0.0268717013898406	-0.040217893747766	0.0939612965274473	0.970005894805223
737	sqst5_del	zinc	mean.norm.EXT	ECA1378-ECA1372	0.0510228426495388	-0.0167603435620101	0.118806028861088	0.348856185746536
738	sqst5_del	zinc	mean.norm.EXT	ECA1379-ECA1372	-0.058558354200687	-0.125211159965644	0.00809445156426952	0.146465263369753
739	sqst5_del	zinc	mean.norm.EXT	ECA1380-ECA1372	-0.0908110536401177	-0.157463859405074	-0.0241582478751612	0.000632322285808451
740	sqst5_del	zinc	mean.norm.EXT	ECA838-ECA1372	0.0236145814173788	-0.0426203342984788	0.0898494971332363	0.987203507986223
741	sqst5_del	zinc	mean.norm.EXT	ECA859-ECA1372	-0.308147739369016	-0.378955842697755	-0.237339636040277	0
742	sqst5_del	zinc	mean.norm.EXT	N2-ECA1372	-0.0278230277393572	-0.0942646051608864	0.0386185496821719	0.959204704745669
743	sqst5_del	zinc	mean.norm.EXT	ECA1377-ECA1373	0.0778089681734817	0.0100935312904175	0.145524405056546	0.0100752217172906
744	sqst5_del	zinc	mean.norm.EXT	ECA1378-ECA1373	0.10196010943318	0.0335574271061995	0.17036279176016	9.4272774654458e-05
745	sqst5_del	zinc	mean.norm.EXT	ECA1379-ECA1373	-0.00762108741704593	-0.07490379792188	0.0596616230877881	0.999999585275562
746	sqst5_del	zinc	mean.norm.EXT	ECA1380-ECA1373	-0.0398737868564766	-0.107156497361311	0.0274089236483574	0.708855020133491
747	sqst5_del	zinc	mean.norm.EXT	ECA838-ECA1373	0.0745518482010198	0.00768309109859538	0.141420605303444	0.0149223287081874
748	sqst5_del	zinc	mean.norm.EXT	ECA859-ECA1373	-0.257210472585375	-0.328611831911019	-0.185809113259731	0
749	sqst5_del	zinc	mean.norm.EXT	N2-ECA1373	0.0231142390442838	-0.0439592268479551	0.0901877049365228	0.990138225253099
750	sqst5_del	zinc	mean.norm.EXT	ECA1378-ECA1377	0.0241511412596982	-0.0444674425848459	0.0927697251042423	0.988400164333902
751	sqst5_del	zinc	mean.norm.EXT	ECA1379-ECA1377	-0.0854300555905276	-0.152932249867323	-0.0179278613137322	0.00237070433615816
752	sqst5_del	zinc	mean.norm.EXT	ECA1380-ECA1377	-0.117682755029958	-0.185184949306754	-0.0501805607531629	1.36344276691069e-06
753	sqst5_del	zinc	mean.norm.EXT	ECA838-ECA1377	-0.00325711997246186	-0.0703467151100685	0.0638324751651448	0.999999999903362
754	sqst5_del	zinc	mean.norm.EXT	ECA859-ECA1377	-0.335019440758857	-0.406627661047135	-0.263411220470578	0
755	sqst5_del	zinc	mean.norm.EXT	N2-ECA1377	-0.0546947291291979	-0.121988361265547	0.0125989030071512	0.238264630471874
756	sqst5_del	zinc	mean.norm.EXT	ECA1379-ECA1378	-0.109581196850226	-0.177772785696973	-0.0413896080034789	1.44837778391915e-05
757	sqst5_del	zinc	mean.norm.EXT	ECA1380-ECA1378	-0.141833896289657	-0.210025485136403	-0.0736423074429096	1.93063687259354e-09
758	sqst5_del	zinc	mean.norm.EXT	ECA838-ECA1378	-0.0274082612321601	-0.0951914474437089	0.0403749249793888	0.967944797022287
759	sqst5_del	zinc	mean.norm.EXT	ECA859-ECA1378	-0.359170582018555	-0.431429033220585	-0.286912130816525	0
760	sqst5_del	zinc	mean.norm.EXT	N2-ECA1378	-0.078845870388896	-0.146831012025608	-0.010860728752184	0.00888285615026685
761	sqst5_del	zinc	mean.norm.EXT	ECA1380-ECA1379	-0.0322526994394307	-0.0993207915011204	0.034815392622259	0.901406514100311
762	sqst5_del	zinc	mean.norm.EXT	ECA838-ECA1379	0.0821729356180658	0.0155201298531092	0.148825741383022	0.00361800214382912
763	sqst5_del	zinc	mean.norm.EXT	ECA859-ECA1379	-0.249589385168329	-0.320788542139937	-0.178390228196721	0
764	sqst5_del	zinc	mean.norm.EXT	N2-ECA1379	0.0307353264613298	-0.0361228493043559	0.0975935022270154	0.925059250697871
765	sqst5_del	zinc	mean.norm.EXT	ECA838-ECA1380	0.114425635057496	0.0477728292925399	0.181078440822453	2.19334809292704e-06
766	sqst5_del	zinc	mean.norm.EXT	ECA859-ECA1380	-0.217336685728898	-0.288535842700506	-0.14613752875729	0
767	sqst5_del	zinc	mean.norm.EXT	N2-ECA1380	0.0629880259007605	-0.00387014986492516	0.129846201666446	0.0857774695181251
768	sqst5_del	zinc	mean.norm.EXT	ECA859-ECA838	-0.331762320786395	-0.402570424115134	-0.260954217457655	0
769	sqst5_del	zinc	mean.norm.EXT	N2-ECA838	-0.051437609156736	-0.117879186578265	0.0150039682647931	0.306605274171744
770	sqst5_del	zinc	mean.norm.EXT	N2-ECA859	0.280324711629659	0.209323256381279	0.351326166878039	0
771	sqst5_del	zinc	q10.norm.EXT	ECA1371-CB4856	0.0263920146243013	-0.0379272121878808	0.0907112414364834	0.964517041982117
772	sqst5_del	zinc	q10.norm.EXT	ECA1372-CB4856	0.013873717118574	-0.0490310169170307	0.0767784511541787	0.999774311545993
773	sqst5_del	zinc	q10.norm.EXT	ECA1373-CB4856	0.0483694165675818	-0.0147240509675373	0.111462884102701	0.321173390146916
774	sqst5_del	zinc	q10.norm.EXT	ECA1377-CB4856	0.0417356445342334	-0.0215507501687375	0.105022039237204	0.557013783811643
775	sqst5_del	zinc	q10.norm.EXT	ECA1378-CB4856	0.0463758937269134	-0.0175159202076834	0.11026770766151	0.405583634684812
776	sqst5_del	zinc	q10.norm.EXT	ECA1379-CB4856	0.0113273388124444	-0.0519590558905264	0.0746137335154153	0.999966935480454
777	sqst5_del	zinc	q10.norm.EXT	ECA1380-CB4856	0.0195273271787476	-0.0431927292989324	0.0822473836564276	0.995594408636736
778	sqst5_del	zinc	q10.norm.EXT	ECA838-CB4856	0.065077981789426	0.00235792531174597	0.127798038267106	0.0343280624238522
779	sqst5_del	zinc	q10.norm.EXT	ECA859-CB4856	-0.207425302520538	-0.273677628385704	-0.141172976655373	1.00697228333502e-13
780	sqst5_del	zinc	q10.norm.EXT	N2-CB4856	0.0110777934141856	-0.0522086012887853	0.0743641881171564	0.999973160634893
781	sqst5_del	zinc	q10.norm.EXT	ECA1372-ECA1371	-0.0125182975057273	-0.0756433354543983	0.0506067404429437	0.999914381334813
782	sqst5_del	zinc	q10.norm.EXT	ECA1373-ECA1371	0.0219774019432805	-0.0413357127924211	0.0852905166789821	0.989572923276734
783	sqst5_del	zinc	q10.norm.EXT	ECA1377-ECA1371	0.0153436299099321	-0.0481617447164033	0.0788490045362675	0.999490273787079
784	sqst5_del	zinc	q10.norm.EXT	ECA1378-ECA1371	0.0199838791026121	-0.0441248468228352	0.0840926050280594	0.995550846880217
785	sqst5_del	zinc	q10.norm.EXT	ECA1379-ECA1371	-0.0150646758118569	-0.0785700504381923	0.0484406988144785	0.999566728903223
786	sqst5_del	zinc	q10.norm.EXT	ECA1380-ECA1371	-0.00686468744555374	-0.0698056942415556	0.0560763193504481	0.999999713272455
787	sqst5_del	zinc	q10.norm.EXT	ECA838-ECA1371	0.0386859671651246	-0.0242550396308772	0.101626973961127	0.660417925441712
788	sqst5_del	zinc	q10.norm.EXT	ECA859-ECA1371	-0.233817317144839	-0.300278851391914	-0.167355782897765	2.06501482580279e-14
789	sqst5_del	zinc	q10.norm.EXT	N2-ECA1371	-0.0153142212101157	-0.0788195958364511	0.0481911534162197	0.999498844836527
790	sqst5_del	zinc	q10.norm.EXT	ECA1373-ECA1372	0.0344956994490078	-0.0273799268016359	0.0963713256996516	0.78050420930766
791	sqst5_del	zinc	q10.norm.EXT	ECA1377-ECA1372	0.0278619274156594	-0.0342104112933376	0.0899342661246563	0.935554685328145
792	sqst5_del	zinc	q10.norm.EXT	ECA1378-ECA1372	0.0325021766083394	-0.030187307088349	0.0951916603050278	0.84887863205661
793	sqst5_del	zinc	q10.norm.EXT	ECA1379-ECA1372	-0.00254637830612959	-0.0646187170151265	0.0595259604028674	0.999999999981954
794	sqst5_del	zinc	q10.norm.EXT	ECA1380-ECA1372	0.00565361006017356	-0.0558412105580508	0.0671484306783979	0.999999946187404
795	sqst5_del	zinc	q10.norm.EXT	ECA838-ECA1372	0.0512042646708519	-0.0102905559473724	0.112699085289076	0.207227040506707
796	sqst5_del	zinc	q10.norm.EXT	ECA859-ECA1372	-0.221299019639112	-0.286392630391999	-0.156205408886226	6.80566714095221e-14
797	sqst5_del	zinc	q10.norm.EXT	N2-ECA1372	-0.00279592370438843	-0.0648682624133854	0.0592764150046085	0.999999999954196
798	sqst5_del	zinc	q10.norm.EXT	ECA1377-ECA1373	-0.00663377203334846	-0.0688973674508909	0.0556298233841939	0.999999771811486
799	sqst5_del	zinc	q10.norm.EXT	ECA1378-ECA1373	-0.00199352284066843	-0.0648723861229537	0.0608853404416169	0.999999999998722
800	sqst5_del	zinc	q10.norm.EXT	ECA1379-ECA1373	-0.0370420777551374	-0.0993056731726798	0.025221517662405	0.703949577401827
801	sqst5_del	zinc	q10.norm.EXT	ECA1380-ECA1373	-0.0288420893888343	-0.0905299572753365	0.032845778497668	0.916822086872902
802	sqst5_del	zinc	q10.norm.EXT	ECA838-ECA1373	0.0167085652218441	-0.0449793026646582	0.0783964331083464	0.998622586039969
803	sqst5_del	zinc	q10.norm.EXT	ECA859-ECA1373	-0.25579471908812	-0.321070734916012	-0.190518703260228	0
804	sqst5_del	zinc	q10.norm.EXT	N2-ECA1373	-0.0372916231533963	-0.0995552185709387	0.0249719722641462	0.695247019882368
805	sqst5_del	zinc	q10.norm.EXT	ECA1378-ECA1377	0.00464024919268003	-0.0584321976963334	0.0677126960816934	0.999999994020526
806	sqst5_del	zinc	q10.norm.EXT	ECA1379-ECA1377	-0.030408305721789	-0.0928673917158579	0.03205078027228	0.894002140991607
807	sqst5_del	zinc	q10.norm.EXT	ECA1380-ECA1377	-0.0222083173554858	-0.0840934945248019	0.0396768598138303	0.986558763194836
808	sqst5_del	zinc	q10.norm.EXT	ECA838-ECA1377	0.0233423372551926	-0.0385428399141236	0.0852275144245087	0.980522367212929
809	sqst5_del	zinc	q10.norm.EXT	ECA859-ECA1377	-0.249160947054771	-0.314623458091687	-0.183698436017855	0
810	sqst5_del	zinc	q10.norm.EXT	N2-ECA1377	-0.0306578511200478	-0.0931169371141167	0.0318012348740211	0.888829937492747
811	sqst5_del	zinc	q10.norm.EXT	ECA1379-ECA1378	-0.035048554914469	-0.0981210018034824	0.0280238919745444	0.783963814420274
812	sqst5_del	zinc	q10.norm.EXT	ECA1380-ECA1378	-0.0268485665481658	-0.0893527367020889	0.0356556036057572	0.951613222071239
813	sqst5_del	zinc	q10.norm.EXT	ECA838-ECA1378	0.0187020880625125	-0.0438020820914105	0.0812062582164356	0.996818047441502
814	sqst5_del	zinc	q10.norm.EXT	ECA859-ECA1378	-0.253801196247452	-0.319849182474219	-0.187753210020684	0
815	sqst5_del	zinc	q10.norm.EXT	N2-ECA1378	-0.0352981003127278	-0.0983705472017412	0.0277743465762856	0.776382620390212
816	sqst5_del	zinc	q10.norm.EXT	ECA1380-ECA1379	0.00819998836630315	-0.053685188803013	0.0700851655356193	0.999998105036751
817	sqst5_del	zinc	q10.norm.EXT	ECA838-ECA1379	0.0537506429769815	-0.00813453419233461	0.115635820146298	0.158436221097691
818	sqst5_del	zinc	q10.norm.EXT	ECA859-ECA1379	-0.218752641332983	-0.284215152369899	-0.153290130296067	9.11493103217254e-14
819	sqst5_del	zinc	q10.norm.EXT	N2-ECA1379	-0.000249545398258845	-0.0627086313923278	0.0622095405958101	1
820	sqst5_del	zinc	q10.norm.EXT	ECA838-ECA1380	0.0455506546106784	-0.0157552413809862	0.106856550602343	0.368961616127664
821	sqst5_del	zinc	q10.norm.EXT	ECA859-ECA1380	-0.226952629699286	-0.291867790342401	-0.16203746905617	2.75335310107039e-14
822	sqst5_del	zinc	q10.norm.EXT	N2-ECA1380	-0.008449533764562	-0.0703347109338781	0.0534356434047541	0.999997470896651
823	sqst5_del	zinc	q10.norm.EXT	ECA859-ECA838	-0.272503284309964	-0.33741844495308	-0.207588123666848	0
824	sqst5_del	zinc	q10.norm.EXT	N2-ECA838	-0.0540001883752404	-0.115885365544557	0.00788498879407577	0.153530492865558
825	sqst5_del	zinc	q10.norm.EXT	N2-ECA859	0.218503095934724	0.153040584897808	0.28396560697164	9.18154441365004e-14
826	sqst5_del	zinc	q25.norm.EXT	ECA1371-CB4856	0.0543309386495829	-0.00940095657334981	0.118062833872516	0.179119178295239
827	sqst5_del	zinc	q25.norm.EXT	ECA1372-CB4856	0.0611150129381877	-0.00141719917255727	0.123647225048933	0.0621236699933518
828	sqst5_del	zinc	q25.norm.EXT	ECA1373-CB4856	0.00816130470322182	-0.0549508166847234	0.0712734260911671	0.999998501878457
829	sqst5_del	zinc	q25.norm.EXT	ECA1377-CB4856	0.104442532932541	0.0411284522399631	0.167756613625119	7.04461944467383e-06
830	sqst5_del	zinc	q25.norm.EXT	ECA1378-CB4856	0.0936737813048924	0.0299418860819597	0.157405676527825	0.000129747433141092
831	sqst5_del	zinc	q25.norm.EXT	ECA1379-CB4856	0.0442487767141292	-0.0192718416334333	0.107769395061692	0.470929378712522
832	sqst5_del	zinc	q25.norm.EXT	ECA1380-CB4856	0.00842630584573931	-0.054685815542206	0.0715384272336846	0.999997961044573
833	sqst5_del	zinc	q25.norm.EXT	ECA838-CB4856	0.145542724072095	0.0828213935709107	0.208264054573279	9.84468062625865e-12
834	sqst5_del	zinc	q25.norm.EXT	ECA859-CB4856	-0.265942713431917	-0.332650389670441	-0.199235037193393	1.62647673107585e-13
835	sqst5_del	zinc	q25.norm.EXT	N2-CB4856	0.0134535647658752	-0.0492677657353088	0.0761748952670592	0.999824554743887
836	sqst5_del	zinc	q25.norm.EXT	ECA1372-ECA1371	0.00678407428860483	-0.0563736026326004	0.06994175120981	0.999999752903702
837	sqst5_del	zinc	q25.norm.EXT	ECA1373-ECA1371	-0.0461696339463611	-0.109901529169294	0.0175622612765716	0.40866386745809
838	sqst5_del	zinc	q25.norm.EXT	ECA1377-ECA1371	0.0501115942829582	-0.0138203024241348	0.114043490990051	0.288574341945979
839	sqst5_del	zinc	q25.norm.EXT	ECA1378-ECA1371	0.0393428426553096	-0.0250028570559144	0.103688542366533	0.667614690491825
840	sqst5_del	zinc	q25.norm.EXT	ECA1379-ECA1371	-0.0100821619354536	-0.0742186067845161	0.0540542829136088	0.999990271012231
841	sqst5_del	zinc	q25.norm.EXT	ECA1380-ECA1371	-0.0459046328038436	-0.109636528026776	0.0178272624190891	0.417777539825145
842	sqst5_del	zinc	q25.norm.EXT	ECA838-ECA1371	0.0912117854225118	0.0278668574293498	0.154556713415674	0.000204071926389826
843	sqst5_del	zinc	q25.norm.EXT	ECA859-ECA1371	-0.3202736520815	-0.387567995616183	-0.252979308546817	1.62647673107585e-13
844	sqst5_del	zinc	q25.norm.EXT	N2-ECA1371	-0.0408773738837077	-0.10422230187687	0.0224675541094544	0.590026644072545
845	sqst5_del	zinc	q25.norm.EXT	ECA1373-ECA1372	-0.0529537082349659	-0.115485920345711	0.00957850387577909	0.186861850459938
846	sqst5_del	zinc	q25.norm.EXT	ECA1377-ECA1372	0.0433275199943534	-0.0194085182876639	0.106063558276371	0.484617440722898
847	sqst5_del	zinc	q25.norm.EXT	ECA1378-ECA1372	0.0325587683667047	-0.0305989085545005	0.0957164452879099	0.853485185334276
848	sqst5_del	zinc	q25.norm.EXT	ECA1379-ECA1372	-0.0168662362240585	-0.0798107089014362	0.0460782364533193	0.998743988207303
849	sqst5_del	zinc	q25.norm.EXT	ECA1380-ECA1372	-0.0526887070924484	-0.115220919203193	0.00984350501829657	0.192801761300164
850	sqst5_del	zinc	q25.norm.EXT	ECA838-ECA1372	0.084427711133907	0.0222899369123016	0.146565485355512	0.000666296205488637
851	sqst5_del	zinc	q25.norm.EXT	ECA859-ECA1372	-0.327057726370105	-0.393217017135048	-0.260898435605162	1.62647673107585e-13
852	sqst5_del	zinc	q25.norm.EXT	N2-ECA1372	-0.0476614481723125	-0.109799222393918	0.014476326049293	0.320395264533931
853	sqst5_del	zinc	q25.norm.EXT	ECA1377-ECA1373	0.0962812282293192	0.0329671475367413	0.159595308921897	5.87685048903941e-05
854	sqst5_del	zinc	q25.norm.EXT	ECA1378-ECA1373	0.0855124766016706	0.0217805813787379	0.149244371824603	0.000845581898798686
855	sqst5_del	zinc	q25.norm.EXT	ECA1379-ECA1373	0.0360874720109074	-0.0274331463366551	0.0996080903584699	0.759735130544904
856	sqst5_del	zinc	q25.norm.EXT	ECA1380-ECA1373	0.000265001142517483	-0.0628471202454278	0.0633771225304628	1
857	sqst5_del	zinc	q25.norm.EXT	ECA838-ECA1373	0.137381419368873	0.0746600888676889	0.200102749870057	1.79845138781332e-10
858	sqst5_del	zinc	q25.norm.EXT	ECA859-ECA1373	-0.274104018135139	-0.340811694373663	-0.207396341896615	1.62647673107585e-13
859	sqst5_del	zinc	q25.norm.EXT	N2-ECA1373	0.00529226006265338	-0.0574290704385306	0.0680135905638374	0.999999976864877
860	sqst5_del	zinc	q25.norm.EXT	ECA1378-ECA1377	-0.0107687516276486	-0.0747006483347416	0.0531631450794443	0.999981299323909
861	sqst5_del	zinc	q25.norm.EXT	ECA1379-ECA1377	-0.0601937562184118	-0.123915039186634	0.00352752674981024	0.0838680209761156
862	sqst5_del	zinc	q25.norm.EXT	ECA1380-ECA1377	-0.0960162270868018	-0.15933030777938	-0.0327021463942238	6.27865048682397e-05
863	sqst5_del	zinc	q25.norm.EXT	ECA838-ECA1377	0.0411001911395537	-0.0218243529406245	0.104024735219732	0.57173060759297
864	sqst5_del	zinc	q25.norm.EXT	ECA859-ECA1377	-0.370385246364458	-0.437284028244275	-0.303486464484641	1.62647673107585e-13
865	sqst5_del	zinc	q25.norm.EXT	N2-ECA1377	-0.0909889681666659	-0.153913512246844	-0.0280644240864877	0.000186253526631042
866	sqst5_del	zinc	q25.norm.EXT	ECA1379-ECA1378	-0.0494250045907632	-0.113561449439826	0.0147114402582993	0.313432002438392
867	sqst5_del	zinc	q25.norm.EXT	ECA1380-ECA1378	-0.0852474754591531	-0.148979370682086	-0.0215155802362204	0.00089600995281669
868	sqst5_del	zinc	q25.norm.EXT	ECA838-ECA1378	0.0518689427672023	-0.0114759852259598	0.115213870760364	0.228516134623104
869	sqst5_del	zinc	q25.norm.EXT	ECA859-ECA1378	-0.35961649473681	-0.426910838271492	-0.292322151202127	1.62647673107585e-13
870	sqst5_del	zinc	q25.norm.EXT	N2-ECA1378	-0.0802202165390172	-0.143565144532179	-0.0168752885458552	0.00234483961318888
871	sqst5_del	zinc	q25.norm.EXT	ECA1380-ECA1379	-0.0358224708683899	-0.0993430892159525	0.0276981474791726	0.767990999579139
872	sqst5_del	zinc	q25.norm.EXT	ECA838-ECA1379	0.101293947357965	0.0381615912399755	0.164426303475955	1.50792972835045e-05
873	sqst5_del	zinc	q25.norm.EXT	ECA859-ECA1379	-0.310191490146046	-0.377285775732181	-0.243097204559912	1.62647673107585e-13
874	sqst5_del	zinc	q25.norm.EXT	N2-ECA1379	-0.030795211948254	-0.0939275680662441	0.032337144169736	0.892800992576207
875	sqst5_del	zinc	q25.norm.EXT	ECA838-ECA1380	0.137116418226355	0.0743950877251714	0.199837748727539	1.97282523650699e-10
876	sqst5_del	zinc	q25.norm.EXT	ECA859-ECA1380	-0.274369019277657	-0.341076695516181	-0.207661343039132	1.62647673107585e-13
877	sqst5_del	zinc	q25.norm.EXT	N2-ECA1380	0.0050272589201359	-0.0576940715810481	0.0677485894213199	0.99999998605909
878	sqst5_del	zinc	q25.norm.EXT	ECA859-ECA838	-0.411485437504012	-0.477823507289737	-0.345147367718286	1.62647673107585e-13
879	sqst5_del	zinc	q25.norm.EXT	N2-ECA838	-0.13208915930622	-0.194417248749028	-0.0697610698634107	8.3687923257969e-10
880	sqst5_del	zinc	q25.norm.EXT	N2-ECA859	0.279396278197792	0.213058208412067	0.345734347983518	1.62647673107585e-13
881	sqst5_del	zinc	median.norm.EXT	ECA1371-CB4856	0.0683465248192811	0.0180121923013285	0.118680857337234	0.000675023692547128
882	sqst5_del	zinc	median.norm.EXT	ECA1372-CB4856	0.0812951023967581	0.0320893653119645	0.130500839481552	6.75853399423332e-06
883	sqst5_del	zinc	median.norm.EXT	ECA1373-CB4856	-0.00430885183485389	-0.0533673982306743	0.0447496945609666	0.999999965636152
884	sqst5_del	zinc	median.norm.EXT	ECA1377-CB4856	0.0813132637593576	0.0313201848881035	0.131306342630612	1.04478703637501e-05
885	sqst5_del	zinc	median.norm.EXT	ECA1378-CB4856	0.0918054417437071	0.0414711092257545	0.14213977426166	3.11871580560563e-07
886	sqst5_del	zinc	median.norm.EXT	ECA1379-CB4856	0.0360253509079941	-0.0133308474506634	0.0853815492666517	0.396751353517323
887	sqst5_del	zinc	median.norm.EXT	ECA1380-CB4856	0.000172295467325927	-0.0486012563804265	0.0489458473150784	1
888	sqst5_del	zinc	median.norm.EXT	ECA838-CB4856	0.143762600682181	0.0944064023235239	0.193118799040839	1.11022302462516e-13
889	sqst5_del	zinc	median.norm.EXT	ECA859-CB4856	-0.267491083865497	-0.319371353637039	-0.215610814093954	3.88578058618805e-15
890	sqst5_del	zinc	median.norm.EXT	N2-CB4856	0.0512748867490198	0.00176484412237389	0.100784929375666	0.0350219132344023
891	sqst5_del	zinc	median.norm.EXT	ECA1372-ECA1371	0.012948577577477	-0.036603835653951	0.0625009908089051	0.998987774502594
892	sqst5_del	zinc	median.norm.EXT	ECA1373-ECA1371	-0.072655376654135	-0.122061632021965	-0.0232491212863049	0.000128400166939269
893	sqst5_del	zinc	median.norm.EXT	ECA1377-ECA1371	0.0129667389400765	-0.037367593577876	0.0633010714580291	0.999105416245186
894	sqst5_del	zinc	median.norm.EXT	ECA1378-ECA1371	0.023458916924426	-0.027214371157444	0.074132205006296	0.921713885701999
895	sqst5_del	zinc	median.norm.EXT	ECA1379-ECA1371	-0.0323211739112869	-0.0820229989423613	0.0173806511197874	0.57836058216963
896	sqst5_del	zinc	median.norm.EXT	ECA1380-ECA1371	-0.0681742293519552	-0.117297507488148	-0.0190509512157622	0.000439923655482288
897	sqst5_del	zinc	median.norm.EXT	ECA838-ECA1371	0.0754160758629003	0.025714250831826	0.125117900893975	6.20245225561034e-05
898	sqst5_del	zinc	median.norm.EXT	ECA859-ECA1371	-0.335837608684778	-0.38804679836024	-0.283628419009315	3.88578058618805e-15
899	sqst5_del	zinc	median.norm.EXT	N2-ECA1371	-0.0170716380702613	-0.0669262408256004	0.0327829646850779	0.990610313854027
900	sqst5_del	zinc	median.norm.EXT	ECA1373-ECA1372	-0.085603954231612	-0.133859913464657	-0.0373479949985674	7.84854646052047e-07
901	sqst5_del	zinc	median.norm.EXT	ECA1377-ECA1372	1.81613625994947e-05	-0.0491875757221941	0.0492238984473931	1
902	sqst5_del	zinc	median.norm.EXT	ECA1378-ECA1372	0.0105103393469489	-0.0390420738844791	0.060062752578377	0.999841457049671
903	sqst5_del	zinc	median.norm.EXT	ECA1379-ECA1372	-0.045269751488764	-0.093828282597618	0.00328877962009001	0.0935611847314899
904	sqst5_del	zinc	median.norm.EXT	ECA1380-ECA1372	-0.0811228069294322	-0.129089003223028	-0.0331566106358362	3.43785051237777e-06
905	sqst5_del	zinc	median.norm.EXT	ECA838-ECA1372	0.0624674982854233	0.0139089671765693	0.111026029394277	0.00179999402927222
906	sqst5_del	zinc	median.norm.EXT	ECA859-ECA1372	-0.348786186262255	-0.399908187578698	-0.297664184945812	3.88578058618805e-15
907	sqst5_del	zinc	median.norm.EXT	N2-ECA1372	-0.0300202156477383	-0.0787351101659726	0.0186946788704959	0.656747209797415
908	sqst5_del	zinc	median.norm.EXT	ECA1377-ECA1373	0.0856221155942115	0.0365635691983911	0.134680661990032	1.31872434760982e-06
909	sqst5_del	zinc	median.norm.EXT	ECA1378-ECA1373	0.096114293578561	0.0467080382107308	0.145520548946391	3.00801705765963e-08
910	sqst5_del	zinc	median.norm.EXT	ECA1379-ECA1373	0.040334202742848	-0.00807516986063214	0.0887435753463282	0.20641593079314
911	sqst5_del	zinc	median.norm.EXT	ECA1380-ECA1373	0.00448114730217982	-0.0433340427454277	0.0522963373497873	0.999999934975938
912	sqst5_del	zinc	median.norm.EXT	ECA838-ECA1373	0.148071452517035	0.0996620799135551	0.196480825120516	1.06470388061553e-13
913	sqst5_del	zinc	median.norm.EXT	ECA859-ECA1373	-0.263182232030643	-0.314162575605509	-0.212201888455776	3.88578058618805e-15
914	sqst5_del	zinc	median.norm.EXT	N2-ECA1373	0.0555837385838737	0.0070175223390835	0.104149954828664	0.0106278927754738
915	sqst5_del	zinc	median.norm.EXT	ECA1378-ECA1377	0.0104921779843494	-0.0398421545336031	0.060826510502302	0.99986468027498
916	sqst5_del	zinc	median.norm.EXT	ECA1379-ECA1377	-0.0452879128513635	-0.094644111210021	0.00406828550729405	0.106234573570883
917	sqst5_del	zinc	median.norm.EXT	ECA1380-ECA1377	-0.0811409682920317	-0.129914520139784	-0.0323674164442793	5.55038879901382e-06
918	sqst5_del	zinc	median.norm.EXT	ECA838-ECA1377	0.0624493369228238	0.0130931385641663	0.111805535281481	0.00238079247646616
919	sqst5_del	zinc	median.norm.EXT	ECA859-ECA1377	-0.348804347624854	-0.400684617396397	-0.296924077853312	3.88578058618805e-15
920	sqst5_del	zinc	median.norm.EXT	N2-ECA1377	-0.0300383770103378	-0.0795484196369837	0.0194716656163081	0.678071993621935
921	sqst5_del	zinc	median.norm.EXT	ECA1379-ECA1378	-0.0557800908357129	-0.105481915866787	-0.00607826580463862	0.0137236728944827
922	sqst5_del	zinc	median.norm.EXT	ECA1380-ECA1378	-0.0916331462763811	-0.140756424412574	-0.0425098681401882	1.42504608335869e-07
923	sqst5_del	zinc	median.norm.EXT	ECA838-ECA1378	0.0519571589384744	0.00225533390740005	0.101658983969549	0.0316815607151841
924	sqst5_del	zinc	median.norm.EXT	ECA859-ECA1378	-0.359296525609204	-0.411505715284666	-0.307087335933741	3.88578058618805e-15
925	sqst5_del	zinc	median.norm.EXT	N2-ECA1378	-0.0405305549946873	-0.0903851577500264	0.0093240477606519	0.23793215472117
926	sqst5_del	zinc	median.norm.EXT	ECA1380-ECA1379	-0.0358530554406682	-0.0839735889085871	0.0122674780272507	0.364620826210389
927	sqst5_del	zinc	median.norm.EXT	ECA838-ECA1379	0.107737249774187	0.0590262582239134	0.156448241324461	1.13004050561472e-10
928	sqst5_del	zinc	median.norm.EXT	ECA859-ECA1379	-0.303516434773491	-0.354783273694568	-0.252249595852413	3.88578058618805e-15
929	sqst5_del	zinc	median.norm.EXT	N2-ECA1379	0.0152495358410257	-0.0336173312806142	0.0641164029626655	0.995508460890423
930	sqst5_del	zinc	median.norm.EXT	ECA838-ECA1380	0.143590305214855	0.0954697717469366	0.191710838682774	1.06914477271403e-13
931	sqst5_del	zinc	median.norm.EXT	ECA859-ECA1380	-0.267663379332822	-0.318369530994982	-0.216957227670663	3.88578058618805e-15
932	sqst5_del	zinc	median.norm.EXT	N2-ECA1380	0.0511025912816939	0.00282427580041129	0.0993809067629765	0.0276197318759333
933	sqst5_del	zinc	median.norm.EXT	ECA859-ECA838	-0.411253684547678	-0.462520523468756	-0.3599868456266	3.88578058618805e-15
934	sqst5_del	zinc	median.norm.EXT	N2-ECA838	-0.0924877139331616	-0.141354581054801	-0.0436208468115218	8.44028227309224e-08
935	sqst5_del	zinc	median.norm.EXT	N2-ECA859	0.318765970614516	0.267351004141388	0.370180937087644	3.88578058618805e-15
936	sqst5_del	zinc	q75.norm.EXT	ECA1371-CB4856	0.115047773436212	0.0367549502723955	0.193340596600028	0.000130596592514132
937	sqst5_del	zinc	q75.norm.EXT	ECA1372-CB4856	0.10938689924746	0.0321179079174636	0.186655890577457	0.000292989361186158
938	sqst5_del	zinc	q75.norm.EXT	ECA1373-CB4856	0.0326193876477631	-0.0446496036822337	0.10988837897776	0.956909571821597
939	sqst5_del	zinc	q75.norm.EXT	ECA1377-CB4856	0.167772733606673	0.090256522509667	0.24528894470368	3.19477666543833e-10
940	sqst5_del	zinc	q75.norm.EXT	ECA1378-CB4856	0.179371175547552	0.101602056075182	0.257140295019922	1.39268596655029e-11
941	sqst5_del	zinc	q75.norm.EXT	ECA1379-CB4856	0.0534062591190207	-0.0233845934932539	0.130197111731295	0.473464767872765
942	sqst5_del	zinc	q75.norm.EXT	ECA1380-CB4856	0.00384117243603668	-0.0731860942816532	0.0808684391537265	0.999999999873802
943	sqst5_del	zinc	q75.norm.EXT	ECA838-CB4856	0.12509168586186	0.0485321131914642	0.201651258532255	9.2150360894161e-06
944	sqst5_del	zinc	q75.norm.EXT	ECA859-CB4856	-0.209026667329791	-0.290359559281397	-0.127693775378185	6.196154700433e-13
945	sqst5_del	zinc	q75.norm.EXT	N2-CB4856	0.103854587862533	0.0268273211448427	0.180881854580222	0.000772268033409906
946	sqst5_del	zinc	q75.norm.EXT	ECA1372-ECA1371	-0.00566087418875127	-0.0834569360210055	0.0721351876435029	0.999999994633095
947	sqst5_del	zinc	q75.norm.EXT	ECA1373-ECA1371	-0.0824283857884485	-0.160224447620703	-0.00463232395619435	0.0273168301328902
948	sqst5_del	zinc	q75.norm.EXT	ECA1377-ECA1371	0.0527249601704617	-0.0253166517957737	0.130766572136697	0.51935204389732
949	sqst5_del	zinc	q75.norm.EXT	ECA1378-ECA1371	0.0643234021113407	-0.0139694210524754	0.142616225275157	0.224163209835653
950	sqst5_del	zinc	q75.norm.EXT	ECA1379-ECA1371	-0.0616415143171909	-0.13896269679892	0.0156796681645384	0.264558517665973
951	sqst5_del	zinc	q75.norm.EXT	ECA1380-ECA1371	-0.111206601000175	-0.18876258099818	-0.03365062100217	0.000223573221575846
952	sqst5_del	zinc	q75.norm.EXT	ECA838-ECA1371	0.0100439124256482	-0.0670475811577971	0.0871354060090935	0.999998388712914
953	sqst5_del	zinc	q75.norm.EXT	ECA859-ECA1371	-0.324074440766003	-0.405908232861105	-0.242240648670901	4.7617465526173e-13
954	sqst5_del	zinc	q75.norm.EXT	N2-ECA1371	-0.0111931855736791	-0.088749165571684	0.0663627944243258	0.999995690393696
955	sqst5_del	zinc	q75.norm.EXT	ECA1373-ECA1372	-0.0767675115996973	-0.153533116520146	-1.90667924837573e-06	0.0499878797108704
956	sqst5_del	zinc	q75.norm.EXT	ECA1377-ECA1372	0.058385834359213	-0.0186286062378788	0.135400274956305	0.337980335606482
957	sqst5_del	zinc	q75.norm.EXT	ECA1378-ECA1372	0.069984276300092	-0.00728471502990476	0.147253267630089	0.11741070076035
958	sqst5_del	zinc	q75.norm.EXT	ECA1379-ECA1372	-0.0559806401284396	-0.132264951245257	0.0203036709883779	0.388300163332472
959	sqst5_del	zinc	q75.norm.EXT	ECA1380-ECA1372	-0.105545726811424	-0.182068016999613	-0.0290234366232342	0.00049744767285409
960	sqst5_del	zinc	q75.norm.EXT	ECA838-ECA1372	0.0157047866143995	-0.0603467041344407	0.0917562773632396	0.999875805313975
961	sqst5_del	zinc	q75.norm.EXT	ECA859-ECA1372	-0.318413566577252	-0.399268377138275	-0.237558756016228	4.7617465526173e-13
962	sqst5_del	zinc	q75.norm.EXT	N2-ECA1372	-0.00553231138492781	-0.0820546015731172	0.0709899788032616	0.99999999496549
963	sqst5_del	zinc	q75.norm.EXT	ECA1377-ECA1373	0.13515334595891	0.0581389053618184	0.212167786556002	1.108819817075e-06
964	sqst5_del	zinc	q75.norm.EXT	ECA1378-ECA1373	0.146751787899789	0.0694827965697925	0.224020779229786	7.42731989245016e-08
965	sqst5_del	zinc	q75.norm.EXT	ECA1379-ECA1373	0.0207868714712576	-0.0554974396455599	0.0970711825880752	0.998549113784893
966	sqst5_del	zinc	q75.norm.EXT	ECA1380-ECA1373	-0.0287782152117264	-0.105300505399916	0.047744074976463	0.980932037146156
967	sqst5_del	zinc	q75.norm.EXT	ECA838-ECA1373	0.0924722982140967	0.0164208074652566	0.168523788962937	0.00448064839641238
968	sqst5_del	zinc	q75.norm.EXT	ECA859-ECA1373	-0.241646054977554	-0.322500865538578	-0.160791244416531	5.80979708786344e-13
969	sqst5_del	zinc	q75.norm.EXT	N2-ECA1373	0.0712352002147695	-0.00528708997341995	0.147757490402959	0.0946841345586403
970	sqst5_del	zinc	q75.norm.EXT	ECA1378-ECA1377	0.011598441940879	-0.0659177691561273	0.0891146530378853	0.99999391581505
971	sqst5_del	zinc	q75.norm.EXT	ECA1379-ECA1377	-0.114366474487653	-0.190901186117396	-0.0378317628579094	8.90085356937131e-05
972	sqst5_del	zinc	q75.norm.EXT	ECA1380-ECA1377	-0.163931561170637	-0.240703475679303	-0.0871596466619701	5.97657145995356e-10
973	sqst5_del	zinc	q75.norm.EXT	ECA838-ECA1377	-0.0426810477448135	-0.118983703051175	0.0336216075615482	0.77687558773731
974	sqst5_del	zinc	q75.norm.EXT	ECA859-ECA1377	-0.376799400936465	-0.457890500032108	-0.295708301840821	4.7617465526173e-13
975	sqst5_del	zinc	q75.norm.EXT	N2-ECA1377	-0.0639181457441408	-0.140690060252807	0.0128537687645257	0.207337118673739
976	sqst5_del	zinc	q75.norm.EXT	ECA1379-ECA1378	-0.125964916428532	-0.202755769040806	-0.049174063816257	8.26022043842745e-06
977	sqst5_del	zinc	q75.norm.EXT	ECA1380-ECA1378	-0.175530003111516	-0.252557269829205	-0.0985027363938258	2.56824561617464e-11
978	sqst5_del	zinc	q75.norm.EXT	ECA838-ECA1378	-0.0542794896856925	-0.130839062356088	0.0222800829847031	0.442847296521739
979	sqst5_del	zinc	q75.norm.EXT	ECA859-ECA1378	-0.388397842877344	-0.46973073482895	-0.307064950925738	4.7617465526173e-13
980	sqst5_del	zinc	q75.norm.EXT	N2-ECA1378	-0.0755165876850198	-0.15254385440271	0.00151067903267006	0.0603589171503698
981	sqst5_del	zinc	q75.norm.EXT	ECA1380-ECA1379	-0.049565086682984	-0.125604543015933	0.0264743696499649	0.574792570187724
982	sqst5_del	zinc	q75.norm.EXT	ECA838-ECA1379	0.0716854267428391	-0.00388022199311687	0.147251075478795	0.0809023401828608
983	sqst5_del	zinc	q75.norm.EXT	ECA859-ECA1379	-0.262432926448812	-0.342830926514883	-0.182034926382741	5.78315173527244e-13
984	sqst5_del	zinc	q75.norm.EXT	N2-ECA1379	0.0504483287435118	-0.025591127589437	0.126487785076461	0.547677720133082
985	sqst5_del	zinc	q75.norm.EXT	ECA838-ECA1380	0.121250513425823	0.045444629472373	0.197056397379273	1.64092223395862e-05
986	sqst5_del	zinc	q75.norm.EXT	ECA859-ECA1380	-0.212867839765828	-0.2934916773556	-0.132244002176056	5.84088333255295e-13
987	sqst5_del	zinc	q75.norm.EXT	N2-ECA1380	0.100013415426496	0.0237352161000271	0.176291614752965	0.00128979858723732
988	sqst5_del	zinc	q75.norm.EXT	ECA859-ECA838	-0.334118353191651	-0.414295479213837	-0.253941227169466	4.7617465526173e-13
989	sqst5_del	zinc	q75.norm.EXT	N2-ECA838	-0.0212370979993273	-0.0970429819527774	0.0545687859541228	0.998163729752271
990	sqst5_del	zinc	q75.norm.EXT	N2-ECA859	0.312881255192324	0.232257417602552	0.393505092782096	4.7617465526173e-13
991	sqst5_del	zinc	q90.norm.EXT	ECA1371-CB4856	0.104724534066131	-0.0747844935675422	0.284233561699804	0.728494428417527
992	sqst5_del	zinc	q90.norm.EXT	ECA1372-CB4856	0.120893311249621	-0.0541228452160102	0.295909467715253	0.484338777144842
993	sqst5_del	zinc	q90.norm.EXT	ECA1373-CB4856	0.0305625258889075	-0.146599070019577	0.207724121797392	0.99997658894933
994	sqst5_del	zinc	q90.norm.EXT	ECA1377-CB4856	0.0821738028494519	-0.0944335692061061	0.25878117490501	0.919258686510452
995	sqst5_del	zinc	q90.norm.EXT	ECA1378-CB4856	0.189755492743275	0.0125938968347909	0.36691708865176	0.0241591590687739
996	sqst5_del	zinc	q90.norm.EXT	ECA1379-CB4856	0.0668931410461608	-0.109172183035304	0.242958465127626	0.979461037135637
997	sqst5_del	zinc	q90.norm.EXT	ECA1380-CB4856	-0.0300271340851375	-0.205562181753003	0.145507913582728	0.99997837645624
998	sqst5_del	zinc	q90.norm.EXT	ECA838-CB4856	0.119018032262863	-0.0570472918186021	0.295083356344328	0.518500695564157
999	sqst5_del	zinc	q90.norm.EXT	ECA859-CB4856	-0.196662281852627	-0.38236121246958	-0.010963351235674	0.0274612658886084
1000	sqst5_del	zinc	q90.norm.EXT	N2-CB4856	0.0262406188742098	-0.149824705207255	0.202305942955675	0.999994143486315
1001	sqst5_del	zinc	q90.norm.EXT	ECA1372-ECA1371	0.0161687771834905	-0.160070553190565	0.192408107557546	0.999999947287553
1002	sqst5_del	zinc	q90.norm.EXT	ECA1373-ECA1371	-0.0741620081772232	-0.252532066234999	0.104208049880553	0.961153527359499
1003	sqst5_del	zinc	q90.norm.EXT	ECA1377-ECA1371	-0.0225507312166788	-0.200370331967168	0.155268869533811	0.999998759166269
1004	sqst5_del	zinc	q90.norm.EXT	ECA1378-ECA1371	0.0850309586771446	-0.093339099380631	0.26340101673492	0.906436915538532
1005	sqst5_del	zinc	q90.norm.EXT	ECA1379-ECA1371	-0.0378313930199698	-0.215112652296308	0.139449866256369	0.999832564560987
1006	sqst5_del	zinc	q90.norm.EXT	ECA1380-ECA1371	-0.134751668151268	-0.311506298943372	0.0420029626408358	0.329553881135086
1007	sqst5_del	zinc	q90.norm.EXT	ECA838-ECA1371	0.0142934981967321	-0.162987761079607	0.191574757473071	0.999999985225233
1008	sqst5_del	zinc	q90.norm.EXT	ECA859-ECA1371	-0.301386815918758	-0.488239001827762	-0.114534630009753	1.30828221883705e-05
1009	sqst5_del	zinc	q90.norm.EXT	N2-ECA1371	-0.0784839151919208	-0.255765174468259	0.0987973440844178	0.94102504684252
1010	sqst5_del	zinc	q90.norm.EXT	ECA1373-ECA1372	-0.0903307853607137	-0.264178539541059	0.083516968819632	0.847083250485722
1011	sqst5_del	zinc	q90.norm.EXT	ECA1377-ECA1372	-0.0387195084001693	-0.212002440142101	0.134563423341763	0.999746161805858
1012	sqst5_del	zinc	q90.norm.EXT	ECA1378-ECA1372	0.0688621814936542	-0.104985572686691	0.242709935674	0.972277841239938
1013	sqst5_del	zinc	q90.norm.EXT	ECA1379-ECA1372	-0.0540001702034603	-0.226730621811218	0.118730281404298	0.995444587398142
1014	sqst5_del	zinc	q90.norm.EXT	ECA1380-ECA1372	-0.150920445334759	-0.323110350754527	0.0212694600850092	0.148905658155739
1015	sqst5_del	zinc	q90.norm.EXT	ECA838-ECA1372	-0.0018752789867584	-0.174605730594516	0.170855172621	1
1016	sqst5_del	zinc	q90.norm.EXT	ECA859-ECA1372	-0.317555593102248	-0.500095734991611	-0.135015451212885	1.45525363026699e-06
1017	sqst5_del	zinc	q90.norm.EXT	N2-ECA1372	-0.0946526923754113	-0.267383143983169	0.0780777592323467	0.798377941852281
1018	sqst5_del	zinc	q90.norm.EXT	ECA1377-ECA1373	0.0516112769605444	-0.123838289792747	0.227060843713836	0.997236302946758
1019	sqst5_del	zinc	q90.norm.EXT	ECA1378-ECA1373	0.159192966854368	-0.0168144695634967	0.335200403272232	0.11865505799934
1020	sqst5_del	zinc	q90.norm.EXT	ECA1379-ECA1373	0.0363306151572533	-0.138573315483138	0.211234545797645	0.999869040823936
1021	sqst5_del	zinc	q90.norm.EXT	ECA1380-ECA1373	-0.060589659974045	-0.234959782326779	0.113780462378689	0.989490534123421
1022	sqst5_del	zinc	q90.norm.EXT	ECA838-ECA1373	0.0884555063739553	-0.0864484242664359	0.263359437014346	0.868194231790379
1023	sqst5_del	zinc	q90.norm.EXT	ECA859-ECA1373	-0.227224807741535	-0.411822964400336	-0.042626651082733	0.00370702402231926
1024	sqst5_del	zinc	q90.norm.EXT	N2-ECA1373	-0.00432190701469767	-0.179225837655089	0.170582023625693	1
1025	sqst5_del	zinc	q90.norm.EXT	ECA1378-ECA1377	0.107581689893823	-0.0678678768594684	0.283031256647115	0.663701725622469
1026	sqst5_del	zinc	q90.norm.EXT	ECA1379-ECA1377	-0.015280661803291	-0.189623191763677	0.159061868157095	0.999999966360306
1027	sqst5_del	zinc	q90.norm.EXT	ECA1380-ECA1377	-0.112200936934589	-0.286007934402575	0.0616060605333967	0.589484707071874
1028	sqst5_del	zinc	q90.norm.EXT	ECA838-ECA1377	0.0368442294134109	-0.137498300546975	0.211186759373796	0.999846734532553
1029	sqst5_del	zinc	q90.norm.EXT	ECA859-ECA1377	-0.278836084702079	-0.462902410360404	-0.0947697590437537	6.44227769556194e-05
1030	sqst5_del	zinc	q90.norm.EXT	N2-ECA1377	-0.055933183975242	-0.230275713935628	0.118409345985144	0.994387815146848
1031	sqst5_del	zinc	q90.norm.EXT	ECA1379-ECA1378	-0.122862351697114	-0.297766282337506	0.0520415789432767	0.457618817643089
1032	sqst5_del	zinc	q90.norm.EXT	ECA1380-ECA1378	-0.219782626828413	-0.394152749181147	-0.045412504475679	0.00253500047092226
1033	sqst5_del	zinc	q90.norm.EXT	ECA838-ECA1378	-0.0707374604804125	-0.245641391120804	0.104166470159979	0.967906830107626
1034	sqst5_del	zinc	q90.norm.EXT	ECA859-ECA1378	-0.386417774595902	-0.571015931254704	-0.201819617937101	1.45089973369039e-09
1035	sqst5_del	zinc	q90.norm.EXT	N2-ECA1378	-0.163514873869065	-0.338418804509457	0.0113890567713257	0.0914469832054233
1036	sqst5_del	zinc	q90.norm.EXT	ECA1380-ECA1379	-0.0969202751312984	-0.270176463616378	0.0763359133537814	0.776844654422075
1037	sqst5_del	zinc	q90.norm.EXT	ECA838-ECA1379	0.0521248912167019	-0.121668527049149	0.225918309482553	0.996755115980916
1038	sqst5_del	zinc	q90.norm.EXT	ECA859-ECA1379	-0.263555422898788	-0.44710172964697	-0.0800091161506062	0.000216701450755585
1039	sqst5_del	zinc	q90.norm.EXT	N2-ECA1379	-0.040652522171951	-0.214445940437802	0.1331408960939	0.999617562547244
1040	sqst5_del	zinc	q90.norm.EXT	ECA838-ECA1380	0.149045166348	-0.0242110221370795	0.32230135483308	0.168889182800831
1041	sqst5_del	zinc	q90.norm.EXT	ECA859-ECA1380	-0.16663514776749	-0.349672852453563	0.0164025569185838	0.112914949750632
1042	sqst5_del	zinc	q90.norm.EXT	N2-ECA1380	0.0562677529593474	-0.116988435525732	0.229523941444427	0.993812385217061
1043	sqst5_del	zinc	q90.norm.EXT	ECA859-ECA838	-0.31568031411549	-0.499226620863672	-0.132134007367308	2.07013745712192e-06
1044	sqst5_del	zinc	q90.norm.EXT	N2-ECA838	-0.0927774133886529	-0.266570831654504	0.0810160048771977	0.82353572667927
1045	sqst5_del	zinc	q90.norm.EXT	N2-ECA859	0.222902900726837	0.0393565939786552	0.406449207475019	0.00456359510526239
1046	sqst5_del	zinc	var.TOF	ECA1371-CB4856	519.97950019514	-1118.45587315404	2158.41487354432	0.994855374576059
1047	sqst5_del	zinc	var.TOF	ECA1372-CB4856	425.753753517498	-1149.45910269991	2000.9666097349	0.998647142397122
1048	sqst5_del	zinc	var.TOF	ECA1373-CB4856	-1390.98657927988	-2975.59298992168	193.619831361932	0.147338883168805
1049	sqst5_del	zinc	var.TOF	ECA1377-CB4856	925.780809025601	-673.704861485003	2525.26647953621	0.73804384762614
1050	sqst5_del	zinc	var.TOF	ECA1378-CB4856	1255.23775473033	-360.163588085789	2870.63909754646	0.301194347705606
1051	sqst5_del	zinc	var.TOF	ECA1379-CB4856	-440.542095591316	-2025.14850623312	1144.06431505049	0.998279709954418
1052	sqst5_del	zinc	var.TOF	ECA1380-CB4856	-845.097249287826	-2434.55469761466	744.360199039007	0.827194628458574
1053	sqst5_del	zinc	var.TOF	ECA838-CB4856	3244.59283016777	1650.17685757821	4839.00880275732	4.90423890386893e-09
1054	sqst5_del	zinc	var.TOF	ECA859-CB4856	-2077.19423134987	-3754.74895510276	-399.639507596981	0.00337758225857498
1055	sqst5_del	zinc	var.TOF	N2-CB4856	247.845351033787	-1346.57062155577	1842.26132362334	0.999991253211791
1056	sqst5_del	zinc	var.TOF	ECA1372-ECA1371	-94.2257466776422	-1708.9739019222	1520.52240856691	0.999999999398279
1057	sqst5_del	zinc	var.TOF	ECA1373-ECA1371	-1910.96607947502	-3534.87911258985	-287.053046360181	0.00724771699921523
1058	sqst5_del	zinc	var.TOF	ECA1377-ECA1371	405.801308830461	-1232.63406451872	2044.23668217964	0.999365776244552
1059	sqst5_del	zinc	var.TOF	ECA1378-ECA1371	735.258254535193	-918.718033337532	2389.23454240792	0.939427074261409
1060	sqst5_del	zinc	var.TOF	ECA1379-ECA1371	-960.521595786455	-2584.43462890129	663.391437328379	0.711333339510331
1061	sqst5_del	zinc	var.TOF	ECA1380-ECA1371	-1365.07674948297	-2993.72374699801	263.570248032074	0.19913109439113
1062	sqst5_del	zinc	var.TOF	ECA838-ECA1371	2724.61332997263	1091.12676555839	4358.09989438686	5.14013781482969e-06
1063	sqst5_del	zinc	var.TOF	ECA859-ECA1371	-2597.17373154501	-4311.90575540726	-882.441707682756	6.46953409545459e-05
1064	sqst5_del	zinc	var.TOF	N2-ECA1371	-272.134149161353	-1905.62071357558	1361.35241525288	0.999983140941209
1065	sqst5_del	zinc	var.TOF	ECA1373-ECA1372	-1816.74033279737	-3376.84244768311	-256.638217911638	0.00839484661722634
1066	sqst5_del	zinc	var.TOF	ECA1377-ECA1372	500.027055508104	-1075.1858007093	2075.23991172551	0.994846079484786
1067	sqst5_del	zinc	var.TOF	ECA1378-ECA1372	829.484001212836	-761.887303855835	2420.85530628151	0.844453491529442
1068	sqst5_del	zinc	var.TOF	ECA1379-ECA1372	-866.295849108813	-2426.39796399455	693.806265776923	0.784722501515405
1069	sqst5_del	zinc	var.TOF	ECA1380-ECA1372	-1270.85100280532	-2835.8801118846	294.178106273954	0.239498486492236
1070	sqst5_del	zinc	var.TOF	ECA838-ECA1372	2818.83907665027	1248.77429267716	4388.90386062338	5.28559463086609e-07
1071	sqst5_del	zinc	var.TOF	ECA859-ECA1372	-2502.94798486737	-4157.37567546296	-848.520294271775	6.64984654286105e-05
1072	sqst5_del	zinc	var.TOF	N2-ECA1372	-177.908402483711	-1747.97318645682	1392.1563814894	0.999999583857523
1073	sqst5_del	zinc	var.TOF	ECA1377-ECA1373	2316.76738830548	732.16097766367	3901.37379894728	0.000146105980910138
1074	sqst5_del	zinc	var.TOF	ECA1378-ECA1373	2646.22433401021	1045.55429779085	4246.89437022957	6.62620740599085e-06
1075	sqst5_del	zinc	var.TOF	ECA1379-ECA1373	950.44448368856	-619.141621985629	2520.03058936275	0.680715420583583
1076	sqst5_del	zinc	var.TOF	ECA1380-ECA1373	545.88932999205	-1028.59409212455	2120.37275210865	0.98966677180223
1077	sqst5_del	zinc	var.TOF	ECA838-ECA1373	4635.57940944764	3056.09045408041	6215.06836481487	1.79967152291738e-13
1078	sqst5_del	zinc	var.TOF	ECA859-ECA1373	-686.207652069994	-2349.58160811956	977.166303979573	0.963175327320297
1079	sqst5_del	zinc	var.TOF	N2-ECA1373	1638.83193031366	59.3429749464347	3218.32088568089	0.034336705789843
1080	sqst5_del	zinc	var.TOF	ECA1378-ECA1377	329.456945704732	-1285.94439711139	1944.85828852085	0.999889223836876
1081	sqst5_del	zinc	var.TOF	ECA1379-ECA1377	-1366.32290461692	-2950.92931525872	218.283506024891	0.166334722833072
1082	sqst5_del	zinc	var.TOF	ECA1380-ECA1377	-1770.87805831343	-3360.33550664026	-181.420609986595	0.0150494211537425
1083	sqst5_del	zinc	var.TOF	ECA838-ECA1377	2318.81202114216	724.396048552608	3913.22799373172	0.000164261949351041
1084	sqst5_del	zinc	var.TOF	ECA859-ECA1377	-3002.97504037547	-4680.52976412836	-1325.42031662258	5.82498344114946e-07
1085	sqst5_del	zinc	var.TOF	N2-ECA1377	-677.935457991814	-2272.35143058137	916.480514597742	0.954790911594033
1086	sqst5_del	zinc	var.TOF	ECA1379-ECA1378	-1695.77985032165	-3296.44988654101	-95.1098141022885	0.0273517255363737
1087	sqst5_del	zinc	var.TOF	ECA1380-ECA1378	-2100.33500401816	-3705.80754138684	-494.862466649481	0.0013416671130001
1088	sqst5_del	zinc	var.TOF	ECA838-ECA1378	1989.35507543743	378.973325089995	3599.73682578487	0.00350482511848393
1089	sqst5_del	zinc	var.TOF	ECA859-ECA1378	-3332.4319860802	-5025.16850999319	-1639.69546216722	1.88515962840086e-08
1090	sqst5_del	zinc	var.TOF	N2-ECA1378	-1007.39240369655	-2617.77415404398	602.989346650891	0.635622098441994
1091	sqst5_del	zinc	var.TOF	ECA1380-ECA1379	-404.555153696511	-1979.03857581311	1169.92826842009	0.999125742412106
1092	sqst5_del	zinc	var.TOF	ECA838-ECA1379	3685.13492575908	2105.64597039185	5264.62388112631	7.3373529474452e-12
1093	sqst5_del	zinc	var.TOF	ECA859-ECA1379	-1636.65213575855	-3300.02609180812	26.7218202910126	0.0583622685312065
1094	sqst5_del	zinc	var.TOF	N2-ECA1379	688.387446625102	-891.101508742126	2267.87640199233	0.946740395562898
1095	sqst5_del	zinc	var.TOF	ECA838-ECA1380	4089.69007945559	2505.33441751551	5674.04574139567	2.11275441586167e-13
1096	sqst5_del	zinc	var.TOF	ECA859-ECA1380	-1232.09698206204	-2900.09291163098	435.898947506887	0.378068097426941
1097	sqst5_del	zinc	var.TOF	N2-ECA1380	1092.94260032161	-491.413061618468	2677.29826226169	0.48644408046156
1098	sqst5_del	zinc	var.TOF	ECA859-ECA838	-5321.78706151764	-6994.50871638601	-3649.06540664927	1.7963408538435e-13
1099	sqst5_del	zinc	var.TOF	N2-ECA838	-2996.74747913398	-4586.07758239404	-1407.41737587391	9.64855805252185e-08
1100	sqst5_del	zinc	var.TOF	N2-ECA859	2325.03958238366	652.317927515287	3997.76123725203	0.000426123430675163
1101	sqst5_del	zinc	cv.TOF	ECA1371-CB4856	-0.00463899608476356	-0.0468611904734036	0.0375831983038765	0.999999691881022
1102	sqst5_del	zinc	cv.TOF	ECA1372-CB4856	-0.0252943539254798	-0.0664111009232065	0.0158223930722469	0.659176857865641
1103	sqst5_del	zinc	cv.TOF	ECA1373-CB4856	-0.054238214082703	-0.0952302934500889	-0.0132461347153171	0.0010944244833202
1104	sqst5_del	zinc	cv.TOF	ECA1377-CB4856	-0.0239920724412725	-0.0654997957183131	0.0175156508357681	0.73966278800392
1105	sqst5_del	zinc	cv.TOF	ECA1378-CB4856	0.0101998558554675	-0.0313078674215731	0.0517075791325082	0.999408178143323
1106	sqst5_del	zinc	cv.TOF	ECA1379-CB4856	-0.0379398735342086	-0.0790566205319353	0.00317687346351806	0.101642145988533
1107	sqst5_del	zinc	cv.TOF	ECA1380-CB4856	-0.0382342426852539	-0.0792263220526398	0.00275783668213193	0.0931968176188588
1108	sqst5_del	zinc	cv.TOF	ECA838-CB4856	0.0256128692236479	-0.0156313102887135	0.0668570487360094	0.646005441270608
1109	sqst5_del	zinc	cv.TOF	ECA859-CB4856	0.000941773124397175	-0.0422608350061351	0.0441443812549294	1
1110	sqst5_del	zinc	cv.TOF	N2-CB4856	-0.0108016509427038	-0.0519183979404305	0.0303150960550229	0.998940534574868
1111	sqst5_del	zinc	cv.TOF	ECA1372-ECA1371	-0.0206553578407162	-0.0624932532350091	0.0211825375535767	0.885033915560294
1112	sqst5_del	zinc	cv.TOF	ECA1373-ECA1371	-0.0495992179979394	-0.0913146009904374	-0.00788383500544144	0.00624897932490409
1113	sqst5_del	zinc	cv.TOF	ECA1377-ECA1371	-0.0193530763565089	-0.061575270745149	0.0228691180321311	0.926429716841332
1114	sqst5_del	zinc	cv.TOF	ECA1378-ECA1371	0.0148388519402311	-0.027383342448409	0.0570610463288711	0.988531710032933
1115	sqst5_del	zinc	cv.TOF	ECA1379-ECA1371	-0.0333008774494451	-0.075138772843738	0.00853701794484784	0.266790319412289
1116	sqst5_del	zinc	cv.TOF	ECA1380-ECA1371	-0.0335952466004904	-0.0753106295929884	0.00812013639200761	0.250621658912231
1117	sqst5_del	zinc	cv.TOF	ECA838-ECA1371	0.0302518653084115	-0.0117112726938474	0.0722150033106704	0.416366503977787
1118	sqst5_del	zinc	cv.TOF	ECA859-ECA1371	0.00558076920916073	-0.0383087279015269	0.0494702663198484	0.999998726696471
1119	sqst5_del	zinc	cv.TOF	N2-ECA1371	-0.00616265485794028	-0.0480005502522332	0.0356752405363526	0.999994764228273
1120	sqst5_del	zinc	cv.TOF	ECA1373-ECA1372	-0.0289438601572233	-0.0695399974475339	0.0116522771330874	0.4339587887104
1121	sqst5_del	zinc	cv.TOF	ECA1377-ECA1372	0.00130228148420725	-0.0398144655135194	0.0424190284819339	0.999999999998734
1122	sqst5_del	zinc	cv.TOF	ECA1378-ECA1372	0.0354942097809473	-0.00562253721677942	0.076610956778674	0.165054291404477
1123	sqst5_del	zinc	cv.TOF	ECA1379-ECA1372	-0.0126455196087289	-0.0533675366966232	0.0280764974791654	0.995685937733108
1124	sqst5_del	zinc	cv.TOF	ECA1380-ECA1372	-0.0129398887597742	-0.0535360260500848	0.0276562485305364	0.994672160019871
1125	sqst5_del	zinc	cv.TOF	ECA838-ECA1372	0.0509072231491277	0.0100565421795333	0.0917579041187221	0.00304997592302181
1126	sqst5_del	zinc	cv.TOF	ECA859-ECA1372	0.0262361270498769	-0.0165909805026069	0.0690632346023607	0.664970471589703
1127	sqst5_del	zinc	cv.TOF	N2-ECA1372	0.0144927029827759	-0.0262293141051184	0.0552147200706702	0.987377790130487
1128	sqst5_del	zinc	cv.TOF	ECA1377-ECA1373	0.0302461416414305	-0.0107459377259554	0.0712382210088164	0.379793967884889
1129	sqst5_del	zinc	cv.TOF	ECA1378-ECA1373	0.0644380699381705	0.0234459905707846	0.105430149305556	2.57806921514225e-05
1130	sqst5_del	zinc	cv.TOF	ECA1379-ECA1373	0.0162983405484944	-0.0242977967418163	0.056894477838805	0.969512748494524
1131	sqst5_del	zinc	cv.TOF	ECA1380-ECA1373	0.0160039713974491	-0.024465894553413	0.0564738373483111	0.972597194206294
1132	sqst5_del	zinc	cv.TOF	ECA838-ECA1373	0.0798510833063509	0.0391258844380019	0.1205762821747	2.20906667403042e-08
1133	sqst5_del	zinc	cv.TOF	ECA859-ECA1373	0.0551799872071002	0.0124725542650582	0.0978874201491421	0.00166919806939225
1134	sqst5_del	zinc	cv.TOF	N2-ECA1373	0.0434365631399992	0.00284042584968854	0.0840327004303098	0.0244509126323118
1135	sqst5_del	zinc	cv.TOF	ECA1378-ECA1377	0.03419192829674	-0.00731579498030062	0.0756996515737807	0.220783540307312
1136	sqst5_del	zinc	cv.TOF	ECA1379-ECA1377	-0.0139478010929361	-0.0550645480906628	0.0271689459047906	0.991275757436887
1137	sqst5_del	zinc	cv.TOF	ECA1380-ECA1377	-0.0142421702439814	-0.0552342496113673	0.0267499091234044	0.989498645959238
1138	sqst5_del	zinc	cv.TOF	ECA838-ECA1377	0.0496049416649204	0.00836076215255899	0.0908491211772819	0.00527952161298095
1139	sqst5_del	zinc	cv.TOF	ECA859-ECA1377	0.0249338455656697	-0.0182687625648626	0.0681364536962019	0.741468413329152
1140	sqst5_del	zinc	cv.TOF	N2-ECA1377	0.0131904214985687	-0.027926325499158	0.0543071684962954	0.994389825927758
1141	sqst5_del	zinc	cv.TOF	ECA1379-ECA1378	-0.0481397293896762	-0.0892564763874029	-0.00702298239194946	0.00778592868788042
1142	sqst5_del	zinc	cv.TOF	ECA1380-ECA1378	-0.0484340985407215	-0.0894261779081073	-0.00744201917333558	0.006840838544521
1143	sqst5_del	zinc	cv.TOF	ECA838-ECA1378	0.0154130133681804	-0.025831166144181	0.0566571928805418	0.98180612917839
1144	sqst5_del	zinc	cv.TOF	ECA859-ECA1378	-0.00925808273107035	-0.0524606908616026	0.0339445253994619	0.999826037218393
1145	sqst5_del	zinc	cv.TOF	N2-ECA1378	-0.0210015067981714	-0.0621182537958981	0.0201152401995553	0.860718388244663
1146	sqst5_del	zinc	cv.TOF	ECA1380-ECA1379	-0.000294369151045311	-0.0408905064413559	0.0403017681392653	1
1147	sqst5_del	zinc	cv.TOF	ECA838-ECA1379	0.0635527427578566	0.0227020617882622	0.104403423727451	3.35612721266143e-05
1148	sqst5_del	zinc	cv.TOF	ECA859-ECA1379	0.0388816466586058	-0.003945460893878	0.0817087542110896	0.115321702172615
1149	sqst5_del	zinc	cv.TOF	N2-ECA1379	0.0271382225915048	-0.0135837944963895	0.0678602396793991	0.540765796195304
1150	sqst5_del	zinc	cv.TOF	ECA838-ECA1380	0.0638471119089019	0.0231219130405528	0.104572310777251	2.76127165279583e-05
1151	sqst5_del	zinc	cv.TOF	ECA859-ECA1380	0.0391760158096511	-0.00353141713239084	0.0818834487516931	0.106477548672178
1152	sqst5_del	zinc	cv.TOF	N2-ECA1380	0.0274325917425501	-0.0131635455477605	0.0680287290328607	0.519054834971449
1153	sqst5_del	zinc	cv.TOF	ECA859-ECA838	-0.0246710960992507	-0.067620561768626	0.0182783695701245	0.747027236914053
1154	sqst5_del	zinc	cv.TOF	N2-ECA838	-0.0364145201663518	-0.0772652011359462	0.00443616080324263	0.132117818629287
1155	sqst5_del	zinc	cv.TOF	N2-ECA859	-0.011743424067101	-0.0545705316195848	0.0310836834853828	0.998470025661619
1156	sqst5_del	zinc	var.EXT	ECA1371-CB4856	11484.5278677935	2827.28657517552	20141.7691604115	0.00104359067499937
1157	sqst5_del	zinc	var.EXT	ECA1372-CB4856	13927.780959777	5540.76761436571	22314.7943051882	5.82899863466046e-06
1158	sqst5_del	zinc	var.EXT	ECA1373-CB4856	4483.1570656352	-3953.20353646722	12919.5176677376	0.827680974016363
1159	sqst5_del	zinc	var.EXT	ECA1377-CB4856	16253.5754945175	7711.79963928324	24795.3513497518	6.89719836799441e-08
1160	sqst5_del	zinc	var.EXT	ECA1378-CB4856	15970.4677488174	7372.30502534346	24568.6304722913	1.65098883453396e-07
1161	sqst5_del	zinc	var.EXT	ECA1379-CB4856	516.167825292057	-7920.19277681036	8952.52842739447	0.999999999037269
1162	sqst5_del	zinc	var.EXT	ECA1380-CB4856	2165.14169960564	-6271.21890249678	10601.5023017081	0.99913472071517
1163	sqst5_del	zinc	var.EXT	ECA838-CB4856	26415.7275332215	17953.88140499	34877.5736614531	1.05804254246777e-13
1164	sqst5_del	zinc	var.EXT	ECA859-CB4856	-4674.93265015781	-13637.2815946799	4287.41629436428	0.843852522965216
1165	sqst5_del	zinc	var.EXT	N2-CB4856	15318.401491893	6906.97923317821	23729.8237506078	3.27214654927133e-07
1166	sqst5_del	zinc	var.EXT	ECA1372-ECA1371	2443.25309198344	-6033.244386519	10919.7505704859	0.997667929106819
1167	sqst5_del	zinc	var.EXT	ECA1373-ECA1371	-7001.37080215832	-15526.6975909482	1523.95598663152	0.224706323621177
1168	sqst5_del	zinc	var.EXT	ECA1377-ECA1371	4769.04762672399	-3860.60772027655	13398.7029737245	0.789729054021734
1169	sqst5_del	zinc	var.EXT	ECA1378-ECA1371	4485.93988102384	-4199.53183134089	13171.4115933886	0.851976924646351
1170	sqst5_del	zinc	var.EXT	ECA1379-ECA1371	-10968.3600425015	-19493.6868312913	-2443.03325371162	0.00179595322133552
1171	sqst5_del	zinc	var.EXT	ECA1380-ECA1371	-9319.38616818788	-17844.7129569777	-794.059379398037	0.0190143309705583
1172	sqst5_del	zinc	var.EXT	ECA838-ECA1371	14931.199665428	6380.65251657148	23481.7468142846	1.29302283702337e-06
1173	sqst5_del	zinc	var.EXT	ECA859-ECA1371	-16159.4605179513	-25205.6041853009	-7113.31685060179	6.23581483560898e-07
1174	sqst5_del	zinc	var.EXT	N2-ECA1371	3833.87362409947	-4666.77582528699	12334.5230734859	0.933565801133937
1175	sqst5_del	zinc	var.EXT	ECA1373-ECA1372	-9444.62389414177	-17695.4034278073	-1193.84436047623	0.010600679586753
1176	sqst5_del	zinc	var.EXT	ECA1377-ECA1372	2325.79453474054	-6032.74107058598	10684.3301400671	0.998267304000544
1177	sqst5_del	zinc	var.EXT	ECA1378-ECA1372	2042.6867890404	-6373.4634546152	10458.837032696	0.999469431120772
1178	sqst5_del	zinc	var.EXT	ECA1379-ECA1372	-13411.6131344849	-21662.3926681504	-5160.83360081937	1.06010233881237e-05
1179	sqst5_del	zinc	var.EXT	ECA1380-ECA1372	-11762.6392601713	-20013.4187938369	-3511.85972650579	0.000252532496948454
1180	sqst5_del	zinc	var.EXT	ECA838-ECA1372	12487.9465734446	4211.1100641063	20764.7830827828	7.08951351300335e-05
1181	sqst5_del	zinc	var.EXT	ECA859-ECA1372	-18602.7136099348	-27390.5962506978	-9814.83096917173	8.80053030449801e-10
1182	sqst5_del	zinc	var.EXT	N2-ECA1372	1390.62053211603	-6834.65801142586	9615.89907565792	0.999980635661087
1183	sqst5_del	zinc	var.EXT	ECA1377-ECA1373	11770.4184288823	3362.36842795399	20178.4684298106	0.000368823955658626
1184	sqst5_del	zinc	var.EXT	ECA1378-ECA1373	11487.3106831822	3021.98302996143	19952.6383364029	0.00068277922765525
1185	sqst5_del	zinc	var.EXT	ECA1379-ECA1373	-3966.98924034314	-12267.9259504834	4333.94746979708	0.9050342529388
1186	sqst5_del	zinc	var.EXT	ECA1380-ECA1373	-2318.01536602956	-10618.9520761698	5982.92134411066	0.998214172681395
1187	sqst5_del	zinc	var.EXT	ECA838-ECA1373	21932.5704675863	13605.7337359748	30259.4071991978	1.09134923320653e-13
1188	sqst5_del	zinc	var.EXT	ECA859-ECA1373	-9158.089715793	-17993.080868048	-323.09856353802	0.0346905013626383
1189	sqst5_del	zinc	var.EXT	N2-ECA1373	10835.2444262578	2559.65414692122	19110.8347055944	0.00132213964236705
1190	sqst5_del	zinc	var.EXT	ECA1378-ECA1377	-283.107745700145	-8853.49436642741	8287.27887502712	0.999999999997961
1191	sqst5_del	zinc	var.EXT	ECA1379-ECA1377	-15737.4076692254	-24145.4576701538	-7329.35766829713	1.25720225119252e-07
1192	sqst5_del	zinc	var.EXT	ECA1380-ECA1377	-14088.4337949119	-22496.4837958402	-5680.38379398355	4.50311875777043e-06
1193	sqst5_del	zinc	var.EXT	ECA838-ECA1377	10162.152038704	1728.53095951914	18595.7731178889	0.00513444786726447
1194	sqst5_del	zinc	var.EXT	ECA859-ECA1377	-20928.5081446753	-29864.213109186	-11992.8031801646	5.88873394491429e-12
1195	sqst5_del	zinc	var.EXT	N2-ECA1377	-935.174002624512	-9318.20144047817	7447.85343522915	0.999999642679373
1196	sqst5_del	zinc	var.EXT	ECA1379-ECA1378	-15454.2999235253	-23919.627576746	-6988.97227030457	3.01038838967926e-07
1197	sqst5_del	zinc	var.EXT	ECA1380-ECA1378	-13805.3260492117	-22270.6537024325	-5339.99839599099	9.69201316869395e-06
1198	sqst5_del	zinc	var.EXT	ECA838-ECA1378	10445.2597844042	1954.53355129875	18935.9860175096	0.00374105159265303
1199	sqst5_del	zinc	var.EXT	ECA859-ECA1378	-20645.4003989752	-29635.0216741488	-11655.7791238016	1.66832103687398e-11
1200	sqst5_del	zinc	var.EXT	N2-ECA1378	-652.066256924367	-9092.54115363961	7788.40863979088	0.999999990308298
1201	sqst5_del	zinc	var.EXT	ECA1380-ECA1379	1648.97387431358	-6651.96283582663	9949.9105844538	0.999913022301793
1202	sqst5_del	zinc	var.EXT	ECA838-ECA1379	25899.5597079295	17572.722976318	34226.396439541	1.04916075827077e-13
1203	sqst5_del	zinc	var.EXT	ECA859-ECA1379	-5191.10047544986	-14026.0916277048	3643.89067680512	0.719710829880721
1204	sqst5_del	zinc	var.EXT	N2-ECA1379	14802.2336666009	6526.64338726436	23077.8239459375	5.97497290533155e-07
1205	sqst5_del	zinc	var.EXT	ECA838-ECA1380	24250.5858336159	15923.7491020044	32577.4225652274	1.06026298851702e-13
1206	sqst5_del	zinc	var.EXT	ECA859-ECA1380	-6840.07434976344	-15675.0655020184	1994.91680249154	0.306582050347325
1207	sqst5_del	zinc	var.EXT	N2-ECA1380	13153.2597922874	4877.66951295078	21428.8500716239	1.93532164456389e-05
1208	sqst5_del	zinc	var.EXT	ECA859-ECA838	-31090.6601833793	-39949.9902003493	-22231.3301664094	2.35367281220533e-14
1209	sqst5_del	zinc	var.EXT	N2-ECA838	-11097.3260413285	-19398.8954207056	-2795.75666195147	0.000906236776484715
1210	sqst5_del	zinc	var.EXT	N2-ECA859	19993.3341420508	11182.153014295	28804.5152698066	3.11121128859781e-11
1211	sqst5_del	zinc	cv.EXT	ECA1371-CB4856	0.0238982852853272	-0.0197464818145769	0.0675430523852313	0.799129882374589
1212	sqst5_del	zinc	cv.EXT	ECA1372-CB4856	0.013185872037617	-0.0292036189769378	0.0555753630521717	0.995625511645282
1213	sqst5_del	zinc	cv.EXT	ECA1373-CB4856	-0.0340028876541593	-0.076519748280442	0.00851397297212348	0.260173634144957
1214	sqst5_del	zinc	cv.EXT	ECA1377-CB4856	0.0163472829962157	-0.0268502257279776	0.0595447917204089	0.980045023513189
1215	sqst5_del	zinc	cv.EXT	ECA1378-CB4856	0.0354639268921977	-0.00773358183199552	0.0786614356163909	0.225128325887283
1216	sqst5_del	zinc	cv.EXT	ECA1379-CB4856	-0.0369435944839436	-0.0795906141779683	0.00570342521008114	0.161269171325785
1217	sqst5_del	zinc	cv.EXT	ECA1380-CB4856	-0.0318178192165819	-0.0747339079501192	0.0110982695169553	0.372323873911658
1218	sqst5_del	zinc	cv.EXT	ECA838-CB4856	0.0584539019968635	0.0158068823028388	0.101100921690888	0.000562556038851691
1219	sqst5_del	zinc	cv.EXT	ECA859-CB4856	0.0629988333118365	0.0177966593933726	0.1082010072303	0.000403649803640604
1220	sqst5_del	zinc	cv.EXT	N2-CB4856	0.0427519975025365	0.000362506487981765	0.0851414885170913	0.0459801490812525
1221	sqst5_del	zinc	cv.EXT	ECA1372-ECA1371	-0.0107124132477102	-0.0538394809835655	0.032414654488145	0.999349507330998
1222	sqst5_del	zinc	cv.EXT	ECA1373-ECA1371	-0.0579011729394865	-0.101153438319866	-0.0146489075591069	0.00088263166539948
1223	sqst5_del	zinc	cv.EXT	ECA1377-ECA1371	-0.00755100228911155	-0.0514725207396021	0.036370516161379	0.999977329107619
1224	sqst5_del	zinc	cv.EXT	ECA1378-ECA1371	0.0115656416068705	-0.03235587684362	0.055487160057361	0.998918814160922
1225	sqst5_del	zinc	cv.EXT	ECA1379-ECA1371	-0.0608418797692708	-0.104222097747084	-0.0174616617914579	0.000355039375604882
1226	sqst5_del	zinc	cv.EXT	ECA1380-ECA1371	-0.0557161045019091	-0.0993608716018132	-0.012071337402005	0.00205085933408389
1227	sqst5_del	zinc	cv.EXT	ECA838-ECA1371	0.0345556167115363	-0.00882460126627663	0.0779358346893492	0.265694611567458
1228	sqst5_del	zinc	cv.EXT	ECA859-ECA1371	0.0391005480265093	-0.00679402191346387	0.0849951179664825	0.179826787617979
1229	sqst5_del	zinc	cv.EXT	N2-ECA1371	0.0188537122172093	-0.024273355518646	0.0619807799530645	0.945660455824254
1230	sqst5_del	zinc	cv.EXT	ECA1373-ECA1372	-0.0471887596917763	-0.0891740156014754	-0.0052035037820771	0.0134676556706287
1231	sqst5_del	zinc	cv.EXT	ECA1377-ECA1372	0.00316141095859869	-0.0395129728830565	0.0458357948002539	0.999999993594954
1232	sqst5_del	zinc	cv.EXT	ECA1378-ECA1372	0.0222780548545807	-0.0203963289870745	0.0649524386962359	0.843153142129398
1233	sqst5_del	zinc	cv.EXT	ECA1379-ECA1372	-0.0501294665215606	-0.0922465244087244	-0.00801240863439676	0.00615430283594476
1234	sqst5_del	zinc	cv.EXT	ECA1380-ECA1372	-0.0450036912541989	-0.0873931822687536	-0.00261420023964415	0.0267081495527292
1235	sqst5_del	zinc	cv.EXT	ECA838-ECA1372	0.0452680299592465	0.00315097207208269	0.0873850878464103	0.0232118377972658
1236	sqst5_del	zinc	cv.EXT	ECA859-ECA1372	0.0498129612742195	0.00511044676727893	0.0945154757811602	0.0150186951574602
1237	sqst5_del	zinc	cv.EXT	N2-ECA1372	0.0295661254649195	-0.0122901431786325	0.0714223941084715	0.448753518133326
1238	sqst5_del	zinc	cv.EXT	ECA1377-ECA1373	0.0503501706503749	0.00754926499048663	0.0931510763102633	0.00728145122691981
1239	sqst5_del	zinc	cv.EXT	ECA1378-ECA1373	0.069466814546357	0.0266659088864687	0.112267720206245	1.10580457262088e-05
1240	sqst5_del	zinc	cv.EXT	ECA1379-ECA1373	-0.00294070682978431	-0.0451859557237421	0.0393045420641735	0.999999996540521
1241	sqst5_del	zinc	cv.EXT	ECA1380-ECA1373	0.00218506843757737	-0.0403317921887054	0.0447019290638601	0.999999999829774
1242	sqst5_del	zinc	cv.EXT	ECA838-ECA1373	0.0924567896510228	0.050211540757065	0.134702038544981	1.87142856766798e-10
1243	sqst5_del	zinc	cv.EXT	ECA859-ECA1373	0.0970017209659958	0.0521784090369898	0.141825032895002	3.1921743026686e-10
1244	sqst5_del	zinc	cv.EXT	N2-ECA1373	0.0767548851566958	0.0347696292469966	0.118740141066395	2.87320509606559e-07
1245	sqst5_del	zinc	cv.EXT	ECA1378-ECA1377	0.019116643895982	-0.0243604632728333	0.0625937510647974	0.943576897194694
1246	sqst5_del	zinc	cv.EXT	ECA1379-ECA1377	-0.0532908774801593	-0.0962210810270147	-0.0103606739333038	0.00324571542979279
1247	sqst5_del	zinc	cv.EXT	ECA1380-ECA1377	-0.0481651022127976	-0.0913626109369908	-0.00496759348860436	0.0149046143921697
1248	sqst5_del	zinc	cv.EXT	ECA838-ECA1377	0.0421066190006478	-0.000823584546207609	0.0850368225475032	0.0601157402054332
1249	sqst5_del	zinc	cv.EXT	ECA859-ECA1377	0.0466515503156209	0.00118210326876349	0.0921209973624782	0.0386312280305554
1250	sqst5_del	zinc	cv.EXT	N2-ECA1377	0.0264047145063208	-0.0162696693353344	0.0690790983479761	0.651125657846924
1251	sqst5_del	zinc	cv.EXT	ECA1379-ECA1378	-0.0724075213761413	-0.115337724922997	-0.0294773178292859	3.71887582173436e-06
1252	sqst5_del	zinc	cv.EXT	ECA1380-ECA1378	-0.0672817461087796	-0.110479254832973	-0.0240842373845864	3.25954529901695e-05
1253	sqst5_del	zinc	cv.EXT	ECA838-ECA1378	0.0229899751046658	-0.0199402284421896	0.0659201786515212	0.820622242400251
1254	sqst5_del	zinc	cv.EXT	ECA859-ECA1378	0.0275349064196388	-0.0179345406272185	0.0730043534664962	0.680646544526801
1255	sqst5_del	zinc	cv.EXT	N2-ECA1378	0.00728807061033881	-0.0353863132313164	0.049962454451994	0.999978700461562
1256	sqst5_del	zinc	cv.EXT	ECA1380-ECA1379	0.00512577526736168	-0.037521244426663	0.0477727949613864	0.999999262113117
1257	sqst5_del	zinc	cv.EXT	ECA838-ECA1379	0.0953974964808071	0.0530212542526408	0.137773738708973	4.67127447834059e-11
1258	sqst5_del	zinc	cv.EXT	ECA859-ECA1379	0.0999424277957801	0.05499563543467	0.14488922015689	8.64881499751391e-11
1259	sqst5_del	zinc	cv.EXT	N2-ECA1379	0.0796955919864801	0.0375785340993163	0.121812649873644	8.4783656095766e-08
1260	sqst5_del	zinc	cv.EXT	ECA838-ECA1380	0.0902717212134454	0.0476247015194207	0.13291874090747	8.84373796417037e-10
1261	sqst5_del	zinc	cv.EXT	ECA859-ECA1380	0.0948166525284184	0.0496144786099545	0.140018826446882	1.32666144736504e-09
1262	sqst5_del	zinc	cv.EXT	N2-ECA1380	0.0745698167191184	0.0321803257045637	0.116959307733673	1.0245996662217e-06
1263	sqst5_del	zinc	cv.EXT	ECA859-ECA838	0.00454493131497304	-0.0404018610461371	0.0494917236760832	0.999999863090226
1264	sqst5_del	zinc	cv.EXT	N2-ECA838	-0.015701904494327	-0.0578189623814908	0.0264151533928368	0.982122057636327
1265	sqst5_del	zinc	cv.EXT	N2-ECA859	-0.0202468358093	-0.0649493503162406	0.0244556786976406	0.931751503642692
1266	dominance	zinc	n	838/N-838/838	-1.22626561935065	-4.96679022905506	2.51425899035376	0.957478261770563
1267	dominance	zinc	n	859/859-838/838	-6.88824564618938	-10.5850199249979	-3.19147136738089	2.50071190843748e-06
1268	dominance	zinc	n	C/859-838/838	-0.938912447116613	-4.67943705682102	2.8016121625878	0.988993090432325
1269	dominance	zinc	n	C/C-838/838	-2.0197693703684	-5.76029398007281	1.72075523933601	0.672970322240528
1270	dominance	zinc	n	N/838-838/838	-3.11211694002566	-6.80889121883415	0.584657338782832	0.160792743165266
1271	dominance	zinc	n	N/N-838/838	-4.60039514090336	-8.34091975060777	-0.859870531198946	0.00599704360569087
1272	dominance	zinc	n	859/859-838/N	-5.66198002683873	-9.40250463654314	-1.92145541713432	0.000248317676496468
1273	dominance	zinc	n	C/859-838/N	0.287353172234038	-3.49641593318831	4.07112227765638	0.999988202946429
1274	dominance	zinc	n	C/C-838/N	-0.79350375101775	-4.57727285644009	2.99026535440459	0.995822679082379
1275	dominance	zinc	n	N/838-838/N	-1.88585132067501	-5.62637593037942	1.8546732890294	0.73974431123918
1276	dominance	zinc	n	N/N-838/N	-3.3741295215527	-7.15789862697505	0.40963958386964	0.114428276747095
1277	dominance	zinc	n	C/859-859/859	5.94933319907277	2.20880858936836	9.68985780877718	9.57852977325757e-05
1278	dominance	zinc	n	C/C-859/859	4.86847627582098	1.12795166611657	8.60900088552539	0.00283214291880618
1279	dominance	zinc	n	N/838-859/859	3.77612870616372	0.0793544273552316	7.47290298497222	0.0418477055136091
1280	dominance	zinc	n	N/N-859/859	2.28785050528603	-1.45267410441838	6.02837511499044	0.530680109519271
1281	dominance	zinc	n	C/C-C/859	-1.08085692325179	-4.86462602867413	2.70291218217056	0.97848969725049
1282	dominance	zinc	n	N/838-C/859	-2.17320449290905	-5.91372910261346	1.56732011679536	0.592105927881647
1283	dominance	zinc	n	N/N-C/859	-3.66148269378674	-7.44525179920909	0.122286411635602	0.064816805106177
1284	dominance	zinc	n	N/838-C/C	-1.09234756965726	-4.83287217936167	2.64817704004715	0.975949023640417
1285	dominance	zinc	n	N/N-C/C	-2.58062577053495	-6.3643948759573	1.20314333488739	0.394532888911577
1286	dominance	zinc	n	N/N-N/838	-1.4882782008777	-5.22880281058211	2.25224640882671	0.896943072236109
1287	dominance	zinc	mean.TOF	838/N-838/838	19.7410138038303	-2.36443509273381	41.8464627003944	0.113339426225046
1288	dominance	zinc	mean.TOF	859/859-838/838	-153.583998256839	-175.689447153403	-131.478549360275	0
1289	dominance	zinc	mean.TOF	C/859-838/838	-48.2606706910553	-70.3661195876194	-26.1552217944912	2.30556167490903e-08
1290	dominance	zinc	mean.TOF	C/C-838/838	-25.2074224764199	-47.312871372984	-3.10197357985584	0.0144766818284821
1291	dominance	zinc	mean.TOF	N/838-838/838	28.820876873768	6.96806997609881	50.6736837714373	0.0023549737539551
1292	dominance	zinc	mean.TOF	N/N-838/838	-35.8395180277777	-57.9449669243418	-13.7340691312136	6.52488787904471e-05
1293	dominance	zinc	mean.TOF	859/859-838/N	-173.325012060669	-195.430460957233	-151.219563164105	0
1294	dominance	zinc	mean.TOF	C/859-838/N	-68.0016844948856	-90.1071333914497	-45.8962355983215	2.8421709430404e-14
1295	dominance	zinc	mean.TOF	C/C-838/N	-44.9484362802502	-67.0538851768143	-22.8429873836861	2.19457361172459e-07
1296	dominance	zinc	mean.TOF	N/838-838/N	9.07986306993777	-12.7729438277315	30.932669967607	0.876016093383406
1297	dominance	zinc	mean.TOF	N/N-838/N	-55.580531831608	-77.6859807281721	-33.4750829350439	1.21383791906737e-10
1298	dominance	zinc	mean.TOF	C/859-859/859	105.323327565783	83.2178786692194	127.428776462348	0
1299	dominance	zinc	mean.TOF	C/C-859/859	128.376575780419	106.271126883855	150.482024676983	0
1300	dominance	zinc	mean.TOF	N/838-859/859	182.404875130607	160.552068232938	204.257682028276	0
1301	dominance	zinc	mean.TOF	N/N-859/859	117.744480229061	95.639031332497	139.849929125625	0
1302	dominance	zinc	mean.TOF	C/C-C/859	23.0532482146354	0.947799318071272	45.1586971111994	0.034895450491131
1303	dominance	zinc	mean.TOF	N/838-C/859	77.0815475648233	55.2287406671541	98.9343544624926	3.99680288865056e-15
1304	dominance	zinc	mean.TOF	N/N-C/859	12.4211526632776	-9.68429623328651	34.5266015598417	0.629887728908642
1305	dominance	zinc	mean.TOF	N/838-C/C	54.028299350188	32.1754924525187	75.8811062478572	2.40221287306497e-10
1306	dominance	zinc	mean.TOF	N/N-C/C	-10.6320955513578	-32.7375444479219	11.4733533452063	0.779819796585477
1307	dominance	zinc	mean.TOF	N/N-N/838	-64.6603949015458	-86.513201799215	-42.8075880038765	8.64863736182997e-14
1308	dominance	zinc	q10.TOF	838/N-838/838	29.8087439791281	-24.8656845031993	84.4831724614556	0.663145985815099
1309	dominance	zinc	q10.TOF	859/859-838/838	3.89986880390943	-50.774559678418	58.5742972862369	0.999991889114373
1310	dominance	zinc	q10.TOF	C/859-838/838	73.6055155183167	18.9310870359893	128.279944000644	0.00173260571686118
1311	dominance	zinc	q10.TOF	C/C-838/838	69.0746810002722	14.4002525179448	123.7491094826	0.00423207301384609
1312	dominance	zinc	q10.TOF	N/838-838/838	97.4927950369821	42.8183665546546	152.16722351931	7.46594881406715e-06
1313	dominance	zinc	q10.TOF	N/N-838/838	2.5791927399422	-52.7422929217644	57.9006784016488	0.9999993564739
1314	dominance	zinc	q10.TOF	859/859-838/N	-25.9088751752187	-80.5833036575461	28.7655533071088	0.79198033193358
1315	dominance	zinc	q10.TOF	C/859-838/N	43.7967715391886	-10.8776569431388	98.4712000215161	0.208182574007886
1316	dominance	zinc	q10.TOF	C/C-838/N	39.2659370211441	-15.4084914611833	93.9403655034716	0.3309932012423
1317	dominance	zinc	q10.TOF	N/838-838/N	67.6840510578539	13.0096225755265	122.358479540181	0.00550920143051181
1318	dominance	zinc	q10.TOF	N/N-838/N	-27.2295512391859	-82.5510369008925	28.0919344225206	0.761110916210912
1319	dominance	zinc	q10.TOF	C/859-859/859	69.7056467144073	15.0312182320799	124.380075196735	0.00374863312004581
1320	dominance	zinc	q10.TOF	C/C-859/859	65.1748121963628	10.5003837140354	119.84924067869	0.00875298870604191
1321	dominance	zinc	q10.TOF	N/838-859/859	93.5929262330726	38.9184977507452	148.2673547154	1.9584456605104e-05
1322	dominance	zinc	q10.TOF	N/N-859/859	-1.32067606396723	-56.6421617256738	54.0008095977393	0.999999988288728
1323	dominance	zinc	q10.TOF	C/C-C/859	-4.53083451804451	-59.205263000372	50.1435939642829	0.999980265171215
1324	dominance	zinc	q10.TOF	N/838-C/859	23.8872795186653	-30.7871489636621	78.5617080009928	0.848073345599625
1325	dominance	zinc	q10.TOF	N/N-C/859	-71.0263227783745	-126.347808440081	-15.704837116668	0.00340930064020972
1326	dominance	zinc	q10.TOF	N/838-C/C	28.4181140367098	-26.2563144456176	83.0925425190373	0.711531291479176
1327	dominance	zinc	q10.TOF	N/N-C/C	-66.49548826033	-121.816973922037	-11.1740025986235	0.00792999968938735
1328	dominance	zinc	q10.TOF	N/N-N/838	-94.9136022970399	-150.235087958746	-39.5921166353333	1.86035112869076e-05
1329	dominance	zinc	q25.TOF	838/N-838/838	-3.38589404547316	-48.8240616100367	42.0522735190904	0.999989458628328
1330	dominance	zinc	q25.TOF	859/859-838/838	-136.148629069379	-182.112110820509	-90.1851473182499	1.16795462190566e-13
1331	dominance	zinc	q25.TOF	C/859-838/838	-8.46270554249769	-53.9008731070613	36.9754620220659	0.99783635496536
1332	dominance	zinc	q25.TOF	C/C-838/838	-1.47492533375256	-47.438407084882	44.4885564173769	0.999999930933768
1333	dominance	zinc	q25.TOF	N/838-838/838	38.5396165039218	-7.42386524720771	84.5030982550512	0.164360634717105
1334	dominance	zinc	q25.TOF	N/N-838/838	-28.8224199479213	-74.2605875124849	16.6157476166423	0.485626446674965
1335	dominance	zinc	q25.TOF	859/859-838/N	-132.762735023906	-178.20090258847	-87.3245674593427	1.79856129989275e-13
1336	dominance	zinc	q25.TOF	C/859-838/N	-5.07681149702453	-49.983520222607	39.8298972285579	0.999876866610603
1337	dominance	zinc	q25.TOF	C/C-838/N	1.9109687117206	-43.527198852843	47.3491362762842	0.999999651503325
1338	dominance	zinc	q25.TOF	N/838-838/N	41.9255105493949	-3.51265701516866	87.3636781139585	0.0914196035802295
1339	dominance	zinc	q25.TOF	N/N-838/N	-25.4365259024482	-70.3432346280306	19.4701828231343	0.621133225595985
1340	dominance	zinc	q25.TOF	C/859-859/859	127.685923526882	82.2477559623182	173.124091091445	8.80850947737599e-13
1341	dominance	zinc	q25.TOF	C/C-859/859	134.673703735627	88.7102219844974	180.637185486756	1.62536650805123e-13
1342	dominance	zinc	q25.TOF	N/838-859/859	174.688245573301	128.724763822172	220.651727324431	1.57651669496772e-14
1343	dominance	zinc	q25.TOF	N/N-859/859	107.326209121458	61.8880415568945	152.764376686022	1.36408151441003e-09
1344	dominance	zinc	q25.TOF	C/C-C/859	6.98778020874513	-38.4503873558184	52.4259477733087	0.999268370050154
1345	dominance	zinc	q25.TOF	N/838-C/859	47.0023220464195	1.56415448185587	92.440489610983	0.0375050435758985
1346	dominance	zinc	q25.TOF	N/N-C/859	-20.3597144054236	-65.2664231310061	24.5469943201588	0.823941378769228
1347	dominance	zinc	q25.TOF	N/838-C/C	40.0145418376743	-5.94893991345516	85.9780235888038	0.132630643927136
1348	dominance	zinc	q25.TOF	N/N-C/C	-27.3474946141688	-72.7856621787323	18.0906729503948	0.550260135593938
1349	dominance	zinc	q25.TOF	N/N-N/838	-67.3620364518431	-112.800204016407	-21.9238688872795	0.000361829925116908
1350	dominance	zinc	median.TOF	838/N-838/838	6.525155577472	-9.49240354618363	22.5427147011276	0.885898064193297
1351	dominance	zinc	median.TOF	859/859-838/838	-194.761631359645	-210.596126652598	-178.927136066693	0
1352	dominance	zinc	median.TOF	C/859-838/838	-66.392517815533	-82.4100769391886	-50.3749586918774	0
1353	dominance	zinc	median.TOF	C/C-838/838	-45.4397971961618	-61.4573563198175	-29.4222380725062	5.79647441156794e-13
1354	dominance	zinc	median.TOF	N/838-838/838	-2.39665482627505	-18.4142139499307	13.6209042973806	0.999373686000125
1355	dominance	zinc	median.TOF	N/N-838/838	-44.9407423228936	-60.9583014465492	-28.923183199238	9.64339719189411e-13
1356	dominance	zinc	median.TOF	859/859-838/N	-201.286786937117	-217.12128223007	-185.452291644165	0
1357	dominance	zinc	median.TOF	C/859-838/N	-72.917673393005	-88.9352325166606	-56.9001142693494	0
1358	dominance	zinc	median.TOF	C/C-838/N	-51.9649527736338	-67.9825118972895	-35.9473936499782	1.66533453693773e-14
1359	dominance	zinc	median.TOF	N/838-838/N	-8.92181040374705	-24.9393695274027	7.09574871990858	0.639562127794659
1360	dominance	zinc	median.TOF	N/N-838/N	-51.4658979003656	-67.4834570240212	-35.44833877671	2.04281036531029e-14
1361	dominance	zinc	median.TOF	C/859-859/859	128.369113544112	112.53461825116	144.203608837065	0
1362	dominance	zinc	median.TOF	C/C-859/859	149.321834163483	133.487338870531	165.156329456436	0
1363	dominance	zinc	median.TOF	N/838-859/859	192.36497653337	176.530481240418	208.199471826323	0
1364	dominance	zinc	median.TOF	N/N-859/859	149.820889036752	133.986393743799	165.655384329704	0
1365	dominance	zinc	median.TOF	C/C-C/859	20.9527206193712	4.93516149571552	36.9702797430268	0.00264538885728105
1366	dominance	zinc	median.TOF	N/838-C/859	63.9958629892579	47.9783038656023	80.0134221129136	0
1367	dominance	zinc	median.TOF	N/N-C/859	21.4517754926394	5.43421636898375	37.469334616295	0.00188442893518714
1368	dominance	zinc	median.TOF	N/838-C/C	43.0431423698868	27.0255832462312	59.0607014935424	6.97775170976911e-12
1369	dominance	zinc	median.TOF	N/N-C/C	0.499054873268227	-15.5185042503874	16.5166139969239	0.99999994200817
1370	dominance	zinc	median.TOF	N/N-N/838	-42.5440874966186	-58.5616466202742	-26.5265283729629	1.17246212738564e-11
1371	dominance	zinc	q75.TOF	838/N-838/838	6.42274599338852	-9.63015627665065	22.4756482634277	0.894282113540116
1372	dominance	zinc	q75.TOF	859/859-838/838	-197.668264110824	-213.533406678833	-181.803121542815	1.26565424807268e-14
1373	dominance	zinc	q75.TOF	C/859-838/838	-78.9402537712246	-95.1971872501566	-62.6833202922926	1.26565424807268e-14
1374	dominance	zinc	q75.TOF	C/C-838/838	-60.0133892356495	-76.2703227145814	-43.7564557567175	5.08482145278322e-14
1375	dominance	zinc	q75.TOF	N/838-838/838	1.54482242418324	-14.5080798458559	17.5977246942224	0.999952040014557
1376	dominance	zinc	q75.TOF	N/N-838/838	-42.496122959396	-58.5490252294352	-26.4432206893569	1.40096823031399e-11
1377	dominance	zinc	q75.TOF	859/859-838/N	-204.091010104213	-220.143912374252	-188.038107834174	1.26565424807268e-14
1378	dominance	zinc	q75.TOF	C/859-838/N	-85.3629997646131	-101.803219006661	-68.9227805225655	1.26565424807268e-14
1379	dominance	zinc	q75.TOF	C/C-838/N	-66.436135229038	-82.8763544710856	-49.9959159869904	1.95399252334028e-14
1380	dominance	zinc	q75.TOF	N/838-838/N	-4.87792356920528	-21.1164146899838	11.3605675515732	0.972236663982825
1381	dominance	zinc	q75.TOF	N/N-838/N	-48.9188689527845	-65.157360073563	-32.6803778320061	1.07025499573865e-13
1382	dominance	zinc	q75.TOF	C/859-859/859	118.7280103396	102.471076860668	134.984943818532	1.26565424807268e-14
1383	dominance	zinc	q75.TOF	C/C-859/859	137.654874875175	121.397941396243	153.911808354107	1.26565424807268e-14
1384	dominance	zinc	q75.TOF	N/838-859/859	199.213086535007	183.160184264968	215.265988805047	1.26565424807268e-14
1385	dominance	zinc	q75.TOF	N/N-859/859	155.172141151428	139.119238881389	171.225043421467	1.26565424807268e-14
1386	dominance	zinc	q75.TOF	C/C-C/859	18.9268645355751	2.28736263276621	35.5663664383841	0.0148788692581492
1387	dominance	zinc	q75.TOF	N/838-C/859	80.4850761954078	64.0448569533603	96.9252954374554	1.26565424807268e-14
1388	dominance	zinc	q75.TOF	N/N-C/859	36.4441308118286	20.003911569781	52.8843500538761	1.39592628567442e-08
1389	dominance	zinc	q75.TOF	N/838-C/C	61.5582116598327	45.1179924177851	77.9984309018803	4.41868763800812e-14
1390	dominance	zinc	q75.TOF	N/N-C/C	17.5172662762534	1.07704703420585	33.957485518301	0.0286660161785519
1391	dominance	zinc	q75.TOF	N/N-N/838	-44.0409453835793	-60.2794365043577	-27.8024542628008	4.80304684913335e-12
1392	dominance	zinc	q90.TOF	838/N-838/838	23.6769867525826	-6.61217276406539	53.9661462692305	0.233351043396525
1393	dominance	zinc	q90.TOF	859/859-838/838	-199.170282018268	-229.459441534916	-168.88112250162	1.26565424807268e-14
1394	dominance	zinc	q90.TOF	C/859-838/838	-99.3221124357803	-129.996244945384	-68.6479799261762	7.7937656328686e-14
1395	dominance	zinc	q90.TOF	C/C-838/838	-56.3194223998439	-86.6085819164919	-26.0302628831959	2.69846287326292e-06
1396	dominance	zinc	q90.TOF	N/838-838/838	10.0586632146914	-20.2304963019565	40.3478227313394	0.954681339773544
1397	dominance	zinc	q90.TOF	N/N-838/838	-54.8496492247138	-85.1388087413618	-24.5604897080659	5.28910024888418e-06
1398	dominance	zinc	q90.TOF	859/859-838/N	-222.847268770851	-253.486603614676	-192.207933927026	1.26565424807268e-14
1399	dominance	zinc	q90.TOF	C/859-838/N	-122.999099188363	-154.019061481439	-91.9791368952871	2.30926389122033e-14
1400	dominance	zinc	q90.TOF	C/C-838/N	-79.9964091524265	-110.635743996252	-49.3570743086013	2.55175880425895e-11
1401	dominance	zinc	q90.TOF	N/838-838/N	-13.6183235378911	-44.2576583817163	17.021011305934	0.836877061295651
1402	dominance	zinc	q90.TOF	N/N-838/N	-78.5266359772964	-109.165970821122	-47.8873011334712	5.61368729279366e-11
1403	dominance	zinc	q90.TOF	C/859-859/859	99.8481695824881	68.8282072894124	130.868131875564	7.92699239582362e-14
1404	dominance	zinc	q90.TOF	C/C-859/859	142.850859618424	112.211524774599	173.49019446225	1.26565424807268e-14
1405	dominance	zinc	q90.TOF	N/838-859/859	209.22894523296	178.589610389135	239.868280076785	1.26565424807268e-14
1406	dominance	zinc	q90.TOF	N/N-859/859	144.320632793555	113.681297949729	174.95996763738	1.26565424807268e-14
1407	dominance	zinc	q90.TOF	C/C-C/859	43.0026900359364	11.9827277428607	74.0226523290121	0.00111674216239865
1408	dominance	zinc	q90.TOF	N/838-C/859	109.380775650472	78.360813357396	140.400737943547	6.46149800331841e-14
1409	dominance	zinc	q90.TOF	N/N-C/859	44.4724632110664	13.4525009179907	75.4924255041421	0.000648293578242809
1410	dominance	zinc	q90.TOF	N/838-C/C	66.3780856145353	35.7387507707102	97.0174204583605	3.0182384591626e-08
1411	dominance	zinc	q90.TOF	N/N-C/C	1.46977317513007	-29.1695616686951	32.1091080189552	0.999999232963822
1412	dominance	zinc	q90.TOF	N/N-N/838	-64.9083124394053	-95.5476472832304	-34.2689775955801	6.24134479654259e-08
1413	dominance	zinc	mean.EXT	838/N-838/838	6.26825641467136	-52.2250382404215	64.7615510697642	0.999910067085742
1414	dominance	zinc	mean.EXT	859/859-838/838	-539.096538902375	-598.266079082942	-479.926998721807	0
1415	dominance	zinc	mean.EXT	C/859-838/838	-236.475016386975	-295.644556567542	-177.305476206408	0
1416	dominance	zinc	mean.EXT	C/C-838/838	-157.41895144343	-215.912246098523	-98.9256567883372	5.98454619193944e-12
1417	dominance	zinc	mean.EXT	N/838-838/838	-22.7370290392422	-81.230323694335	35.7562656158506	0.906916119369509
1418	dominance	zinc	mean.EXT	N/N-838/838	-218.665766284703	-277.159060939796	-160.172471629611	0
1419	dominance	zinc	mean.EXT	859/859-838/N	-545.364795317046	-603.858089972139	-486.871500661953	0
1420	dominance	zinc	mean.EXT	C/859-838/N	-242.743272801646	-301.236567456739	-184.249978146554	0
1421	dominance	zinc	mean.EXT	C/C-838/N	-163.687207858101	-221.496346876385	-105.878068839818	5.4767301804759e-13
1422	dominance	zinc	mean.EXT	N/838-838/N	-29.0052854539135	-86.8144244721971	28.8038535643701	0.744171135889917
1423	dominance	zinc	mean.EXT	N/N-838/N	-224.934022699375	-282.743161717658	-167.124883681091	0
1424	dominance	zinc	mean.EXT	C/859-859/859	302.6215225154	243.451982334832	361.791062695967	0
1425	dominance	zinc	mean.EXT	C/C-859/859	381.677587458945	323.184292803852	440.170882114038	0
1426	dominance	zinc	mean.EXT	N/838-859/859	516.359509863133	457.86621520804	574.852804518225	0
1427	dominance	zinc	mean.EXT	N/N-859/859	320.430772617671	261.937477962579	378.924067272764	0
1428	dominance	zinc	mean.EXT	C/C-C/859	79.0560649435451	20.5627702884523	137.549359598638	0.00163842370896983
1429	dominance	zinc	mean.EXT	N/838-C/859	213.737987347733	155.24469269264	272.231282002826	0
1430	dominance	zinc	mean.EXT	N/N-C/859	17.8092501022716	-40.6840445528212	76.3025447573644	0.970391393478091
1431	dominance	zinc	mean.EXT	N/838-C/C	134.681922404188	76.8727833859042	192.491061422471	2.24107377100324e-09
1432	dominance	zinc	mean.EXT	N/N-C/C	-61.2468148412735	-119.055953859557	-3.43767582298987	0.0302096368795592
1433	dominance	zinc	mean.EXT	N/N-N/838	-195.928737245461	-253.737876263745	-138.119598227178	0
1434	dominance	zinc	q10.EXT	838/N-838/838	64.2650511206416	-79.7321297916472	208.26223203293	0.834596440790312
1435	dominance	zinc	q10.EXT	859/859-838/838	-85.7678930104742	-229.765073922763	58.2292879018146	0.562983246513616
1436	dominance	zinc	q10.EXT	C/859-838/838	80.3155224081482	-63.6816585041407	224.312703320437	0.638491248317887
1437	dominance	zinc	q10.EXT	C/C-838/838	146.981407549827	1.28005866896481	292.68275643069	0.0465103395818267
1438	dominance	zinc	q10.EXT	N/838-838/838	177.351962506562	33.3547815942735	321.349143418851	0.00588164909878131
1439	dominance	zinc	q10.EXT	N/N-838/838	-31.8934545092902	-177.594803390153	113.807894371572	0.994727438927238
1440	dominance	zinc	q10.EXT	859/859-838/N	-150.032944131116	-294.030125043405	-6.03576321882699	0.0351710557169899
1441	dominance	zinc	q10.EXT	C/859-838/N	16.0504712875066	-127.946709624782	160.047652199795	0.999886840751244
1442	dominance	zinc	q10.EXT	C/C-838/N	82.7163564291856	-62.9849924516768	228.417705310048	0.618796373770864
1443	dominance	zinc	q10.EXT	N/838-838/N	113.086911385921	-30.9102695263681	257.08409229821	0.228675032240824
1444	dominance	zinc	q10.EXT	N/N-838/N	-96.1585056299318	-241.859854510794	49.5428432509306	0.436038025811166
1445	dominance	zinc	q10.EXT	C/859-859/859	166.083415418622	22.0862345063336	310.080596330911	0.0127642765353045
1446	dominance	zinc	q10.EXT	C/C-859/859	232.749300560301	87.047951679439	378.450649441164	8.71382089610018e-05
1447	dominance	zinc	q10.EXT	N/838-859/859	263.119855517037	119.122674604748	407.117036429325	4.08514579697261e-06
1448	dominance	zinc	q10.EXT	N/N-859/859	53.874438501184	-91.8269103796784	199.575787382046	0.925514847810425
1449	dominance	zinc	q10.EXT	C/C-C/859	66.665885141679	-79.0354637391834	212.367234022541	0.817750255162627
1450	dominance	zinc	q10.EXT	N/838-C/859	97.0364400984141	-46.9607408138747	241.033621010703	0.409790481524278
1451	dominance	zinc	q10.EXT	N/N-C/859	-112.208976917438	-257.910325798301	33.492371963424	0.249810591158026
1452	dominance	zinc	q10.EXT	N/838-C/C	30.3705549567351	-115.330793924127	176.071903837598	0.995965720150005
1453	dominance	zinc	q10.EXT	N/N-C/C	-178.874862059117	-326.260675557972	-31.4890485602629	0.00705887443045383
1454	dominance	zinc	q10.EXT	N/N-N/838	-209.245417015853	-354.946765896715	-63.5440681349901	0.000623593944094947
1455	dominance	zinc	q25.EXT	838/N-838/838	-94.3084897355784	-190.178333122439	1.56135365128245	0.0570594543791021
1456	dominance	zinc	q25.EXT	859/859-838/838	-551.264649678583	-647.134493065444	-455.394806291722	0
1457	dominance	zinc	q25.EXT	C/859-838/838	-220.721443882041	-316.591287268902	-124.85160049518	3.51712770019219e-09
1458	dominance	zinc	q25.EXT	C/C-838/838	-211.564195011108	-306.338347060492	-116.790042961724	1.0518959259187e-08
1459	dominance	zinc	q25.EXT	N/838-838/838	-101.122936331686	-195.897088381071	-6.34878428230198	0.0282822413834829
1460	dominance	zinc	q25.EXT	N/N-838/838	-318.832320909204	-413.606472958588	-224.058168859819	5.61772850460329e-14
1461	dominance	zinc	q25.EXT	859/859-838/N	-456.956159943004	-552.826003329865	-361.086316556143	0
1462	dominance	zinc	q25.EXT	C/859-838/N	-126.412954146462	-222.282797533323	-30.5431107596016	0.00235607603140631
1463	dominance	zinc	q25.EXT	C/C-838/N	-117.25570527553	-212.029857324914	-22.4815532261451	0.00556402385281796
1464	dominance	zinc	q25.EXT	N/838-838/N	-6.81444659610797	-101.588598645492	87.9597054532764	0.999991472569212
1465	dominance	zinc	q25.EXT	N/N-838/N	-224.523831173625	-319.29798322301	-129.749679124241	1.2196188503566e-09
1466	dominance	zinc	q25.EXT	C/859-859/859	330.543205796542	234.673362409681	426.413049183403	4.98490138056695e-14
1467	dominance	zinc	q25.EXT	C/C-859/859	339.700454667475	244.92630261809	434.474606716859	3.97459842815806e-14
1468	dominance	zinc	q25.EXT	N/838-859/859	450.141713346896	355.367561297512	544.915865396281	0
1469	dominance	zinc	q25.EXT	N/N-859/859	232.432328769379	137.658176719995	327.206480818763	3.18370663165979e-10
1470	dominance	zinc	q25.EXT	C/C-C/859	9.15724887093296	-85.6169031784515	103.931400920317	0.999951017480062
1471	dominance	zinc	q25.EXT	N/838-C/859	119.598507550354	24.8243555009701	214.372659599739	0.00430845349865738
1472	dominance	zinc	q25.EXT	N/N-C/859	-98.1108770271629	-192.885029076547	-3.33672497777845	0.0372555801887072
1473	dominance	zinc	q25.EXT	N/838-C/C	110.441258679422	16.7756143783308	204.106902980512	0.00995990829059701
1474	dominance	zinc	q25.EXT	N/N-C/C	-107.268125898096	-200.933770199187	-13.6024815970051	0.0138087702900419
1475	dominance	zinc	q25.EXT	N/N-N/838	-217.709384577517	-311.375028878608	-124.043740276427	2.48359843801893e-09
1476	dominance	zinc	median.EXT	838/N-838/838	-18.3718140303604	-62.8753580364471	26.1317299757262	0.879333345865899
1477	dominance	zinc	median.EXT	859/859-838/838	-637.160609799305	-681.664153805391	-592.657065793218	0
1478	dominance	zinc	median.EXT	C/859-838/838	-305.991703026302	-350.495247032389	-261.488159020215	0
1479	dominance	zinc	median.EXT	C/C-838/838	-221.222828765604	-265.72637277169	-176.719284759517	0
1480	dominance	zinc	median.EXT	N/838-838/838	-43.7128027453993	-88.2163467514859	0.790741260687341	0.0577377842261024
1481	dominance	zinc	median.EXT	N/N-838/838	-250.357281305866	-294.860825311952	-205.853737299779	0
1482	dominance	zinc	median.EXT	859/859-838/N	-618.788795768944	-663.806848706	-573.770742831888	0
1483	dominance	zinc	median.EXT	C/859-838/N	-287.619888995942	-332.637941932998	-242.601836058886	0
1484	dominance	zinc	median.EXT	C/C-838/N	-202.851014735243	-247.869067672299	-157.832961798187	0
1485	dominance	zinc	median.EXT	N/838-838/N	-25.3409887150389	-70.359041652095	19.6770642220173	0.627903847242732
1486	dominance	zinc	median.EXT	N/N-838/N	-231.985467275505	-277.003520212561	-186.967414338449	0
1487	dominance	zinc	median.EXT	C/859-859/859	331.168906773002	286.150853835946	376.186959710059	0
1488	dominance	zinc	median.EXT	C/C-859/859	415.937781033701	370.919728096645	460.955833970757	0
1489	dominance	zinc	median.EXT	N/838-859/859	593.447807053905	548.429754116849	638.465859990961	0
1490	dominance	zinc	median.EXT	N/N-859/859	386.803328493439	341.785275556383	431.821381430495	0
1491	dominance	zinc	median.EXT	C/C-C/859	84.7688742606985	39.7508213236423	129.786927197755	1.92295485679228e-06
1492	dominance	zinc	median.EXT	N/838-C/859	262.278900280903	217.260847343847	307.296953217959	0
1493	dominance	zinc	median.EXT	N/N-C/859	55.6344217204365	10.6163687833804	100.652474657493	0.0056527408336583
1494	dominance	zinc	median.EXT	N/838-C/C	177.510026020204	132.491973083148	222.52807895726	0
1495	dominance	zinc	median.EXT	N/N-C/C	-29.134452540262	-74.1525054773181	15.8836003967942	0.460289437761772
1496	dominance	zinc	median.EXT	N/N-N/838	-206.644478560466	-251.662531497522	-161.62642562341	0
1497	dominance	zinc	q75.EXT	838/N-838/838	22.2242236795269	-37.7625088299407	82.2109561889945	0.924811063048543
1498	dominance	zinc	q75.EXT	859/859-838/838	-637.678940993737	-696.980088330098	-578.377793657377	0
1499	dominance	zinc	q75.EXT	C/859-838/838	-308.835766137689	-368.822498647157	-248.849033628222	0
1500	dominance	zinc	q75.EXT	C/C-838/838	-183.358637124925	-242.659784461286	-124.057489788565	9.99200722162641e-16
1501	dominance	zinc	q75.EXT	N/838-838/838	-43.8960552595129	-103.197202595873	15.4050920768475	0.294798262646482
1502	dominance	zinc	q75.EXT	N/N-838/838	-252.214859914448	-311.516007250809	-192.913712578088	0
1503	dominance	zinc	q75.EXT	859/859-838/N	-659.903164673264	-719.204312009625	-600.602017336904	0
1504	dominance	zinc	q75.EXT	C/859-838/N	-331.059989817216	-391.046722326684	-271.073257307749	0
1505	dominance	zinc	q75.EXT	C/C-838/N	-205.582860804452	-264.884008140813	-146.281713468092	0
1506	dominance	zinc	q75.EXT	N/838-838/N	-66.1202789390398	-125.4214262754	-6.81913160267936	0.0183272506519833
1507	dominance	zinc	q75.EXT	N/N-838/N	-274.439083593975	-333.740230930336	-215.137936257615	0
1508	dominance	zinc	q75.EXT	C/859-859/859	328.843174856048	269.542027519688	388.144322192409	0
1509	dominance	zinc	q75.EXT	C/C-859/859	454.320303868812	395.712761063683	512.927846673941	0
1510	dominance	zinc	q75.EXT	N/838-859/859	593.782885734225	535.175342929096	652.390428539354	0
1511	dominance	zinc	q75.EXT	N/N-859/859	385.464081079289	326.85653827416	444.071623884418	0
1512	dominance	zinc	q75.EXT	C/C-C/859	125.477129012764	66.1759816764036	184.778276349124	6.18729065759993e-08
1513	dominance	zinc	q75.EXT	N/838-C/859	264.939710878176	205.638563541816	324.240858214537	0
1514	dominance	zinc	q75.EXT	N/N-C/859	56.6209062232409	-2.68024111311949	115.922053559601	0.0716783078635911
1515	dominance	zinc	q75.EXT	N/838-C/C	139.462581865412	80.8550390602834	198.070124670541	1.01190855694711e-09
1516	dominance	zinc	q75.EXT	N/N-C/C	-68.8562227895231	-127.463765594652	-10.248679984394	0.0103747869653805
1517	dominance	zinc	q75.EXT	N/N-N/838	-208.318804654935	-266.926347460065	-149.711261849806	0
1518	dominance	zinc	q90.EXT	838/N-838/838	46.8590001830755	-28.0124045754889	121.73040494164	0.501929083028013
1519	dominance	zinc	q90.EXT	859/859-838/838	-694.872077114833	-769.743481873398	-620.000672356269	1.66533453693773e-15
1520	dominance	zinc	q90.EXT	C/859-838/838	-336.940706312897	-411.812111071462	-262.069301554333	1.66533453693773e-15
1521	dominance	zinc	q90.EXT	C/C-838/838	-215.046427207577	-290.847947190911	-139.244907224242	6.67021993194794e-13
1522	dominance	zinc	q90.EXT	N/838-838/838	-35.6024590339151	-110.47386379248	39.2689457246494	0.788698290223532
1523	dominance	zinc	q90.EXT	N/N-838/838	-269.346365836932	-344.217770595497	-194.474961078368	4.85167461761193e-14
1524	dominance	zinc	q90.EXT	859/859-838/N	-741.731077297909	-816.602482056473	-666.859672539345	1.66533453693773e-15
1525	dominance	zinc	q90.EXT	C/859-838/N	-383.799706495973	-458.671111254537	-308.928301737408	1.66533453693773e-15
1526	dominance	zinc	q90.EXT	C/C-838/N	-261.905427390652	-337.706947373986	-186.103907407318	6.10622663543836e-14
1527	dominance	zinc	q90.EXT	N/838-838/N	-82.4614592169906	-157.332863975555	-7.59005445842615	0.0207973367826941
1528	dominance	zinc	q90.EXT	N/N-838/N	-316.205366020008	-391.076770778572	-241.333961261443	3.21964677141295e-15
1529	dominance	zinc	q90.EXT	C/859-859/859	357.931370801936	283.059966043372	432.802775560501	1.66533453693773e-15
1530	dominance	zinc	q90.EXT	C/C-859/859	479.825649907257	404.024129923923	555.627169890591	1.66533453693773e-15
1531	dominance	zinc	q90.EXT	N/838-859/859	659.269618080918	584.398213322354	734.141022839483	1.66533453693773e-15
1532	dominance	zinc	q90.EXT	N/N-859/859	425.525711277901	350.654306519337	500.397116036466	1.66533453693773e-15
1533	dominance	zinc	q90.EXT	C/C-C/859	121.894279105321	46.0927591219865	197.695799088655	7.78119293106672e-05
1534	dominance	zinc	q90.EXT	N/838-C/859	301.338247278982	226.466842520418	376.209652037547	8.77076189453874e-15
1535	dominance	zinc	q90.EXT	N/N-C/859	67.5943404759648	-7.27706428259961	142.465745234529	0.10565854616154
1536	dominance	zinc	q90.EXT	N/838-C/C	179.443968173661	103.642448190327	255.245488156996	1.34781463767553e-09
1537	dominance	zinc	q90.EXT	N/N-C/C	-54.2999386293559	-130.10145861269	21.5015813539783	0.333540651040015
1538	dominance	zinc	q90.EXT	N/N-N/838	-233.743906803017	-308.615311561582	-158.872502044453	7.34967642301854e-14
1539	dominance	zinc	mean.norm.EXT	838/N-838/838	-0.200351278467121	-0.332057282442109	-0.0686452744921342	0.000229162549482687
1540	dominance	zinc	mean.norm.EXT	859/859-838/838	-1.02530668570859	-1.15539660389113	-0.895216767526045	1.66533453693773e-15
1541	dominance	zinc	mean.norm.EXT	C/859-838/838	-0.437939299632024	-0.568029217814567	-0.30784938144948	6.49480469405717e-14
1542	dominance	zinc	mean.norm.EXT	C/C-838/838	-0.328453928821488	-0.458543847004032	-0.198364010638945	1.0710599074315e-10
1543	dominance	zinc	mean.norm.EXT	N/838-838/838	-0.271626416639761	-0.401716334822305	-0.141536498457218	9.97198724705939e-08
1544	dominance	zinc	mean.norm.EXT	N/N-838/838	-0.5762705614127	-0.706360479595244	-0.446180643230157	1.88737914186277e-15
1545	dominance	zinc	mean.norm.EXT	859/859-838/N	-0.824955407241467	-0.956661411216454	-0.69324940326648	1.66533453693773e-15
1546	dominance	zinc	mean.norm.EXT	C/859-838/N	-0.237588021164902	-0.36929402513989	-0.105882017189915	5.85517955775661e-06
1547	dominance	zinc	mean.norm.EXT	C/C-838/N	-0.128102650354367	-0.259808654329354	0.00360335362062034	0.0623141940993727
1548	dominance	zinc	mean.norm.EXT	N/838-838/N	-0.0712751381726398	-0.202981142147627	0.0604308658023474	0.670237210617988
1549	dominance	zinc	mean.norm.EXT	N/N-838/N	-0.375919282945579	-0.507625286920566	-0.244213278970592	5.13478148889135e-13
1550	dominance	zinc	mean.norm.EXT	C/859-859/859	0.587367386076565	0.457277467894022	0.717457304259108	1.66533453693773e-15
1551	dominance	zinc	mean.norm.EXT	C/C-859/859	0.6968527568871	0.566762838704557	0.826942675069644	1.66533453693773e-15
1552	dominance	zinc	mean.norm.EXT	N/838-859/859	0.753680269068827	0.623590350886284	0.883770187251371	1.66533453693773e-15
1553	dominance	zinc	mean.norm.EXT	N/N-859/859	0.449036124295888	0.318946206113345	0.579126042478432	5.85087533977457e-14
1554	dominance	zinc	mean.norm.EXT	C/C-C/859	0.109485370810535	-0.0206045473720079	0.239575288993079	0.160901262268478
1555	dominance	zinc	mean.norm.EXT	N/838-C/859	0.166312882992262	0.0362229648097191	0.296402801174806	0.00363744939571575
1556	dominance	zinc	mean.norm.EXT	N/N-C/859	-0.138331261780676	-0.26842117996322	-0.00824134359813303	0.0292202313833597
1557	dominance	zinc	mean.norm.EXT	N/838-C/C	0.056827512181727	-0.0732624060008163	0.18691743036427	0.847676230935219
1558	dominance	zinc	mean.norm.EXT	N/N-C/C	-0.247816632591212	-0.377906550773755	-0.117726714408668	1.43150720555152e-06
1559	dominance	zinc	mean.norm.EXT	N/N-N/838	-0.304644144772939	-0.434734062955482	-0.174554226590396	2.01727567983312e-09
1560	dominance	zinc	q10.norm.EXT	838/N-838/838	-0.183873285048326	-0.369613958456081	0.00186738835942907	0.0542605023123476
1561	dominance	zinc	q10.norm.EXT	859/859-838/838	-0.455344824398537	-0.645566962527931	-0.265122686269143	8.68262350905979e-10
1562	dominance	zinc	q10.norm.EXT	C/859-838/838	0.174344979664889	-0.0135430561034801	0.362233015433257	0.0879000562550859
1563	dominance	zinc	q10.norm.EXT	C/C-838/838	0.0915578066137751	-0.0963302291545936	0.279445842382144	0.769019107755907
1564	dominance	zinc	q10.norm.EXT	N/838-838/838	0.0146772152282719	-0.173210820540097	0.202565250996641	0.999986017596504
1565	dominance	zinc	q10.norm.EXT	N/N-838/838	-0.215124125462977	-0.403012161231346	-0.0272360896946081	0.0138609013967187
1566	dominance	zinc	q10.norm.EXT	859/859-838/N	-0.271471539350211	-0.459572963075787	-0.0833701156246344	0.000579969685574722
1567	dominance	zinc	q10.norm.EXT	C/859-838/N	0.358218264713215	0.17247759130546	0.54395893812097	1.01437574473451e-06
1568	dominance	zinc	q10.norm.EXT	C/C-838/N	0.275431091662101	0.089690418254346	0.461171765069856	0.00036286345404557
1569	dominance	zinc	q10.norm.EXT	N/838-838/N	0.198550500276598	0.0128098268688429	0.384291173684353	0.027806997971251
1570	dominance	zinc	q10.norm.EXT	N/N-838/N	-0.0312508404146508	-0.216991513822406	0.154489832993104	0.998776262002965
1571	dominance	zinc	q10.norm.EXT	C/859-859/859	0.629689804063425	0.439467665934031	0.819911942192819	7.67164110015983e-14
1572	dominance	zinc	q10.norm.EXT	C/C-859/859	0.546902631012312	0.356680492882918	0.737124769141706	3.79141162909491e-13
1573	dominance	zinc	q10.norm.EXT	N/838-859/859	0.470022039626809	0.279799901497415	0.660244177756202	2.5128032987709e-10
1574	dominance	zinc	q10.norm.EXT	N/N-859/859	0.24022069893556	0.0499985608061658	0.430442837064954	0.00427978499418913
1575	dominance	zinc	q10.norm.EXT	C/C-C/859	-0.0827871730511136	-0.270675208819482	0.105100862717255	0.84240928324514
1576	dominance	zinc	q10.norm.EXT	N/838-C/859	-0.159667764436617	-0.347555800204985	0.028220271331752	0.15248691857977
1577	dominance	zinc	q10.norm.EXT	N/N-C/859	-0.389469105127866	-0.577357140896234	-0.201581069359497	1.23502584048474e-07
1578	dominance	zinc	q10.norm.EXT	N/838-C/C	-0.0768805913855032	-0.264768627153872	0.111007444382866	0.883680922573466
1579	dominance	zinc	q10.norm.EXT	N/N-C/C	-0.306681932076752	-0.494569967845121	-0.118793896308383	5.69278203601531e-05
1580	dominance	zinc	q10.norm.EXT	N/N-N/838	-0.229801340691249	-0.417689376459618	-0.0419133049228801	0.00644095216375862
1581	dominance	zinc	q25.norm.EXT	838/N-838/838	-0.0294018147879339	-0.125753106218159	0.0669494766422913	0.970000407765105
1582	dominance	zinc	q25.norm.EXT	859/859-838/838	-0.91771484400757	-1.0140661354378	-0.821363552577345	0
1583	dominance	zinc	q25.norm.EXT	C/859-838/838	-0.32250125495392	-0.418852546384145	-0.226149963523695	1.83186799063151e-14
1584	dominance	zinc	q25.norm.EXT	C/C-838/838	-0.283317978112317	-0.379669269542542	-0.186966686682092	1.15463194561016e-13
1585	dominance	zinc	q25.norm.EXT	N/838-838/838	-0.136851179513147	-0.233202470943372	-0.0404998880829215	0.000755167841836268
1586	dominance	zinc	q25.norm.EXT	N/N-838/838	-0.403964612376952	-0.500315903807178	-0.307613320946727	0
1587	dominance	zinc	q25.norm.EXT	859/859-838/N	-0.888313029219636	-0.985778245418291	-0.790847813020981	0
1588	dominance	zinc	q25.norm.EXT	C/859-838/N	-0.293099440165986	-0.390564656364641	-0.195634223967331	4.90718576884319e-14
1589	dominance	zinc	q25.norm.EXT	C/C-838/N	-0.253916163324383	-0.351381379523039	-0.156450947125728	2.72747380236638e-11
1590	dominance	zinc	q25.norm.EXT	N/838-838/N	-0.107449364725213	-0.204914580923868	-0.00998414852655763	0.0205853205483592
1591	dominance	zinc	q25.norm.EXT	N/N-838/N	-0.374562797589019	-0.472028013787674	-0.277097581390363	0
1592	dominance	zinc	q25.norm.EXT	C/859-859/859	0.59521358905365	0.497748372854995	0.692678805252305	0
1593	dominance	zinc	q25.norm.EXT	C/C-859/859	0.634396865895253	0.536931649696597	0.731862082093908	0
1594	dominance	zinc	q25.norm.EXT	N/838-859/859	0.780863664494423	0.683398448295768	0.878328880693079	0
1595	dominance	zinc	q25.norm.EXT	N/N-859/859	0.513750231630618	0.416285015431962	0.611215447829273	0
1596	dominance	zinc	q25.norm.EXT	C/C-C/859	0.0391832768416027	-0.0582819393570525	0.136648493040258	0.892143704486773
1597	dominance	zinc	q25.norm.EXT	N/838-C/859	0.185650075440773	0.0881848592421181	0.283115291639429	1.41266666375817e-06
1598	dominance	zinc	q25.norm.EXT	N/N-C/859	-0.0814633574230324	-0.178928573621688	0.0160018587756228	0.167155840284822
1599	dominance	zinc	q25.norm.EXT	N/838-C/C	0.146466798599171	0.0490015824005155	0.243932014797826	0.000285017858583925
1600	dominance	zinc	q25.norm.EXT	N/N-C/C	-0.120646634264635	-0.21811185046329	-0.0231814180659799	0.00553714372810921
1601	dominance	zinc	q25.norm.EXT	N/N-N/838	-0.267113432863806	-0.364578649062461	-0.169648216665151	2.86104473445903e-12
1602	dominance	zinc	median.norm.EXT	838/N-838/838	-0.0526619770755309	-0.141078880001392	0.0357549258503305	0.562799780460652
1603	dominance	zinc	median.norm.EXT	859/859-838/838	-1.06603532713479	-1.1534180786612	-0.97865257560838	0
1604	dominance	zinc	median.norm.EXT	C/859-838/838	-0.448146615489826	-0.536563518415688	-0.359729712563965	0
1605	dominance	zinc	median.norm.EXT	C/C-838/838	-0.359983899642403	-0.448400802568264	-0.271566996716541	0
1606	dominance	zinc	median.norm.EXT	N/838-838/838	-0.169778437021032	-0.257161188547445	-0.0823956854946195	8.0549891523507e-07
1607	dominance	zinc	median.norm.EXT	N/N-838/838	-0.41501974987748	-0.503436652803341	-0.326602846951618	0
1608	dominance	zinc	median.norm.EXT	859/859-838/N	-1.01337335005926	-1.10179025298512	-0.9249564471334	0
1609	dominance	zinc	median.norm.EXT	C/859-838/N	-0.395484638414295	-0.484923736026445	-0.306045540802145	0
1610	dominance	zinc	median.norm.EXT	C/C-838/N	-0.307321922566872	-0.396761020179022	-0.217882824954722	5.15143483426073e-14
1611	dominance	zinc	median.norm.EXT	N/838-838/N	-0.117116459945501	-0.205533362871363	-0.0286995570196397	0.00220703019746493
1612	dominance	zinc	median.norm.EXT	N/N-838/N	-0.362357772801949	-0.451796870414099	-0.272918675189799	0
1613	dominance	zinc	median.norm.EXT	C/859-859/859	0.617888711644966	0.529471808719105	0.706305614570828	0
1614	dominance	zinc	median.norm.EXT	C/C-859/859	0.706051427492389	0.617634524566528	0.794468330418251	0
1615	dominance	zinc	median.norm.EXT	N/838-859/859	0.89625689011376	0.808874138587348	0.983639641640173	0
1616	dominance	zinc	median.norm.EXT	N/N-859/859	0.651015577257312	0.562598674331451	0.739432480183174	0
1617	dominance	zinc	median.norm.EXT	C/C-C/859	0.0881627158474233	-0.00127638176472647	0.177601813459573	0.0561424339685725
1618	dominance	zinc	median.norm.EXT	N/838-C/859	0.278368178468794	0.189951275542933	0.366785081394655	6.01740879346835e-14
1619	dominance	zinc	median.norm.EXT	N/N-C/859	0.0331268656123462	-0.0563122319998036	0.122565963224496	0.924862017176205
1620	dominance	zinc	median.norm.EXT	N/838-C/C	0.190205462621371	0.101788559695509	0.278622365547232	3.66249186534162e-08
1621	dominance	zinc	median.norm.EXT	N/N-C/C	-0.0550358502350771	-0.144474947847227	0.0344032473770726	0.523277158006295
1622	dominance	zinc	median.norm.EXT	N/N-N/838	-0.245241312856448	-0.333658215782309	-0.156824409930586	1.58950630435584e-12
1623	dominance	zinc	q75.norm.EXT	838/N-838/838	-0.308758735318834	-0.532081824792941	-0.0854356458447276	0.00116280017941928
1624	dominance	zinc	q75.norm.EXT	859/859-838/838	-1.23704777325091	-1.46037086272501	-1.0137246837768	0
1625	dominance	zinc	q75.norm.EXT	C/859-838/838	-0.668353570681329	-0.891676660155436	-0.445030481207222	5.75095526755831e-14
1626	dominance	zinc	q75.norm.EXT	C/C-838/838	-0.449954179249919	-0.673277268724026	-0.226631089775812	2.88325968655911e-07
1627	dominance	zinc	q75.norm.EXT	N/838-838/838	-0.372641439402761	-0.595964528876868	-0.149318349928654	3.54154837849396e-05
1628	dominance	zinc	q75.norm.EXT	N/N-838/838	-0.791182300994934	-1.01450539046904	-0.567859211520827	8.54871728961371e-15
1629	dominance	zinc	q75.norm.EXT	859/859-838/N	-0.928289037932071	-1.15419398299975	-0.702384092864386	0
1630	dominance	zinc	q75.norm.EXT	C/859-838/N	-0.359594835362494	-0.585499780430179	-0.13368989029481	9.4898751082928e-05
1631	dominance	zinc	q75.norm.EXT	C/C-838/N	-0.141195443931084	-0.367100388998769	0.0847095011365999	0.5038056496632
1632	dominance	zinc	q75.norm.EXT	N/838-838/N	-0.0638827040839265	-0.289787649151611	0.162022240983758	0.979538661645059
1633	dominance	zinc	q75.norm.EXT	N/N-838/N	-0.4824235656761	-0.708328510743784	-0.256518620608416	4.76618217115643e-08
1634	dominance	zinc	q75.norm.EXT	C/859-859/859	0.568694202569576	0.342789257501892	0.79459914763726	1.15451981308468e-10
1635	dominance	zinc	q75.norm.EXT	C/C-859/859	0.787093594000986	0.561188648933302	1.01299853906867	1.08801856413265e-14
1636	dominance	zinc	q75.norm.EXT	N/838-859/859	0.864406333848144	0.63850138878046	1.09031127891583	0
1637	dominance	zinc	q75.norm.EXT	N/N-859/859	0.445865472255971	0.219960527188287	0.671770417323655	5.25369058146374e-07
1638	dominance	zinc	q75.norm.EXT	C/C-C/859	0.21839939143141	-0.00750555363627409	0.444304336499094	0.0652720184170047
1639	dominance	zinc	q75.norm.EXT	N/838-C/859	0.295712131278568	0.0698071862108837	0.521617076346252	0.00261980114296334
1640	dominance	zinc	q75.norm.EXT	N/N-C/859	-0.122828730313605	-0.34873367538129	0.103076214754079	0.665517540095787
1641	dominance	zinc	q75.norm.EXT	N/838-C/C	0.0773127398471578	-0.148592205220526	0.303217684914842	0.94775759370957
1642	dominance	zinc	q75.norm.EXT	N/N-C/C	-0.341228121745015	-0.5671330668127	-0.115323176677331	0.000259540717909679
1643	dominance	zinc	q75.norm.EXT	N/N-N/838	-0.418540861592173	-0.644445806659858	-0.192635916524489	2.94091799102336e-06
1644	dominance	zinc	q90.norm.EXT	838/N-838/838	-0.402821721172444	-0.732733423951914	-0.0729100183929745	0.00657283068372194
1645	dominance	zinc	q90.norm.EXT	859/859-838/838	-1.19799849274569	-1.52791019552516	-0.868086789966221	0
1646	dominance	zinc	q90.norm.EXT	C/859-838/838	-0.662520792350346	-0.992432495129815	-0.332609089570876	3.17789022319381e-07
1647	dominance	zinc	q90.norm.EXT	C/C-838/838	-0.336938122777695	-0.666849825557165	-0.00702641999822562	0.0419106400391863
1648	dominance	zinc	q90.norm.EXT	N/838-838/838	-0.376724060011631	-0.702865219499308	-0.0505829005239543	0.0125785617862122
1649	dominance	zinc	q90.norm.EXT	N/N-838/838	-0.830238429463606	-1.16015013224308	-0.500326726684136	1.17080345418685e-10
1650	dominance	zinc	q90.norm.EXT	859/859-838/N	-0.795176771573247	-1.12508847435272	-0.465265068793777	6.53958109886332e-10
1651	dominance	zinc	q90.norm.EXT	C/859-838/N	-0.259699071177901	-0.589610773957371	0.0702126316015685	0.225996221187024
1652	dominance	zinc	q90.norm.EXT	C/C-838/N	0.0658835983947488	-0.264028104384721	0.395795301174219	0.996805054087752
1653	dominance	zinc	q90.norm.EXT	N/838-838/N	0.0260976611608131	-0.300043498326864	0.35223882064849	0.999983889119762
1654	dominance	zinc	q90.norm.EXT	N/N-838/N	-0.427416708291162	-0.757328411070632	-0.0975050055116921	0.0030269908266034
1655	dominance	zinc	q90.norm.EXT	C/859-859/859	0.535477700395345	0.205565997615876	0.865389403174815	6.3767472074705e-05
1656	dominance	zinc	q90.norm.EXT	C/C-859/859	0.861060369967996	0.531148667188526	1.19097207274747	2.52030618597132e-11
1657	dominance	zinc	q90.norm.EXT	N/838-859/859	0.82127443273406	0.495133273246383	1.14741559222174	1.1404410749094e-10
1658	dominance	zinc	q90.norm.EXT	N/N-859/859	0.367760063282085	0.0378483605026151	0.697671766061555	0.0183897636661025
1659	dominance	zinc	q90.norm.EXT	C/C-C/859	0.32558266957265	-0.00432903320681965	0.65549437235212	0.0556222053635176
1660	dominance	zinc	q90.norm.EXT	N/838-C/859	0.285796732338714	-0.0403444271489625	0.611937891826391	0.127452981665379
1661	dominance	zinc	q90.norm.EXT	N/N-C/859	-0.167717637113261	-0.49762933989273	0.162194065666209	0.731975459029383
1662	dominance	zinc	q90.norm.EXT	N/838-C/C	-0.0397859372339358	-0.365927096721613	0.286355222253741	0.999807702932395
1663	dominance	zinc	q90.norm.EXT	N/N-C/C	-0.493300306685911	-0.823212009465381	-0.163388603906441	0.000312036349027323
1664	dominance	zinc	q90.norm.EXT	N/N-N/838	-0.453514369451975	-0.779655528939652	-0.127373209964298	0.00106228873772518
1665	dominance	zinc	var.TOF	838/N-838/838	2483.34202111241	-1921.18263770846	6887.86667993327	0.626316860961519
1666	dominance	zinc	var.TOF	859/859-838/838	-13172.4378876952	-17576.9625465161	-8767.91322887438	9.57012247226885e-14
1667	dominance	zinc	var.TOF	C/859-838/838	-10426.9204981958	-14779.9284765054	-6073.91251988622	8.0050155393252e-10
1668	dominance	zinc	var.TOF	C/C-838/838	-8499.44990261737	-12852.457880927	-4146.44192430777	7.01131701141833e-07
1669	dominance	zinc	var.TOF	N/838-838/838	-3398.63622403669	-7803.16088285755	1005.88843478417	0.247566059751829
1670	dominance	zinc	var.TOF	N/N-838/838	-4176.3691729061	-8580.89383172696	228.155485914765	0.0754152759629609
1671	dominance	zinc	var.TOF	859/859-838/N	-15655.7799088076	-20111.2256195189	-11200.3341980964	4.68514116391816e-14
1672	dominance	zinc	var.TOF	C/859-838/N	-12910.2625193082	-17314.7871781291	-8505.73786048737	1.60316204755873e-13
1673	dominance	zinc	var.TOF	C/C-838/N	-10982.7919237298	-15387.3165825506	-6578.26726490891	1.6329171348417e-10
1674	dominance	zinc	var.TOF	N/838-838/N	-5881.9782451491	-10337.4239558603	-1426.53253443788	0.0023157643080256
1675	dominance	zinc	var.TOF	N/N-838/N	-6659.71119401851	-11115.1569047297	-2204.26548330728	0.000312371804191636
1676	dominance	zinc	var.TOF	C/859-859/859	2745.51738949941	-1659.00726932145	7150.04204832027	0.507352095392031
1677	dominance	zinc	var.TOF	C/C-859/859	4672.98798507787	268.463326257008	9077.51264389873	0.0298233737264134
1678	dominance	zinc	var.TOF	N/838-859/859	9773.80166365855	5318.35595294733	14229.2473743698	1.91151979800352e-08
1679	dominance	zinc	var.TOF	N/N-859/859	8996.06871478914	4540.62300407792	13451.5144255004	2.65437165358762e-07
1680	dominance	zinc	var.TOF	C/C-C/859	1927.47059557846	-2425.53738273114	6280.47857388806	0.839525323222832
1681	dominance	zinc	var.TOF	N/838-C/859	7028.28427415914	2623.75961533827	11432.80893298	8.97036377118798e-05
1682	dominance	zinc	var.TOF	N/N-C/859	6250.55132528973	1846.02666646887	10655.0759841106	0.000762878422570279
1683	dominance	zinc	var.TOF	N/838-C/C	5100.81367858068	696.289019759815	9505.33833740154	0.0122116422809159
1684	dominance	zinc	var.TOF	N/N-C/C	4323.08072971127	-81.4439291095914	8727.60538853213	0.0580772514358394
1685	dominance	zinc	var.TOF	N/N-N/838	-777.732948869407	-5233.17865958063	3677.71276184181	0.998496817302945
1686	dominance	zinc	cv.TOF	838/N-838/838	0.0166261669745757	-0.0734140421938257	0.106666376142977	0.997932978639616
1687	dominance	zinc	cv.TOF	859/859-838/838	-0.0432693033282863	-0.134297566319664	0.047758959663091	0.789075994027479
1688	dominance	zinc	cv.TOF	C/859-838/838	-0.151215783995964	-0.241255993164366	-0.0611755748275627	3.08917032013634e-05
1689	dominance	zinc	cv.TOF	C/C-838/838	-0.0923702989737088	-0.183398561965086	-0.00134203598233149	0.044271848314932
1690	dominance	zinc	cv.TOF	N/838-838/838	-0.0782390759841106	-0.169267338975488	0.0127891870072667	0.142914006766645
1691	dominance	zinc	cv.TOF	N/N-838/838	-0.000607282591143198	-0.0916355455825205	0.0904209804002341	0.999999999994413
1692	dominance	zinc	cv.TOF	859/859-838/N	-0.059895470302862	-0.147604831456208	0.0278138908504842	0.39268019393046
1693	dominance	zinc	cv.TOF	C/859-838/N	-0.16784195097054	-0.254525436351495	-0.0811584655895848	9.08958446177444e-07
1694	dominance	zinc	cv.TOF	C/C-838/N	-0.108996465948285	-0.196705827101631	-0.0212871047949383	0.00527235271020865
1695	dominance	zinc	cv.TOF	N/838-838/N	-0.0948652429586863	-0.182574604112033	-0.00715588180534008	0.0248581389916009
1696	dominance	zinc	cv.TOF	N/N-838/N	-0.0172334495657189	-0.104942810719065	0.0704759115876273	0.997077718087967
1697	dominance	zinc	cv.TOF	C/859-859/859	-0.107946480667678	-0.195655841821024	-0.0202371195143316	0.00595932747950401
1698	dominance	zinc	cv.TOF	C/C-859/859	-0.0491009956454225	-0.137824371539636	0.0396223802487914	0.64649943290018
1699	dominance	zinc	cv.TOF	N/838-859/859	-0.0349697726558243	-0.123693148550038	0.0537536032383897	0.900903197437089
1700	dominance	zinc	cv.TOF	N/N-859/859	0.0426620207371431	-0.0460613551570708	0.131385396631357	0.779945404332597
1701	dominance	zinc	cv.TOF	C/C-C/859	0.0588454850222554	-0.0288638761310909	0.146554846175602	0.414862630206938
1702	dominance	zinc	cv.TOF	N/838-C/859	0.0729767080118536	-0.0147326531414927	0.1606860691652	0.171258695602131
1703	dominance	zinc	cv.TOF	N/N-C/859	0.150608501404821	0.0628991402514747	0.238317862558167	1.87882001950745e-05
1704	dominance	zinc	cv.TOF	N/838-C/C	0.0141312229895982	-0.0745921529046157	0.102854598883812	0.999103963664492
1705	dominance	zinc	cv.TOF	N/N-C/C	0.0917630163825656	0.00303964048835165	0.18048639227678	0.0375662162979328
1706	dominance	zinc	cv.TOF	N/N-N/838	0.0776317933929674	-0.0110915825012466	0.166355169287181	0.128588978854836
1707	dominance	zinc	var.EXT	838/N-838/838	28720.329915036	651.504937076592	56789.1548929955	0.0412449059320329
1708	dominance	zinc	var.EXT	859/859-838/838	-84879.6701542223	-112948.495132182	-56810.8451762629	1.01141317543352e-13
1709	dominance	zinc	var.EXT	C/859-838/838	-69242.1859553874	-96982.7092888504	-41501.6626219243	1.6714962747244e-10
1710	dominance	zinc	var.EXT	C/C-838/838	-50225.6219946609	-78294.4469726203	-22156.7970167014	7.10036219886412e-06
1711	dominance	zinc	var.EXT	N/838-838/838	-25209.4614421266	-53635.0391241215	3216.11623986831	0.11837824036819
1712	dominance	zinc	var.EXT	N/N-838/838	-33708.1971727035	-62133.7748546984	-5282.61949070861	0.00933880950959121
1713	dominance	zinc	var.EXT	859/859-838/N	-113600.000069258	-141993.330914234	-85206.6692242829	2.02060590481778e-14
1714	dominance	zinc	var.EXT	C/859-838/N	-97962.5158704234	-126031.340848383	-69893.690892464	7.14983627858601e-14
1715	dominance	zinc	var.EXT	C/C-838/N	-78945.9519096969	-107339.282754672	-50552.6210647214	1.57740487338742e-12
1716	dominance	zinc	var.EXT	N/838-838/N	-53929.7913571626	-82675.8479107848	-25183.7348035405	2.13564217099727e-06
1717	dominance	zinc	var.EXT	N/N-838/N	-62428.5270877396	-91174.5836413617	-33682.4705341174	2.78438563316996e-08
1718	dominance	zinc	var.EXT	C/859-859/859	15637.4841988349	-12431.3407791245	43706.3091767944	0.639236950159063
1719	dominance	zinc	var.EXT	C/C-859/859	34654.0481595615	6260.71731458599	63047.3790045369	0.00661100732170683
1720	dominance	zinc	var.EXT	N/838-859/859	59670.2087120957	30924.1521584736	88416.2652657178	1.18297875939533e-07
1721	dominance	zinc	var.EXT	N/N-859/859	51171.4729815188	22425.4164278967	79917.5295351409	8.05447034324391e-06
1722	dominance	zinc	var.EXT	C/C-C/859	19016.5639607265	-9052.26101723294	47085.388938686	0.402602288466374
1723	dominance	zinc	var.EXT	N/838-C/859	44032.7245132608	15607.1468312659	72458.3021952557	0.000162354914146179
1724	dominance	zinc	var.EXT	N/N-C/859	35533.9887826839	7108.41110068897	63959.5664646788	0.00488669665025698
1725	dominance	zinc	var.EXT	N/838-C/C	25016.1605525343	-3729.89600108785	53762.2171061564	0.132851640862038
1726	dominance	zinc	var.EXT	N/N-C/C	16517.4248219573	-12228.6317316648	45263.4813755795	0.604554210518018
1727	dominance	zinc	var.EXT	N/N-N/838	-8498.73573057692	-37593.2420555835	20595.7705944296	0.975867656901399
1728	dominance	zinc	cv.EXT	838/N-838/838	0.0594881776618729	-0.0448952338486551	0.163871589172401	0.614130815702744
1729	dominance	zinc	cv.EXT	859/859-838/838	0.0534686026464397	-0.0534333233478911	0.160370528640771	0.746788657923402
1730	dominance	zinc	cv.EXT	C/859-838/838	-0.13746176349756	-0.241845175008088	-0.0330783519870317	0.00240284175446659
1731	dominance	zinc	cv.EXT	C/C-838/838	-0.0588452709297375	-0.163228682440265	0.0455381405807904	0.626358877100203
1732	dominance	zinc	cv.EXT	N/838-838/838	-0.0685588815949697	-0.174149077838414	0.0370313146484749	0.456280469013589
1733	dominance	zinc	cv.EXT	N/N-838/838	0.0463162471234433	-0.0592739491200013	0.151906443366888	0.845355970371578
1734	dominance	zinc	cv.EXT	859/859-838/N	-0.00601957501543315	-0.111729692020119	0.099690541989253	0.999997869639055
1735	dominance	zinc	cv.EXT	C/859-838/N	-0.196949941159432	-0.300112452055704	-0.0937874302631612	1.3177858591007e-06
1736	dominance	zinc	cv.EXT	C/C-838/N	-0.11833344859161	-0.221495959487882	-0.0151709376953391	0.0135755937255552
1737	dominance	zinc	cv.EXT	N/838-838/N	-0.128047059256843	-0.23243047076737	-0.0236636477463146	0.00619906249639024
1738	dominance	zinc	cv.EXT	N/N-838/N	-0.0131719305384296	-0.117555342048957	0.0912114809720983	0.999766073537361
1739	dominance	zinc	cv.EXT	C/859-859/859	-0.190930366143999	-0.296640483148685	-0.0852202491393131	5.57172428128361e-06
1740	dominance	zinc	cv.EXT	C/C-859/859	-0.112313873576177	-0.218023990580863	-0.00660375657149102	0.0294332354466761
1741	dominance	zinc	cv.EXT	N/838-859/859	-0.122027484241409	-0.22892941023574	-0.0151255582470786	0.0143123898357388
1742	dominance	zinc	cv.EXT	N/N-859/859	-0.00715235552299642	-0.114054281517327	0.0997495704713344	0.999994436655068
1743	dominance	zinc	cv.EXT	C/C-C/859	0.0786164925678221	-0.0245460183284491	0.181779003464093	0.261325116475471
1744	dominance	zinc	cv.EXT	N/838-C/859	0.0689028819025899	-0.035480529607938	0.173286293413118	0.435515577127365
1745	dominance	zinc	cv.EXT	N/N-C/859	0.183778010621003	0.079394599110475	0.288161422131531	1.03769052381963e-05
1746	dominance	zinc	cv.EXT	N/838-C/C	-0.00971361066523219	-0.11409702217576	0.0946698008452957	0.999960716443419
1747	dominance	zinc	cv.EXT	N/N-C/C	0.105161518053181	0.000778106542652854	0.209544929563709	0.0470274261342343
1748	dominance	zinc	cv.EXT	N/N-N/838	0.114875128718413	0.00928493247496834	0.220465324961858	0.0234720653240011
1749	chrIII_nils	zinc	n	ECA838-CB4856	65.8876132635303	20.6266459929486	111.148580534112	0.00124684451428081
1750	chrIII_nils	zinc	n	ECA859-CB4856	-32.390314153467	-77.9198948639965	13.1392665570626	0.255606294300011
1751	chrIII_nils	zinc	n	N2-CB4856	21.0333809538884	-23.9696869679683	66.0364488757452	0.619596721306668
1752	chrIII_nils	zinc	n	ECA859-ECA838	-98.2779274169972	-143.807508127527	-52.7483467064677	5.09435593043506e-07
1753	chrIII_nils	zinc	n	N2-ECA838	-44.8542323096418	-89.8573002314986	0.148835612214874	0.0511139004929181
1754	chrIII_nils	zinc	n	N2-ECA859	53.4236951073554	8.15048356026931	98.6969066544415	0.0135242748860643
1755	chrIII_nils	zinc	mean.TOF	ECA838-CB4856	27.7905647549179	22.3845973933449	33.196532116491	2.03170813506404e-14
1756	chrIII_nils	zinc	mean.TOF	ECA859-CB4856	-10.0557220996678	-15.3676135173277	-4.74383068200781	1.26059346484686e-05
1757	chrIII_nils	zinc	mean.TOF	N2-CB4856	16.5430338173094	11.2311423996494	21.8549252349693	7.92588217279899e-13
1758	chrIII_nils	zinc	mean.TOF	ECA859-ECA838	-37.8462868545857	-43.1912183451856	-32.5013553639858	2.03170813506404e-14
1759	chrIII_nils	zinc	mean.TOF	N2-ECA838	-11.2475309376086	-16.5924624282085	-5.90259944700861	1.00803176328323e-06
1760	chrIII_nils	zinc	mean.TOF	N2-ECA859	26.5987559169771	21.3489940216315	31.8485178123228	2.03170813506404e-14
1761	chrIII_nils	zinc	q10.TOF	ECA838-CB4856	-9.39463242083357	-12.2783984852456	-6.51086635642153	1.4033219031262e-13
1762	chrIII_nils	zinc	q10.TOF	ECA859-CB4856	1.03875638520095	-1.86113891060617	3.93865168100808	0.789033308125359
1763	chrIII_nils	zinc	q10.TOF	N2-CB4856	-17.2471344953734	-20.1470297911805	-14.3472391995662	2.03170813506404e-14
1764	chrIII_nils	zinc	q10.TOF	ECA859-ECA838	10.4333888060345	7.58454990607794	13.2822277059911	5.62883073484954e-14
1765	chrIII_nils	zinc	q10.TOF	N2-ECA838	-7.85250207453978	-10.7013409744964	-5.00366317458319	1.52367118921859e-10
1766	chrIII_nils	zinc	q10.TOF	N2-ECA859	-18.2858908805743	-21.1510556385412	-15.4207261226074	2.03170813506404e-14
1767	chrIII_nils	zinc	q25.TOF	ECA838-CB4856	2.36742727323552	-2.10797138166334	6.84282592813437	0.51810031045272
1768	chrIII_nils	zinc	q25.TOF	ECA859-CB4856	3.84653115582499	-0.602771657633403	8.29583396928337	0.115880644933182
1769	chrIII_nils	zinc	q25.TOF	N2-CB4856	-5.98700843858667	-10.4624070934855	-1.51160978368782	0.00365366166057746
1770	chrIII_nils	zinc	q25.TOF	ECA859-ECA838	1.47910388258947	-2.97019893086892	5.92840669604785	0.823980409108977
1771	chrIII_nils	zinc	q25.TOF	N2-ECA838	-8.35443571182219	-12.829834366721	-3.87903705692333	1.71529556712846e-05
1772	chrIII_nils	zinc	q25.TOF	N2-ECA859	-9.83353959441166	-14.28284240787	-5.38423678095327	2.69878897452003e-07
1773	chrIII_nils	zinc	median.TOF	ECA838-CB4856	34.6782357691716	28.5190720729822	40.8373994653611	0
1774	chrIII_nils	zinc	median.TOF	ECA859-CB4856	-5.15760437148828	-11.3167680676777	1.00155932470116	0.135057770562437
1775	chrIII_nils	zinc	median.TOF	N2-CB4856	17.3455514254703	11.2214829647945	23.469619886146	4.87594409293024e-11
1776	chrIII_nils	zinc	median.TOF	ECA859-ECA838	-39.8358401406599	-45.9950038368494	-33.6766764444705	0
1777	chrIII_nils	zinc	median.TOF	N2-ECA838	-17.3326843437014	-23.4567528043772	-11.2086158830256	5.02897723464457e-11
1778	chrIII_nils	zinc	median.TOF	N2-ECA859	22.5031557969585	16.3790873362828	28.6272242576343	0
1779	chrIII_nils	zinc	q75.TOF	ECA838-CB4856	48.3497913939428	40.6202721445743	56.0793106433112	0
1780	chrIII_nils	zinc	q75.TOF	ECA859-CB4856	-14.3027128633743	-22.1304737347298	-6.47495199201878	2.68287126544697e-05
1781	chrIII_nils	zinc	q75.TOF	N2-CB4856	35.0004784019973	27.3170809160282	42.6838758879663	0
1782	chrIII_nils	zinc	q75.TOF	ECA859-ECA838	-62.652504257317	-70.5685177580293	-54.7364907566048	0
1783	chrIII_nils	zinc	q75.TOF	N2-ECA838	-13.3493129919455	-21.1226022835986	-5.57602370029231	8.95262545435038e-05
1784	chrIII_nils	zinc	q75.TOF	N2-ECA859	49.3031912653716	41.4322066481527	57.1741758825905	0
1785	chrIII_nils	zinc	q90.TOF	ECA838-CB4856	56.5416512425685	48.6210015474819	64.4623009376552	0
1786	chrIII_nils	zinc	q90.TOF	ECA859-CB4856	-36.0295051547245	-43.8999534542505	-28.1590568551984	0
1787	chrIII_nils	zinc	q90.TOF	N2-CB4856	46.4781796299095	38.7019915965666	54.2543676632524	0
1788	chrIII_nils	zinc	q90.TOF	ECA859-ECA838	-92.571156397293	-100.584367220545	-84.5579455740409	0
1789	chrIII_nils	zinc	q90.TOF	N2-ECA838	-10.063471612659	-17.9841213077457	-2.14282191757235	0.00650517245550075
1790	chrIII_nils	zinc	q90.TOF	N2-ECA859	82.507684784634	74.6372364851079	90.37813308416	0
1791	chrIII_nils	zinc	mean.EXT	ECA838-CB4856	82.4630119969201	63.998660148787	100.927363845053	0
1792	chrIII_nils	zinc	mean.EXT	ECA859-CB4856	-49.6615452696853	-68.0130284606167	-31.310062078754	3.22970539201606e-10
1793	chrIII_nils	zinc	mean.EXT	N2-CB4856	44.6488840123528	26.4056701037459	62.8920979209597	1.18850013164362e-08
1794	chrIII_nils	zinc	mean.EXT	ECA859-ECA838	-132.124557266605	-150.69588922647	-113.55322530674	0
1795	chrIII_nils	zinc	mean.EXT	N2-ECA838	-37.8141279845673	-56.2784798327004	-19.3497761364342	2.03239583274062e-06
1796	chrIII_nils	zinc	mean.EXT	N2-ECA859	94.3104292820382	75.9589460911068	112.66191247297	0
1797	chrIII_nils	zinc	q10.EXT	ECA838-CB4856	-21.0399571430946	-30.3129821124941	-11.7669321736952	1.23183003797322e-07
1798	chrIII_nils	zinc	q10.EXT	ECA859-CB4856	5.78821144145985	-3.42948172141487	15.0059046043346	0.364943216036428
1799	chrIII_nils	zinc	q10.EXT	N2-CB4856	-39.853021187185	-49.0175859930649	-30.688456381305	0
1800	chrIII_nils	zinc	q10.EXT	ECA859-ECA838	26.8281685845545	17.5026331443323	36.1537040247767	2.52783349807828e-11
1801	chrIII_nils	zinc	q10.EXT	N2-ECA838	-18.8130640440903	-28.0860890134898	-9.54003907469086	2.51692642772028e-06
1802	chrIII_nils	zinc	q10.EXT	N2-ECA859	-45.6412326286448	-54.8589257915195	-36.4235394657701	0
1803	chrIII_nils	zinc	q25.EXT	ECA838-CB4856	-1.68916723139135	-10.3590301955473	6.98069573276456	0.957616638394333
1804	chrIII_nils	zinc	q25.EXT	ECA859-CB4856	4.64004575497621	-4.0298172091797	13.3099087191321	0.507863941023193
1805	chrIII_nils	zinc	q25.EXT	N2-CB4856	-35.8143686924743	-44.3828262621783	-27.2459111227703	1.34448008282106e-13
1806	chrIII_nils	zinc	q25.EXT	ECA859-ECA838	6.32921298636756	-2.34064997778835	14.9990759505235	0.234214904567633
1807	chrIII_nils	zinc	q25.EXT	N2-ECA838	-34.125201461083	-42.693659030787	-25.556743891379	1.42774680966795e-13
1808	chrIII_nils	zinc	q25.EXT	N2-ECA859	-40.4544144474505	-49.0228720171546	-31.8859568777465	1.10134124042816e-13
1809	chrIII_nils	zinc	median.EXT	ECA838-CB4856	95.4714901087513	74.3436958369024	116.5992843806	0
1810	chrIII_nils	zinc	median.EXT	ECA859-CB4856	-37.0828469245487	-58.3330529555778	-15.8326408935196	6.63905757048999e-05
1811	chrIII_nils	zinc	median.EXT	N2-CB4856	41.0585520983394	19.9307578264904	62.1863463701883	7.07914732533954e-06
1812	chrIII_nils	zinc	median.EXT	ECA859-ECA838	-132.5543370333	-153.552981590677	-111.555692475923	0
1813	chrIII_nils	zinc	median.EXT	N2-ECA838	-54.4129380104119	-75.287695677974	-33.5381803428499	1.32215804971025e-09
1814	chrIII_nils	zinc	median.EXT	N2-ECA859	78.1413990228881	57.1427544655112	99.1400435802649	0
1815	chrIII_nils	zinc	q75.EXT	ECA838-CB4856	107.793224161206	84.7508389910708	130.835609331341	1.11022302462516e-13
1816	chrIII_nils	zinc	q75.EXT	ECA859-CB4856	-104.22069951044	-127.125516972446	-81.3158820484339	1.14352971536391e-13
1817	chrIII_nils	zinc	q75.EXT	N2-CB4856	76.4125255988051	53.5077081367992	99.317343060811	1.75415237890775e-13
1818	chrIII_nils	zinc	q75.EXT	ECA859-ECA838	-212.013923671646	-234.918741133652	-189.10910620964	1.08357767203415e-13
1819	chrIII_nils	zinc	q75.EXT	N2-ECA838	-31.3806985624009	-54.2855160244068	-8.47588110039503	0.00275111956103302
1820	chrIII_nils	zinc	q75.EXT	N2-ECA859	180.633225109245	157.866806602884	203.399643615605	1.08357767203415e-13
1821	chrIII_nils	zinc	q90.EXT	ECA838-CB4856	210.309486398712	182.783948512614	237.835024284811	3.26405569239796e-14
1822	chrIII_nils	zinc	q90.EXT	ECA859-CB4856	-116.990515758494	-144.516053644592	-89.4649778723955	5.32907051820075e-14
1823	chrIII_nils	zinc	q90.EXT	N2-CB4856	150.987077046629	123.461539160531	178.512614932727	3.26405569239796e-14
1824	chrIII_nils	zinc	q90.EXT	ECA859-ECA838	-327.300002157206	-354.825540043304	-299.774464271108	3.26405569239796e-14
1825	chrIII_nils	zinc	q90.EXT	N2-ECA838	-59.3224093520837	-86.8479472381818	-31.7968714659855	5.44070100971794e-07
1826	chrIII_nils	zinc	q90.EXT	N2-ECA859	267.977592805122	240.452054919024	295.503130691221	3.26405569239796e-14
1827	chrIII_nils	zinc	mean.norm.EXT	ECA838-CB4856	0.0460232279804843	-0.00388809603089663	0.0959345519918651	0.0823500583796112
1828	chrIII_nils	zinc	mean.norm.EXT	ECA859-CB4856	-0.1644323539574	-0.214647093067477	-0.114217614847323	6.4170890823334e-14
1829	chrIII_nils	zinc	mean.norm.EXT	N2-CB4856	-0.0155613278930074	-0.0649022180387505	0.0337795622527358	0.845637629943709
1830	chrIII_nils	zinc	mean.norm.EXT	ECA859-ECA838	-0.210455581937884	-0.260670321047961	-0.160240842827808	0
1831	chrIII_nils	zinc	mean.norm.EXT	N2-ECA838	-0.0615845558734916	-0.110925446019235	-0.0122436657277485	0.00782841339048646
1832	chrIII_nils	zinc	mean.norm.EXT	N2-ECA859	0.148871026064393	0.0992232345757644	0.198518817553021	4.42745839990266e-12
1833	chrIII_nils	zinc	q10.norm.EXT	ECA838-CB4856	-0.0610859355763142	-0.100378407614118	-0.0217934635385106	0.000479760162473974
1834	chrIII_nils	zinc	q10.norm.EXT	ECA859-CB4856	0.0301173445228855	-0.00964584704837478	0.0698805360941457	0.205250547024111
1835	chrIII_nils	zinc	q10.norm.EXT	N2-CB4856	-0.157888704294247	-0.196959927244562	-0.118817481343932	1.05138120432002e-13
1836	chrIII_nils	zinc	q10.norm.EXT	ECA859-ECA838	0.0912032800991997	0.0516691442944458	0.130737415903954	7.66481611513825e-08
1837	chrIII_nils	zinc	q10.norm.EXT	N2-ECA838	-0.096802768717933	-0.135640855085945	-0.0579646823499207	6.36909269768893e-09
1838	chrIII_nils	zinc	q10.norm.EXT	N2-ECA859	-0.188006048817133	-0.227320295570954	-0.148691802063311	7.34967642301854e-14
1839	chrIII_nils	zinc	q25.norm.EXT	ECA838-CB4856	0.0814895934220606	0.0350521359886515	0.12792705085547	5.94143476335685e-05
1840	chrIII_nils	zinc	q25.norm.EXT	ECA859-CB4856	-0.0154096114405171	-0.0615600124386012	0.030740789557567	0.822115794328708
1841	chrIII_nils	zinc	q25.norm.EXT	N2-CB4856	-0.0472002415543241	-0.0928108532112534	-0.00158962989739478	0.0394644392646787
1842	chrIII_nils	zinc	q25.norm.EXT	ECA859-ECA838	-0.0968992048625777	-0.143866949852564	-0.049931459872591	1.67384186489095e-06
1843	chrIII_nils	zinc	q25.norm.EXT	N2-ECA838	-0.128689834976385	-0.175127292409794	-0.0822523775429757	1.22850951633779e-10
1844	chrIII_nils	zinc	q25.norm.EXT	N2-ECA859	-0.031790630113807	-0.0779410311118911	0.0143597708842771	0.282906467160536
1845	chrIII_nils	zinc	median.norm.EXT	ECA838-CB4856	0.0253495693974532	-0.0261349451916398	0.0768340839865461	0.578323098480072
1846	chrIII_nils	zinc	median.norm.EXT	ECA859-CB4856	-0.114963068170322	-0.166447582759415	-0.0634785535812289	2.00167911135196e-07
1847	chrIII_nils	zinc	median.norm.EXT	N2-CB4856	-0.0538647688879032	-0.105045537377164	-0.00268400039864263	0.0349167476623067
1848	chrIII_nils	zinc	median.norm.EXT	ECA859-ECA838	-0.140312637567775	-0.192099116708548	-0.0885261584270016	3.03858604944196e-10
1849	chrIII_nils	zinc	median.norm.EXT	N2-ECA838	-0.0792143382853564	-0.130698852874449	-0.0277298236962635	0.000562241668109142
1850	chrIII_nils	zinc	median.norm.EXT	N2-ECA859	0.0610982992824186	0.00961378469332567	0.112582813871511	0.0128368404599012
1851	chrIII_nils	zinc	q75.norm.EXT	ECA838-CB4856	0.173409496210177	0.110381918698314	0.23643707372204	1.73820180471296e-10
1852	chrIII_nils	zinc	q75.norm.EXT	ECA859-CB4856	-0.276121770696474	-0.339149348208337	-0.213094193184611	0
1853	chrIII_nils	zinc	q75.norm.EXT	N2-CB4856	0.136994891344623	0.0747134388470991	0.199276343842146	3.12571720173516e-07
1854	chrIII_nils	zinc	q75.norm.EXT	ECA859-ECA838	-0.449531266906651	-0.512937391831155	-0.386125141982148	0
1855	chrIII_nils	zinc	q75.norm.EXT	N2-ECA838	-0.0364146048655546	-0.0990791121733535	0.0262499024422442	0.434830537917745
1856	chrIII_nils	zinc	q75.norm.EXT	N2-ECA859	0.413116662041097	0.350452154733298	0.475781169348895	0
1857	chrIII_nils	zinc	q90.norm.EXT	ECA838-CB4856	-0.0555107656205839	-0.134890678533491	0.0238691472923237	0.269909635558958
1858	chrIII_nils	zinc	q90.norm.EXT	ECA859-CB4856	-0.50580981352971	-0.585189726442618	-0.426429900616803	0
1859	chrIII_nils	zinc	q90.norm.EXT	N2-CB4856	-0.0439346586956741	-0.12379712871537	0.0359278113240222	0.483774293434614
1860	chrIII_nils	zinc	q90.norm.EXT	ECA859-ECA838	-0.450299047909126	-0.529678960822034	-0.370919134996219	0
1861	chrIII_nils	zinc	q90.norm.EXT	N2-ECA838	0.0115761069249098	-0.0682863630947865	0.0914385769446061	0.981786244477453
1862	chrIII_nils	zinc	q90.norm.EXT	N2-ECA859	0.461875154834036	0.38201268481434	0.541737624853732	0
1863	chrIII_nils	zinc	var.TOF	ECA838-CB4856	2062.74165488009	1398.13839743817	2727.34491232201	8.64308624670684e-13
1864	chrIII_nils	zinc	var.TOF	ECA859-CB4856	-1712.26024830993	-2380.90368434748	-1043.61681227238	2.56599508308142e-09
1865	chrIII_nils	zinc	var.TOF	N2-CB4856	2172.06391314649	1507.46065570457	2836.66717058841	0
1866	chrIII_nils	zinc	var.TOF	ECA859-ECA838	-3775.00190319002	-4443.64533922757	-3106.35846715247	0
1867	chrIII_nils	zinc	var.TOF	N2-ECA838	109.3222582664	-555.280999175521	773.925515708322	0.973787018090581
1868	chrIII_nils	zinc	var.TOF	N2-ECA859	3884.32416145642	3215.68072541887	4552.96759749397	0
1869	chrIII_nils	zinc	cv.TOF	ECA838-CB4856	0.0100360013181903	-0.0146890565045883	0.0347610591409689	0.717988679060383
1870	chrIII_nils	zinc	cv.TOF	ECA859-CB4856	-0.0287374902550314	-0.05346254807781	-0.00401243243225285	0.0155526629689542
1871	chrIII_nils	zinc	cv.TOF	N2-CB4856	0.0358043574606331	0.0110792996378545	0.0605294152834117	0.00134985505567387
1872	chrIII_nils	zinc	cv.TOF	ECA859-ECA838	-0.0387734915732217	-0.0634985493960003	-0.0140484337504431	0.000422937765853115
1873	chrIII_nils	zinc	cv.TOF	N2-ECA838	0.0257683561424428	0.00104329831966425	0.0504934139652214	0.0375173934565984
1874	chrIII_nils	zinc	cv.TOF	N2-ECA859	0.0645418477156645	0.039816789892886	0.0892669055384431	1.3361002304535e-09
1875	chrIII_nils	zinc	var.EXT	ECA838-CB4856	37994.2385984511	14175.6470706718	61812.8301262303	0.000322649483243564
1876	chrIII_nils	zinc	var.EXT	ECA859-CB4856	-29012.5314491443	-52974.1788669248	-5050.88403136372	0.0106223300209836
1877	chrIII_nils	zinc	var.EXT	N2-CB4856	37316.8973935977	13205.9547780299	61427.8400091655	0.000518152667251526
1878	chrIII_nils	zinc	var.EXT	ECA859-ECA838	-67006.7700475953	-90825.3615753745	-43188.1785198161	7.4752093404129e-11
1879	chrIII_nils	zinc	var.EXT	N2-ECA838	-677.341204853357	-24646.1190044069	23291.4365947002	0.999857781270308
1880	chrIII_nils	zinc	var.EXT	N2-ECA859	66329.428842742	42218.4862271741	90440.3714583098	1.82998616260477e-10
1881	chrIII_nils	zinc	cv.EXT	ECA838-CB4856	-0.0726819552988953	-0.169168495822125	0.0238045852243346	0.209327875506663
1882	chrIII_nils	zinc	cv.EXT	ECA859-CB4856	0.0774419431229841	-0.0196168832045556	0.174500769450524	0.166931301188143
1883	chrIII_nils	zinc	cv.EXT	N2-CB4856	0.000810871587058437	-0.0962479547404812	0.0978696979145981	0.999996318388636
1884	chrIII_nils	zinc	cv.EXT	ECA859-ECA838	0.150123898421879	0.0542419341485848	0.246005862695174	0.000433477847352925
1885	chrIII_nils	zinc	cv.EXT	N2-ECA838	0.0734928268859538	-0.0223891373873408	0.169374791159248	0.19606297999323
1886	chrIII_nils	zinc	cv.EXT	N2-ECA859	-0.0766310715359256	-0.173088908640248	0.0198267655683966	0.169956094855321
1887	chrIII_nils	zinc	norm.n	ECA838-CB4856	21.9658700906705	6.71381726677813	37.2179229145629	0.00144244323508147
1888	chrIII_nils	zinc	norm.n	ECA859-CB4856	-9.73049894257151	-25.0730691951083	5.61207130996528	0.355951078891382
1889	chrIII_nils	zinc	norm.n	N2-CB4856	7.02547960623973	-8.13966622632642	22.1906254388059	0.62634545074972
1890	chrIII_nils	zinc	norm.n	ECA859-ECA838	-31.696369033242	-47.0389392857788	-16.3537987807052	1.60955759287429e-06
1891	chrIII_nils	zinc	norm.n	N2-ECA838	-14.9403904844308	-30.1055363169969	0.224755348135385	0.0551569717509446
1892	chrIII_nils	zinc	norm.n	N2-ECA859	16.7559785488112	1.49979964535635	32.0121574522662	0.0251259619168654
1893	chrX_nils	zinc	n	ECA828-CB4856	20.9283430183706	-6.65642903035546	48.5131150670966	0.231646462598234
1894	chrX_nils	zinc	n	ECA929-CB4856	72.6680633082735	45.0832912595475	100.252835357	1.73671188541391e-10
1895	chrX_nils	zinc	n	ECA931-CB4856	73.4701373720054	42.9199132464838	104.020361497527	1.30604915771215e-09
1896	chrX_nils	zinc	n	N2-CB4856	98.3330472274029	68.0502262689373	128.615868185869	1.53354440257658e-10
1897	chrX_nils	zinc	n	ECA929-ECA828	51.739720289903	27.718881801392	75.7605587784139	6.79525316016338e-08
1898	chrX_nils	zinc	n	ECA931-ECA828	52.5417943536348	25.1666737725204	79.9169149347492	2.17911828681583e-06
1899	chrX_nils	zinc	n	N2-ECA828	77.4047042090324	50.3283256123028	104.481082805762	1.53657309098776e-10
1900	chrX_nils	zinc	n	ECA931-ECA929	0.802074063731819	-26.5730465173826	28.1771946448462	0.999990612387758
1901	chrX_nils	zinc	n	N2-ECA929	25.6649839191294	-1.41139467760016	52.741362515859	0.0727835421188531
1902	chrX_nils	zinc	n	N2-ECA931	24.8629098553976	-5.22906287908524	54.9548825898804	0.15913407689991
1903	chrX_nils	zinc	mean.TOF	ECA828-CB4856	-1.15784189150938	-4.38130946963194	2.06562568661317	0.862722741785808
1904	chrX_nils	zinc	mean.TOF	ECA929-CB4856	13.8562036341117	10.6227337169525	17.0896735512709	8.93611851182641e-11
1905	chrX_nils	zinc	mean.TOF	ECA931-CB4856	17.1393724192552	13.5540008257584	20.7247440127519	8.93586316053074e-11
1906	chrX_nils	zinc	mean.TOF	N2-CB4856	7.85867661304967	4.37731971640065	11.3400335096987	1.35248289234724e-08
1907	chrX_nils	zinc	mean.TOF	ECA929-ECA828	15.0140455256211	12.1727324936295	17.8553585576126	8.93586316053074e-11
1908	chrX_nils	zinc	mean.TOF	ECA931-ECA828	18.2972143107645	15.0610713126811	21.533357308848	8.93586316053074e-11
1909	chrX_nils	zinc	mean.TOF	N2-ECA828	9.01651850455906	5.89600927008511	12.137027739033	8.95812313217448e-11
1910	chrX_nils	zinc	mean.TOF	ECA931-ECA929	3.28316878514346	0.0370625049963218	6.5292750652906	0.0459093990168244
1911	chrX_nils	zinc	mean.TOF	N2-ECA929	-5.99752702106202	-9.12836754085911	-2.86668650126493	2.31341383016836e-06
1912	chrX_nils	zinc	mean.TOF	N2-ECA931	-9.28069580620548	-12.7737924436724	-5.78759916873852	1.03281716512527e-10
1913	chrX_nils	zinc	q10.TOF	ECA828-CB4856	1.90429610166339	0.217398167280816	3.59119403604596	0.0179021879286723
1914	chrX_nils	zinc	q10.TOF	ECA929-CB4856	-8.76092878447776	-10.4630624334922	-7.0587951354633	1.1929646159814e-10
1915	chrX_nils	zinc	q10.TOF	ECA931-CB4856	-11.6759114527779	-13.5387785850417	-9.81304432051421	1.1929646159814e-10
1916	chrX_nils	zinc	q10.TOF	N2-CB4856	-8.84559490441044	-10.6772408250185	-7.01394898380236	1.1929646159814e-10
1917	chrX_nils	zinc	q10.TOF	ECA929-ECA828	-10.6652248861412	-12.1436878714239	-9.18676190085838	1.1929646159814e-10
1918	chrX_nils	zinc	q10.TOF	ECA931-ECA828	-13.5802075544413	-15.2411915375708	-11.9192235713119	1.1929646159814e-10
1919	chrX_nils	zinc	q10.TOF	N2-ECA828	-10.7498910060738	-12.3757817214124	-9.12400029073526	1.1929646159814e-10
1920	chrX_nils	zinc	q10.TOF	ECA931-ECA929	-2.91498266830019	-4.59143788997942	-1.23852744662095	2.49635885537502e-05
1921	chrX_nils	zinc	q10.TOF	N2-ECA929	-0.0846661199326779	-1.72635882452367	1.55702658465831	0.999910432685189
1922	chrX_nils	zinc	q10.TOF	N2-ECA931	2.83031654836751	1.0225085027862	4.63812459394882	0.000211101286107795
1923	chrX_nils	zinc	q25.TOF	ECA828-CB4856	-1.6905830380191	-4.27426239085358	0.893096314815378	0.37966415580435
1924	chrX_nils	zinc	q25.TOF	ECA929-CB4856	2.52682271204612	-0.0608160015554353	5.11446142564767	0.0593945263723752
1925	chrX_nils	zinc	q25.TOF	ECA931-CB4856	-1.43540386144664	-4.2974082818165	1.42660055892323	0.645199074341823
1926	chrX_nils	zinc	q25.TOF	N2-CB4856	-2.69667285870421	-5.51627486948699	0.122929152078564	0.068554237178691
1927	chrX_nils	zinc	q25.TOF	ECA929-ECA828	4.21740575006522	1.94139964107165	6.49341185905878	5.4930626367522e-06
1928	chrX_nils	zinc	q25.TOF	ECA931-ECA828	0.255179176572463	-2.32850017626201	2.83885852940694	0.998824717195422
1929	chrX_nils	zinc	q25.TOF	N2-ECA828	-1.00608982068512	-3.54271852730672	1.53053888593649	0.813806792849829
1930	chrX_nils	zinc	q25.TOF	ECA931-ECA929	-3.96222657349275	-6.5498652870943	-1.3745878598912	0.000315119451502643
1931	chrX_nils	zinc	q25.TOF	N2-ECA929	-5.22349557075033	-7.76415696281404	-2.68283417868662	3.03507345700282e-07
1932	chrX_nils	zinc	q25.TOF	N2-ECA931	-1.26126899725758	-4.08087100804036	1.5583330135252	0.736963541261664
1933	chrX_nils	zinc	median.TOF	ECA828-CB4856	-1.73893825996316	-4.92653801894628	1.44866149901996	0.567135261932217
1934	chrX_nils	zinc	median.TOF	ECA929-CB4856	16.7530668619984	13.5654671030153	19.9406666209815	1.10266906716561e-10
1935	chrX_nils	zinc	median.TOF	ECA931-CB4856	19.0581042085027	15.5079920593764	22.6082163576289	1.10266906716561e-10
1936	chrX_nils	zinc	median.TOF	N2-CB4856	7.9444587287906	4.44824514238494	11.4406723151963	1.06062050253541e-08
1937	chrX_nils	zinc	median.TOF	ECA929-ECA828	18.4920051219616	15.6856143118717	21.2983959320515	1.10266906716561e-10
1938	chrX_nils	zinc	median.TOF	ECA931-ECA828	20.7970424684658	17.5848261888761	24.0092587480556	1.10266906716561e-10
1939	chrX_nils	zinc	median.TOF	N2-ECA828	9.68339698875376	6.53085093877205	12.8359430387355	1.10321307644767e-10
1940	chrX_nils	zinc	median.TOF	ECA931-ECA929	2.30503734650425	-0.9071789330855	5.517253626094	0.284965199430913
1941	chrX_nils	zinc	median.TOF	N2-ECA929	-8.80860813320781	-11.9611541831895	-5.6560620832261	1.11364029109495e-10
1942	chrX_nils	zinc	median.TOF	N2-ECA931	-11.1136454797121	-14.6323171957378	-7.5949737636863	1.10314868351225e-10
1943	chrX_nils	zinc	q75.TOF	ECA828-CB4856	1.78177583218982	-3.0408989382733	6.60445060265295	0.850060666944291
1944	chrX_nils	zinc	q75.TOF	ECA929-CB4856	24.6766100537998	19.8754246008728	29.4777955067268	1.05798259042444e-10
1945	chrX_nils	zinc	q75.TOF	ECA931-CB4856	30.4050079924514	25.0785106586979	35.7315053262048	1.05798259042444e-10
1946	chrX_nils	zinc	q75.TOF	N2-CB4856	14.4826766785419	9.24871109717473	19.7166422599091	1.07605480081929e-10
1947	chrX_nils	zinc	q75.TOF	ECA929-ECA828	22.8948342216099	18.7021183950342	27.0875500481857	1.05798259042444e-10
1948	chrX_nils	zinc	q75.TOF	ECA931-ECA828	28.6232321602616	23.8379361301811	33.408528190342	1.05798259042444e-10
1949	chrX_nils	zinc	q75.TOF	N2-ECA828	12.7009008463521	8.01882011702275	17.3829815756815	1.10745856929384e-10
1950	chrX_nils	zinc	q75.TOF	ECA931-ECA929	5.72839793865161	0.964759842905909	10.4920360343973	0.00936700996552409
1951	chrX_nils	zinc	q75.TOF	N2-ECA929	-10.1939333752578	-14.8538764830322	-5.53399026748349	4.06353295456796e-08
1952	chrX_nils	zinc	q75.TOF	N2-ECA931	-15.9223313139094	-21.12187570364	-10.7227869241789	1.0585443632749e-10
1953	chrX_nils	zinc	q90.TOF	ECA828-CB4856	-1.92471390989243	-8.27922391429328	4.42979609450843	0.921508384122276
1954	chrX_nils	zinc	q90.TOF	ECA929-CB4856	33.1808271805688	26.7985862049973	39.5630681561402	1.33594912909984e-10
1955	chrX_nils	zinc	q90.TOF	ECA931-CB4856	41.4130994023277	34.4063196811268	48.4198791235287	1.33594912909984e-10
1956	chrX_nils	zinc	q90.TOF	N2-CB4856	22.7539954131166	15.7872664976608	29.7207243285725	1.33640321031692e-10
1957	chrX_nils	zinc	q90.TOF	ECA929-ECA828	35.1055410904612	29.5834810634348	40.6276011174876	1.33594912909984e-10
1958	chrX_nils	zinc	q90.TOF	ECA931-ECA828	43.3378133122202	37.1044266618307	49.5711999626096	1.33594912909984e-10
1959	chrX_nils	zinc	q90.TOF	N2-ECA828	24.6787093230091	18.4903768454131	30.867041800605	1.33628219600723e-10
1960	chrX_nils	zinc	q90.TOF	ECA931-ECA929	8.23227222175895	1.97061815853526	14.4939262849826	0.00321789248000992
1961	chrX_nils	zinc	q90.TOF	N2-ECA929	-10.4268317674521	-16.6436365196944	-4.21002701520991	5.45217032961176e-05
1962	chrX_nils	zinc	q90.TOF	N2-ECA931	-18.6591039892111	-25.515533345565	-11.8026746328572	1.37743372263799e-10
1963	chrX_nils	zinc	mean.EXT	ECA828-CB4856	-1.8541333482292	-13.1560956642076	9.44782896774916	0.991573572242314
1964	chrX_nils	zinc	mean.EXT	ECA929-CB4856	48.4177338653492	37.0986706736259	59.7367970570726	1.05800923577704e-10
1965	chrX_nils	zinc	mean.EXT	ECA931-CB4856	59.4097129924284	46.7911931674098	72.028232817447	1.05798259042444e-10
1966	chrX_nils	zinc	mean.EXT	N2-CB4856	55.9103276654029	43.5925605002694	68.2280948305363	1.05798259042444e-10
1967	chrX_nils	zinc	mean.EXT	ECA929-ECA828	50.2718672135784	40.3398969488163	60.2038374783406	1.05798259042444e-10
1968	chrX_nils	zinc	mean.EXT	ECA931-ECA828	61.2638463406576	49.8730656660822	72.654627015233	1.05798259042444e-10
1969	chrX_nils	zinc	mean.EXT	N2-ECA828	57.7644610136321	46.7077784308528	68.8211435964113	1.05798259042444e-10
1970	chrX_nils	zinc	mean.EXT	ECA931-ECA929	10.9919791270792	-0.415769280153194	22.3997275343115	0.0651693871960879
1971	chrX_nils	zinc	mean.EXT	N2-ECA929	7.49259380005361	-3.58156842933264	18.5667560294399	0.344748980302432
1972	chrX_nils	zinc	mean.EXT	N2-ECA931	-3.49938532702556	-15.8986966030169	8.89992594896576	0.938375357840158
1973	chrX_nils	zinc	q10.EXT	ECA828-CB4856	3.93293239385746	-0.937162053729738	8.80302684144466	0.177272273849938
1974	chrX_nils	zinc	q10.EXT	ECA929-CB4856	-23.1731774393007	-28.0505482908375	-18.2958065877639	1.1929646159814e-10
1975	chrX_nils	zinc	q10.EXT	ECA931-CB4856	-28.8668650635327	-34.2949184740341	-23.4388116530314	1.1929646159814e-10
1976	chrX_nils	zinc	q10.EXT	N2-CB4856	-10.584793666636	-15.9005359109985	-5.26905142227355	7.83669445114654e-07
1977	chrX_nils	zinc	q10.EXT	ECA929-ECA828	-27.1061098331582	-31.3755488144908	-22.8366708518256	1.1929646159814e-10
1978	chrX_nils	zinc	q10.EXT	ECA931-ECA828	-32.7997974573902	-37.6888798476918	-27.9107150670886	1.1929646159814e-10
1979	chrX_nils	zinc	q10.EXT	N2-ECA828	-14.5177260604935	-19.281808175697	-9.75364394529003	1.19355969552259e-10
1980	chrX_nils	zinc	q10.EXT	ECA931-ECA929	-5.69368762423202	-10.5900182007105	-0.797357047753505	0.0133491878576862
1981	chrX_nils	zinc	q10.EXT	N2-ECA929	12.5883837726647	7.81686358561707	17.3599039597123	1.38550726447306e-10
1982	chrX_nils	zinc	q10.EXT	N2-ECA931	18.2820713968967	12.9489276430459	23.6152151507475	1.19343535054384e-10
1983	chrX_nils	zinc	q25.EXT	ECA828-CB4856	4.30507220550225	-1.21400282348779	9.8241472344923	0.206657935205067
1984	chrX_nils	zinc	q25.EXT	ECA929-CB4856	-7.82527314100998	-13.3611695288137	-2.28937675320626	0.00116185850097927
1985	chrX_nils	zinc	q25.EXT	ECA931-CB4856	0.465631350515398	-5.67657824268847	6.60784094371927	0.99958630436118
1986	chrX_nils	zinc	q25.EXT	N2-CB4856	-1.94214292507299	-7.95726483694574	4.07297898679975	0.902765653663457
1987	chrX_nils	zinc	q25.EXT	ECA929-ECA828	-12.1303453465122	-16.9900649260101	-7.27062576701437	3.4974712015412e-10
1988	chrX_nils	zinc	q25.EXT	ECA931-ECA828	-3.83944085498686	-9.37997009520409	1.70108838523038	0.320103249498936
1989	chrX_nils	zinc	q25.EXT	N2-ECA828	-6.24721513057525	-11.6465129728459	-0.847917288304622	0.0140461615442453
1990	chrX_nils	zinc	q25.EXT	ECA931-ECA929	8.29090449152538	2.73361883190889	13.8481901511419	0.000492590028091322
1991	chrX_nils	zinc	q25.EXT	N2-ECA929	5.88313021593699	0.466639024175935	11.299621407698	0.0255525391803036
1992	chrX_nils	zinc	q25.EXT	N2-ECA931	-2.40777427558839	-8.44258717250346	3.62703862132668	0.810491589431153
1993	chrX_nils	zinc	median.EXT	ECA828-CB4856	2.23099726126534	-6.76897338776299	11.2309679102937	0.960997018101862
1994	chrX_nils	zinc	median.EXT	ECA929-CB4856	30.3430064752136	21.3294858027585	39.3565271476686	1.28640653684897e-10
1995	chrX_nils	zinc	median.EXT	ECA931-CB4856	20.5411439083334	10.5025532240716	30.5797345925952	3.49222673001748e-07
1996	chrX_nils	zinc	median.EXT	N2-CB4856	29.4686224835077	19.6664731310513	39.2707718359641	1.2866108178855e-10
1997	chrX_nils	zinc	median.EXT	ECA929-ECA828	28.1120092139482	20.1918204563128	36.0321979715837	1.28637767105033e-10
1998	chrX_nils	zinc	median.EXT	ECA931-ECA828	18.310146647068	9.2404642948603	27.3798289992758	5.23130683882655e-07
1999	chrX_nils	zinc	median.EXT	N2-ECA828	27.2376252222424	18.430357372809	36.0448930716757	1.28644206398576e-10
[truncated: 1,834 more rows]
