# Supplementary material for: Natural variation in the sequestosome-related gene, sqst-5, underlies zinc homeostasis in Caenorhabditis elegans
Source: PLoS Genet. 2020 Nov 11;16(11):e1008986. doi: 10.1371/journal.pgen.1008986 (PMC7682890; doi:10.1371/journal.pgen.1008986)
Supplement: S11 File — Raw pruned phenotypes for the NILs used to break up the QTL interval on chromosome V (standard HTA). (CSV) [file pgen.1008986.s025.csv]

date	experiment	round	assay	plate	condition	control	strain	row	col	trait	phenotype
20170327	chrV	1	a	2	zinc	water	N2	A	1	median.TOF	20.528571428571077
20170327	chrV	1	a	2	zinc	water	CB4856	A	2	median.TOF	-17.971428571426067
20170327	chrV	1	a	2	zinc	water	ECA437	A	5	median.TOF	20.028571428571396
20170327	chrV	1	a	2	zinc	water	CB4856	B	2	median.TOF	-21.971428571428604
20170327	chrV	1	a	2	zinc	water	ECA437	B	5	median.TOF	5.0285714285713965
20170327	chrV	1	a	2	zinc	water	CB4856	C	2	median.TOF	-18.971428571428604
20170327	chrV	1	a	2	zinc	water	ECA437	C	5	median.TOF	-2.971428571428603
20170327	chrV	1	a	2	zinc	water	N2	E	1	median.TOF	18.028571428571396
20170327	chrV	1	a	2	zinc	water	ECA437	E	5	median.TOF	6.5285714285713965
20170327	chrV	1	a	2	zinc	water	N2	G	1	median.TOF	-1.971428571428603
20170327	chrV	1	a	2	zinc	water	ECA437	G	5	median.TOF	12.028571428571396
20170327	chrV	1	a	5	water	None	N2	A	1	median.TOF	-10.220338983050123
20170327	chrV	1	a	5	water	None	CB4856	A	2	median.TOF	-0.2203389830508209
20170327	chrV	1	a	5	water	None	ECA437	A	5	median.TOF	4.279661016949139
20170327	chrV	1	a	5	water	None	N2	B	1	median.TOF	-17.220338983050862
20170327	chrV	1	a	5	water	None	CB4856	B	2	median.TOF	-19.220338983050862
20170327	chrV	1	a	5	water	None	ECA437	B	5	median.TOF	-2.720338983050861
20170327	chrV	1	a	5	water	None	N2	C	1	median.TOF	-4.220338983050861
20170327	chrV	1	a	5	water	None	CB4856	C	2	median.TOF	6.779661016949139
20170327	chrV	1	a	5	water	None	ECA437	C	5	median.TOF	11.77966101694914
20170327	chrV	1	a	5	water	None	N2	D	1	median.TOF	-3.220338983050861
20170327	chrV	1	a	5	water	None	CB4856	D	2	median.TOF	-1.2203389830508609
20170327	chrV	1	a	5	water	None	ECA437	D	5	median.TOF	8.77966101694914
20170327	chrV	1	a	5	water	None	N2	E	1	median.TOF	-22.220338983050862
20170327	chrV	1	a	5	water	None	CB4856	E	2	median.TOF	-0.2203389830508209
20170327	chrV	1	a	5	water	None	ECA437	E	5	median.TOF	30.279661016949138
20170327	chrV	1	a	5	water	None	N2	F	1	median.TOF	-15.72033898305086
20170327	chrV	1	a	5	water	None	CB4856	F	2	median.TOF	-5.220338983050861
20170327	chrV	1	a	5	water	None	ECA437	F	5	median.TOF	3.779661016949139
20170327	chrV	1	a	5	water	None	N2	G	1	median.TOF	-17.220338983050862
20170327	chrV	1	a	5	water	None	CB4856	G	2	median.TOF	16.779661016949138
20170327	chrV	1	a	5	water	None	ECA437	G	5	median.TOF	-5.220338983050861
20170327	chrV	1	a	10	water	None	N2	A	1	median.TOF	-38.22033898305086
20170327	chrV	1	a	10	water	None	CB4856	A	2	median.TOF	-18.220338983050862
20170327	chrV	1	a	10	water	None	ECA437	A	5	median.TOF	27.779661016949138
20170327	chrV	1	a	10	water	None	N2	B	1	median.TOF	-43.72033898305086
20170327	chrV	1	a	10	water	None	CB4856	B	2	median.TOF	1.7796610169491391
20170327	chrV	1	a	10	water	None	ECA437	B	5	median.TOF	6.779661016949139
20170327	chrV	1	a	10	water	None	N2	C	1	median.TOF	-23.220338983050862
20170327	chrV	1	a	10	water	None	CB4856	C	2	median.TOF	-1.7203389830508609
20170327	chrV	1	a	10	water	None	ECA437	C	5	median.TOF	15.27966101694914
20170327	chrV	1	a	10	water	None	N2	D	1	median.TOF	-27.720338983050862
20170327	chrV	1	a	10	water	None	CB4856	D	2	median.TOF	14.77966101694914
20170327	chrV	1	a	10	water	None	ECA437	D	5	median.TOF	35.77966101694914
20170327	chrV	1	a	10	water	None	N2	E	1	median.TOF	-26.220338983050862
20170327	chrV	1	a	10	water	None	CB4856	E	2	median.TOF	-11.22033898305086
20170327	chrV	1	a	10	water	None	ECA437	E	5	median.TOF	9.77966101694914
20170327	chrV	1	a	10	water	None	N2	F	1	median.TOF	-24.220338983050862
20170327	chrV	1	a	10	water	None	CB4856	F	2	median.TOF	12.27966101694914
20170327	chrV	1	a	10	water	None	ECA437	F	5	median.TOF	42.27966101694914
20170327	chrV	1	a	10	water	None	N2	G	1	median.TOF	-14.22033898305086
20170327	chrV	1	a	10	water	None	CB4856	G	2	median.TOF	0.7796610169491391
20170327	chrV	1	a	10	water	None	ECA437	G	5	median.TOF	7.279661016949139
20170327	chrV	1	a	13	zinc	water	N2	A	1	median.TOF	27.028571428571396
20170327	chrV	1	a	13	zinc	water	ECA437	A	5	median.TOF	5.0285714285713965
20170327	chrV	1	a	13	zinc	water	N2	B	1	median.TOF	26.028571428571396
20170327	chrV	1	a	13	zinc	water	CB4856	B	2	median.TOF	-6.9714285714286035
20170327	chrV	1	a	13	zinc	water	ECA437	B	5	median.TOF	0.02857142857139694
20170327	chrV	1	a	13	zinc	water	N2	C	1	median.TOF	8.028571428571396
20170327	chrV	1	a	13	zinc	water	CB4856	C	2	median.TOF	-1.971428571428603
20170327	chrV	1	a	13	zinc	water	ECA437	C	5	median.TOF	19.028571428571396
20170327	chrV	1	a	13	zinc	water	N2	D	1	median.TOF	14.028571428571396
20170327	chrV	1	a	13	zinc	water	CB4856	D	2	median.TOF	-8.971428571428604
20170327	chrV	1	a	13	zinc	water	ECA437	D	5	median.TOF	6.0285714285713965
20170327	chrV	1	a	13	zinc	water	N2	E	1	median.TOF	18.028571428571396
20170327	chrV	1	a	13	zinc	water	CB4856	E	2	median.TOF	0.02857142857139694
20170327	chrV	1	a	13	zinc	water	ECA437	E	5	median.TOF	6.0285714285713965
20170327	chrV	1	a	13	zinc	water	N2	F	1	median.TOF	12.528571428571396
20170327	chrV	1	a	13	zinc	water	CB4856	F	2	median.TOF	-12.971428571428604
20170327	chrV	1	a	13	zinc	water	ECA437	F	5	median.TOF	14.028571428571396
20170327	chrV	1	a	13	zinc	water	N2	G	1	median.TOF	27.028571428571396
20170327	chrV	1	a	13	zinc	water	CB4856	G	2	median.TOF	-4.9714285714286035
20170327	chrV	1	a	13	zinc	water	ECA437	G	5	median.TOF	11.528571428571396
20170327	chrV	1	a	18	water	None	N2	A	1	median.TOF	4.779661016949139
20170327	chrV	1	a	18	water	None	CB4856	A	2	median.TOF	18.779661016949138
20170327	chrV	1	a	18	water	None	ECA437	A	5	median.TOF	-9.22033898305086
20170327	chrV	1	a	18	water	None	N2	B	1	median.TOF	-2.220338983050861
20170327	chrV	1	a	18	water	None	CB4856	B	2	median.TOF	11.77966101694914
20170327	chrV	1	a	18	water	None	N2	C	1	median.TOF	18.779661016949138
20170327	chrV	1	a	18	water	None	CB4856	C	2	median.TOF	6.779661016949139
20170327	chrV	1	a	18	water	None	ECA437	C	5	median.TOF	-12.22033898305086
20170327	chrV	1	a	18	water	None	N2	D	1	median.TOF	-13.22033898305086
20170327	chrV	1	a	18	water	None	CB4856	D	2	median.TOF	25.279661016949138
20170327	chrV	1	a	18	water	None	N2	E	1	median.TOF	0.7796610169491391
20170327	chrV	1	a	18	water	None	CB4856	E	2	median.TOF	16.779661016949138
20170327	chrV	1	a	18	water	None	N2	F	1	median.TOF	-21.220338983050862
20170327	chrV	1	a	18	water	None	CB4856	F	2	median.TOF	8.27966101694914
20170327	chrV	1	a	18	water	None	N2	G	1	median.TOF	-2.220338983050861
20170327	chrV	1	a	18	water	None	CB4856	G	2	median.TOF	24.279661016949138
20170327	chrV	1	a	18	water	None	ECA437	G	5	median.TOF	19.779661016949138
20170327	chrV	1	a	21	zinc	water	N2	A	1	median.TOF	30.028571428571396
20170327	chrV	1	a	21	zinc	water	N2	C	1	median.TOF	27.028571428571396
20170327	chrV	1	a	21	zinc	water	N2	G	1	median.TOF	22.028571428571396
20170327	chrV	1	a	26	zinc	water	N2	A	1	median.TOF	7.0285714285713965
20170327	chrV	1	a	26	zinc	water	CB4856	A	2	median.TOF	-19.971428571428604
20170327	chrV	1	a	26	zinc	water	ECA437	A	5	median.TOF	-14.471428571428604
20170327	chrV	1	a	26	zinc	water	N2	B	1	median.TOF	-3.971428571428603
20170327	chrV	1	a	26	zinc	water	CB4856	B	2	median.TOF	-18.971428571428604
20170327	chrV	1	a	26	zinc	water	ECA437	B	5	median.TOF	-5.4714285714286035
20170327	chrV	1	a	26	zinc	water	N2	C	1	median.TOF	5.0285714285713965
20170327	chrV	1	a	26	zinc	water	CB4856	C	2	median.TOF	-22.971428571428604
20170327	chrV	1	a	26	zinc	water	N2	D	1	median.TOF	14.028571428571396
20170327	chrV	1	a	26	zinc	water	CB4856	D	2	median.TOF	-16.471428571428604
20170327	chrV	1	a	26	zinc	water	CB4856	E	2	median.TOF	-24.971428571428604
20170327	chrV	1	a	30	zinc	water	N2	A	1	median.TOF	7.0285714285713965
20170327	chrV	1	a	30	zinc	water	CB4856	A	2	median.TOF	-22.971428571428604
20170327	chrV	1	a	30	zinc	water	ECA437	A	5	median.TOF	-11.471428571428604
20170327	chrV	1	a	30	zinc	water	N2	B	1	median.TOF	0.02857142857139694
20170327	chrV	1	a	30	zinc	water	CB4856	B	2	median.TOF	-21.971428571428604
20170327	chrV	1	a	30	zinc	water	N2	C	1	median.TOF	-7.9714285714286035
20170327	chrV	1	a	30	zinc	water	CB4856	C	2	median.TOF	-20.971428571428604
20170327	chrV	1	a	30	zinc	water	ECA437	C	5	median.TOF	-8.971428571428604
20170327	chrV	1	a	30	zinc	water	N2	D	1	median.TOF	2.528571428571397
20170327	chrV	1	a	30	zinc	water	CB4856	D	2	median.TOF	-17.471428571428604
20170327	chrV	1	a	30	zinc	water	ECA437	D	5	median.TOF	-5.9714285714286035
20170327	chrV	1	a	30	zinc	water	N2	E	1	median.TOF	-2.971428571428603
20170327	chrV	1	a	30	zinc	water	CB4856	E	2	median.TOF	-27.471428571428604
20170327	chrV	1	a	30	zinc	water	ECA437	E	5	median.TOF	-13.971428571428604
20170327	chrV	1	a	30	zinc	water	N2	F	1	median.TOF	22.028571428571396
20170327	chrV	1	a	30	zinc	water	CB4856	F	2	median.TOF	-16.971428571428604
20170327	chrV	1	a	30	zinc	water	ECA437	F	5	median.TOF	-5.9714285714286035
20170327	chrV	1	a	30	zinc	water	N2	G	1	median.TOF	-0.47142857142860306
20170327	chrV	1	a	30	zinc	water	CB4856	G	2	median.TOF	-21.471428571428604
20170328	chrV	1	b	2	water	None	N2	A	1	median.TOF	6.18348623853211
20170328	chrV	1	b	2	water	None	ECA481	A	11	median.TOF	5.18348623853211
20170328	chrV	1	b	2	water	None	CB4856	A	2	median.TOF	9.18348623853211
20170328	chrV	1	b	2	water	None	ECA411	A	5	median.TOF	-17.81651376146789
20170328	chrV	1	b	2	water	None	ECA437	A	8	median.TOF	3.1834862385321103
20170328	chrV	1	b	2	water	None	N2	B	1	median.TOF	-2.8165137614678897
20170328	chrV	1	b	2	water	None	ECA481	B	11	median.TOF	-13.81651376146789
20170328	chrV	1	b	2	water	None	CB4856	B	2	median.TOF	-2.8165137614678897
20170328	chrV	1	b	2	water	None	ECA411	B	5	median.TOF	6.68348623853211
20170328	chrV	1	b	2	water	None	ECA437	B	8	median.TOF	6.68348623853211
20170328	chrV	1	b	2	water	None	N2	C	1	median.TOF	-13.31651376146789
20170328	chrV	1	b	2	water	None	ECA481	C	11	median.TOF	28.18348623853211
20170328	chrV	1	b	2	water	None	CB4856	C	2	median.TOF	29.18348623853211
20170328	chrV	1	b	2	water	None	ECA411	C	5	median.TOF	34.18348623853211
20170328	chrV	1	b	2	water	None	ECA437	C	8	median.TOF	24.68348623853211
20170328	chrV	1	b	2	water	None	ECA481	D	11	median.TOF	29.18348623853211
20170328	chrV	1	b	2	water	None	CB4856	D	2	median.TOF	34.18348623853211
20170328	chrV	1	b	2	water	None	ECA411	D	5	median.TOF	-15.81651376146789
20170328	chrV	1	b	2	water	None	N2	E	1	median.TOF	-3.8165137614678897
20170328	chrV	1	b	2	water	None	CB4856	E	2	median.TOF	4.18348623853211
20170328	chrV	1	b	2	water	None	N2	F	1	median.TOF	-5.81651376146789
20170328	chrV	1	b	2	water	None	ECA481	F	11	median.TOF	-8.31651376146789
20170328	chrV	1	b	2	water	None	ECA411	F	5	median.TOF	-25.81651376146789
20170328	chrV	1	b	2	water	None	ECA437	F	8	median.TOF	-6.81651376146789
20170328	chrV	1	b	2	water	None	N2	G	1	median.TOF	-31.31651376146789
20170328	chrV	1	b	2	water	None	CB4856	G	2	median.TOF	-3.3165137614678897
20170328	chrV	1	b	2	water	None	ECA411	G	5	median.TOF	-10.81651376146789
20170328	chrV	1	b	2	water	None	ECA437	G	8	median.TOF	27.18348623853211
20170328	chrV	1	b	6	zinc	water	N2	A	1	median.TOF	9.769230769230768
20170328	chrV	1	b	6	zinc	water	ECA481	A	11	median.TOF	14.769230769230768
20170328	chrV	1	b	6	zinc	water	CB4856	A	2	median.TOF	-8.230769230769232
20170328	chrV	1	b	6	zinc	water	ECA411	A	5	median.TOF	-6.230769230769231
20170328	chrV	1	b	6	zinc	water	ECA437	A	8	median.TOF	21.76923076923077
20170328	chrV	1	b	6	zinc	water	N2	B	1	median.TOF	3.769230769230769
20170328	chrV	1	b	6	zinc	water	CB4856	B	2	median.TOF	-11.230769230769232
20170328	chrV	1	b	6	zinc	water	ECA411	B	5	median.TOF	6.269230769230769
20170328	chrV	1	b	6	zinc	water	ECA437	B	8	median.TOF	-2.230769230769231
20170328	chrV	1	b	6	zinc	water	N2	C	1	median.TOF	12.769230769230768
20170328	chrV	1	b	6	zinc	water	ECA481	C	11	median.TOF	14.769230769230768
20170328	chrV	1	b	6	zinc	water	CB4856	C	2	median.TOF	-10.230769230769232
20170328	chrV	1	b	6	zinc	water	ECA411	C	5	median.TOF	5.769230769230769
20170328	chrV	1	b	6	zinc	water	ECA437	C	8	median.TOF	13.769230769230768
20170328	chrV	1	b	6	zinc	water	N2	D	1	median.TOF	-6.230769230769231
20170328	chrV	1	b	6	zinc	water	ECA481	D	11	median.TOF	6.769230769230769
20170328	chrV	1	b	6	zinc	water	ECA411	D	5	median.TOF	-6.230769230769231
20170328	chrV	1	b	6	zinc	water	ECA481	E	11	median.TOF	3.769230769230769
20170328	chrV	1	b	6	zinc	water	ECA411	E	5	median.TOF	-16.23076923076923
20170328	chrV	1	b	6	zinc	water	N2	F	1	median.TOF	-9.230769230769232
20170328	chrV	1	b	6	zinc	water	CB4856	F	2	median.TOF	-21.23076923076923
20170328	chrV	1	b	6	zinc	water	ECA411	F	5	median.TOF	6.769230769230769
20170328	chrV	1	b	6	zinc	water	CB4856	G	2	median.TOF	-26.23076923076923
20170328	chrV	1	b	6	zinc	water	ECA411	G	5	median.TOF	3.269230769230769
20170328	chrV	1	b	9	water	None	N2	A	1	median.TOF	-18.81651376146789
20170328	chrV	1	b	9	water	None	ECA481	A	11	median.TOF	-4.81651376146789
20170328	chrV	1	b	9	water	None	ECA411	A	5	median.TOF	2.6834862385321103
20170328	chrV	1	b	9	water	None	ECA437	A	8	median.TOF	14.18348623853211
20170328	chrV	1	b	9	water	None	N2	B	1	median.TOF	-28.81651376146789
20170328	chrV	1	b	9	water	None	ECA481	B	11	median.TOF	1.1834862385321103
20170328	chrV	1	b	9	water	None	CB4856	B	2	median.TOF	-11.81651376146789
20170328	chrV	1	b	9	water	None	ECA411	B	5	median.TOF	-2.8165137614678897
20170328	chrV	1	b	9	water	None	CB4856	C	2	median.TOF	16.18348623853211
20170328	chrV	1	b	9	water	None	ECA411	C	5	median.TOF	-12.81651376146789
20170328	chrV	1	b	9	water	None	N2	D	1	median.TOF	-21.31651376146789
20170328	chrV	1	b	9	water	None	ECA481	D	11	median.TOF	7.18348623853211
20170328	chrV	1	b	9	water	None	CB4856	D	2	median.TOF	-17.81651376146789
20170328	chrV	1	b	9	water	None	ECA411	D	5	median.TOF	-4.31651376146789
20170328	chrV	1	b	9	water	None	ECA481	E	11	median.TOF	30.18348623853211
20170328	chrV	1	b	9	water	None	ECA411	E	5	median.TOF	-7.81651376146789
20170328	chrV	1	b	9	water	None	ECA437	E	8	median.TOF	6.18348623853211
20170328	chrV	1	b	9	water	None	N2	F	1	median.TOF	-18.81651376146789
20170328	chrV	1	b	9	water	None	ECA481	F	11	median.TOF	-9.81651376146789
20170328	chrV	1	b	9	water	None	CB4856	F	2	median.TOF	19.18348623853211
20170328	chrV	1	b	9	water	None	ECA411	F	5	median.TOF	-3.3165137614678897
20170328	chrV	1	b	9	water	None	N2	G	1	median.TOF	20.18348623853211
20170328	chrV	1	b	9	water	None	CB4856	G	2	median.TOF	-11.81651376146789
20170328	chrV	1	b	9	water	None	ECA411	G	5	median.TOF	-32.81651376146789
20170328	chrV	1	b	12	zinc	water	N2	A	1	median.TOF	5.769230769230769
20170328	chrV	1	b	12	zinc	water	ECA481	A	11	median.TOF	10.769230769230768
20170328	chrV	1	b	12	zinc	water	CB4856	A	2	median.TOF	-15.730769230769232
20170328	chrV	1	b	12	zinc	water	ECA411	A	5	median.TOF	-0.23076923076923106
20170328	chrV	1	b	12	zinc	water	ECA437	A	8	median.TOF	-0.7307692307692311
20170328	chrV	1	b	12	zinc	water	N2	B	1	median.TOF	15.769230769230768
20170328	chrV	1	b	12	zinc	water	ECA481	B	11	median.TOF	7.769230769230769
20170328	chrV	1	b	12	zinc	water	CB4856	B	2	median.TOF	-9.230769230769232
20170328	chrV	1	b	12	zinc	water	ECA411	B	5	median.TOF	11.769230769230768
20170328	chrV	1	b	12	zinc	water	ECA437	B	8	median.TOF	16.76923076923077
20170328	chrV	1	b	12	zinc	water	N2	C	1	median.TOF	30.76923076923077
20170328	chrV	1	b	12	zinc	water	ECA481	C	11	median.TOF	-2.230769230769231
20170328	chrV	1	b	12	zinc	water	CB4856	C	2	median.TOF	-10.230769230769232
20170328	chrV	1	b	12	zinc	water	ECA411	C	5	median.TOF	-2.230769230769231
20170328	chrV	1	b	12	zinc	water	ECA437	C	8	median.TOF	0.26923076923076894
20170328	chrV	1	b	12	zinc	water	N2	D	1	median.TOF	17.76923076923077
20170328	chrV	1	b	12	zinc	water	ECA481	D	11	median.TOF	23.76923076923077
20170328	chrV	1	b	12	zinc	water	CB4856	D	2	median.TOF	-13.230769230769232
20170328	chrV	1	b	12	zinc	water	ECA411	D	5	median.TOF	9.269230769230768
20170328	chrV	1	b	12	zinc	water	ECA437	D	8	median.TOF	4.769230769230769
20170328	chrV	1	b	12	zinc	water	N2	E	1	median.TOF	19.76923076923077
20170328	chrV	1	b	12	zinc	water	CB4856	E	2	median.TOF	-14.230769230769232
20170328	chrV	1	b	12	zinc	water	ECA437	E	8	median.TOF	0.7692307692307689
20170328	chrV	1	b	12	zinc	water	N2	F	1	median.TOF	19.26923076923077
20170328	chrV	1	b	12	zinc	water	ECA481	F	11	median.TOF	16.26923076923077
20170328	chrV	1	b	12	zinc	water	CB4856	F	2	median.TOF	4.769230769230769
20170328	chrV	1	b	12	zinc	water	ECA411	F	5	median.TOF	-5.230769230769231
20170328	chrV	1	b	12	zinc	water	ECA437	F	8	median.TOF	9.769230769230768
20170328	chrV	1	b	12	zinc	water	ECA481	G	11	median.TOF	13.769230769230768
20170328	chrV	1	b	12	zinc	water	CB4856	G	2	median.TOF	-3.230769230769231
20170328	chrV	1	b	12	zinc	water	ECA411	G	5	median.TOF	-16.23076923076923
20170328	chrV	1	b	15	water	None	N2	A	1	median.TOF	16.18348623853211
20170328	chrV	1	b	15	water	None	ECA481	A	11	median.TOF	40.18348623853211
20170328	chrV	1	b	15	water	None	CB4856	A	2	median.TOF	18.18348623853211
20170328	chrV	1	b	15	water	None	ECA411	A	5	median.TOF	-6.31651376146789
20170328	chrV	1	b	15	water	None	ECA437	A	8	median.TOF	25.18348623853211
20170328	chrV	1	b	15	water	None	ECA481	B	11	median.TOF	13.18348623853211
20170328	chrV	1	b	15	water	None	CB4856	B	2	median.TOF	22.18348623853211
20170328	chrV	1	b	15	water	None	ECA411	B	5	median.TOF	1.1834862385321103
20170328	chrV	1	b	15	water	None	ECA437	B	8	median.TOF	17.18348623853211
20170328	chrV	1	b	15	water	None	ECA481	C	11	median.TOF	11.18348623853211
20170328	chrV	1	b	15	water	None	CB4856	C	2	median.TOF	3.1834862385321103
20170328	chrV	1	b	15	water	None	ECA411	C	5	median.TOF	-4.81651376146789
20170328	chrV	1	b	15	water	None	N2	D	1	median.TOF	6.18348623853211
20170328	chrV	1	b	15	water	None	CB4856	D	2	median.TOF	22.68348623853211
20170328	chrV	1	b	15	water	None	N2	E	1	median.TOF	-17.81651376146789
20170328	chrV	1	b	15	water	None	ECA481	E	11	median.TOF	34.18348623853211
20170328	chrV	1	b	15	water	None	N2	F	1	median.TOF	11.18348623853211
20170328	chrV	1	b	15	water	None	ECA411	F	5	median.TOF	11.18348623853211
20170328	chrV	1	b	15	water	None	ECA481	G	11	median.TOF	12.18348623853211
20170328	chrV	1	b	15	water	None	ECA411	G	5	median.TOF	17.18348623853211
20170328	chrV	1	b	18	zinc	water	N2	A	1	median.TOF	20.76923076923077
20170328	chrV	1	b	18	zinc	water	ECA481	A	11	median.TOF	14.769230769230768
20170328	chrV	1	b	18	zinc	water	CB4856	A	2	median.TOF	-25.23076923076923
20170328	chrV	1	b	18	zinc	water	ECA411	A	5	median.TOF	-6.230769230769231
20170328	chrV	1	b	18	zinc	water	ECA437	A	8	median.TOF	11.769230769230768
20170328	chrV	1	b	18	zinc	water	N2	B	1	median.TOF	9.769230769230768
20170328	chrV	1	b	18	zinc	water	ECA481	B	11	median.TOF	3.769230769230769
20170328	chrV	1	b	18	zinc	water	CB4856	B	2	median.TOF	0.7692307692307689
20170328	chrV	1	b	18	zinc	water	ECA411	B	5	median.TOF	1.769230769230769
20170328	chrV	1	b	18	zinc	water	ECA437	B	8	median.TOF	-1.230769230769231
20170328	chrV	1	b	18	zinc	water	N2	C	1	median.TOF	9.769230769230768
20170328	chrV	1	b	18	zinc	water	ECA481	C	11	median.TOF	12.769230769230768
20170328	chrV	1	b	18	zinc	water	CB4856	C	2	median.TOF	-10.230769230769232
20170328	chrV	1	b	18	zinc	water	ECA411	C	5	median.TOF	0.7692307692307689
20170328	chrV	1	b	18	zinc	water	ECA437	C	8	median.TOF	-16.23076923076923
20170328	chrV	1	b	18	zinc	water	N2	D	1	median.TOF	23.76923076923077
20170328	chrV	1	b	18	zinc	water	ECA481	D	11	median.TOF	1.769230769230769
20170328	chrV	1	b	18	zinc	water	CB4856	D	2	median.TOF	-16.23076923076923
20170328	chrV	1	b	18	zinc	water	ECA411	D	5	median.TOF	3.769230769230769
20170328	chrV	1	b	18	zinc	water	ECA437	D	8	median.TOF	-3.230769230769231
20170328	chrV	1	b	18	zinc	water	N2	E	1	median.TOF	24.76923076923077
20170328	chrV	1	b	18	zinc	water	CB4856	E	2	median.TOF	-21.73076923076923
20170328	chrV	1	b	18	zinc	water	ECA411	E	5	median.TOF	-9.230769230769232
20170328	chrV	1	b	18	zinc	water	ECA437	E	8	median.TOF	0.7692307692307689
20170328	chrV	1	b	18	zinc	water	ECA481	F	11	median.TOF	10.269230769230768
20170328	chrV	1	b	18	zinc	water	ECA411	F	5	median.TOF	11.769230769230768
20170328	chrV	1	b	18	zinc	water	ECA437	F	8	median.TOF	-19.23076923076923
20170328	chrV	1	b	18	zinc	water	N2	G	1	median.TOF	23.26923076923077
20170328	chrV	1	b	18	zinc	water	ECA481	G	11	median.TOF	9.769230769230768
20170328	chrV	1	b	18	zinc	water	CB4856	G	2	median.TOF	-25.23076923076923
20170328	chrV	1	b	18	zinc	water	ECA411	G	5	median.TOF	-19.23076923076923
20170328	chrV	1	b	18	zinc	water	ECA437	G	8	median.TOF	19.76923076923077
20170328	chrV	1	b	23	water	None	N2	A	1	median.TOF	-25.81651376146789
20170328	chrV	1	b	23	water	None	ECA481	A	11	median.TOF	-11.81651376146789
20170328	chrV	1	b	23	water	None	CB4856	A	2	median.TOF	34.18348623853211
20170328	chrV	1	b	23	water	None	ECA411	A	5	median.TOF	-17.81651376146789
20170328	chrV	1	b	23	water	None	N2	B	1	median.TOF	-15.31651376146789
20170328	chrV	1	b	23	water	None	ECA481	B	11	median.TOF	-7.81651376146789
20170328	chrV	1	b	23	water	None	ECA411	B	5	median.TOF	-7.81651376146789
20170328	chrV	1	b	23	water	None	ECA437	B	8	median.TOF	-18.81651376146789
20170328	chrV	1	b	23	water	None	N2	C	1	median.TOF	-22.31651376146789
20170328	chrV	1	b	23	water	None	ECA481	C	11	median.TOF	-3.3165137614678897
20170328	chrV	1	b	23	water	None	CB4856	C	2	median.TOF	23.68348623853211
20170328	chrV	1	b	23	water	None	ECA411	C	5	median.TOF	-9.81651376146789
20170328	chrV	1	b	23	water	None	ECA437	C	8	median.TOF	-5.81651376146789
20170328	chrV	1	b	23	water	None	N2	D	1	median.TOF	-1.8165137614678897
20170328	chrV	1	b	23	water	None	ECA481	D	11	median.TOF	23.18348623853211
20170328	chrV	1	b	23	water	None	CB4856	D	2	median.TOF	-10.81651376146789
20170328	chrV	1	b	23	water	None	ECA411	D	5	median.TOF	5.18348623853211
20170328	chrV	1	b	23	water	None	ECA437	D	8	median.TOF	-3.8165137614678897
20170328	chrV	1	b	23	water	None	ECA481	E	11	median.TOF	4.18348623853211
20170328	chrV	1	b	23	water	None	CB4856	E	2	median.TOF	-0.8165137614678898
20170328	chrV	1	b	23	water	None	ECA437	E	8	median.TOF	-14.81651376146789
20170328	chrV	1	b	23	water	None	ECA481	F	11	median.TOF	-9.31651376146789
20170328	chrV	1	b	23	water	None	CB4856	F	2	median.TOF	-3.8165137614678897
20170328	chrV	1	b	23	water	None	ECA411	F	5	median.TOF	-49.81651376146789
20170328	chrV	1	b	23	water	None	ECA437	F	8	median.TOF	9.18348623853211
20170328	chrV	1	b	23	water	None	N2	G	1	median.TOF	-25.81651376146789
20170328	chrV	1	b	23	water	None	ECA481	G	11	median.TOF	-5.81651376146789
20170328	chrV	1	b	23	water	None	CB4856	G	2	median.TOF	17.18348623853211
20170328	chrV	1	b	23	water	None	ECA411	G	5	median.TOF	-32.81651376146789
20170328	chrV	1	b	23	water	None	ECA437	G	8	median.TOF	-4.81651376146789
20170328	chrV	1	b	25	zinc	water	N2	A	1	median.TOF	-4.230769230769231
20170328	chrV	1	b	25	zinc	water	ECA481	A	11	median.TOF	-0.7307692307692311
20170328	chrV	1	b	25	zinc	water	CB4856	A	2	median.TOF	-2.230769230769231
20170328	chrV	1	b	25	zinc	water	ECA411	A	5	median.TOF	-11.230769230769232
20170328	chrV	1	b	25	zinc	water	ECA437	A	8	median.TOF	1.769230769230769
20170328	chrV	1	b	25	zinc	water	N2	B	1	median.TOF	8.769230769230768
20170328	chrV	1	b	25	zinc	water	ECA481	B	11	median.TOF	11.769230769230768
20170328	chrV	1	b	25	zinc	water	CB4856	B	2	median.TOF	-30.23076923076923
20170328	chrV	1	b	25	zinc	water	ECA411	B	5	median.TOF	-1.230769230769231
20170328	chrV	1	b	25	zinc	water	ECA437	B	8	median.TOF	5.769230769230769
20170328	chrV	1	b	25	zinc	water	N2	C	1	median.TOF	8.769230769230768
20170328	chrV	1	b	25	zinc	water	ECA481	C	11	median.TOF	1.769230769230769
20170328	chrV	1	b	25	zinc	water	CB4856	C	2	median.TOF	-0.23076923076923106
20170328	chrV	1	b	25	zinc	water	ECA411	C	5	median.TOF	-9.730769230769232
20170328	chrV	1	b	25	zinc	water	ECA437	C	8	median.TOF	2.769230769230769
20170328	chrV	1	b	25	zinc	water	N2	D	1	median.TOF	3.269230769230769
20170328	chrV	1	b	25	zinc	water	ECA481	D	11	median.TOF	1.769230769230769
20170328	chrV	1	b	25	zinc	water	CB4856	D	2	median.TOF	-19.23076923076923
20170328	chrV	1	b	25	zinc	water	ECA411	D	5	median.TOF	-1.230769230769231
20170328	chrV	1	b	25	zinc	water	ECA437	D	8	median.TOF	10.769230769230768
20170328	chrV	1	b	25	zinc	water	N2	E	1	median.TOF	14.769230769230768
20170328	chrV	1	b	25	zinc	water	ECA481	E	11	median.TOF	4.769230769230769
20170328	chrV	1	b	25	zinc	water	CB4856	E	2	median.TOF	-24.23076923076923
20170328	chrV	1	b	25	zinc	water	ECA411	E	5	median.TOF	-5.730769230769231
20170328	chrV	1	b	25	zinc	water	ECA437	E	8	median.TOF	-2.730769230769231
20170328	chrV	1	b	25	zinc	water	N2	F	1	median.TOF	7.769230769230769
20170328	chrV	1	b	25	zinc	water	ECA481	F	11	median.TOF	-0.23076923076923106
20170328	chrV	1	b	25	zinc	water	CB4856	F	2	median.TOF	-15.230769230769232
20170328	chrV	1	b	25	zinc	water	ECA411	F	5	median.TOF	-10.230769230769232
20170328	chrV	1	b	25	zinc	water	ECA437	F	8	median.TOF	3.769230769230769
20170328	chrV	1	b	25	zinc	water	N2	G	1	median.TOF	0.26923076923076894
20170328	chrV	1	b	25	zinc	water	ECA481	G	11	median.TOF	20.76923076923077
20170328	chrV	1	b	25	zinc	water	CB4856	G	2	median.TOF	-8.730769230769232
20170328	chrV	1	b	25	zinc	water	ECA437	G	8	median.TOF	6.769230769230769
20170328	chrV	1	b	29	zinc	water	CB4856	A	2	median.TOF	-29.23076923076923
20170328	chrV	1	b	29	zinc	water	ECA411	A	5	median.TOF	-20.23076923076923
20170328	chrV	1	b	29	zinc	water	ECA437	A	8	median.TOF	-8.230769230769232
20170328	chrV	1	b	29	zinc	water	N2	B	1	median.TOF	7.769230769230769
20170328	chrV	1	b	29	zinc	water	ECA481	B	11	median.TOF	3.269230769230769
20170328	chrV	1	b	29	zinc	water	CB4856	B	2	median.TOF	-17.23076923076923
20170328	chrV	1	b	29	zinc	water	ECA411	B	5	median.TOF	-14.230769230769232
20170328	chrV	1	b	29	zinc	water	N2	C	1	median.TOF	4.769230769230769
20170328	chrV	1	b	29	zinc	water	ECA481	C	11	median.TOF	6.769230769230769
20170328	chrV	1	b	29	zinc	water	CB4856	C	2	median.TOF	-17.23076923076923
20170328	chrV	1	b	29	zinc	water	ECA411	C	5	median.TOF	-4.230769230769231
20170328	chrV	1	b	29	zinc	water	ECA437	C	8	median.TOF	6.769230769230769
20170328	chrV	1	b	29	zinc	water	N2	D	1	median.TOF	8.769230769230768
20170328	chrV	1	b	29	zinc	water	ECA481	D	11	median.TOF	18.26923076923077
20170328	chrV	1	b	29	zinc	water	CB4856	D	2	median.TOF	-23.73076923076923
20170328	chrV	1	b	29	zinc	water	ECA411	D	5	median.TOF	-11.230769230769232
20170328	chrV	1	b	29	zinc	water	ECA437	D	8	median.TOF	-0.23076923076923106
20170328	chrV	1	b	29	zinc	water	N2	E	1	median.TOF	3.769230769230769
20170328	chrV	1	b	29	zinc	water	ECA481	E	11	median.TOF	11.769230769230768
20170328	chrV	1	b	29	zinc	water	CB4856	E	2	median.TOF	-24.23076923076923
20170328	chrV	1	b	29	zinc	water	ECA411	E	5	median.TOF	-16.23076923076923
20170328	chrV	1	b	29	zinc	water	ECA437	E	8	median.TOF	-5.730769230769231
20170328	chrV	1	b	29	zinc	water	N2	F	1	median.TOF	-3.230769230769231
20170328	chrV	1	b	29	zinc	water	ECA481	F	11	median.TOF	14.769230769230768
20170328	chrV	1	b	29	zinc	water	CB4856	F	2	median.TOF	-5.730769230769231
20170328	chrV	1	b	29	zinc	water	ECA411	F	5	median.TOF	-17.73076923076923
20170328	chrV	1	b	29	zinc	water	ECA437	F	8	median.TOF	3.769230769230769
20170328	chrV	1	b	29	zinc	water	ECA481	G	11	median.TOF	17.76923076923077
20170328	chrV	1	b	29	zinc	water	CB4856	G	2	median.TOF	-28.73076923076923
20170328	chrV	1	b	31	zinc	water	N2	A	1	median.TOF	2.769230769230769
20170328	chrV	1	b	31	zinc	water	ECA481	A	11	median.TOF	3.269230769230769
20170328	chrV	1	b	31	zinc	water	CB4856	A	2	median.TOF	-22.23076923076923
20170328	chrV	1	b	31	zinc	water	ECA411	A	5	median.TOF	-9.230769230769232
20170328	chrV	1	b	31	zinc	water	ECA437	A	8	median.TOF	-15.730769230769232
20170328	chrV	1	b	31	zinc	water	N2	B	1	median.TOF	17.76923076923077
20170328	chrV	1	b	31	zinc	water	ECA481	B	11	median.TOF	4.769230769230769
20170328	chrV	1	b	31	zinc	water	CB4856	B	2	median.TOF	-21.73076923076923
20170328	chrV	1	b	31	zinc	water	ECA411	B	5	median.TOF	-9.230769230769232
20170328	chrV	1	b	31	zinc	water	ECA437	B	8	median.TOF	5.769230769230769
20170328	chrV	1	b	31	zinc	water	N2	C	1	median.TOF	9.769230769230768
20170328	chrV	1	b	31	zinc	water	ECA481	C	11	median.TOF	7.769230769230769
20170328	chrV	1	b	31	zinc	water	CB4856	C	2	median.TOF	-22.23076923076923
20170328	chrV	1	b	31	zinc	water	ECA411	C	5	median.TOF	-12.230769230769232
20170328	chrV	1	b	31	zinc	water	ECA437	C	8	median.TOF	-10.230769230769232
20170328	chrV	1	b	31	zinc	water	N2	D	1	median.TOF	11.769230769230768
20170328	chrV	1	b	31	zinc	water	ECA481	D	11	median.TOF	4.269230769230769
20170328	chrV	1	b	31	zinc	water	CB4856	D	2	median.TOF	-15.230769230769232
20170328	chrV	1	b	31	zinc	water	ECA411	D	5	median.TOF	-15.230769230769232
20170328	chrV	1	b	31	zinc	water	ECA437	D	8	median.TOF	-2.230769230769231
20170328	chrV	1	b	31	zinc	water	N2	E	1	median.TOF	12.269230769230768
20170328	chrV	1	b	31	zinc	water	CB4856	E	2	median.TOF	-13.730769230769232
20170328	chrV	1	b	31	zinc	water	ECA411	E	5	median.TOF	-17.23076923076923
20170328	chrV	1	b	31	zinc	water	ECA437	E	8	median.TOF	-8.730769230769232
20170328	chrV	1	b	31	zinc	water	N2	F	1	median.TOF	12.769230769230768
20170328	chrV	1	b	31	zinc	water	ECA481	F	11	median.TOF	1.769230769230769
20170328	chrV	1	b	31	zinc	water	CB4856	F	2	median.TOF	-22.23076923076923
20170328	chrV	1	b	31	zinc	water	ECA437	F	8	median.TOF	9.769230769230768
20170328	chrV	1	b	31	zinc	water	N2	G	1	median.TOF	5.769230769230769
20170328	chrV	1	b	31	zinc	water	ECA481	G	11	median.TOF	10.769230769230768
20170328	chrV	1	b	31	zinc	water	CB4856	G	2	median.TOF	-24.23076923076923
20170328	chrV	1	b	31	zinc	water	ECA411	G	5	median.TOF	-8.230769230769232
20170328	chrV	1	b	31	zinc	water	ECA437	G	8	median.TOF	3.269230769230769
20170328	chrV	1	b	36	zinc	water	N2	A	1	median.TOF	6.769230769230769
20170328	chrV	1	b	36	zinc	water	ECA481	A	11	median.TOF	3.769230769230769
20170328	chrV	1	b	36	zinc	water	CB4856	A	2	median.TOF	-14.230769230769232
20170328	chrV	1	b	36	zinc	water	ECA411	A	5	median.TOF	0.7692307692307689
20170328	chrV	1	b	36	zinc	water	ECA437	A	8	median.TOF	14.769230769230768
20170328	chrV	1	b	36	zinc	water	N2	B	1	median.TOF	2.269230769230769
20170328	chrV	1	b	36	zinc	water	ECA481	B	11	median.TOF	6.269230769230769
20170328	chrV	1	b	36	zinc	water	CB4856	B	2	median.TOF	-2.230769230769231
20170328	chrV	1	b	36	zinc	water	ECA411	B	5	median.TOF	-13.230769230769232
20170328	chrV	1	b	36	zinc	water	ECA437	B	8	median.TOF	0.7692307692307689
20170328	chrV	1	b	36	zinc	water	N2	C	1	median.TOF	4.769230769230769
20170328	chrV	1	b	36	zinc	water	ECA481	C	11	median.TOF	13.769230769230768
20170328	chrV	1	b	36	zinc	water	CB4856	C	2	median.TOF	0.26923076923076894
20170328	chrV	1	b	36	zinc	water	ECA411	C	5	median.TOF	0.7692307692307689
20170328	chrV	1	b	36	zinc	water	ECA437	C	8	median.TOF	-8.230769230769232
20170328	chrV	1	b	36	zinc	water	N2	D	1	median.TOF	4.269230769230769
20170328	chrV	1	b	36	zinc	water	CB4856	D	2	median.TOF	-27.23076923076923
20170328	chrV	1	b	36	zinc	water	ECA411	D	5	median.TOF	-6.230769230769231
20170328	chrV	1	b	36	zinc	water	ECA437	D	8	median.TOF	-5.230769230769231
20170328	chrV	1	b	36	zinc	water	N2	E	1	median.TOF	13.769230769230768
20170328	chrV	1	b	36	zinc	water	ECA481	E	11	median.TOF	2.769230769230769
20170328	chrV	1	b	36	zinc	water	CB4856	E	2	median.TOF	-10.230769230769232
20170328	chrV	1	b	36	zinc	water	ECA437	E	8	median.TOF	12.769230769230768
20170328	chrV	1	b	36	zinc	water	N2	F	1	median.TOF	14.269230769230768
20170328	chrV	1	b	36	zinc	water	ECA481	F	11	median.TOF	-7.730769230769231
20170328	chrV	1	b	36	zinc	water	CB4856	F	2	median.TOF	-10.730769230769232
20170328	chrV	1	b	36	zinc	water	ECA411	F	5	median.TOF	-8.730769230769232
20170328	chrV	1	b	36	zinc	water	ECA437	F	8	median.TOF	17.76923076923077
20170328	chrV	1	b	36	zinc	water	N2	G	1	median.TOF	15.769230769230768
20170328	chrV	1	b	36	zinc	water	ECA481	G	11	median.TOF	-0.7307692307692311
20170328	chrV	1	b	36	zinc	water	CB4856	G	2	median.TOF	-7.230769230769231
20170328	chrV	1	b	36	zinc	water	ECA411	G	5	median.TOF	-9.230769230769232
20170328	chrV	1	b	36	zinc	water	ECA437	G	8	median.TOF	8.769230769230768
20170327	chrV	1	a	2	zinc	water	N2	A	1	median.EXT	43.485714285714025
20170327	chrV	1	a	2	zinc	water	CB4856	A	2	median.EXT	-27.01428571428669
20170327	chrV	1	a	2	zinc	water	ECA437	A	5	median.EXT	22.485714285714305
20170327	chrV	1	a	2	zinc	water	CB4856	B	2	median.EXT	-25.014285714285695
20170327	chrV	1	a	2	zinc	water	ECA437	B	5	median.EXT	11.985714285714305
20170327	chrV	1	a	2	zinc	water	CB4856	C	2	median.EXT	-30.014285714285695
20170327	chrV	1	a	2	zinc	water	ECA437	C	5	median.EXT	-17.014285714285695
20170327	chrV	1	a	2	zinc	water	N2	E	1	median.EXT	20.985714285714305
20170327	chrV	1	a	2	zinc	water	ECA437	E	5	median.EXT	13.985714285714305
20170327	chrV	1	a	2	zinc	water	N2	G	1	median.EXT	-1.0142857142856956
20170327	chrV	1	a	2	zinc	water	ECA437	G	5	median.EXT	0.9857142857143044
20170327	chrV	1	a	5	water	None	N2	A	1	median.EXT	-70.32203389830468
20170327	chrV	1	a	5	water	None	CB4856	A	2	median.EXT	-49.82203389830352
20170327	chrV	1	a	5	water	None	ECA437	A	5	median.EXT	-9.32203389830512
20170327	chrV	1	a	5	water	None	N2	B	1	median.EXT	-94.82203389830512
20170327	chrV	1	a	5	water	None	CB4856	B	2	median.EXT	-106.32203389830512
20170327	chrV	1	a	5	water	None	ECA437	B	5	median.EXT	48.17796610169488
20170327	chrV	1	a	5	water	None	N2	C	1	median.EXT	-45.82203389830512
20170327	chrV	1	a	5	water	None	CB4856	C	2	median.EXT	-30.822033898305122
20170327	chrV	1	a	5	water	None	ECA437	C	5	median.EXT	-17.322033898305122
20170327	chrV	1	a	5	water	None	N2	D	1	median.EXT	-33.82203389830512
20170327	chrV	1	a	5	water	None	CB4856	D	2	median.EXT	31.177966101694878
20170327	chrV	1	a	5	water	None	ECA437	D	5	median.EXT	90.17796610169488
20170327	chrV	1	a	5	water	None	N2	E	1	median.EXT	-68.82203389830512
20170327	chrV	1	a	5	water	None	CB4856	E	2	median.EXT	-38.32203389830512
20170327	chrV	1	a	5	water	None	ECA437	E	5	median.EXT	158.6779661016949
20170327	chrV	1	a	5	water	None	N2	F	1	median.EXT	-64.32203389830512
20170327	chrV	1	a	5	water	None	CB4856	F	2	median.EXT	-50.32203389830512
20170327	chrV	1	a	5	water	None	ECA437	F	5	median.EXT	88.17796610169488
20170327	chrV	1	a	5	water	None	N2	G	1	median.EXT	-56.82203389830512
20170327	chrV	1	a	5	water	None	ECA437	G	5	median.EXT	30.177966101694878
20170327	chrV	1	a	10	water	None	N2	A	1	median.EXT	-86.82203389830512
20170327	chrV	1	a	10	water	None	CB4856	A	2	median.EXT	-92.32203389830512
20170327	chrV	1	a	10	water	None	ECA437	A	5	median.EXT	130.1779661016949
20170327	chrV	1	a	10	water	None	N2	B	1	median.EXT	-83.32203389830512
20170327	chrV	1	a	10	water	None	CB4856	B	2	median.EXT	-50.82203389830512
20170327	chrV	1	a	10	water	None	ECA437	B	5	median.EXT	49.17796610169488
20170327	chrV	1	a	10	water	None	N2	C	1	median.EXT	-71.82203389830512
20170327	chrV	1	a	10	water	None	CB4856	C	2	median.EXT	-98.82203389830512
20170327	chrV	1	a	10	water	None	ECA437	C	5	median.EXT	114.17796610169488
20170327	chrV	1	a	10	water	None	N2	D	1	median.EXT	-72.82203389830512
20170327	chrV	1	a	10	water	None	CB4856	D	2	median.EXT	66.17796610169488
20170327	chrV	1	a	10	water	None	ECA437	D	5	median.EXT	196.6779661016949
20170327	chrV	1	a	10	water	None	N2	E	1	median.EXT	-65.82203389830512
20170327	chrV	1	a	10	water	None	CB4856	E	2	median.EXT	-73.82203389830512
20170327	chrV	1	a	10	water	None	ECA437	E	5	median.EXT	52.17796610169488
20170327	chrV	1	a	10	water	None	N2	F	1	median.EXT	-87.82203389830512
20170327	chrV	1	a	10	water	None	CB4856	F	2	median.EXT	-42.82203389830512
20170327	chrV	1	a	10	water	None	ECA437	F	5	median.EXT	166.1779661016949
20170327	chrV	1	a	10	water	None	N2	G	1	median.EXT	-13.32203389830512
20170327	chrV	1	a	10	water	None	CB4856	G	2	median.EXT	-64.82203389830512
20170327	chrV	1	a	10	water	None	ECA437	G	5	median.EXT	49.67796610169488
20170327	chrV	1	a	13	zinc	water	N2	A	1	median.EXT	49.9857142857143
20170327	chrV	1	a	13	zinc	water	CB4856	A	2	median.EXT	6.985714285714304
20170327	chrV	1	a	13	zinc	water	ECA437	A	5	median.EXT	9.485714285714305
20170327	chrV	1	a	13	zinc	water	N2	B	1	median.EXT	33.9857142857143
20170327	chrV	1	a	13	zinc	water	CB4856	B	2	median.EXT	-8.014285714285695
20170327	chrV	1	a	13	zinc	water	ECA437	B	5	median.EXT	-1.0142857142856956
20170327	chrV	1	a	13	zinc	water	N2	C	1	median.EXT	8.485714285714305
20170327	chrV	1	a	13	zinc	water	CB4856	C	2	median.EXT	-2.0142857142856956
20170327	chrV	1	a	13	zinc	water	ECA437	C	5	median.EXT	5.985714285714304
20170327	chrV	1	a	13	zinc	water	N2	D	1	median.EXT	17.985714285714305
20170327	chrV	1	a	13	zinc	water	CB4856	D	2	median.EXT	-17.014285714285695
20170327	chrV	1	a	13	zinc	water	ECA437	D	5	median.EXT	8.985714285714305
20170327	chrV	1	a	13	zinc	water	N2	E	1	median.EXT	29.985714285714305
20170327	chrV	1	a	13	zinc	water	CB4856	E	2	median.EXT	-7.014285714285696
20170327	chrV	1	a	13	zinc	water	ECA437	E	5	median.EXT	6.985714285714304
20170327	chrV	1	a	13	zinc	water	N2	F	1	median.EXT	21.485714285714305
20170327	chrV	1	a	13	zinc	water	CB4856	F	2	median.EXT	-20.014285714285695
20170327	chrV	1	a	13	zinc	water	ECA437	F	5	median.EXT	4.985714285714304
20170327	chrV	1	a	13	zinc	water	N2	G	1	median.EXT	44.9857142857143
20170327	chrV	1	a	13	zinc	water	CB4856	G	2	median.EXT	1.9857142857143044
20170327	chrV	1	a	13	zinc	water	ECA437	G	5	median.EXT	2.9857142857143044
20170327	chrV	1	a	18	water	None	N2	A	1	median.EXT	-17.322033898305122
20170327	chrV	1	a	18	water	None	CB4856	A	2	median.EXT	7.17796610169488
20170327	chrV	1	a	18	water	None	ECA437	A	5	median.EXT	54.17796610169488
20170327	chrV	1	a	18	water	None	N2	B	1	median.EXT	14.17796610169488
20170327	chrV	1	a	18	water	None	CB4856	B	2	median.EXT	-0.3220338983051203
20170327	chrV	1	a	18	water	None	N2	C	1	median.EXT	27.177966101694878
20170327	chrV	1	a	18	water	None	CB4856	C	2	median.EXT	-25.322033898305122
20170327	chrV	1	a	18	water	None	ECA437	C	5	median.EXT	-0.8220338983051203
20170327	chrV	1	a	18	water	None	N2	D	1	median.EXT	-14.82203389830512
20170327	chrV	1	a	18	water	None	CB4856	D	2	median.EXT	38.17796610169488
20170327	chrV	1	a	18	water	None	CB4856	E	2	median.EXT	-3.8220338983051203
20170327	chrV	1	a	18	water	None	N2	F	1	median.EXT	-49.82203389830352
20170327	chrV	1	a	18	water	None	CB4856	F	2	median.EXT	8.17796610169488
20170327	chrV	1	a	18	water	None	N2	G	1	median.EXT	41.17796610169488
20170327	chrV	1	a	18	water	None	CB4856	G	2	median.EXT	0.6779661016948797
20170327	chrV	1	a	18	water	None	ECA437	G	5	median.EXT	68.17796610169488
20170327	chrV	1	a	21	zinc	water	N2	A	1	median.EXT	44.9857142857143
20170327	chrV	1	a	21	zinc	water	N2	C	1	median.EXT	33.9857142857143
20170327	chrV	1	a	21	zinc	water	N2	D	1	median.EXT	55.9857142857143
20170327	chrV	1	a	21	zinc	water	N2	G	1	median.EXT	32.9857142857143
20170327	chrV	1	a	21	zinc	water	CB4856	G	2	median.EXT	8.985714285714305
20170327	chrV	1	a	26	zinc	water	N2	A	1	median.EXT	23.985714285714305
20170327	chrV	1	a	26	zinc	water	CB4856	A	2	median.EXT	-29.014285714285695
20170327	chrV	1	a	26	zinc	water	ECA437	A	5	median.EXT	-2.5142857142856956
20170327	chrV	1	a	26	zinc	water	N2	B	1	median.EXT	1.9857142857143044
20170327	chrV	1	a	26	zinc	water	CB4856	B	2	median.EXT	-31.014285714285695
20170327	chrV	1	a	26	zinc	water	ECA437	B	5	median.EXT	-4.514285714285696
20170327	chrV	1	a	26	zinc	water	N2	C	1	median.EXT	12.485714285714305
20170327	chrV	1	a	26	zinc	water	CB4856	C	2	median.EXT	-37.0142857142857
20170327	chrV	1	a	26	zinc	water	N2	D	1	median.EXT	34.9857142857143
20170327	chrV	1	a	26	zinc	water	CB4856	D	2	median.EXT	-31.014285714285695
20170327	chrV	1	a	26	zinc	water	CB4856	E	2	median.EXT	-32.5142857142857
20170327	chrV	1	a	30	zinc	water	N2	A	1	median.EXT	28.985714285714305
20170327	chrV	1	a	30	zinc	water	CB4856	A	2	median.EXT	-31.514285714285695
20170327	chrV	1	a	30	zinc	water	ECA437	A	5	median.EXT	-38.0142857142857
20170327	chrV	1	a	30	zinc	water	N2	B	1	median.EXT	4.485714285714304
20170327	chrV	1	a	30	zinc	water	CB4856	B	2	median.EXT	-34.0142857142857
20170327	chrV	1	a	30	zinc	water	CB4856	C	2	median.EXT	-38.0142857142857
20170327	chrV	1	a	30	zinc	water	ECA437	C	5	median.EXT	-14.014285714285695
20170327	chrV	1	a	30	zinc	water	N2	D	1	median.EXT	15.485714285714305
20170327	chrV	1	a	30	zinc	water	CB4856	D	2	median.EXT	-25.014285714285695
20170327	chrV	1	a	30	zinc	water	ECA437	D	5	median.EXT	-16.514285714285695
20170327	chrV	1	a	30	zinc	water	N2	E	1	median.EXT	11.485714285714305
20170327	chrV	1	a	30	zinc	water	CB4856	E	2	median.EXT	-32.5142857142857
20170327	chrV	1	a	30	zinc	water	N2	F	1	median.EXT	43.9857142857143
20170327	chrV	1	a	30	zinc	water	CB4856	F	2	median.EXT	-35.5142857142857
20170327	chrV	1	a	30	zinc	water	ECA437	F	5	median.EXT	-19.514285714285695
20170327	chrV	1	a	30	zinc	water	N2	G	1	median.EXT	13.985714285714305
20170327	chrV	1	a	30	zinc	water	CB4856	G	2	median.EXT	-30.014285714285695
20170328	chrV	1	b	2	water	None	N2	A	1	median.EXT	-9.151376146788998
20170328	chrV	1	b	2	water	None	ECA481	A	11	median.EXT	77.848623853211
20170328	chrV	1	b	2	water	None	CB4856	A	2	median.EXT	8.848623853211002
20170328	chrV	1	b	2	water	None	ECA411	A	5	median.EXT	-112.151376146789
20170328	chrV	1	b	2	water	None	ECA437	A	8	median.EXT	-53.151376146789
20170328	chrV	1	b	2	water	None	N2	B	1	median.EXT	-79.151376146789
20170328	chrV	1	b	2	water	None	ECA481	B	11	median.EXT	16.848623853211002
20170328	chrV	1	b	2	water	None	CB4856	B	2	median.EXT	-53.151376146789
20170328	chrV	1	b	2	water	None	ECA411	B	5	median.EXT	4.348623853211001
20170328	chrV	1	b	2	water	None	ECA437	B	8	median.EXT	8.848623853211002
20170328	chrV	1	b	2	water	None	N2	C	1	median.EXT	-90.151376146789
20170328	chrV	1	b	2	water	None	ECA481	C	11	median.EXT	198.848623853211
20170328	chrV	1	b	2	water	None	ECA437	C	8	median.EXT	209.348623853211
20170328	chrV	1	b	2	water	None	ECA481	D	11	median.EXT	97.848623853211
20170328	chrV	1	b	2	water	None	ECA411	D	5	median.EXT	-39.151376146789
20170328	chrV	1	b	2	water	None	N2	E	1	median.EXT	-73.151376146789
20170328	chrV	1	b	2	water	None	CB4856	E	2	median.EXT	-52.151376146789
20170328	chrV	1	b	2	water	None	N2	F	1	median.EXT	-65.151376146789
20170328	chrV	1	b	2	water	None	ECA481	F	11	median.EXT	42.848623853211
20170328	chrV	1	b	2	water	None	CB4856	F	2	median.EXT	101.848623853211
20170328	chrV	1	b	2	water	None	ECA411	F	5	median.EXT	-8.151376146788998
20170328	chrV	1	b	2	water	None	ECA437	F	8	median.EXT	4.848623853211001
20170328	chrV	1	b	2	water	None	N2	G	1	median.EXT	-120.151376146789
20170328	chrV	1	b	2	water	None	CB4856	G	2	median.EXT	-75.651376146789
20170328	chrV	1	b	2	water	None	ECA411	G	5	median.EXT	-80.151376146789
20170328	chrV	1	b	2	water	None	ECA437	G	8	median.EXT	96.348623853211
20170328	chrV	1	b	6	zinc	water	N2	A	1	median.EXT	49.23076923076923
20170328	chrV	1	b	6	zinc	water	ECA481	A	11	median.EXT	19.730769230769234
20170328	chrV	1	b	6	zinc	water	CB4856	A	2	median.EXT	3.730769230769232
20170328	chrV	1	b	6	zinc	water	N2	B	1	median.EXT	52.73076923076923
20170328	chrV	1	b	6	zinc	water	CB4856	B	2	median.EXT	-5.269230769230768
20170328	chrV	1	b	6	zinc	water	ECA411	B	5	median.EXT	4.730769230769232
20170328	chrV	1	b	6	zinc	water	ECA437	B	8	median.EXT	2.230769230769232
20170328	chrV	1	b	6	zinc	water	N2	C	1	median.EXT	45.73076923076923
20170328	chrV	1	b	6	zinc	water	ECA481	C	11	median.EXT	19.230769230769234
20170328	chrV	1	b	6	zinc	water	CB4856	C	2	median.EXT	-10.269230769230768
20170328	chrV	1	b	6	zinc	water	ECA411	C	5	median.EXT	6.730769230769232
20170328	chrV	1	b	6	zinc	water	ECA437	C	8	median.EXT	11.730769230769232
20170328	chrV	1	b	6	zinc	water	N2	D	1	median.EXT	3.730769230769232
20170328	chrV	1	b	6	zinc	water	ECA481	D	11	median.EXT	-7.769230769230768
20170328	chrV	1	b	6	zinc	water	ECA411	D	5	median.EXT	-8.769230769230768
20170328	chrV	1	b	6	zinc	water	ECA481	E	11	median.EXT	-2.269230769230768
20170328	chrV	1	b	6	zinc	water	ECA411	E	5	median.EXT	-14.269230769230768
20170328	chrV	1	b	6	zinc	water	N2	F	1	median.EXT	-1.2692307692307678
20170328	chrV	1	b	6	zinc	water	CB4856	F	2	median.EXT	-25.269230769230766
20170328	chrV	1	b	6	zinc	water	ECA411	F	5	median.EXT	9.730769230769232
20170328	chrV	1	b	6	zinc	water	CB4856	G	2	median.EXT	-33.26923076923077
20170328	chrV	1	b	6	zinc	water	ECA411	G	5	median.EXT	-3.269230769230768
20170328	chrV	1	b	9	water	None	N2	A	1	median.EXT	-69.151376146789
20170328	chrV	1	b	9	water	None	ECA481	A	11	median.EXT	-18.151376146788998
20170328	chrV	1	b	9	water	None	ECA411	A	5	median.EXT	55.848623853211
20170328	chrV	1	b	9	water	None	ECA437	A	8	median.EXT	126.848623853211
20170328	chrV	1	b	9	water	None	N2	B	1	median.EXT	-57.151376146789
20170328	chrV	1	b	9	water	None	ECA481	B	11	median.EXT	42.848623853211
20170328	chrV	1	b	9	water	None	CB4856	B	2	median.EXT	-22.651376146788998
20170328	chrV	1	b	9	water	None	ECA411	B	5	median.EXT	-26.151376146788998
20170328	chrV	1	b	9	water	None	CB4856	C	2	median.EXT	-5.151376146788999
20170328	chrV	1	b	9	water	None	ECA411	C	5	median.EXT	-101.151376146789
20170328	chrV	1	b	9	water	None	N2	D	1	median.EXT	-107.651376146789
20170328	chrV	1	b	9	water	None	ECA481	D	11	median.EXT	121.848623853211
20170328	chrV	1	b	9	water	None	CB4856	D	2	median.EXT	-6.651376146788999
20170328	chrV	1	b	9	water	None	ECA411	D	5	median.EXT	-87.151376146789
20170328	chrV	1	b	9	water	None	ECA481	E	11	median.EXT	141.348623853211
20170328	chrV	1	b	9	water	None	ECA411	E	5	median.EXT	-23.151376146788998
20170328	chrV	1	b	9	water	None	ECA437	E	8	median.EXT	14.848623853211002
20170328	chrV	1	b	9	water	None	N2	F	1	median.EXT	-25.151376146788998
20170328	chrV	1	b	9	water	None	ECA481	F	11	median.EXT	61.848623853211
20170328	chrV	1	b	9	water	None	CB4856	F	2	median.EXT	11.848623853211002
20170328	chrV	1	b	9	water	None	ECA411	F	5	median.EXT	80.848623853211
20170328	chrV	1	b	9	water	None	ECA481	G	11	median.EXT	176.848623853211
20170328	chrV	1	b	9	water	None	CB4856	G	2	median.EXT	-89.151376146789
20170328	chrV	1	b	9	water	None	ECA411	G	5	median.EXT	-53.151376146789
20170328	chrV	1	b	12	zinc	water	N2	A	1	median.EXT	30.730769230769234
20170328	chrV	1	b	12	zinc	water	ECA481	A	11	median.EXT	7.730769230769232
20170328	chrV	1	b	12	zinc	water	CB4856	A	2	median.EXT	-27.769230769230766
20170328	chrV	1	b	12	zinc	water	ECA411	A	5	median.EXT	-11.769230769230768
20170328	chrV	1	b	12	zinc	water	ECA437	A	8	median.EXT	-7.769230769230768
20170328	chrV	1	b	12	zinc	water	N2	B	1	median.EXT	60.23076923076923
20170328	chrV	1	b	12	zinc	water	ECA481	B	11	median.EXT	-1.7692307692307678
20170328	chrV	1	b	12	zinc	water	CB4856	B	2	median.EXT	-7.769230769230768
20170328	chrV	1	b	12	zinc	water	ECA411	B	5	median.EXT	-1.7692307692307678
20170328	chrV	1	b	12	zinc	water	ECA437	B	8	median.EXT	25.730769230769234
20170328	chrV	1	b	12	zinc	water	N2	C	1	median.EXT	47.73076923076923
20170328	chrV	1	b	12	zinc	water	ECA481	C	11	median.EXT	-15.269230769230768
20170328	chrV	1	b	12	zinc	water	CB4856	C	2	median.EXT	-11.269230769230768
20170328	chrV	1	b	12	zinc	water	ECA411	C	5	median.EXT	-8.769230769230768
20170328	chrV	1	b	12	zinc	water	ECA437	C	8	median.EXT	-3.769230769230768
20170328	chrV	1	b	12	zinc	water	N2	D	1	median.EXT	47.73076923076923
20170328	chrV	1	b	12	zinc	water	ECA481	D	11	median.EXT	22.730769230769234
20170328	chrV	1	b	12	zinc	water	CB4856	D	2	median.EXT	-21.269230769230766
20170328	chrV	1	b	12	zinc	water	ECA411	D	5	median.EXT	8.230769230769232
20170328	chrV	1	b	12	zinc	water	ECA437	D	8	median.EXT	11.730769230769232
20170328	chrV	1	b	12	zinc	water	N2	E	1	median.EXT	64.73076923076923
20170328	chrV	1	b	12	zinc	water	CB4856	E	2	median.EXT	-15.269230769230768
20170328	chrV	1	b	12	zinc	water	ECA437	E	8	median.EXT	-11.269230769230768
20170328	chrV	1	b	12	zinc	water	N2	F	1	median.EXT	41.73076923076923
20170328	chrV	1	b	12	zinc	water	ECA481	F	11	median.EXT	10.230769230769232
20170328	chrV	1	b	12	zinc	water	CB4856	F	2	median.EXT	7.730769230769232
20170328	chrV	1	b	12	zinc	water	ECA411	F	5	median.EXT	-5.769230769230768
20170328	chrV	1	b	12	zinc	water	ECA437	F	8	median.EXT	14.730769230769232
20170328	chrV	1	b	12	zinc	water	ECA481	G	11	median.EXT	5.730769230769232
20170328	chrV	1	b	12	zinc	water	CB4856	G	2	median.EXT	4.730769230769232
20170328	chrV	1	b	12	zinc	water	ECA411	G	5	median.EXT	-24.269230769230766
20170328	chrV	1	b	15	water	None	N2	A	1	median.EXT	-32.651376146789
20170328	chrV	1	b	15	water	None	ECA481	A	11	median.EXT	168.848623853211
20170328	chrV	1	b	15	water	None	CB4856	A	2	median.EXT	-8.151376146788998
20170328	chrV	1	b	15	water	None	ECA411	A	5	median.EXT	-54.151376146789
20170328	chrV	1	b	15	water	None	ECA437	A	8	median.EXT	215.348623853211
20170328	chrV	1	b	15	water	None	ECA481	B	11	median.EXT	76.848623853211
20170328	chrV	1	b	15	water	None	CB4856	B	2	median.EXT	52.848623853211
20170328	chrV	1	b	15	water	None	ECA411	B	5	median.EXT	-41.151376146789
20170328	chrV	1	b	15	water	None	ECA437	B	8	median.EXT	107.848623853211
20170328	chrV	1	b	15	water	None	ECA481	C	11	median.EXT	101.848623853211
20170328	chrV	1	b	15	water	None	CB4856	C	2	median.EXT	-52.151376146789
20170328	chrV	1	b	15	water	None	ECA411	C	5	median.EXT	-63.651376146789
20170328	chrV	1	b	15	water	None	N2	D	1	median.EXT	3.8486238532110013
20170328	chrV	1	b	15	water	None	CB4856	D	2	median.EXT	82.348623853211
20170328	chrV	1	b	15	water	None	N2	E	1	median.EXT	-41.151376146789
20170328	chrV	1	b	15	water	None	ECA481	E	11	median.EXT	124.848623853211
20170328	chrV	1	b	15	water	None	N2	F	1	median.EXT	-56.151376146789
20170328	chrV	1	b	15	water	None	ECA411	F	5	median.EXT	74.848623853211
20170328	chrV	1	b	15	water	None	ECA481	G	11	median.EXT	31.848623853211002
20170328	chrV	1	b	15	water	None	ECA411	G	5	median.EXT	116.848623853211
20170328	chrV	1	b	18	zinc	water	N2	A	1	median.EXT	37.73076923076923
20170328	chrV	1	b	18	zinc	water	ECA481	A	11	median.EXT	11.230769230769232
20170328	chrV	1	b	18	zinc	water	CB4856	A	2	median.EXT	-32.26923076923077
20170328	chrV	1	b	18	zinc	water	ECA411	A	5	median.EXT	-11.269230769230768
20170328	chrV	1	b	18	zinc	water	ECA437	A	8	median.EXT	5.730769230769232
20170328	chrV	1	b	18	zinc	water	N2	B	1	median.EXT	22.730769230769234
20170328	chrV	1	b	18	zinc	water	ECA481	B	11	median.EXT	-0.26923076923076783
20170328	chrV	1	b	18	zinc	water	CB4856	B	2	median.EXT	-9.269230769230768
20170328	chrV	1	b	18	zinc	water	ECA411	B	5	median.EXT	-18.769230769230766
20170328	chrV	1	b	18	zinc	water	ECA437	B	8	median.EXT	-12.269230769230768
20170328	chrV	1	b	18	zinc	water	N2	C	1	median.EXT	9.730769230769232
20170328	chrV	1	b	18	zinc	water	ECA481	C	11	median.EXT	23.730769230769234
20170328	chrV	1	b	18	zinc	water	CB4856	C	2	median.EXT	-21.269230769230766
20170328	chrV	1	b	18	zinc	water	ECA411	C	5	median.EXT	-15.269230769230768
20170328	chrV	1	b	18	zinc	water	ECA437	C	8	median.EXT	-24.769230769230766
20170328	chrV	1	b	18	zinc	water	N2	D	1	median.EXT	66.73076923076923
20170328	chrV	1	b	18	zinc	water	ECA481	D	11	median.EXT	-2.769230769230768
20170328	chrV	1	b	18	zinc	water	CB4856	D	2	median.EXT	-8.269230769230768
20170328	chrV	1	b	18	zinc	water	ECA411	D	5	median.EXT	-7.269230769230768
20170328	chrV	1	b	18	zinc	water	ECA437	D	8	median.EXT	-18.269230769230766
20170328	chrV	1	b	18	zinc	water	N2	E	1	median.EXT	49.73076923076923
20170328	chrV	1	b	18	zinc	water	ECA481	E	11	median.EXT	16.230769230769234
20170328	chrV	1	b	18	zinc	water	CB4856	E	2	median.EXT	-35.26923076923077
20170328	chrV	1	b	18	zinc	water	ECA411	E	5	median.EXT	-27.269230769230766
20170328	chrV	1	b	18	zinc	water	ECA437	E	8	median.EXT	-16.269230769230766
20170328	chrV	1	b	18	zinc	water	ECA481	F	11	median.EXT	18.230769230769234
20170328	chrV	1	b	18	zinc	water	ECA411	F	5	median.EXT	-4.269230769230768
20170328	chrV	1	b	18	zinc	water	ECA437	F	8	median.EXT	-31.269230769230766
20170328	chrV	1	b	18	zinc	water	N2	G	1	median.EXT	45.23076923076923
20170328	chrV	1	b	18	zinc	water	ECA481	G	11	median.EXT	8.730769230769232
20170328	chrV	1	b	18	zinc	water	CB4856	G	2	median.EXT	-33.76923076923077
20170328	chrV	1	b	18	zinc	water	ECA411	G	5	median.EXT	-21.269230769230766
20170328	chrV	1	b	18	zinc	water	ECA437	G	8	median.EXT	8.730769230769232
20170328	chrV	1	b	23	water	None	N2	A	1	median.EXT	-106.151376146789
20170328	chrV	1	b	23	water	None	ECA481	A	11	median.EXT	-47.151376146789
20170328	chrV	1	b	23	water	None	CB4856	A	2	median.EXT	11.848623853211002
20170328	chrV	1	b	23	water	None	ECA411	A	5	median.EXT	-73.151376146789
20170328	chrV	1	b	23	water	None	N2	B	1	median.EXT	-86.151376146789
20170328	chrV	1	b	23	water	None	ECA481	B	11	median.EXT	-9.151376146788998
20170328	chrV	1	b	23	water	None	ECA411	B	5	median.EXT	-87.151376146789
20170328	chrV	1	b	23	water	None	ECA437	B	8	median.EXT	-55.151376146789
20170328	chrV	1	b	23	water	None	N2	C	1	median.EXT	-104.151376146789
20170328	chrV	1	b	23	water	None	ECA481	C	11	median.EXT	-29.651376146788998
20170328	chrV	1	b	23	water	None	CB4856	C	2	median.EXT	-2.1513761467889987
20170328	chrV	1	b	23	water	None	ECA411	C	5	median.EXT	-67.151376146789
20170328	chrV	1	b	23	water	None	ECA437	C	8	median.EXT	-44.151376146789
20170328	chrV	1	b	23	water	None	N2	D	1	median.EXT	-6.651376146788999
20170328	chrV	1	b	23	water	None	ECA481	D	11	median.EXT	125.848623853211
20170328	chrV	1	b	23	water	None	CB4856	D	2	median.EXT	-107.151376146789
20170328	chrV	1	b	23	water	None	ECA411	D	5	median.EXT	-31.151376146788998
20170328	chrV	1	b	23	water	None	ECA437	D	8	median.EXT	-73.151376146789
20170328	chrV	1	b	23	water	None	ECA481	E	11	median.EXT	71.848623853211
20170328	chrV	1	b	23	water	None	CB4856	E	2	median.EXT	-74.651376146789
20170328	chrV	1	b	23	water	None	ECA437	E	8	median.EXT	-53.151376146789
20170328	chrV	1	b	23	water	None	N2	F	1	median.EXT	-156.651376146789
20170328	chrV	1	b	23	water	None	ECA481	F	11	median.EXT	-30.651376146788998
20170328	chrV	1	b	23	water	None	CB4856	F	2	median.EXT	-84.151376146789
20170328	chrV	1	b	23	water	None	ECA411	F	5	median.EXT	-128.151376146789
20170328	chrV	1	b	23	water	None	ECA437	F	8	median.EXT	30.848623853211002
20170328	chrV	1	b	23	water	None	N2	G	1	median.EXT	-108.151376146789
20170328	chrV	1	b	23	water	None	ECA481	G	11	median.EXT	-39.651376146789
20170328	chrV	1	b	23	water	None	CB4856	G	2	median.EXT	-17.151376146788998
20170328	chrV	1	b	23	water	None	ECA411	G	5	median.EXT	-94.151376146789
20170328	chrV	1	b	23	water	None	ECA437	G	8	median.EXT	31.348623853211002
20170328	chrV	1	b	25	zinc	water	N2	A	1	median.EXT	46.73076923076923
20170328	chrV	1	b	25	zinc	water	ECA481	A	11	median.EXT	-12.769230769230768
20170328	chrV	1	b	25	zinc	water	CB4856	A	2	median.EXT	-18.269230769230766
20170328	chrV	1	b	25	zinc	water	ECA411	A	5	median.EXT	-31.269230769230766
20170328	chrV	1	b	25	zinc	water	ECA437	A	8	median.EXT	10.730769230769232
20170328	chrV	1	b	25	zinc	water	N2	B	1	median.EXT	32.73076923076923
20170328	chrV	1	b	25	zinc	water	ECA481	B	11	median.EXT	9.730769230769232
20170328	chrV	1	b	25	zinc	water	CB4856	B	2	median.EXT	-36.26923076923077
20170328	chrV	1	b	25	zinc	water	ECA411	B	5	median.EXT	-3.269230769230768
20170328	chrV	1	b	25	zinc	water	ECA437	B	8	median.EXT	-7.769230769230768
20170328	chrV	1	b	25	zinc	water	N2	C	1	median.EXT	37.23076923076923
20170328	chrV	1	b	25	zinc	water	ECA481	C	11	median.EXT	2.730769230769232
20170328	chrV	1	b	25	zinc	water	CB4856	C	2	median.EXT	7.230769230769232
20170328	chrV	1	b	25	zinc	water	ECA411	C	5	median.EXT	-15.769230769230768
20170328	chrV	1	b	25	zinc	water	ECA437	C	8	median.EXT	-8.769230769230768
20170328	chrV	1	b	25	zinc	water	N2	D	1	median.EXT	27.730769230769234
20170328	chrV	1	b	25	zinc	water	ECA481	D	11	median.EXT	0.7307692307692322
20170328	chrV	1	b	25	zinc	water	CB4856	D	2	median.EXT	-22.769230769230766
20170328	chrV	1	b	25	zinc	water	ECA411	D	5	median.EXT	-13.269230769230768
20170328	chrV	1	b	25	zinc	water	ECA437	D	8	median.EXT	-9.269230769230768
20170328	chrV	1	b	25	zinc	water	N2	E	1	median.EXT	32.73076923076923
20170328	chrV	1	b	25	zinc	water	ECA481	E	11	median.EXT	-0.26923076923076783
20170328	chrV	1	b	25	zinc	water	CB4856	E	2	median.EXT	-22.269230769230766
20170328	chrV	1	b	25	zinc	water	ECA411	E	5	median.EXT	-3.769230769230768
20170328	chrV	1	b	25	zinc	water	ECA437	E	8	median.EXT	-12.269230769230768
20170328	chrV	1	b	25	zinc	water	N2	F	1	median.EXT	24.730769230769234
20170328	chrV	1	b	25	zinc	water	ECA481	F	11	median.EXT	0.7307692307692322
20170328	chrV	1	b	25	zinc	water	CB4856	F	2	median.EXT	-11.269230769230768
20170328	chrV	1	b	25	zinc	water	ECA411	F	5	median.EXT	-22.269230769230766
20170328	chrV	1	b	25	zinc	water	ECA437	F	8	median.EXT	-1.2692307692307678
20170328	chrV	1	b	25	zinc	water	N2	G	1	median.EXT	24.230769230769234
20170328	chrV	1	b	25	zinc	water	ECA481	G	11	median.EXT	2.230769230769232
20170328	chrV	1	b	25	zinc	water	CB4856	G	2	median.EXT	-19.269230769230766
20170328	chrV	1	b	25	zinc	water	ECA437	G	8	median.EXT	-12.269230769230768
20170328	chrV	1	b	29	zinc	water	CB4856	A	2	median.EXT	-40.26923076923077
20170328	chrV	1	b	29	zinc	water	ECA411	A	5	median.EXT	-34.26923076923077
20170328	chrV	1	b	29	zinc	water	ECA437	A	8	median.EXT	-24.269230769230766
20170328	chrV	1	b	29	zinc	water	N2	B	1	median.EXT	39.23076923076923
20170328	chrV	1	b	29	zinc	water	ECA481	B	11	median.EXT	1.7307692307692322
20170328	chrV	1	b	29	zinc	water	CB4856	B	2	median.EXT	-21.269230769230766
20170328	chrV	1	b	29	zinc	water	ECA411	B	5	median.EXT	-25.269230769230766
20170328	chrV	1	b	29	zinc	water	N2	C	1	median.EXT	38.73076923076923
20170328	chrV	1	b	29	zinc	water	ECA481	C	11	median.EXT	-10.269230769230768
20170328	chrV	1	b	29	zinc	water	CB4856	C	2	median.EXT	-20.269230769230766
20170328	chrV	1	b	29	zinc	water	ECA411	C	5	median.EXT	-15.269230769230768
20170328	chrV	1	b	29	zinc	water	ECA437	C	8	median.EXT	0.23076923076923217
20170328	chrV	1	b	29	zinc	water	N2	D	1	median.EXT	34.73076923076923
20170328	chrV	1	b	29	zinc	water	ECA481	D	11	median.EXT	9.730769230769232
20170328	chrV	1	b	29	zinc	water	CB4856	D	2	median.EXT	-33.76923076923077
20170328	chrV	1	b	29	zinc	water	ECA411	D	5	median.EXT	-22.269230769230766
20170328	chrV	1	b	29	zinc	water	ECA437	D	8	median.EXT	-23.769230769230766
20170328	chrV	1	b	29	zinc	water	N2	E	1	median.EXT	44.73076923076923
20170328	chrV	1	b	29	zinc	water	ECA481	E	11	median.EXT	-3.269230769230768
20170328	chrV	1	b	29	zinc	water	CB4856	E	2	median.EXT	-26.269230769230766
20170328	chrV	1	b	29	zinc	water	ECA411	E	5	median.EXT	-14.269230769230768
20170328	chrV	1	b	29	zinc	water	ECA437	E	8	median.EXT	-15.269230769230768
20170328	chrV	1	b	29	zinc	water	N2	F	1	median.EXT	21.730769230769234
20170328	chrV	1	b	29	zinc	water	ECA481	F	11	median.EXT	-4.269230769230768
20170328	chrV	1	b	29	zinc	water	CB4856	F	2	median.EXT	-19.769230769230766
20170328	chrV	1	b	29	zinc	water	ECA411	F	5	median.EXT	-36.76923076923077
20170328	chrV	1	b	29	zinc	water	ECA437	F	8	median.EXT	-0.26923076923076783
20170328	chrV	1	b	29	zinc	water	ECA481	G	11	median.EXT	8.730769230769232
20170328	chrV	1	b	29	zinc	water	CB4856	G	2	median.EXT	-31.269230769230766
20170328	chrV	1	b	31	zinc	water	N2	A	1	median.EXT	15.730769230769232
20170328	chrV	1	b	31	zinc	water	ECA481	A	11	median.EXT	-9.269230769230768
20170328	chrV	1	b	31	zinc	water	CB4856	A	2	median.EXT	-38.26923076923077
20170328	chrV	1	b	31	zinc	water	ECA411	A	5	median.EXT	-19.269230769230766
20170328	chrV	1	b	31	zinc	water	ECA437	A	8	median.EXT	-22.769230769230766
20170328	chrV	1	b	31	zinc	water	N2	B	1	median.EXT	38.73076923076923
20170328	chrV	1	b	31	zinc	water	ECA481	B	11	median.EXT	-3.269230769230768
20170328	chrV	1	b	31	zinc	water	CB4856	B	2	median.EXT	-24.269230769230766
20170328	chrV	1	b	31	zinc	water	ECA411	B	5	median.EXT	-33.26923076923077
20170328	chrV	1	b	31	zinc	water	ECA437	B	8	median.EXT	-11.269230769230768
20170328	chrV	1	b	31	zinc	water	N2	C	1	median.EXT	14.730769230769232
20170328	chrV	1	b	31	zinc	water	ECA481	C	11	median.EXT	-13.269230769230768
20170328	chrV	1	b	31	zinc	water	CB4856	C	2	median.EXT	-39.26923076923077
20170328	chrV	1	b	31	zinc	water	ECA411	C	5	median.EXT	-21.269230769230766
20170328	chrV	1	b	31	zinc	water	ECA437	C	8	median.EXT	-14.769230769230768
20170328	chrV	1	b	31	zinc	water	N2	D	1	median.EXT	16.730769230769234
20170328	chrV	1	b	31	zinc	water	ECA481	D	11	median.EXT	0.23076923076923217
20170328	chrV	1	b	31	zinc	water	CB4856	D	2	median.EXT	-33.26923076923077
20170328	chrV	1	b	31	zinc	water	ECA411	D	5	median.EXT	-30.269230769230766
20170328	chrV	1	b	31	zinc	water	ECA437	D	8	median.EXT	-16.269230769230766
20170328	chrV	1	b	31	zinc	water	N2	E	1	median.EXT	29.730769230769234
20170328	chrV	1	b	31	zinc	water	CB4856	E	2	median.EXT	-4.769230769230768
20170328	chrV	1	b	31	zinc	water	ECA411	E	5	median.EXT	-37.26923076923077
20170328	chrV	1	b	31	zinc	water	ECA437	E	8	median.EXT	-28.769230769230766
20170328	chrV	1	b	31	zinc	water	N2	F	1	median.EXT	24.730769230769234
20170328	chrV	1	b	31	zinc	water	ECA481	F	11	median.EXT	-14.269230769230768
20170328	chrV	1	b	31	zinc	water	CB4856	F	2	median.EXT	-36.76923076923077
20170328	chrV	1	b	31	zinc	water	ECA437	F	8	median.EXT	-9.769230769230768
20170328	chrV	1	b	31	zinc	water	N2	G	1	median.EXT	8.230769230769232
20170328	chrV	1	b	31	zinc	water	ECA481	G	11	median.EXT	-2.269230769230768
20170328	chrV	1	b	31	zinc	water	CB4856	G	2	median.EXT	-30.269230769230766
20170328	chrV	1	b	31	zinc	water	ECA411	G	5	median.EXT	-24.269230769230766
20170328	chrV	1	b	31	zinc	water	ECA437	G	8	median.EXT	4.230769230769232
20170328	chrV	1	b	36	zinc	water	N2	A	1	median.EXT	30.230769230769234
20170328	chrV	1	b	36	zinc	water	ECA481	A	11	median.EXT	0.7307692307692322
20170328	chrV	1	b	36	zinc	water	CB4856	A	2	median.EXT	-14.269230769230768
20170328	chrV	1	b	36	zinc	water	ECA411	A	5	median.EXT	-19.269230769230766
20170328	chrV	1	b	36	zinc	water	ECA437	A	8	median.EXT	2.730769230769232
20170328	chrV	1	b	36	zinc	water	N2	B	1	median.EXT	42.73076923076923
20170328	chrV	1	b	36	zinc	water	ECA481	B	11	median.EXT	2.730769230769232
20170328	chrV	1	b	36	zinc	water	CB4856	B	2	median.EXT	8.730769230769232
20170328	chrV	1	b	36	zinc	water	ECA411	B	5	median.EXT	-23.769230769230766
20170328	chrV	1	b	36	zinc	water	ECA437	B	8	median.EXT	9.730769230769232
20170328	chrV	1	b	36	zinc	water	N2	C	1	median.EXT	48.23076923076923
20170328	chrV	1	b	36	zinc	water	ECA481	C	11	median.EXT	3.230769230769232
20170328	chrV	1	b	36	zinc	water	CB4856	C	2	median.EXT	0.23076923076923217
20170328	chrV	1	b	36	zinc	water	ECA411	C	5	median.EXT	-8.269230769230768
20170328	chrV	1	b	36	zinc	water	ECA437	C	8	median.EXT	-17.269230769230766
20170328	chrV	1	b	36	zinc	water	N2	D	1	median.EXT	30.730769230769234
20170328	chrV	1	b	36	zinc	water	ECA481	D	11	median.EXT	-19.269230769230766
20170328	chrV	1	b	36	zinc	water	CB4856	D	2	median.EXT	-34.26923076923077
20170328	chrV	1	b	36	zinc	water	ECA411	D	5	median.EXT	-9.269230769230768
20170328	chrV	1	b	36	zinc	water	ECA437	D	8	median.EXT	-19.269230769230766
20170328	chrV	1	b	36	zinc	water	N2	E	1	median.EXT	62.23076923076923
20170328	chrV	1	b	36	zinc	water	ECA481	E	11	median.EXT	-7.269230769230768
20170328	chrV	1	b	36	zinc	water	CB4856	E	2	median.EXT	-21.769230769230766
20170328	chrV	1	b	36	zinc	water	ECA437	E	8	median.EXT	12.230769230769232
20170328	chrV	1	b	36	zinc	water	N2	F	1	median.EXT	56.23076923076923
20170328	chrV	1	b	36	zinc	water	ECA481	F	11	median.EXT	-15.769230769230768
20170328	chrV	1	b	36	zinc	water	CB4856	F	2	median.EXT	-8.769230769230768
20170328	chrV	1	b	36	zinc	water	ECA411	F	5	median.EXT	-13.769230769230768
20170328	chrV	1	b	36	zinc	water	ECA437	F	8	median.EXT	16.730769230769234
20170328	chrV	1	b	36	zinc	water	N2	G	1	median.EXT	46.73076923076923
20170328	chrV	1	b	36	zinc	water	ECA481	G	11	median.EXT	-3.269230769230768
20170328	chrV	1	b	36	zinc	water	CB4856	G	2	median.EXT	-9.269230769230768
20170328	chrV	1	b	36	zinc	water	ECA411	G	5	median.EXT	-22.269230769230766
20170328	chrV	1	b	36	zinc	water	ECA437	G	8	median.EXT	-6.269230769230768
20170327	chrV	1	a	2	zinc	water	N2	A	1	median.norm.EXT	0.1368461901869083
20170327	chrV	1	a	2	zinc	water	CB4856	A	2	median.norm.EXT	-0.05147106080881209
20170327	chrV	1	a	2	zinc	water	ECA437	A	5	median.norm.EXT	0.02083571738032023
20170327	chrV	1	a	2	zinc	water	CB4856	B	2	median.norm.EXT	-0.026319878840696607
20170327	chrV	1	a	2	zinc	water	ECA437	B	5	median.norm.EXT	0.05343089997550269
20170327	chrV	1	a	2	zinc	water	CB4856	C	2	median.norm.EXT	9.756664216945508e-5
20170327	chrV	1	a	2	zinc	water	ECA437	C	5	median.norm.EXT	-0.1499446274506577
20170327	chrV	1	a	2	zinc	water	N2	E	1	median.norm.EXT	0.0027266746233900793
20170327	chrV	1	a	2	zinc	water	ECA437	E	5	median.norm.EXT	0.10482631792546762
20170327	chrV	1	a	2	zinc	water	N2	G	1	median.norm.EXT	-0.035683527885193876
20170327	chrV	1	a	2	zinc	water	ECA437	G	5	median.norm.EXT	-0.052741939530670044
20170327	chrV	1	a	5	water	None	N2	A	1	median.norm.EXT	-0.1472718685953468
20170327	chrV	1	a	5	water	None	CB4856	A	2	median.norm.EXT	-0.004586609942136808
20170327	chrV	1	a	5	water	None	ECA437	A	5	median.norm.EXT	-0.04067075233696059
20170327	chrV	1	a	5	water	None	N2	B	1	median.norm.EXT	-0.20783279090571083
20170327	chrV	1	a	5	water	None	CB4856	B	2	median.norm.EXT	-0.28401133094977415
20170327	chrV	1	a	5	water	None	ECA437	B	5	median.norm.EXT	0.16022820487267586
20170327	chrV	1	a	5	water	None	N2	C	1	median.norm.EXT	-0.14695949129807084
20170327	chrV	1	a	5	water	None	CB4856	C	2	median.norm.EXT	-0.07529170470826628
20170327	chrV	1	a	5	water	None	ECA437	C	5	median.norm.EXT	0.10207141670408783
20170327	chrV	1	a	5	water	None	N2	D	1	median.norm.EXT	-0.153937259292788
20170327	chrV	1	a	5	water	None	CB4856	D	2	median.norm.EXT	-0.0742495312904533
20170327	chrV	1	a	5	water	None	ECA437	D	5	median.norm.EXT	0.16745640081054936
20170327	chrV	1	a	5	water	None	N2	E	1	median.norm.EXT	-0.034337283796585946
20170327	chrV	1	a	5	water	None	CB4856	E	2	median.norm.EXT	-0.11706845757395277
20170327	chrV	1	a	5	water	None	ECA437	E	5	median.norm.EXT	0.1520706406275526
20170327	chrV	1	a	5	water	None	N2	F	1	median.norm.EXT	-0.11113975751695802
20170327	chrV	1	a	5	water	None	CB4856	F	2	median.norm.EXT	-0.1311247559634675
20170327	chrV	1	a	5	water	None	ECA437	F	5	median.norm.EXT	0.24380048683205502
20170327	chrV	1	a	5	water	None	N2	G	1	median.norm.EXT	0.006855037655115425
20170327	chrV	1	a	5	water	None	CB4856	G	2	median.norm.EXT	0.0430324376769088
20170327	chrV	1	a	5	water	None	ECA437	G	5	median.norm.EXT	0.09030390100676668
20170327	chrV	1	a	10	water	None	N2	A	1	median.norm.EXT	-0.0632458278192337
20170327	chrV	1	a	10	water	None	CB4856	A	2	median.norm.EXT	-0.16454331989884874
20170327	chrV	1	a	10	water	None	ECA437	A	5	median.norm.EXT	0.18326451365336693
20170327	chrV	1	a	10	water	None	N2	B	1	median.norm.EXT	0.06098486399177595
20170327	chrV	1	a	10	water	None	CB4856	B	2	median.norm.EXT	-0.20879081414634293
20170327	chrV	1	a	10	water	None	ECA437	B	5	median.norm.EXT	0.19436626963901305
20170327	chrV	1	a	10	water	None	N2	C	1	median.norm.EXT	-0.09242444777997659
20170327	chrV	1	a	10	water	None	CB4856	C	2	median.norm.EXT	-0.17952915855959894
20170327	chrV	1	a	10	water	None	ECA437	C	5	median.norm.EXT	0.27218427427867253
20170327	chrV	1	a	10	water	None	N2	D	1	median.norm.EXT	-0.08620785382753336
20170327	chrV	1	a	10	water	None	CB4856	D	2	median.norm.EXT	0.03916339005786153
20170327	chrV	1	a	10	water	None	ECA437	D	5	median.norm.EXT	0.2903610654738845
20170327	chrV	1	a	10	water	None	N2	E	1	median.norm.EXT	-0.18353397836319119
20170327	chrV	1	a	10	water	None	CB4856	E	2	median.norm.EXT	-0.13252394675676016
20170327	chrV	1	a	10	water	None	ECA437	E	5	median.norm.EXT	0.05763561228008353
20170327	chrV	1	a	10	water	None	N2	F	1	median.norm.EXT	-0.1114568389497722
20170327	chrV	1	a	10	water	None	CB4856	F	2	median.norm.EXT	-0.10232945824209004
20170327	chrV	1	a	10	water	None	ECA437	F	5	median.norm.EXT	0.20577960338175727
20170327	chrV	1	a	10	water	None	N2	G	1	median.norm.EXT	-0.06859126405679904
20170327	chrV	1	a	10	water	None	CB4856	G	2	median.norm.EXT	-0.19416006965777843
20170327	chrV	1	a	10	water	None	ECA437	G	5	median.norm.EXT	0.07156675664140234
20170327	chrV	1	a	13	zinc	water	N2	A	1	median.norm.EXT	0.0789453032676837
20170327	chrV	1	a	13	zinc	water	CB4856	A	2	median.norm.EXT	-0.01556134808651285
20170327	chrV	1	a	13	zinc	water	ECA437	A	5	median.norm.EXT	-0.006015664909993357
20170327	chrV	1	a	13	zinc	water	N2	B	1	median.norm.EXT	0.018991721460494916
20170327	chrV	1	a	13	zinc	water	CB4856	B	2	median.norm.EXT	0.03676423330883608
20170327	chrV	1	a	13	zinc	water	ECA437	B	5	median.norm.EXT	-0.02661604838130468
20170327	chrV	1	a	13	zinc	water	N2	C	1	median.norm.EXT	0.005591969627243986
20170327	chrV	1	a	13	zinc	water	CB4856	C	2	median.norm.EXT	-0.035153574910341955
20170327	chrV	1	a	13	zinc	water	ECA437	C	5	median.norm.EXT	-0.13069608415148146
20170327	chrV	1	a	13	zinc	water	N2	D	1	median.norm.EXT	-0.0033592234812873326
20170327	chrV	1	a	13	zinc	water	CB4856	D	2	median.norm.EXT	-0.029749528159053816
20170327	chrV	1	a	13	zinc	water	ECA437	D	5	median.norm.EXT	-0.01184687780227508
20170327	chrV	1	a	13	zinc	water	N2	E	1	median.norm.EXT	0.07247851902312188
20170327	chrV	1	a	13	zinc	water	CB4856	E	2	median.norm.EXT	-0.08208822570755744
20170327	chrV	1	a	13	zinc	water	ECA437	E	5	median.norm.EXT	-0.060435819896803765
20170327	chrV	1	a	13	zinc	water	N2	F	1	median.norm.EXT	0.05973342098390603
20170327	chrV	1	a	13	zinc	water	CB4856	F	2	median.norm.EXT	-0.06398203534788036
20170327	chrV	1	a	13	zinc	water	ECA437	F	5	median.norm.EXT	-0.0481414270685225
20170327	chrV	1	a	13	zinc	water	N2	G	1	median.norm.EXT	0.06555211209671488
20170327	chrV	1	a	13	zinc	water	CB4856	G	2	median.norm.EXT	0.015335661880264728
20170327	chrV	1	a	13	zinc	water	ECA437	G	5	median.norm.EXT	-0.12156910002449714
20170327	chrV	1	a	18	water	None	N2	A	1	median.norm.EXT	0.06535570732893804
20170327	chrV	1	a	18	water	None	CB4856	A	2	median.norm.EXT	-0.04903105438658316
20170327	chrV	1	a	18	water	None	ECA437	A	5	median.norm.EXT	0.23489559070511057
20170327	chrV	1	a	18	water	None	N2	B	1	median.norm.EXT	0.039612285085485546
20170327	chrV	1	a	18	water	None	CB4856	B	2	median.norm.EXT	-0.012716691242951817
20170327	chrV	1	a	18	water	None	N2	C	1	median.norm.EXT	0.02989614867855085
20170327	chrV	1	a	18	water	None	CB4856	C	2	median.norm.EXT	0.03895757390055245
20170327	chrV	1	a	18	water	None	ECA437	C	5	median.norm.EXT	0.1928243932941075
20170327	chrV	1	a	18	water	None	N2	D	1	median.norm.EXT	0.05230327769831046
20170327	chrV	1	a	18	water	None	CB4856	D	2	median.norm.EXT	0.025042100036828285
20170327	chrV	1	a	18	water	None	N2	E	1	median.norm.EXT	5.415951860664563e-4
20170327	chrV	1	a	18	water	None	CB4856	E	2	median.norm.EXT	0.06988147516424416
20170327	chrV	1	a	18	water	None	N2	F	1	median.norm.EXT	-0.12451505359151259
20170327	chrV	1	a	18	water	None	CB4856	F	2	median.norm.EXT	-0.09302758073605043
20170327	chrV	1	a	18	water	None	N2	G	1	median.norm.EXT	0.01078897691232118
20170327	chrV	1	a	18	water	None	CB4856	G	2	median.norm.EXT	0.05014941490258153
20170327	chrV	1	a	18	water	None	ECA437	G	5	median.norm.EXT	0.24373553770886824
20170327	chrV	1	a	21	zinc	water	N2	A	1	median.norm.EXT	0.09597475962462546
20170327	chrV	1	a	21	zinc	water	CB4856	B	2	median.norm.EXT	0.03513024638073151
20170327	chrV	1	a	21	zinc	water	N2	C	1	median.norm.EXT	0.02507738453384304
20170327	chrV	1	a	21	zinc	water	N2	D	1	median.norm.EXT	0.06057375711835981
20170327	chrV	1	a	21	zinc	water	N2	G	1	median.norm.EXT	0.08453299598632083
20170327	chrV	1	a	21	zinc	water	CB4856	G	2	median.norm.EXT	-0.03311154308867944
20170327	chrV	1	a	26	zinc	water	N2	A	1	median.norm.EXT	0.07602043165594344
20170327	chrV	1	a	26	zinc	water	CB4856	A	2	median.norm.EXT	-0.040303435864096314
20170327	chrV	1	a	26	zinc	water	N2	B	1	median.norm.EXT	0.01646086040512399
20170327	chrV	1	a	26	zinc	water	CB4856	B	2	median.norm.EXT	-0.06398203534788036
20170327	chrV	1	a	26	zinc	water	N2	C	1	median.norm.EXT	0.05935748113428211
20170327	chrV	1	a	26	zinc	water	CB4856	C	2	median.norm.EXT	-0.10497246136903501
20170327	chrV	1	a	26	zinc	water	N2	D	1	median.norm.EXT	0.11610555067410558
20170327	chrV	1	a	26	zinc	water	CB4856	D	2	median.norm.EXT	0.011435166770978477
20170327	chrV	1	a	26	zinc	water	CB4856	E	2	median.norm.EXT	0.022058350955894958
20170327	chrV	1	a	30	zinc	water	N2	A	1	median.norm.EXT	0.13969305085652908
20170327	chrV	1	a	30	zinc	water	CB4856	A	2	median.norm.EXT	0.0015390080836108818
20170327	chrV	1	a	30	zinc	water	ECA437	A	5	median.norm.EXT	-0.14901873372413107
20170327	chrV	1	a	30	zinc	water	N2	B	1	median.norm.EXT	0.11966761041953025
20170327	chrV	1	a	30	zinc	water	CB4856	B	2	median.norm.EXT	-0.0280505815059788
20170327	chrV	1	a	30	zinc	water	ECA437	B	5	median.norm.EXT	-0.20674226019765737
20170327	chrV	1	a	30	zinc	water	N2	C	1	median.norm.EXT	0.020097566642169475
20170327	chrV	1	a	30	zinc	water	ECA437	C	5	median.norm.EXT	-0.03049464993989478
20170327	chrV	1	a	30	zinc	water	N2	D	1	median.norm.EXT	0.10784100781390607
20170327	chrV	1	a	30	zinc	water	CB4856	D	2	median.norm.EXT	-0.05739161084700802
20170327	chrV	1	a	30	zinc	water	ECA437	D	5	median.norm.EXT	-0.10840046263710998
20170327	chrV	1	a	30	zinc	water	N2	E	1	median.norm.EXT	0.10659850222089154
20170327	chrV	1	a	30	zinc	water	CB4856	E	2	median.norm.EXT	0.07275494538313956
20170327	chrV	1	a	30	zinc	water	ECA437	E	5	median.norm.EXT	-0.14830070175609908
20170327	chrV	1	a	30	zinc	water	N2	F	1	median.norm.EXT	0.18906308388354878
20170327	chrV	1	a	30	zinc	water	CB4856	F	2	median.norm.EXT	-0.10526014400965875
20170327	chrV	1	a	30	zinc	water	ECA437	F	5	median.norm.EXT	-0.09571364279735858
20170327	chrV	1	a	30	zinc	water	N2	G	1	median.norm.EXT	0.1659738553019632
20170327	chrV	1	a	30	zinc	water	ECA437	G	5	median.norm.EXT	-0.18847731258488373
20170328	chrV	1	b	2	water	None	N2	A	1	median.norm.EXT	0.03277688283397066
20170328	chrV	1	b	2	water	None	ECA481	A	11	median.norm.EXT	-0.009511911429740689
20170328	chrV	1	b	2	water	None	CB4856	A	2	median.norm.EXT	-0.007216331229928337
20170328	chrV	1	b	2	water	None	ECA411	A	5	median.norm.EXT	-0.1984858210038297
20170328	chrV	1	b	2	water	None	ECA437	A	8	median.norm.EXT	-0.005537006013333586
20170328	chrV	1	b	2	water	None	N2	B	1	median.norm.EXT	-0.21217075660233994
20170328	chrV	1	b	2	water	None	ECA481	B	11	median.norm.EXT	0.1951335893941041
20170328	chrV	1	b	2	water	None	CB4856	B	2	median.norm.EXT	0.015335487721002277
20170328	chrV	1	b	2	water	None	ECA411	B	5	median.norm.EXT	0.11745044061630476
20170328	chrV	1	b	2	water	None	ECA437	B	8	median.norm.EXT	0.04831777732405499
20170328	chrV	1	b	2	water	None	N2	C	1	median.norm.EXT	-0.1288256649448972
20170328	chrV	1	b	2	water	None	ECA481	C	11	median.norm.EXT	0.17607748867611242
20170328	chrV	1	b	2	water	None	CB4856	C	2	median.norm.EXT	0.1287800532129816
20170328	chrV	1	b	2	water	None	ECA411	C	5	median.norm.EXT	0.26012715438766926
20170328	chrV	1	b	2	water	None	ECA437	C	8	median.norm.EXT	0.18910822715385414
20170328	chrV	1	b	2	water	None	ECA481	D	11	median.norm.EXT	-0.03212870488102467
20170328	chrV	1	b	2	water	None	CB4856	D	2	median.norm.EXT	0.13452777773938354
20170328	chrV	1	b	2	water	None	ECA411	D	5	median.norm.EXT	0.26925957447899335
20170328	chrV	1	b	2	water	None	N2	E	1	median.norm.EXT	-0.17124539463193886
20170328	chrV	1	b	2	water	None	CB4856	E	2	median.norm.EXT	0.03251229612764931
20170328	chrV	1	b	2	water	None	N2	F	1	median.norm.EXT	-0.0845698153093007
20170328	chrV	1	b	2	water	None	ECA481	F	11	median.norm.EXT	0.027503581259645287
20170328	chrV	1	b	2	water	None	CB4856	F	2	median.norm.EXT	0.10350064836357269
20170328	chrV	1	b	2	water	None	ECA411	F	5	median.norm.EXT	3.23232819041823e-4
20170328	chrV	1	b	2	water	None	ECA437	F	8	median.norm.EXT	-0.04857455929328477
20170328	chrV	1	b	2	water	None	N2	G	1	median.norm.EXT	-0.29681729005677543
20170328	chrV	1	b	2	water	None	CB4856	G	2	median.norm.EXT	-0.14788313816701013
20170328	chrV	1	b	2	water	None	ECA411	G	5	median.norm.EXT	-0.027751633491118827
20170328	chrV	1	b	2	water	None	ECA437	G	8	median.norm.EXT	-0.01312775896309078
20170328	chrV	1	b	6	zinc	water	N2	A	1	median.norm.EXT	0.2416543506248343
20170328	chrV	1	b	6	zinc	water	ECA481	A	11	median.norm.EXT	0.026378765994411024
20170328	chrV	1	b	6	zinc	water	CB4856	A	2	median.norm.EXT	0.04923347459740102
20170328	chrV	1	b	6	zinc	water	ECA437	A	8	median.norm.EXT	0.08586038150009312
20170328	chrV	1	b	6	zinc	water	N2	B	1	median.norm.EXT	0.2582336047040885
20170328	chrV	1	b	6	zinc	water	CB4856	B	2	median.norm.EXT	0.043967600289077424
20170328	chrV	1	b	6	zinc	water	ECA411	B	5	median.norm.EXT	0.023629585791558938
20170328	chrV	1	b	6	zinc	water	ECA437	B	8	median.norm.EXT	0.0526318252386726
20170328	chrV	1	b	6	zinc	water	N2	C	1	median.norm.EXT	0.1682072095306344
20170328	chrV	1	b	6	zinc	water	ECA481	C	11	median.norm.EXT	0.027354609270298536
20170328	chrV	1	b	6	zinc	water	CB4856	C	2	median.norm.EXT	0.07158394484014297
20170328	chrV	1	b	6	zinc	water	ECA411	C	5	median.norm.EXT	7.354763117994895e-4
20170328	chrV	1	b	6	zinc	water	ECA437	C	8	median.norm.EXT	-0.03329070006925905
20170328	chrV	1	b	6	zinc	water	N2	D	1	median.norm.EXT	0.1320081145080101
20170328	chrV	1	b	6	zinc	water	ECA481	D	11	median.norm.EXT	-0.06090461246044443
20170328	chrV	1	b	6	zinc	water	ECA411	D	5	median.norm.EXT	-0.0503198618991163
20170328	chrV	1	b	6	zinc	water	ECA481	E	11	median.norm.EXT	-0.04048193414302936
20170328	chrV	1	b	6	zinc	water	ECA411	E	5	median.norm.EXT	0.017162176132659912
20170328	chrV	1	b	6	zinc	water	N2	F	1	median.norm.EXT	0.012275407940132379
20170328	chrV	1	b	6	zinc	water	CB4856	F	2	median.norm.EXT	-0.02093306196257827
20170328	chrV	1	b	6	zinc	water	CB4856	G	2	median.norm.EXT	0.030722567176494575
20170328	chrV	1	b	6	zinc	water	ECA411	G	5	median.norm.EXT	-0.03415860093438594
20170328	chrV	1	b	9	water	None	N2	A	1	median.norm.EXT	-0.10723759255822969
20170328	chrV	1	b	9	water	None	ECA481	A	11	median.norm.EXT	-0.05249611977406662
20170328	chrV	1	b	9	water	None	ECA411	A	5	median.norm.EXT	0.12998070509228357
20170328	chrV	1	b	9	water	None	ECA437	A	8	median.norm.EXT	0.12754008971105227
20170328	chrV	1	b	9	water	None	N2	B	1	median.norm.EXT	-0.10830996404944944
20170328	chrV	1	b	9	water	None	ECA481	B	11	median.norm.EXT	0.06135846485380784
20170328	chrV	1	b	9	water	None	CB4856	B	2	median.norm.EXT	0.11428598930127636
20170328	chrV	1	b	9	water	None	ECA411	B	5	median.norm.EXT	0.07187154126158972
20170328	chrV	1	b	9	water	None	ECA437	B	8	median.norm.EXT	0.3003787267147133
20170328	chrV	1	b	9	water	None	CB4856	C	2	median.norm.EXT	-0.0845698153093007
20170328	chrV	1	b	9	water	None	ECA411	C	5	median.norm.EXT	-0.20415855989804518
20170328	chrV	1	b	9	water	None	N2	D	1	median.norm.EXT	-0.1475423919915547
20170328	chrV	1	b	9	water	None	ECA481	D	11	median.norm.EXT	0.18561735046610042
20170328	chrV	1	b	9	water	None	CB4856	D	2	median.norm.EXT	0.10073642951346799
20170328	chrV	1	b	9	water	None	ECA411	D	5	median.norm.EXT	-0.23625200104809027
20170328	chrV	1	b	9	water	None	ECA481	E	11	median.norm.EXT	0.05509391602109762
20170328	chrV	1	b	9	water	None	ECA411	E	5	median.norm.EXT	0.22742369918661
20170328	chrV	1	b	9	water	None	ECA437	E	8	median.norm.EXT	-0.04447054676175618
20170328	chrV	1	b	9	water	None	ECA481	F	11	median.norm.EXT	0.10358940116483299
20170328	chrV	1	b	9	water	None	CB4856	F	2	median.norm.EXT	0.14901604327655807
20170328	chrV	1	b	9	water	None	ECA411	F	5	median.norm.EXT	0.23221957390999495
20170328	chrV	1	b	9	water	None	ECA481	G	11	median.norm.EXT	0.14816665281140753
20170328	chrV	1	b	9	water	None	ECA411	G	5	median.norm.EXT	0.15170731586402444
20170328	chrV	1	b	12	zinc	water	N2	A	1	median.norm.EXT	0.06342712761088154
20170328	chrV	1	b	12	zinc	water	ECA481	A	11	median.norm.EXT	-0.026488617518133806
20170328	chrV	1	b	12	zinc	water	CB4856	A	2	median.norm.EXT	0.02510060017441562
20170328	chrV	1	b	12	zinc	water	ECA411	A	5	median.norm.EXT	-0.09242716419062535
20170328	chrV	1	b	12	zinc	water	ECA437	A	8	median.norm.EXT	0.020476373098575085
20170328	chrV	1	b	12	zinc	water	N2	B	1	median.norm.EXT	0.22912089875402009
20170328	chrV	1	b	12	zinc	water	ECA481	B	11	median.norm.EXT	-0.09977384408548318
20170328	chrV	1	b	12	zinc	water	ECA411	B	5	median.norm.EXT	-0.00899395939847558
20170328	chrV	1	b	12	zinc	water	ECA437	B	8	median.norm.EXT	-0.01702517117349922
20170328	chrV	1	b	12	zinc	water	N2	C	1	median.norm.EXT	0.15330006687177766
20170328	chrV	1	b	12	zinc	water	ECA481	C	11	median.norm.EXT	-0.02248746610765595
20170328	chrV	1	b	12	zinc	water	CB4856	C	2	median.norm.EXT	-0.0014886175181336708
20170328	chrV	1	b	12	zinc	water	ECA411	C	5	median.norm.EXT	-0.05097819413536997
20170328	chrV	1	b	12	zinc	water	ECA437	C	8	median.norm.EXT	-0.06371643790883574
20170328	chrV	1	b	12	zinc	water	N2	D	1	median.norm.EXT	0.18647434544482921
20170328	chrV	1	b	12	zinc	water	ECA481	D	11	median.norm.EXT	0.007877791987940698
20170328	chrV	1	b	12	zinc	water	CB4856	D	2	median.norm.EXT	0.0019585043024821242
20170328	chrV	1	b	12	zinc	water	ECA411	D	5	median.norm.EXT	-0.013898857407573571
20170328	chrV	1	b	12	zinc	water	ECA437	D	8	median.norm.EXT	0.007327807602639071
20170328	chrV	1	b	12	zinc	water	N2	E	1	median.norm.EXT	0.2701383666088504
20170328	chrV	1	b	12	zinc	water	ECA481	E	11	median.norm.EXT	0.010178049148532821
20170328	chrV	1	b	12	zinc	water	CB4856	E	2	median.norm.EXT	-0.023564640909946588
20170328	chrV	1	b	12	zinc	water	ECA437	E	8	median.norm.EXT	-0.017229358258874505
20170328	chrV	1	b	12	zinc	water	N2	F	1	median.norm.EXT	0.18421267977329547
20170328	chrV	1	b	12	zinc	water	ECA481	F	11	median.norm.EXT	-0.036312822114061394
20170328	chrV	1	b	12	zinc	water	CB4856	F	2	median.norm.EXT	0.009836168806652614
20170328	chrV	1	b	12	zinc	water	ECA411	F	5	median.norm.EXT	-0.05906569721563226
20170328	chrV	1	b	12	zinc	water	ECA437	F	8	median.norm.EXT	0.029066938037421775
20170328	chrV	1	b	12	zinc	water	N2	G	1	median.norm.EXT	0.24573360470408834
20170328	chrV	1	b	12	zinc	water	ECA481	G	11	median.norm.EXT	-0.0656535588569882
20170328	chrV	1	b	12	zinc	water	CB4856	G	2	median.norm.EXT	0.0258201847906685
20170328	chrV	1	b	12	zinc	water	ECA411	G	5	median.norm.EXT	-0.06031130030454723
20170328	chrV	1	b	15	water	None	N2	A	1	median.norm.EXT	-0.13753238437804413
20170328	chrV	1	b	15	water	None	ECA481	A	11	median.norm.EXT	0.021349694979837224
20170328	chrV	1	b	15	water	None	CB4856	A	2	median.norm.EXT	-0.12696961980587926
20170328	chrV	1	b	15	water	None	ECA411	A	5	median.norm.EXT	-0.03717875613062812
20170328	chrV	1	b	15	water	None	ECA437	A	8	median.norm.EXT	0.33659076198260623
20170328	chrV	1	b	15	water	None	N2	B	1	median.norm.EXT	0.005018430258772059
20170328	chrV	1	b	15	water	None	ECA481	B	11	median.norm.EXT	0.011539583766200383
20170328	chrV	1	b	15	water	None	CB4856	B	2	median.norm.EXT	-0.049607358886667306
20170328	chrV	1	b	15	water	None	ECA411	B	5	median.norm.EXT	-0.23249821434389437
20170328	chrV	1	b	15	water	None	ECA437	B	8	median.norm.EXT	0.24160997414446697
20170328	chrV	1	b	15	water	None	ECA481	C	11	median.norm.EXT	0.03188936245560973
20170328	chrV	1	b	15	water	None	CB4856	C	2	median.norm.EXT	-0.1482061789456642
20170328	chrV	1	b	15	water	None	ECA411	C	5	median.norm.EXT	-0.14410690398749346
20170328	chrV	1	b	15	water	None	N2	D	1	median.norm.EXT	0.03285442711494172
20170328	chrV	1	b	15	water	None	CB4856	D	2	median.norm.EXT	-0.03858080432028984
20170328	chrV	1	b	15	water	None	N2	E	1	median.norm.EXT	-0.044220671699287305
20170328	chrV	1	b	15	water	None	ECA481	E	11	median.norm.EXT	0.11942803794308714
20170328	chrV	1	b	15	water	None	N2	F	1	median.norm.EXT	-0.15241409973774353
20170328	chrV	1	b	15	water	None	ECA411	F	5	median.norm.EXT	0.21956948645357524
20170328	chrV	1	b	15	water	None	ECA411	G	5	median.norm.EXT	0.046059876100207266
20170328	chrV	1	b	18	zinc	water	N2	A	1	median.norm.EXT	0.14017804914853293
20170328	chrV	1	b	18	zinc	water	ECA481	A	11	median.norm.EXT	-0.018533259884399023
20170328	chrV	1	b	18	zinc	water	CB4856	A	2	median.norm.EXT	-0.011977838081981272
20170328	chrV	1	b	18	zinc	water	ECA411	A	5	median.norm.EXT	-0.02093306196257827
20170328	chrV	1	b	18	zinc	water	ECA437	A	8	median.norm.EXT	-0.0477047155058854
20170328	chrV	1	b	18	zinc	water	N2	B	1	median.norm.EXT	0.0012891602596440972
20170328	chrV	1	b	18	zinc	water	ECA481	B	11	median.norm.EXT	-0.03273861751813367
20170328	chrV	1	b	18	zinc	water	CB4856	B	2	median.norm.EXT	-0.07990742093693726
20170328	chrV	1	b	18	zinc	water	ECA411	B	5	median.norm.EXT	-0.054266395295911485
20170328	chrV	1	b	18	zinc	water	ECA437	B	8	median.norm.EXT	-0.11645545002227964
20170328	chrV	1	b	18	zinc	water	N2	C	1	median.norm.EXT	-0.01803451123794053
20170328	chrV	1	b	18	zinc	water	ECA481	C	11	median.norm.EXT	-0.0768589878885042
20170328	chrV	1	b	18	zinc	water	CB4856	C	2	median.norm.EXT	0.021924080894564657
20170328	chrV	1	b	18	zinc	water	ECA411	C	5	median.norm.EXT	-0.054266395295911485
20170328	chrV	1	b	18	zinc	water	ECA437	C	8	median.norm.EXT	-0.08259972862924503
20170328	chrV	1	b	18	zinc	water	N2	D	1	median.norm.EXT	0.18189379316109666
20170328	chrV	1	b	18	zinc	water	ECA481	D	11	median.norm.EXT	-0.053352848058835
20170328	chrV	1	b	18	zinc	water	CB4856	D	2	median.norm.EXT	-0.029996353101818807
20170328	chrV	1	b	18	zinc	water	ECA411	D	5	median.norm.EXT	-0.041076946854664564
20170328	chrV	1	b	18	zinc	water	ECA437	D	8	median.norm.EXT	-0.11923814670834099
20170328	chrV	1	b	18	zinc	water	N2	E	1	median.norm.EXT	0.10223766974473891
20170328	chrV	1	b	18	zinc	water	ECA481	E	11	median.norm.EXT	-0.05764116140123088
20170328	chrV	1	b	18	zinc	water	CB4856	E	2	median.norm.EXT	-0.07416202478058231
20170328	chrV	1	b	18	zinc	water	ECA411	E	5	median.norm.EXT	-0.07254596518838463
20170328	chrV	1	b	18	zinc	water	ECA437	E	8	median.norm.EXT	-0.07914201718645875
20170328	chrV	1	b	18	zinc	water	ECA411	F	5	median.norm.EXT	-0.044009985039501265
20170328	chrV	1	b	18	zinc	water	ECA437	F	8	median.norm.EXT	-0.061697393172769344
20170328	chrV	1	b	18	zinc	water	N2	G	1	median.norm.EXT	0.12337059958579522
20170328	chrV	1	b	18	zinc	water	ECA481	G	11	median.norm.EXT	-0.11932878388771195
20170328	chrV	1	b	18	zinc	water	CB4856	G	2	median.norm.EXT	-0.005298897739704154
20170328	chrV	1	b	18	zinc	water	ECA411	G	5	median.norm.EXT	-0.07473423155322156
20170328	chrV	1	b	18	zinc	water	ECA437	G	8	median.norm.EXT	-0.012831639575441532
20170328	chrV	1	b	23	water	None	N2	A	1	median.norm.EXT	-0.1913080588728929
20170328	chrV	1	b	23	water	None	ECA481	A	11	median.norm.EXT	-0.19384961058105307
20170328	chrV	1	b	23	water	None	CB4856	A	2	median.norm.EXT	-0.03152689748436618
20170328	chrV	1	b	23	water	None	ECA411	A	5	median.norm.EXT	-0.08282156356104882
20170328	chrV	1	b	23	water	None	N2	B	1	median.norm.EXT	-0.15241797589202996
20170328	chrV	1	b	23	water	None	ECA481	B	11	median.norm.EXT	0.01113973406838224
20170328	chrV	1	b	23	water	None	ECA411	B	5	median.norm.EXT	-0.09448277469034501
20170328	chrV	1	b	23	water	None	ECA437	B	8	median.norm.EXT	0.014314127389912706
20170328	chrV	1	b	23	water	None	N2	C	1	median.norm.EXT	-0.21600234390494974
20170328	chrV	1	b	23	water	None	ECA481	C	11	median.norm.EXT	-0.11175576391726756
20170328	chrV	1	b	23	water	None	CB4856	C	2	median.norm.EXT	-0.026819749619126327
20170328	chrV	1	b	23	water	None	ECA411	C	5	median.norm.EXT	-0.08749189323137847
20170328	chrV	1	b	23	water	None	ECA437	C	8	median.norm.EXT	0.14393104024073514
20170328	chrV	1	b	23	water	None	N2	D	1	median.norm.EXT	0.03820455578892249
20170328	chrV	1	b	23	water	None	ECA481	D	11	median.norm.EXT	0.05664928627565461
20170328	chrV	1	b	23	water	None	CB4856	D	2	median.norm.EXT	-0.2300006040327723
20170328	chrV	1	b	23	water	None	ECA411	D	5	median.norm.EXT	0.1845194237520055
20170328	chrV	1	b	23	water	None	ECA437	D	8	median.norm.EXT	-0.1541021679246289
20170328	chrV	1	b	23	water	None	ECA481	E	11	median.norm.EXT	0.1005461315903801
20170328	chrV	1	b	23	water	None	CB4856	E	2	median.norm.EXT	-0.19423457203388836
20170328	chrV	1	b	23	water	None	ECA437	E	8	median.norm.EXT	-0.14736885837150168
20170328	chrV	1	b	23	water	None	N2	F	1	median.norm.EXT	-0.2760775263482616
20170328	chrV	1	b	23	water	None	ECA481	F	11	median.norm.EXT	-0.1667364180455236
20170328	chrV	1	b	23	water	None	CB4856	F	2	median.norm.EXT	-0.05745814744960128
20170328	chrV	1	b	23	water	None	ECA411	F	5	median.norm.EXT	0.11321916042085182
20170328	chrV	1	b	23	water	None	ECA437	F	8	median.norm.EXT	0.01164230590282071
20170328	chrV	1	b	23	water	None	N2	G	1	median.norm.EXT	-0.2765960094541387
20170328	chrV	1	b	23	water	None	ECA481	G	11	median.norm.EXT	-0.08627252885233301
20170328	chrV	1	b	23	water	None	CB4856	G	2	median.norm.EXT	-1.714378012501363e-4
20170328	chrV	1	b	23	water	None	ECA411	G	5	median.norm.EXT	0.03588473014524466
20170328	chrV	1	b	23	water	None	ECA437	G	8	median.norm.EXT	0.05939715644243707
20170328	chrV	1	b	25	zinc	water	N2	A	1	median.norm.EXT	0.24781693803742177
20170328	chrV	1	b	25	zinc	water	ECA481	A	11	median.norm.EXT	-0.051662228629244744
20170328	chrV	1	b	25	zinc	water	CB4856	A	2	median.norm.EXT	0.020899411631133402
20170328	chrV	1	b	25	zinc	water	ECA411	A	5	median.norm.EXT	-0.10159595336830773
20170328	chrV	1	b	25	zinc	water	ECA437	A	8	median.norm.EXT	0.08675924572972948
20170328	chrV	1	b	25	zinc	water	N2	B	1	median.norm.EXT	0.11730223215506874
20170328	chrV	1	b	25	zinc	water	CB4856	B	2	median.norm.EXT	0.02238812807992341
20170328	chrV	1	b	25	zinc	water	ECA411	B	5	median.norm.EXT	-0.007507680058935316
20170328	chrV	1	b	25	zinc	water	ECA437	B	8	median.norm.EXT	-0.08230018945873807
20170328	chrV	1	b	25	zinc	water	N2	C	1	median.norm.EXT	0.10497465477483292
20170328	chrV	1	b	25	zinc	water	ECA481	C	11	median.norm.EXT	-0.026940571349311604
20170328	chrV	1	b	25	zinc	water	CB4856	C	2	median.norm.EXT	0.010305211958622442
20170328	chrV	1	b	25	zinc	water	ECA411	C	5	median.norm.EXT	-0.06073455633081748
20170328	chrV	1	b	25	zinc	water	ECA437	C	8	median.norm.EXT	-0.04947941027718494
20170328	chrV	1	b	25	zinc	water	N2	D	1	median.norm.EXT	0.19340714958588734
20170328	chrV	1	b	25	zinc	water	ECA481	D	11	median.norm.EXT	-0.07090417178968167
20170328	chrV	1	b	25	zinc	water	CB4856	D	2	median.norm.EXT	-0.0574282883253745
20170328	chrV	1	b	25	zinc	water	ECA411	D	5	median.norm.EXT	-0.059474728629244744
20170328	chrV	1	b	25	zinc	water	ECA437	D	8	median.norm.EXT	-0.10465399219513638
20170328	chrV	1	b	25	zinc	water	N2	E	1	median.norm.EXT	0.14650879850253795
20170328	chrV	1	b	25	zinc	water	ECA481	E	11	median.norm.EXT	-0.04871083974035595
20170328	chrV	1	b	25	zinc	water	CB4856	E	2	median.norm.EXT	0.06478122375170758
20170328	chrV	1	b	25	zinc	water	ECA411	E	5	median.norm.EXT	0.018529678286943962
20170328	chrV	1	b	25	zinc	water	ECA437	E	8	median.norm.EXT	-0.049180058959575224
20170328	chrV	1	b	25	zinc	water	N2	F	1	median.norm.EXT	0.1440969434929591
20170328	chrV	1	b	25	zinc	water	ECA481	F	11	median.norm.EXT	-0.050998421439702346
20170328	chrV	1	b	25	zinc	water	CB4856	F	2	median.norm.EXT	0.0574760289465126
20170328	chrV	1	b	25	zinc	water	ECA411	F	5	median.norm.EXT	-0.029152240044769906
20170328	chrV	1	b	25	zinc	water	ECA437	F	8	median.norm.EXT	-0.008263378704659761
20170328	chrV	1	b	25	zinc	water	N2	G	1	median.norm.EXT	0.2144112626410859
20170328	chrV	1	b	25	zinc	water	ECA481	G	11	median.norm.EXT	-0.0021944049752824473
20170328	chrV	1	b	25	zinc	water	CB4856	G	2	median.norm.EXT	-0.07318531421483065
20170328	chrV	1	b	25	zinc	water	ECA437	G	8	median.norm.EXT	0.007745087030988975
20170328	chrV	1	b	29	zinc	water	CB4856	A	2	median.norm.EXT	-0.03488655033467114
20170328	chrV	1	b	29	zinc	water	ECA411	A	5	median.norm.EXT	-0.10241454344405976
20170328	chrV	1	b	29	zinc	water	ECA437	A	8	median.norm.EXT	-0.07642439144234703
20170328	chrV	1	b	29	zinc	water	N2	B	1	median.norm.EXT	0.2663468517995491
20170328	chrV	1	b	29	zinc	water	ECA481	B	11	median.norm.EXT	-0.041449158027984545
20170328	chrV	1	b	29	zinc	water	CB4856	B	2	median.norm.EXT	-0.026127867157383466
20170328	chrV	1	b	29	zinc	water	ECA411	B	5	median.norm.EXT	-0.058811849841366115
20170328	chrV	1	b	29	zinc	water	N2	C	1	median.norm.EXT	0.20302945477102297
20170328	chrV	1	b	29	zinc	water	CB4856	C	2	median.norm.EXT	-0.009068655182917105
20170328	chrV	1	b	29	zinc	water	ECA411	C	5	median.norm.EXT	-0.0578124945866918
20170328	chrV	1	b	29	zinc	water	ECA437	C	8	median.norm.EXT	-0.08779240685660517
20170328	chrV	1	b	29	zinc	water	N2	D	1	median.norm.EXT	0.2235113824818662
20170328	chrV	1	b	29	zinc	water	ECA481	D	11	median.norm.EXT	-0.10475727888637443
20170328	chrV	1	b	29	zinc	water	CB4856	D	2	median.norm.EXT	-0.06747937279460325
20170328	chrV	1	b	29	zinc	water	ECA411	D	5	median.norm.EXT	-0.10825700562454998
20170328	chrV	1	b	29	zinc	water	ECA437	D	8	median.norm.EXT	-0.16307787070574764
20170328	chrV	1	b	29	zinc	water	N2	E	1	median.norm.EXT	0.22766506887854332
20170328	chrV	1	b	29	zinc	water	ECA481	E	11	median.norm.EXT	-0.05908335097991935
20170328	chrV	1	b	29	zinc	water	CB4856	E	2	median.norm.EXT	-0.014583855613371942
20170328	chrV	1	b	29	zinc	water	ECA411	E	5	median.norm.EXT	-0.06600348449778948
20170328	chrV	1	b	29	zinc	water	ECA437	E	8	median.norm.EXT	-0.05178245685276206
20170328	chrV	1	b	29	zinc	water	N2	F	1	median.norm.EXT	0.22092740315370074
20170328	chrV	1	b	29	zinc	water	ECA481	F	11	median.norm.EXT	-0.025402335705595025
20170328	chrV	1	b	29	zinc	water	CB4856	F	2	median.norm.EXT	-0.038023971053487315
20170328	chrV	1	b	29	zinc	water	ECA411	F	5	median.norm.EXT	-0.1298513437855222
20170328	chrV	1	b	29	zinc	water	ECA437	F	8	median.norm.EXT	-0.013385892151257515
20170328	chrV	1	b	29	zinc	water	ECA481	G	11	median.norm.EXT	-0.028039660947349887
20170328	chrV	1	b	29	zinc	water	CB4856	G	2	median.norm.EXT	-0.0714293398782111
20170328	chrV	1	b	31	zinc	water	N2	A	1	median.norm.EXT	0.0685406222479481
20170328	chrV	1	b	31	zinc	water	ECA481	A	11	median.norm.EXT	-0.09302531678679182
20170328	chrV	1	b	31	zinc	water	CB4856	A	2	median.norm.EXT	-0.0895605129429704
20170328	chrV	1	b	31	zinc	water	ECA411	A	5	median.norm.EXT	-0.05042614952018187
20170328	chrV	1	b	31	zinc	water	ECA437	A	8	median.norm.EXT	-0.10781142749948014
20170328	chrV	1	b	31	zinc	water	N2	B	1	median.norm.EXT	0.09790751774756679
20170328	chrV	1	b	31	zinc	water	ECA481	B	11	median.norm.EXT	-0.048314014343530554
20170328	chrV	1	b	31	zinc	water	CB4856	B	2	median.norm.EXT	0.0016906383545074472
20170328	chrV	1	b	31	zinc	water	ECA411	B	5	median.norm.EXT	-0.13367954083581757
20170328	chrV	1	b	31	zinc	water	ECA437	B	8	median.norm.EXT	-0.07670229273180906
20170328	chrV	1	b	31	zinc	water	N2	C	1	median.norm.EXT	0.01697066928716051
20170328	chrV	1	b	31	zinc	water	ECA481	C	11	median.norm.EXT	-0.10747140523789955
20170328	chrV	1	b	31	zinc	water	CB4856	C	2	median.norm.EXT	-0.04525738628690257
20170328	chrV	1	b	31	zinc	water	ECA411	C	5	median.norm.EXT	-0.06792759748170396
20170328	chrV	1	b	31	zinc	water	ECA437	C	8	median.norm.EXT	-0.0839609310145435
20170328	chrV	1	b	31	zinc	water	N2	D	1	median.norm.EXT	-0.040142101510600714
20170328	chrV	1	b	31	zinc	water	ECA481	D	11	median.norm.EXT	-0.01610722741976245
20170328	chrV	1	b	31	zinc	water	CB4856	D	2	median.norm.EXT	-0.09931144034095651
20170328	chrV	1	b	31	zinc	water	ECA411	D	5	median.norm.EXT	-0.0830947964142319
20170328	chrV	1	b	31	zinc	water	ECA437	D	8	median.norm.EXT	-0.07297387828910873
20170328	chrV	1	b	31	zinc	water	N2	E	1	median.norm.EXT	0.060398409173362255
20170328	chrV	1	b	31	zinc	water	CB4856	E	2	median.norm.EXT	-0.01948378660025929
20170328	chrV	1	b	31	zinc	water	ECA437	E	8	median.norm.EXT	-0.12148251251202868
20170328	chrV	1	b	31	zinc	water	N2	F	1	median.norm.EXT	-0.01580485683437316
20170328	chrV	1	b	31	zinc	water	ECA481	F	11	median.norm.EXT	-0.06920892403154366
20170328	chrV	1	b	31	zinc	water	CB4856	F	2	median.norm.EXT	-0.06994176602447366
20170328	chrV	1	b	31	zinc	water	ECA437	F	8	median.norm.EXT	-0.11402830005781617
20170328	chrV	1	b	31	zinc	water	N2	G	1	median.norm.EXT	0.028091927203968137
20170328	chrV	1	b	31	zinc	water	ECA481	G	11	median.norm.EXT	-0.06441132283214346
20170328	chrV	1	b	31	zinc	water	CB4856	G	2	median.norm.EXT	-0.014310182925906021
20170328	chrV	1	b	31	zinc	water	ECA411	G	5	median.norm.EXT	-0.08030806196257823
20170328	chrV	1	b	31	zinc	water	ECA437	G	8	median.norm.EXT	-0.049058061962578225
20170328	chrV	1	b	36	zinc	water	N2	A	1	median.norm.EXT	0.14509299365970763
20170328	chrV	1	b	36	zinc	water	ECA481	A	11	median.norm.EXT	-0.05112174120786128
20170328	chrV	1	b	36	zinc	water	CB4856	A	2	median.norm.EXT	0.029066938037421775
20170328	chrV	1	b	36	zinc	water	ECA411	A	5	median.norm.EXT	-0.07635474870956616
20170328	chrV	1	b	36	zinc	water	ECA437	A	8	median.norm.EXT	-0.03861261997362786
20170328	chrV	1	b	36	zinc	water	N2	B	1	median.norm.EXT	0.17156253662897103
20170328	chrV	1	b	36	zinc	water	ECA481	B	11	median.norm.EXT	0.002178049148533036
20170328	chrV	1	b	36	zinc	water	CB4856	B	2	median.norm.EXT	0.07906693803742182
20170328	chrV	1	b	36	zinc	water	ECA411	B	5	median.norm.EXT	-0.07221511324462959
20170328	chrV	1	b	36	zinc	water	ECA437	B	8	median.norm.EXT	0.01873635952502517
20170328	chrV	1	b	36	zinc	water	N2	C	1	median.norm.EXT	0.27136683672029926
20170328	chrV	1	b	36	zinc	water	ECA481	C	11	median.norm.EXT	-0.07359625932999236
20170328	chrV	1	b	36	zinc	water	CB4856	C	2	median.norm.EXT	0.011136812790223384
20170328	chrV	1	b	36	zinc	water	ECA411	C	5	median.norm.EXT	-0.07358650607943718
20170328	chrV	1	b	36	zinc	water	ECA437	C	8	median.norm.EXT	-0.10729669832621469
20170328	chrV	1	b	36	zinc	water	N2	D	1	median.norm.EXT	0.2162875043563488
20170328	chrV	1	b	36	zinc	water	ECA481	D	11	median.norm.EXT	-0.10811254914206536
20170328	chrV	1	b	36	zinc	water	CB4856	D	2	median.norm.EXT	-0.04446247372728407
20170328	chrV	1	b	36	zinc	water	ECA411	D	5	median.norm.EXT	-0.005143588278367693
20170328	chrV	1	b	36	zinc	water	ECA437	D	8	median.norm.EXT	-0.10251200933099924
20170328	chrV	1	b	36	zinc	water	N2	E	1	median.norm.EXT	0.2715469803785324
20170328	chrV	1	b	36	zinc	water	ECA481	E	11	median.norm.EXT	-0.04832276784493117
20170328	chrV	1	b	36	zinc	water	CB4856	E	2	median.norm.EXT	-0.014618757282856885
20170328	chrV	1	b	36	zinc	water	ECA411	E	5	median.norm.EXT	0.016061157690600902
20170328	chrV	1	b	36	zinc	water	ECA437	E	8	median.norm.EXT	-0.015351545867043457
20170328	chrV	1	b	36	zinc	water	N2	F	1	median.norm.EXT	0.23804698238331978
20170328	chrV	1	b	36	zinc	water	ECA481	F	11	median.norm.EXT	-0.052305610982186
20170328	chrV	1	b	36	zinc	water	CB4856	F	2	median.norm.EXT	0.003814412784896694
20170328	chrV	1	b	36	zinc	water	ECA411	F	5	median.norm.EXT	-0.053670656579903664
20170328	chrV	1	b	36	zinc	water	ECA437	F	8	median.norm.EXT	-0.0035417576147520596
20170328	chrV	1	b	36	zinc	water	N2	G	1	median.norm.EXT	0.20330936227984608
20170328	chrV	1	b	36	zinc	water	ECA481	G	11	median.norm.EXT	-0.030408868414191215
20170328	chrV	1	b	36	zinc	water	CB4856	G	2	median.norm.EXT	0.0025963498021277526
20170328	chrV	1	b	36	zinc	water	ECA411	G	5	median.norm.EXT	-0.04144588247539871
20170328	chrV	1	b	36	zinc	water	ECA437	G	8	median.norm.EXT	-0.07254996026999527
20170327	chrV	1	a	2	zinc	water	N2	A	1	norm.n	22.36428571428572
20170327	chrV	1	a	2	zinc	water	CB4856	A	2	norm.n	6.030952380952652
20170327	chrV	1	a	2	zinc	water	ECA437	A	5	norm.n	-12.30238095238096
20170327	chrV	1	a	2	zinc	water	CB4856	B	2	norm.n	0.0309523809523764
20170327	chrV	1	a	2	zinc	water	ECA437	B	5	norm.n	-0.4690476190476236
20170327	chrV	1	a	2	zinc	water	CB4856	C	2	norm.n	2.0309523809523764
20170327	chrV	1	a	2	zinc	water	ECA437	C	5	norm.n	4.030952380952376
20170327	chrV	1	a	2	zinc	water	N2	E	1	norm.n	4.530952380952376
20170327	chrV	1	a	2	zinc	water	ECA437	E	5	norm.n	-6.969047619047624
20170327	chrV	1	a	2	zinc	water	N2	G	1	norm.n	-8.969047619047624
20170327	chrV	1	a	2	zinc	water	ECA437	G	5	norm.n	-17.469047619047622
20170327	chrV	1	a	5	water	None	N2	A	1	norm.n	21.39548022598925
20170327	chrV	1	a	5	water	None	CB4856	A	2	norm.n	11.062146892654873
20170327	chrV	1	a	5	water	None	ECA437	A	5	norm.n	-0.6045197740113046
20170327	chrV	1	a	5	water	None	N2	B	1	norm.n	18.062146892655367
20170327	chrV	1	a	5	water	None	CB4856	B	2	norm.n	19.39548022598871
20170327	chrV	1	a	5	water	None	ECA437	B	5	norm.n	-7.937853107344633
20170327	chrV	1	a	5	water	None	N2	C	1	norm.n	2.3954802259886954
20170327	chrV	1	a	5	water	None	CB4856	C	2	norm.n	-1.9378531073446332
20170327	chrV	1	a	5	water	None	ECA437	C	5	norm.n	-5.271186440677962
20170327	chrV	1	a	5	water	None	N2	D	1	norm.n	-11.604519774011305
20170327	chrV	1	a	5	water	None	CB4856	D	2	norm.n	2.3954802259886954
20170327	chrV	1	a	5	water	None	ECA437	D	5	norm.n	-17.604519774011305
20170327	chrV	1	a	5	water	None	N2	E	1	norm.n	5.395480225988695
20170327	chrV	1	a	5	water	None	CB4856	E	2	norm.n	14.728813559322024
20170327	chrV	1	a	5	water	None	ECA437	E	5	norm.n	-15.937853107344633
20170327	chrV	1	a	5	water	None	N2	F	1	norm.n	-23.271186440677962
20170327	chrV	1	a	5	water	None	CB4856	F	2	norm.n	-11.271186440677962
20170327	chrV	1	a	5	water	None	ECA437	F	5	norm.n	-21.604519774011305
20170327	chrV	1	a	5	water	None	N2	G	1	norm.n	-8.937853107344633
20170327	chrV	1	a	5	water	None	CB4856	G	2	norm.n	-22.271186440677962
20170327	chrV	1	a	5	water	None	ECA437	G	5	norm.n	-20.937853107344633
20170327	chrV	1	a	10	water	None	N2	A	1	norm.n	21.728813559322024
20170327	chrV	1	a	10	water	None	CB4856	A	2	norm.n	27.39548022598871
20170327	chrV	1	a	10	water	None	ECA437	A	5	norm.n	-15.937853107344633
20170327	chrV	1	a	10	water	None	N2	B	1	norm.n	21.39548022598925
20170327	chrV	1	a	10	water	None	CB4856	B	2	norm.n	23.728813559322024
20170327	chrV	1	a	10	water	None	ECA437	B	5	norm.n	11.562146892655367
20170327	chrV	1	a	10	water	None	N2	C	1	norm.n	21.728813559322024
20170327	chrV	1	a	10	water	None	CB4856	C	2	norm.n	27.39548022598871
20170327	chrV	1	a	10	water	None	ECA437	C	5	norm.n	-21.271186440677962
20170327	chrV	1	a	10	water	None	N2	D	1	norm.n	18.062146892655367
20170327	chrV	1	a	10	water	None	CB4856	D	2	norm.n	-32.93785310734464
20170327	chrV	1	a	10	water	None	ECA437	D	5	norm.n	5.062146892655367
20170327	chrV	1	a	10	water	None	N2	E	1	norm.n	-8.271186440677962
20170327	chrV	1	a	10	water	None	CB4856	E	2	norm.n	9.728813559322024
20170327	chrV	1	a	10	water	None	ECA437	E	5	norm.n	-21.604519774011305
20170327	chrV	1	a	10	water	None	N2	F	1	norm.n	9.562146892655367
20170327	chrV	1	a	10	water	None	CB4856	F	2	norm.n	-4.604519774011305
20170327	chrV	1	a	10	water	None	ECA437	F	5	norm.n	-27.937853107344633
20170327	chrV	1	a	10	water	None	CB4856	G	2	norm.n	2.3954802259886954
20170327	chrV	1	a	10	water	None	ECA437	G	5	norm.n	-13.271186440677962
20170327	chrV	1	a	13	zinc	water	N2	A	1	norm.n	41.36428571428571
20170327	chrV	1	a	13	zinc	water	CB4856	A	2	norm.n	14.697619047619048
20170327	chrV	1	a	13	zinc	water	ECA437	A	5	norm.n	-4.969047619047624
20170327	chrV	1	a	13	zinc	water	N2	B	1	norm.n	28.69761904761905
20170327	chrV	1	a	13	zinc	water	CB4856	B	2	norm.n	8.364285714285712
20170327	chrV	1	a	13	zinc	water	ECA437	B	5	norm.n	-4.635714285714288
20170327	chrV	1	a	13	zinc	water	N2	C	1	norm.n	17.69761904761905
20170327	chrV	1	a	13	zinc	water	CB4856	C	2	norm.n	2.0309523809523764
20170327	chrV	1	a	13	zinc	water	ECA437	C	5	norm.n	6.030952380952652
20170327	chrV	1	a	13	zinc	water	N2	D	1	norm.n	24.030952380952378
20170327	chrV	1	a	13	zinc	water	CB4856	D	2	norm.n	-8.635714285714288
20170327	chrV	1	a	13	zinc	water	ECA437	D	5	norm.n	-4.635714285714288
20170327	chrV	1	a	13	zinc	water	N2	E	1	norm.n	21.364285714285707
20170327	chrV	1	a	13	zinc	water	CB4856	E	2	norm.n	-20.635714285714286
20170327	chrV	1	a	13	zinc	water	ECA437	E	5	norm.n	0.3642857142857121
20170327	chrV	1	a	13	zinc	water	N2	F	1	norm.n	14.364285714285705
20170327	chrV	1	a	13	zinc	water	CB4856	F	2	norm.n	-5.969047619047624
20170327	chrV	1	a	13	zinc	water	ECA437	F	5	norm.n	1.5309523809523764
20170327	chrV	1	a	13	zinc	water	N2	G	1	norm.n	0.6976190476190407
20170327	chrV	1	a	13	zinc	water	CB4856	G	2	norm.n	-23.969047619047622
20170327	chrV	1	a	13	zinc	water	ECA437	G	5	norm.n	-9.969047619047624
20170327	chrV	1	a	18	water	None	N2	A	1	norm.n	15.39548022598871
20170327	chrV	1	a	18	water	None	CB4856	A	2	norm.n	12.39548022598871
20170327	chrV	1	a	18	water	None	ECA437	A	5	norm.n	-10.271186440677962
20170327	chrV	1	a	18	water	None	N2	B	1	norm.n	1.0621468926553668
20170327	chrV	1	a	18	water	None	CB4856	B	2	norm.n	28.728813559322024
20170327	chrV	1	a	18	water	None	N2	C	1	norm.n	17.062146892655367
20170327	chrV	1	a	18	water	None	CB4856	C	2	norm.n	39.06214689265536
20170327	chrV	1	a	18	water	None	ECA437	C	5	norm.n	20.562146892655367
20170327	chrV	1	a	18	water	None	N2	D	1	norm.n	0.06214689265536677
20170327	chrV	1	a	18	water	None	CB4856	E	2	norm.n	-6.937853107344633
20170327	chrV	1	a	18	water	None	N2	F	1	norm.n	-22.604519774011305
20170327	chrV	1	a	18	water	None	CB4856	F	2	norm.n	0.7288135593220382
20170327	chrV	1	a	18	water	None	N2	G	1	norm.n	24.062146892655367
20170327	chrV	1	a	18	water	None	CB4856	G	2	norm.n	-22.604519774011305
20170327	chrV	1	a	18	water	None	ECA437	G	5	norm.n	-28.937853107344633
20170327	chrV	1	a	21	zinc	water	N2	D	1	norm.n	24.530952380952378
20170327	chrV	1	a	21	zinc	water	N2	G	1	norm.n	23.030952380952378
20170327	chrV	1	a	21	zinc	water	CB4856	G	2	norm.n	-11.969047619047624
20170327	chrV	1	a	26	zinc	water	N2	A	1	norm.n	14.530952380952376
20170327	chrV	1	a	26	zinc	water	CB4856	A	2	norm.n	-0.6357142857142879
20170327	chrV	1	a	26	zinc	water	ECA437	A	5	norm.n	-12.969047619047624
20170327	chrV	1	a	26	zinc	water	N2	B	1	norm.n	-9.635714285714288
20170327	chrV	1	a	26	zinc	water	CB4856	B	2	norm.n	-7.969047619047624
20170327	chrV	1	a	26	zinc	water	ECA437	B	5	norm.n	-18.969047619047622
20170327	chrV	1	a	26	zinc	water	N2	C	1	norm.n	15.030952380952376
20170327	chrV	1	a	26	zinc	water	CB4856	C	2	norm.n	3.0309523809523764
20170327	chrV	1	a	26	zinc	water	N2	D	1	norm.n	34.03095238095238
20170327	chrV	1	a	26	zinc	water	CB4856	D	2	norm.n	-14.969047619047624
20170327	chrV	1	a	26	zinc	water	CB4856	E	2	norm.n	15.030952380952376
20170327	chrV	1	a	30	zinc	water	N2	A	1	norm.n	11.697619047619048
20170327	chrV	1	a	30	zinc	water	CB4856	A	2	norm.n	-10.969047619047624
20170327	chrV	1	a	30	zinc	water	ECA437	A	5	norm.n	-19.635714285714286
20170327	chrV	1	a	30	zinc	water	N2	B	1	norm.n	3.6976190476190407
20170327	chrV	1	a	30	zinc	water	CB4856	B	2	norm.n	-10.635714285714288
20170327	chrV	1	a	30	zinc	water	N2	C	1	norm.n	-2.4690476190476236
20170327	chrV	1	a	30	zinc	water	CB4856	C	2	norm.n	-14.635714285714288
20170327	chrV	1	a	30	zinc	water	ECA437	C	5	norm.n	-23.969047619047622
20170327	chrV	1	a	30	zinc	water	N2	D	1	norm.n	-2.9690476190476236
20170327	chrV	1	a	30	zinc	water	ECA437	D	5	norm.n	-21.635714285714293
20170327	chrV	1	a	30	zinc	water	N2	E	1	norm.n	1.6976190476190407
20170327	chrV	1	a	30	zinc	water	CB4856	E	2	norm.n	-30.30238095238095
20170327	chrV	1	a	30	zinc	water	ECA437	E	5	norm.n	-27.469047619047622
20170327	chrV	1	a	30	zinc	water	N2	F	1	norm.n	-9.969047619047624
20170327	chrV	1	a	30	zinc	water	CB4856	F	2	norm.n	-8.30238095238096
20170327	chrV	1	a	30	zinc	water	ECA437	F	5	norm.n	-22.302380952380958
20170327	chrV	1	a	30	zinc	water	N2	G	1	norm.n	-0.9690476190476236
20170327	chrV	1	a	30	zinc	water	CB4856	G	2	norm.n	-26.302380952380958
20170327	chrV	1	a	30	zinc	water	ECA437	G	5	norm.n	-22.969047619047622
20170328	chrV	1	b	2	water	None	N2	A	1	norm.n	7.498470948012223
20170328	chrV	1	b	2	water	None	ECA481	A	11	norm.n	25.831804281345565
20170328	chrV	1	b	2	water	None	CB4856	A	2	norm.n	-4.834862385321106
20170328	chrV	1	b	2	water	None	ECA411	A	5	norm.n	-7.501529051987763
20170328	chrV	1	b	2	water	None	ECA437	A	8	norm.n	-8.1681957186544345
20170328	chrV	1	b	2	water	None	N2	B	1	norm.n	10.498470948012223
20170328	chrV	1	b	2	water	None	ECA481	B	11	norm.n	9.8318042813455655
20170328	chrV	1	b	2	water	None	CB4856	B	2	norm.n	-2.8348623853211055
20170328	chrV	1	b	2	water	None	ECA411	B	5	norm.n	50.83180428134557
20170328	chrV	1	b	2	water	None	ECA437	B	8	norm.n	-33.8348623853211
20170328	chrV	1	b	2	water	None	N2	C	1	norm.n	3.498470948012223
20170328	chrV	1	b	2	water	None	ECA481	C	11	norm.n	-38.16819571865443
20170328	chrV	1	b	2	water	None	ECA411	C	5	norm.n	37.83180428134557
20170328	chrV	1	b	2	water	None	ECA437	C	8	norm.n	-16.501529051987763
20170328	chrV	1	b	2	water	None	ECA481	D	11	norm.n	15.831804281345565
20170328	chrV	1	b	2	water	None	CB4856	D	2	norm.n	-10.501529051987763
20170328	chrV	1	b	2	water	None	ECA411	D	5	norm.n	41.83180428134557
20170328	chrV	1	b	2	water	None	N2	E	1	norm.n	-22.168195718654435
20170328	chrV	1	b	2	water	None	CB4856	E	2	norm.n	0.8318042813455659
20170328	chrV	1	b	2	water	None	N2	F	1	norm.n	-6.834862385321106
20170328	chrV	1	b	2	water	None	ECA481	F	11	norm.n	34.83180428134557
20170328	chrV	1	b	2	water	None	CB4856	F	2	norm.n	23.331804281345565
20170328	chrV	1	b	2	water	None	ECA411	F	5	norm.n	-0.16819571865443406
20170328	chrV	1	b	2	water	None	ECA437	F	8	norm.n	-25.168195718654435
20170328	chrV	1	b	2	water	None	N2	G	1	norm.n	-21.168195718654435
20170328	chrV	1	b	2	water	None	CB4856	G	2	norm.n	-21.834862385321106
20170328	chrV	1	b	2	water	None	ECA411	G	5	norm.n	11.331804281345565
20170328	chrV	1	b	2	water	None	ECA437	G	8	norm.n	18.831804281345565
20170328	chrV	1	b	6	zinc	water	N2	A	1	norm.n	48.66968325791855
20170328	chrV	1	b	6	zinc	water	ECA481	A	11	norm.n	5.669683257918551
20170328	chrV	1	b	6	zinc	water	CB4856	A	2	norm.n	12.669683257918551
20170328	chrV	1	b	6	zinc	water	ECA411	A	5	norm.n	11.669683257918551
20170328	chrV	1	b	6	zinc	water	ECA437	A	8	norm.n	8.003016591251887
20170328	chrV	1	b	6	zinc	water	CB4856	B	2	norm.n	13.00301659125188
20170328	chrV	1	b	6	zinc	water	ECA411	B	5	norm.n	6.003016591251887
20170328	chrV	1	b	6	zinc	water	ECA437	B	8	norm.n	1.6696832579185514
20170328	chrV	1	b	6	zinc	water	N2	C	1	norm.n	43.00301659125188
20170328	chrV	1	b	6	zinc	water	ECA481	C	11	norm.n	4.669683257918551
20170328	chrV	1	b	6	zinc	water	CB4856	C	2	norm.n	23.003016591251882
20170328	chrV	1	b	6	zinc	water	N2	D	1	norm.n	37.66968325791855
20170328	chrV	1	b	6	zinc	water	ECA411	D	5	norm.n	-3.3303167420814486
20170328	chrV	1	b	6	zinc	water	N2	F	1	norm.n	12.669683257918551
20170328	chrV	1	b	6	zinc	water	CB4856	F	2	norm.n	3.1696832579185514
20170328	chrV	1	b	6	zinc	water	ECA411	F	5	norm.n	10.003016591251887
20170328	chrV	1	b	6	zinc	water	CB4856	G	2	norm.n	1.6696832579185514
20170328	chrV	1	b	9	water	None	N2	A	1	norm.n	-0.8348623853211055
20170328	chrV	1	b	9	water	None	ECA481	A	11	norm.n	-8.1681957186544345
20170328	chrV	1	b	9	water	None	ECA411	A	5	norm.n	2.831804281345566
20170328	chrV	1	b	9	water	None	ECA437	A	8	norm.n	-21.168195718654435
20170328	chrV	1	b	9	water	None	N2	B	1	norm.n	-17.168195718654435
20170328	chrV	1	b	9	water	None	ECA481	B	11	norm.n	19.331804281345565
20170328	chrV	1	b	9	water	None	CB4856	B	2	norm.n	-20.501529051987763
20170328	chrV	1	b	9	water	None	ECA411	B	5	norm.n	-7.1681957186544345
20170328	chrV	1	b	9	water	None	CB4856	C	2	norm.n	-0.16819571865443406
20170328	chrV	1	b	9	water	None	ECA411	C	5	norm.n	33.16513761467891
20170328	chrV	1	b	9	water	None	N2	D	1	norm.n	16.16513761467891
20170328	chrV	1	b	9	water	None	ECA481	D	11	norm.n	51.83180428134557
20170328	chrV	1	b	9	water	None	CB4856	D	2	norm.n	-14.168195718654435
20170328	chrV	1	b	9	water	None	ECA411	D	5	norm.n	14.165137614678908
20170328	chrV	1	b	9	water	None	ECA481	E	11	norm.n	-10.168195718654435
20170328	chrV	1	b	9	water	None	ECA411	E	5	norm.n	32.83180428134557
20170328	chrV	1	b	9	water	None	ECA437	E	8	norm.n	15.831804281345565
20170328	chrV	1	b	9	water	None	N2	F	1	norm.n	-36.16819571865443
20170328	chrV	1	b	9	water	None	ECA481	F	11	norm.n	15.831804281345565
20170328	chrV	1	b	9	water	None	CB4856	F	2	norm.n	6.3318042813455655
20170328	chrV	1	b	9	water	None	ECA411	F	5	norm.n	-13.168195718654435
20170328	chrV	1	b	9	water	None	N2	G	1	norm.n	-7.1681957186544345
20170328	chrV	1	b	9	water	None	ECA481	G	11	norm.n	0.8318042813455659
20170328	chrV	1	b	9	water	None	CB4856	G	2	norm.n	-12.834862385321106
20170328	chrV	1	b	9	water	None	ECA411	G	5	norm.n	29.831804281345565
20170328	chrV	1	b	12	zinc	water	N2	A	1	norm.n	-14.830316742081449
20170328	chrV	1	b	12	zinc	water	CB4856	A	2	norm.n	12.003016591251887
20170328	chrV	1	b	12	zinc	water	ECA411	A	5	norm.n	-0.6636500754147842
20170328	chrV	1	b	12	zinc	water	ECA437	A	8	norm.n	3.3363499245852157
20170328	chrV	1	b	12	zinc	water	N2	B	1	norm.n	41.33634992458522
20170328	chrV	1	b	12	zinc	water	ECA481	B	11	norm.n	-3.3303167420814486
20170328	chrV	1	b	12	zinc	water	ECA437	B	8	norm.n	8.669683257918551
20170328	chrV	1	b	12	zinc	water	ECA481	C	11	norm.n	8.669683257918551
20170328	chrV	1	b	12	zinc	water	CB4856	C	2	norm.n	5.336349924585216
20170328	chrV	1	b	12	zinc	water	ECA411	C	5	norm.n	0.0030165912518872184
20170328	chrV	1	b	12	zinc	water	ECA437	C	8	norm.n	-7.996983408748113
20170328	chrV	1	b	12	zinc	water	N2	D	1	norm.n	27.669683257918553
20170328	chrV	1	b	12	zinc	water	ECA481	D	11	norm.n	-10.663650075414784
20170328	chrV	1	b	12	zinc	water	CB4856	D	2	norm.n	-9.663650075414784
20170328	chrV	1	b	12	zinc	water	ECA411	D	5	norm.n	6.003016591251887
20170328	chrV	1	b	12	zinc	water	ECA437	D	8	norm.n	4.336349924585216
20170328	chrV	1	b	12	zinc	water	N2	E	1	norm.n	-2.3303167420814486
20170328	chrV	1	b	12	zinc	water	ECA481	E	11	norm.n	-7.663650075414784
20170328	chrV	1	b	12	zinc	water	CB4856	E	2	norm.n	-8.996983408748113
20170328	chrV	1	b	12	zinc	water	ECA437	E	8	norm.n	6.169683257918551
20170328	chrV	1	b	12	zinc	water	N2	F	1	norm.n	8.003016591251887
20170328	chrV	1	b	12	zinc	water	ECA481	F	11	norm.n	-3.3303167420814486
20170328	chrV	1	b	12	zinc	water	CB4856	F	2	norm.n	-2.3303167420814486
20170328	chrV	1	b	12	zinc	water	ECA411	F	5	norm.n	-4.663650075414784
20170328	chrV	1	b	12	zinc	water	ECA437	F	8	norm.n	-0.33031674208144846
20170328	chrV	1	b	12	zinc	water	N2	G	1	norm.n	17.003016591251882
20170328	chrV	1	b	12	zinc	water	ECA481	G	11	norm.n	-4.996983408748113
20170328	chrV	1	b	12	zinc	water	CB4856	G	2	norm.n	-2.996983408748113
20170328	chrV	1	b	12	zinc	water	ECA411	G	5	norm.n	-20.996983408748115
20170328	chrV	1	b	15	water	None	N2	A	1	norm.n	-1.8348623853211055
20170328	chrV	1	b	15	water	None	ECA481	A	11	norm.n	-45.50152905198776
20170328	chrV	1	b	15	water	None	CB4856	A	2	norm.n	6.498470948012223
20170328	chrV	1	b	15	water	None	ECA411	A	5	norm.n	-3.8348623853211055
20170328	chrV	1	b	15	water	None	ECA437	A	8	norm.n	-13.168195718654435
20170328	chrV	1	b	15	water	None	N2	B	1	norm.n	16.831804281345565
20170328	chrV	1	b	15	water	None	ECA481	B	11	norm.n	5.8318042813455655
20170328	chrV	1	b	15	water	None	CB4856	B	2	norm.n	1.831804281345566
20170328	chrV	1	b	15	water	None	ECA411	B	5	norm.n	3.1651376146789088
20170328	chrV	1	b	15	water	None	ECA481	C	11	norm.n	49.83180428134557
20170328	chrV	1	b	15	water	None	CB4856	C	2	norm.n	10.498470948012223
20170328	chrV	1	b	15	water	None	ECA411	C	5	norm.n	-31.168195718654435
20170328	chrV	1	b	15	water	None	N2	D	1	norm.n	11.831804281345565
20170328	chrV	1	b	15	water	None	CB4856	D	2	norm.n	10.831804281345565
20170328	chrV	1	b	15	water	None	N2	E	1	norm.n	8.3318042813455655
20170328	chrV	1	b	15	water	None	ECA481	E	11	norm.n	-14.168195718654435
20170328	chrV	1	b	15	water	None	N2	F	1	norm.n	-8.834862385321106
20170328	chrV	1	b	15	water	None	ECA411	F	5	norm.n	-21.668195718654435
20170328	chrV	1	b	15	water	None	ECA481	G	11	norm.n	33.83180428134557
20170328	chrV	1	b	15	water	None	ECA411	G	5	norm.n	-21.501529051987763
20170328	chrV	1	b	18	zinc	water	N2	A	1	norm.n	17.669683257918553
20170328	chrV	1	b	18	zinc	water	ECA481	A	11	norm.n	-16.330316742081447
20170328	chrV	1	b	18	zinc	water	CB4856	A	2	norm.n	-4.996983408748113
20170328	chrV	1	b	18	zinc	water	ECA411	A	5	norm.n	2.3363499245852157
20170328	chrV	1	b	18	zinc	water	ECA437	A	8	norm.n	-9.830316742081449
20170328	chrV	1	b	18	zinc	water	N2	B	1	norm.n	23.169683257918553
20170328	chrV	1	b	18	zinc	water	ECA481	B	11	norm.n	-1.9969834087481129
20170328	chrV	1	b	18	zinc	water	CB4856	B	2	norm.n	-9.663650075414784
20170328	chrV	1	b	18	zinc	water	ECA411	B	5	norm.n	10.669683257918551
20170328	chrV	1	b	18	zinc	water	ECA437	B	8	norm.n	-3.6636500754147843
20170328	chrV	1	b	18	zinc	water	N2	C	1	norm.n	3.6696832579185514
20170328	chrV	1	b	18	zinc	water	ECA481	C	11	norm.n	2.6696832579185514
20170328	chrV	1	b	18	zinc	water	ECA411	C	5	norm.n	-14.996983408748113
20170328	chrV	1	b	18	zinc	water	ECA437	C	8	norm.n	2.6696832579185514
20170328	chrV	1	b	18	zinc	water	N2	D	1	norm.n	11.169683257918551
20170328	chrV	1	b	18	zinc	water	ECA481	D	11	norm.n	-10.663650075414784
20170328	chrV	1	b	18	zinc	water	CB4856	D	2	norm.n	10.669683257918551
20170328	chrV	1	b	18	zinc	water	ECA411	D	5	norm.n	4.169683257918551
20170328	chrV	1	b	18	zinc	water	ECA437	D	8	norm.n	-6.330316742081449
20170328	chrV	1	b	18	zinc	water	N2	E	1	norm.n	15.00301659125188
20170328	chrV	1	b	18	zinc	water	CB4856	E	2	norm.n	-22.66365007541478
20170328	chrV	1	b	18	zinc	water	ECA411	E	5	norm.n	-18.99698340874811
20170328	chrV	1	b	18	zinc	water	ECA437	E	8	norm.n	-14.830316742081449
20170328	chrV	1	b	18	zinc	water	ECA481	F	11	norm.n	-13.996983408748113
20170328	chrV	1	b	18	zinc	water	ECA411	F	5	norm.n	-7.663650075414784
20170328	chrV	1	b	18	zinc	water	ECA437	F	8	norm.n	-18.330316742081447
20170328	chrV	1	b	18	zinc	water	N2	G	1	norm.n	-11.330316742081449
20170328	chrV	1	b	18	zinc	water	ECA481	G	11	norm.n	-10.830316742081449
20170328	chrV	1	b	18	zinc	water	CB4856	G	2	norm.n	-17.330316742081447
20170328	chrV	1	b	18	zinc	water	ECA411	G	5	norm.n	3.6696832579185514
20170328	chrV	1	b	18	zinc	water	ECA437	G	8	norm.n	-12.330316742081449
20170328	chrV	1	b	23	water	None	N2	A	1	norm.n	14.165137614678908
20170328	chrV	1	b	23	water	None	ECA481	A	11	norm.n	5.8318042813455655
20170328	chrV	1	b	23	water	None	CB4856	A	2	norm.n	-34.50152905198776
20170328	chrV	1	b	23	water	None	ECA411	A	5	norm.n	-1.5015290519877627
20170328	chrV	1	b	23	water	None	ECA437	A	8	norm.n	2.4984709480122373
20170328	chrV	1	b	23	water	None	N2	B	1	norm.n	-5.1681957186544345
20170328	chrV	1	b	23	water	None	ECA481	B	11	norm.n	-16.501529051987763
20170328	chrV	1	b	23	water	None	ECA411	B	5	norm.n	4.498470948012223
20170328	chrV	1	b	23	water	None	ECA437	B	8	norm.n	-19.834862385321106
20170328	chrV	1	b	23	water	None	N2	C	1	norm.n	-8.501529051987763
20170328	chrV	1	b	23	water	None	ECA481	C	11	norm.n	0.16513761467889454
20170328	chrV	1	b	23	water	None	CB4856	C	2	norm.n	-9.834862385321106
20170328	chrV	1	b	23	water	None	ECA411	C	5	norm.n	-0.16819571865443406
20170328	chrV	1	b	23	water	None	ECA437	C	8	norm.n	-31.168195718654435
20170328	chrV	1	b	23	water	None	N2	D	1	norm.n	-27.834862385321106
20170328	chrV	1	b	23	water	None	ECA481	D	11	norm.n	-21.834862385321106
20170328	chrV	1	b	23	water	None	CB4856	D	2	norm.n	1.831804281345566
20170328	chrV	1	b	23	water	None	ECA411	D	5	norm.n	-21.834862385321106
20170328	chrV	1	b	23	water	None	ECA437	D	8	norm.n	14.165137614678908
20170328	chrV	1	b	23	water	None	ECA481	E	11	norm.n	-16.168195718654435
20170328	chrV	1	b	23	water	None	CB4856	E	2	norm.n	-3.8348623853211055
20170328	chrV	1	b	23	water	None	ECA437	E	8	norm.n	-7.501529051987763
20170328	chrV	1	b	23	water	None	N2	F	1	norm.n	-6.501529051987763
20170328	chrV	1	b	23	water	None	ECA481	F	11	norm.n	-27.168195718654435
20170328	chrV	1	b	23	water	None	CB4856	F	2	norm.n	-4.1681957186544345
20170328	chrV	1	b	23	water	None	ECA411	F	5	norm.n	7.498470948012223
20170328	chrV	1	b	23	water	None	ECA437	F	8	norm.n	-22.168195718654435
20170328	chrV	1	b	23	water	None	N2	G	1	norm.n	-8.1681957186544345
20170328	chrV	1	b	23	water	None	ECA481	G	11	norm.n	-15.834862385321106
20170328	chrV	1	b	23	water	None	CB4856	G	2	norm.n	-33.16819571865443
20170328	chrV	1	b	23	water	None	ECA411	G	5	norm.n	-21.501529051987763
20170328	chrV	1	b	23	water	None	ECA437	G	8	norm.n	-29.168195718654435
20170328	chrV	1	b	25	zinc	water	N2	A	1	norm.n	-0.33031674208144846
20170328	chrV	1	b	25	zinc	water	ECA481	A	11	norm.n	-2.6636500754147843
20170328	chrV	1	b	25	zinc	water	CB4856	A	2	norm.n	-23.330316742081447
20170328	chrV	1	b	25	zinc	water	ECA411	A	5	norm.n	-13.330316742081449
20170328	chrV	1	b	25	zinc	water	ECA437	A	8	norm.n	-14.330316742081449
20170328	chrV	1	b	25	zinc	water	N2	B	1	norm.n	19.003016591251882
20170328	chrV	1	b	25	zinc	water	ECA481	B	11	norm.n	5.169683257918551
20170328	chrV	1	b	25	zinc	water	CB4856	B	2	norm.n	-9.330316742081449
20170328	chrV	1	b	25	zinc	water	ECA411	B	5	norm.n	5.336349924585216
20170328	chrV	1	b	25	zinc	water	ECA437	B	8	norm.n	-3.996983408748113
20170328	chrV	1	b	25	zinc	water	N2	C	1	norm.n	2.003016591251887
20170328	chrV	1	b	25	zinc	water	ECA481	C	11	norm.n	10.003016591251887
20170328	chrV	1	b	25	zinc	water	CB4856	C	2	norm.n	-13.996983408748113
20170328	chrV	1	b	25	zinc	water	ECA411	C	5	norm.n	3.3363499245852157
20170328	chrV	1	b	25	zinc	water	ECA437	C	8	norm.n	2.003016591251887
20170328	chrV	1	b	25	zinc	water	N2	D	1	norm.n	12.003016591251887
20170328	chrV	1	b	25	zinc	water	ECA481	D	11	norm.n	14.669683257918551
20170328	chrV	1	b	25	zinc	water	CB4856	D	2	norm.n	6.003016591251887
20170328	chrV	1	b	25	zinc	water	ECA411	D	5	norm.n	-1.3303167420814486
20170328	chrV	1	b	25	zinc	water	ECA437	D	8	norm.n	-2.996983408748113
20170328	chrV	1	b	25	zinc	water	N2	E	1	norm.n	-14.996983408748113
20170328	chrV	1	b	25	zinc	water	ECA481	E	11	norm.n	-2.996983408748113
20170328	chrV	1	b	25	zinc	water	CB4856	E	2	norm.n	-10.330316742081449
20170328	chrV	1	b	25	zinc	water	ECA411	E	5	norm.n	-5.996983408748113
20170328	chrV	1	b	25	zinc	water	ECA437	E	8	norm.n	-7.996983408748113
20170328	chrV	1	b	25	zinc	water	N2	F	1	norm.n	6.669683257918551
20170328	chrV	1	b	25	zinc	water	ECA481	F	11	norm.n	-4.330316742081449
20170328	chrV	1	b	25	zinc	water	CB4856	F	2	norm.n	-4.996983408748113
20170328	chrV	1	b	25	zinc	water	ECA411	F	5	norm.n	-15.663650075414784
20170328	chrV	1	b	25	zinc	water	ECA437	F	8	norm.n	-2.996983408748113
20170328	chrV	1	b	25	zinc	water	N2	G	1	norm.n	2.6696832579185514
20170328	chrV	1	b	25	zinc	water	ECA481	G	11	norm.n	-19.996983408748115
20170328	chrV	1	b	25	zinc	water	CB4856	G	2	norm.n	-0.6636500754147842
20170328	chrV	1	b	25	zinc	water	ECA437	G	8	norm.n	-15.996983408748113
20170328	chrV	1	b	29	zinc	water	CB4856	A	2	norm.n	-7.663650075414784
20170328	chrV	1	b	29	zinc	water	ECA411	A	5	norm.n	-1.6636500754147843
20170328	chrV	1	b	29	zinc	water	ECA437	A	8	norm.n	-12.330316742081449
20170328	chrV	1	b	29	zinc	water	N2	B	1	norm.n	21.336349924585225
20170328	chrV	1	b	29	zinc	water	ECA481	B	11	norm.n	0.0030165912518872184
20170328	chrV	1	b	29	zinc	water	CB4856	B	2	norm.n	-6.996983408748113
20170328	chrV	1	b	29	zinc	water	ECA411	B	5	norm.n	-9.330316742081449
20170328	chrV	1	b	29	zinc	water	N2	C	1	norm.n	14.669683257918551
20170328	chrV	1	b	29	zinc	water	ECA481	C	11	norm.n	5.003016591251887
20170328	chrV	1	b	29	zinc	water	CB4856	C	2	norm.n	-14.330316742081449
20170328	chrV	1	b	29	zinc	water	ECA411	C	5	norm.n	-2.3303167420814486
20170328	chrV	1	b	29	zinc	water	ECA437	C	8	norm.n	-8.663650075414784
20170328	chrV	1	b	29	zinc	water	N2	D	1	norm.n	18.336349924585225
20170328	chrV	1	b	29	zinc	water	ECA481	D	11	norm.n	10.669683257918551
20170328	chrV	1	b	29	zinc	water	CB4856	D	2	norm.n	-11.996983408748113
20170328	chrV	1	b	29	zinc	water	ECA411	D	5	norm.n	0.33634992458521584
20170328	chrV	1	b	29	zinc	water	ECA437	D	8	norm.n	-16.330316742081447
20170328	chrV	1	b	29	zinc	water	N2	E	1	norm.n	15.00301659125188
20170328	chrV	1	b	29	zinc	water	ECA481	E	11	norm.n	-16.99698340874811
20170328	chrV	1	b	29	zinc	water	CB4856	E	2	norm.n	-8.663650075414784
20170328	chrV	1	b	29	zinc	water	ECA411	E	5	norm.n	-1.6636500754147843
20170328	chrV	1	b	29	zinc	water	ECA437	E	8	norm.n	-3.3303167420814486
20170328	chrV	1	b	29	zinc	water	N2	F	1	norm.n	3.003016591251887
20170328	chrV	1	b	29	zinc	water	ECA481	F	11	norm.n	-10.830316742081449
20170328	chrV	1	b	29	zinc	water	CB4856	F	2	norm.n	-2.3303167420814486
20170328	chrV	1	b	29	zinc	water	ECA411	F	5	norm.n	-22.66365007541478
20170328	chrV	1	b	29	zinc	water	ECA437	F	8	norm.n	-14.996983408748113
20170328	chrV	1	b	29	zinc	water	ECA481	G	11	norm.n	2.1696832579185514
20170328	chrV	1	b	29	zinc	water	CB4856	G	2	norm.n	-15.330316742081449
20170328	chrV	1	b	31	zinc	water	N2	A	1	norm.n	18.669683257918553
20170328	chrV	1	b	31	zinc	water	ECA481	A	11	norm.n	0.0030165912518872184
20170328	chrV	1	b	31	zinc	water	CB4856	A	2	norm.n	-14.663650075414784
20170328	chrV	1	b	31	zinc	water	ECA411	A	5	norm.n	-8.330316742081449
20170328	chrV	1	b	31	zinc	water	ECA437	A	8	norm.n	-16.663650075414782
20170328	chrV	1	b	31	zinc	water	N2	B	1	norm.n	20.336349924585225
20170328	chrV	1	b	31	zinc	water	ECA481	B	11	norm.n	-3.3303167420814486
20170328	chrV	1	b	31	zinc	water	CB4856	B	2	norm.n	0.0030165912518872184
20170328	chrV	1	b	31	zinc	water	ECA411	B	5	norm.n	-1.3303167420814486
20170328	chrV	1	b	31	zinc	water	ECA437	B	8	norm.n	-5.663650075414784
20170328	chrV	1	b	31	zinc	water	N2	C	1	norm.n	-8.663650075414784
20170328	chrV	1	b	31	zinc	water	ECA481	C	11	norm.n	-9.330316742081449
20170328	chrV	1	b	31	zinc	water	CB4856	C	2	norm.n	-4.996983408748113
20170328	chrV	1	b	31	zinc	water	ECA411	C	5	norm.n	-20.330316742081447
20170328	chrV	1	b	31	zinc	water	ECA437	C	8	norm.n	-11.330316742081449
20170328	chrV	1	b	31	zinc	water	N2	D	1	norm.n	5.669683257918551
20170328	chrV	1	b	31	zinc	water	ECA481	D	11	norm.n	2.003016591251887
20170328	chrV	1	b	31	zinc	water	CB4856	D	2	norm.n	9.003016591251887
20170328	chrV	1	b	31	zinc	water	ECA411	D	5	norm.n	-11.996983408748113
20170328	chrV	1	b	31	zinc	water	ECA437	D	8	norm.n	-9.663650075414784
20170328	chrV	1	b	31	zinc	water	N2	E	1	norm.n	-0.6636500754147842
20170328	chrV	1	b	31	zinc	water	CB4856	E	2	norm.n	-9.330316742081449
20170328	chrV	1	b	31	zinc	water	ECA411	E	5	norm.n	-17.663650075414782
20170328	chrV	1	b	31	zinc	water	ECA437	E	8	norm.n	-11.996983408748113
20170328	chrV	1	b	31	zinc	water	N2	F	1	norm.n	1.0030165912518871
20170328	chrV	1	b	31	zinc	water	ECA481	F	11	norm.n	-11.663650075414784
20170328	chrV	1	b	31	zinc	water	CB4856	F	2	norm.n	-13.330316742081449
20170328	chrV	1	b	31	zinc	water	ECA437	F	8	norm.n	-25.996983408748115
20170328	chrV	1	b	31	zinc	water	N2	G	1	norm.n	-9.330316742081449
20170328	chrV	1	b	31	zinc	water	ECA481	G	11	norm.n	-7.663650075414784
20170328	chrV	1	b	31	zinc	water	CB4856	G	2	norm.n	-17.99698340874811
20170328	chrV	1	b	31	zinc	water	ECA411	G	5	norm.n	-19.66365007541478
20170328	chrV	1	b	31	zinc	water	ECA437	G	8	norm.n	-21.996983408748115
20170328	chrV	1	b	36	zinc	water	N2	A	1	norm.n	8.669683257918551
20170328	chrV	1	b	36	zinc	water	ECA481	A	11	norm.n	4.336349924585216
20170328	chrV	1	b	36	zinc	water	ECA411	A	5	norm.n	-8.330316742081449
20170328	chrV	1	b	36	zinc	water	ECA437	A	8	norm.n	-5.663650075414784
20170328	chrV	1	b	36	zinc	water	N2	B	1	norm.n	24.003016591251882
20170328	chrV	1	b	36	zinc	water	ECA481	B	11	norm.n	9.336349924585216
20170328	chrV	1	b	36	zinc	water	CB4856	B	2	norm.n	-11.663650075414784
20170328	chrV	1	b	36	zinc	water	ECA411	B	5	norm.n	-7.996983408748113
20170328	chrV	1	b	36	zinc	water	ECA437	B	8	norm.n	4.336349924585216
20170328	chrV	1	b	36	zinc	water	N2	C	1	norm.n	20.669683257918553
20170328	chrV	1	b	36	zinc	water	ECA481	C	11	norm.n	0.0030165912518872184
20170328	chrV	1	b	36	zinc	water	CB4856	C	2	norm.n	0.0030165912518872184
20170328	chrV	1	b	36	zinc	water	ECA411	C	5	norm.n	-7.996983408748113
20170328	chrV	1	b	36	zinc	water	ECA437	C	8	norm.n	-1.6636500754147843
20170328	chrV	1	b	36	zinc	water	N2	D	1	norm.n	13.336349924585223
20170328	chrV	1	b	36	zinc	water	ECA481	D	11	norm.n	-7.663650075414784
20170328	chrV	1	b	36	zinc	water	CB4856	D	2	norm.n	-19.66365007541478
20170328	chrV	1	b	36	zinc	water	ECA411	D	5	norm.n	-6.330316742081449
20170328	chrV	1	b	36	zinc	water	ECA437	D	8	norm.n	-7.663650075414784
20170328	chrV	1	b	36	zinc	water	N2	E	1	norm.n	30.669683257918553
20170328	chrV	1	b	36	zinc	water	ECA481	E	11	norm.n	13.336349924585223
20170328	chrV	1	b	36	zinc	water	CB4856	E	2	norm.n	0.6696832579185515
20170328	chrV	1	b	36	zinc	water	ECA411	E	5	norm.n	-6.330316742081449
20170328	chrV	1	b	36	zinc	water	ECA437	E	8	norm.n	-23.330316742081447
20170328	chrV	1	b	36	zinc	water	N2	F	1	norm.n	12.669683257918551
20170328	chrV	1	b	36	zinc	water	ECA481	F	11	norm.n	-9.996983408748113
20170328	chrV	1	b	36	zinc	water	CB4856	F	2	norm.n	20.669683257918553
20170328	chrV	1	b	36	zinc	water	ECA411	F	5	norm.n	-13.996983408748113
20170328	chrV	1	b	36	zinc	water	ECA437	F	8	norm.n	-8.996983408748113
20170328	chrV	1	b	36	zinc	water	N2	G	1	norm.n	27.003016591251882
20170328	chrV	1	b	36	zinc	water	ECA481	G	11	norm.n	-16.663650075414782
20170328	chrV	1	b	36	zinc	water	CB4856	G	2	norm.n	-20.996983408748115
20170328	chrV	1	b	36	zinc	water	ECA411	G	5	norm.n	-13.663650075414784
20170328	chrV	1	b	36	zinc	water	ECA437	G	8	norm.n	-2.6636500754147843
