# Supplementary material for: Natural variation in the sequestosome-related gene, sqst-5, underlies zinc homeostasis in Caenorhabditis elegans
Source: PLoS Genet. 2020 Nov 11;16(11):e1008986. doi: 10.1371/journal.pgen.1008986 (PMC7682890; doi:10.1371/journal.pgen.1008986)
Supplement: S12 File — Raw pruned phenotypes for the parental dose response with the modified HTA. (CSV) [file pgen.1008986.s026.csv]

	date	experiment	round	assay	plate	condition	control	strain	row	col	trait	phenotype
1	20190308	dose_modifiedHTA	3	NA	3	zinc-0	None	N2	A	1	median.TOF	193.5
2	20190308	dose_modifiedHTA	3	NA	3	zinc-250	zinc-0	ECA486	A	10	median.TOF	188
3	20190308	dose_modifiedHTA	3	NA	3	zinc-500	zinc-0	ECA486	A	11	median.TOF	154
4	20190308	dose_modifiedHTA	3	NA	3	zinc-750	zinc-0	ECA486	A	12	median.TOF	130
5	20190308	dose_modifiedHTA	3	NA	3	zinc-250	zinc-0	N2	A	2	median.TOF	151
6	20190308	dose_modifiedHTA	3	NA	3	zinc-500	zinc-0	N2	A	3	median.TOF	139
7	20190308	dose_modifiedHTA	3	NA	3	zinc-750	zinc-0	N2	A	4	median.TOF	138.5
8	20190308	dose_modifiedHTA	3	NA	3	zinc-0	None	ECA411	A	5	median.TOF	211.5
9	20190308	dose_modifiedHTA	3	NA	3	zinc-250	zinc-0	ECA411	A	6	median.TOF	163.5
10	20190308	dose_modifiedHTA	3	NA	3	zinc-500	zinc-0	ECA411	A	7	median.TOF	129
11	20190308	dose_modifiedHTA	3	NA	3	zinc-750	zinc-0	ECA411	A	8	median.TOF	120
12	20190308	dose_modifiedHTA	3	NA	3	zinc-0	None	ECA486	A	9	median.TOF	243.5
13	20190308	dose_modifiedHTA	3	NA	3	zinc-0	None	N2	B	1	median.TOF	219
14	20190308	dose_modifiedHTA	3	NA	3	zinc-250	zinc-0	ECA486	B	10	median.TOF	162
15	20190308	dose_modifiedHTA	3	NA	3	zinc-500	zinc-0	ECA486	B	11	median.TOF	143.5
16	20190308	dose_modifiedHTA	3	NA	3	zinc-750	zinc-0	ECA486	B	12	median.TOF	123.5
17	20190308	dose_modifiedHTA	3	NA	3	zinc-250	zinc-0	N2	B	2	median.TOF	157.5
18	20190308	dose_modifiedHTA	3	NA	3	zinc-500	zinc-0	N2	B	3	median.TOF	178
19	20190308	dose_modifiedHTA	3	NA	3	zinc-750	zinc-0	N2	B	4	median.TOF	123
20	20190308	dose_modifiedHTA	3	NA	3	zinc-0	None	ECA411	B	5	median.TOF	207.5
21	20190308	dose_modifiedHTA	3	NA	3	zinc-250	zinc-0	ECA411	B	6	median.TOF	142
22	20190308	dose_modifiedHTA	3	NA	3	zinc-500	zinc-0	ECA411	B	7	median.TOF	109.5
23	20190308	dose_modifiedHTA	3	NA	3	zinc-750	zinc-0	ECA411	B	8	median.TOF	116
24	20190308	dose_modifiedHTA	3	NA	3	zinc-0	None	ECA486	B	9	median.TOF	264
25	20190308	dose_modifiedHTA	3	NA	3	zinc-0	None	N2	C	1	median.TOF	261
26	20190308	dose_modifiedHTA	3	NA	3	zinc-250	zinc-0	ECA486	C	10	median.TOF	177
27	20190308	dose_modifiedHTA	3	NA	3	zinc-500	zinc-0	ECA486	C	11	median.TOF	146
28	20190308	dose_modifiedHTA	3	NA	3	zinc-250	zinc-0	N2	C	2	median.TOF	151
29	20190308	dose_modifiedHTA	3	NA	3	zinc-500	zinc-0	N2	C	3	median.TOF	143
30	20190308	dose_modifiedHTA	3	NA	3	zinc-750	zinc-0	N2	C	4	median.TOF	111
31	20190308	dose_modifiedHTA	3	NA	3	zinc-0	None	ECA411	C	5	median.TOF	231
32	20190308	dose_modifiedHTA	3	NA	3	zinc-250	zinc-0	ECA411	C	6	median.TOF	181
33	20190308	dose_modifiedHTA	3	NA	3	zinc-500	zinc-0	ECA411	C	7	median.TOF	115
34	20190308	dose_modifiedHTA	3	NA	3	zinc-750	zinc-0	ECA411	C	8	median.TOF	97
35	20190308	dose_modifiedHTA	3	NA	3	zinc-0	None	ECA486	C	9	median.TOF	243
36	20190308	dose_modifiedHTA	3	NA	3	zinc-0	None	CB4856	E	1	median.TOF	215
37	20190308	dose_modifiedHTA	3	NA	3	zinc-250	zinc-0	ECA1114	E	10	median.TOF	187.5
38	20190308	dose_modifiedHTA	3	NA	3	zinc-500	zinc-0	ECA1114	E	11	median.TOF	119
39	20190308	dose_modifiedHTA	3	NA	3	zinc-750	zinc-0	ECA1114	E	12	median.TOF	104.5
40	20190308	dose_modifiedHTA	3	NA	3	zinc-250	zinc-0	CB4856	E	2	median.TOF	128
41	20190308	dose_modifiedHTA	3	NA	3	zinc-750	zinc-0	CB4856	E	4	median.TOF	92.5
42	20190308	dose_modifiedHTA	3	NA	3	zinc-0	None	ECA451	E	5	median.TOF	209
43	20190308	dose_modifiedHTA	3	NA	3	zinc-250	zinc-0	ECA451	E	6	median.TOF	157.5
44	20190308	dose_modifiedHTA	3	NA	3	zinc-500	zinc-0	ECA451	E	7	median.TOF	115
45	20190308	dose_modifiedHTA	3	NA	3	zinc-750	zinc-0	ECA451	E	8	median.TOF	110.5
46	20190308	dose_modifiedHTA	3	NA	3	zinc-0	None	ECA1114	E	9	median.TOF	238
47	20190308	dose_modifiedHTA	3	NA	3	zinc-0	None	CB4856	F	1	median.TOF	223.5
48	20190308	dose_modifiedHTA	3	NA	3	zinc-250	zinc-0	ECA1114	F	10	median.TOF	190.5
49	20190308	dose_modifiedHTA	3	NA	3	zinc-500	zinc-0	ECA1114	F	11	median.TOF	142
50	20190308	dose_modifiedHTA	3	NA	3	zinc-750	zinc-0	ECA1114	F	12	median.TOF	116
51	20190308	dose_modifiedHTA	3	NA	3	zinc-250	zinc-0	CB4856	F	2	median.TOF	149
52	20190308	dose_modifiedHTA	3	NA	3	zinc-500	zinc-0	CB4856	F	3	median.TOF	97.5
53	20190308	dose_modifiedHTA	3	NA	3	zinc-0	None	ECA451	F	5	median.TOF	223
54	20190308	dose_modifiedHTA	3	NA	3	zinc-250	zinc-0	ECA451	F	6	median.TOF	168
55	20190308	dose_modifiedHTA	3	NA	3	zinc-500	zinc-0	ECA451	F	7	median.TOF	126
56	20190308	dose_modifiedHTA	3	NA	3	zinc-750	zinc-0	ECA451	F	8	median.TOF	111
57	20190308	dose_modifiedHTA	3	NA	3	zinc-0	None	ECA1114	F	9	median.TOF	287
58	20190308	dose_modifiedHTA	3	NA	3	zinc-0	None	CB4856	G	1	median.TOF	244.5
59	20190308	dose_modifiedHTA	3	NA	3	zinc-250	zinc-0	ECA1114	G	10	median.TOF	202.5
60	20190308	dose_modifiedHTA	3	NA	3	zinc-500	zinc-0	ECA1114	G	11	median.TOF	171
61	20190308	dose_modifiedHTA	3	NA	3	zinc-750	zinc-0	ECA1114	G	12	median.TOF	131
62	20190308	dose_modifiedHTA	3	NA	3	zinc-250	zinc-0	CB4856	G	2	median.TOF	144
63	20190308	dose_modifiedHTA	3	NA	3	zinc-500	zinc-0	CB4856	G	3	median.TOF	128.5
64	20190308	dose_modifiedHTA	3	NA	3	zinc-0	None	ECA451	G	5	median.TOF	229
65	20190308	dose_modifiedHTA	3	NA	3	zinc-250	zinc-0	ECA451	G	6	median.TOF	163
66	20190308	dose_modifiedHTA	3	NA	3	zinc-500	zinc-0	ECA451	G	7	median.TOF	126
67	20190308	dose_modifiedHTA	3	NA	3	zinc-750	zinc-0	ECA451	G	8	median.TOF	106
68	20190308	dose_modifiedHTA	3	NA	3	zinc-0	None	ECA1114	G	9	median.TOF	273
69	20190308	dose_modifiedHTA	3	NA	4	zinc-0	None	N2	A	1	median.TOF	273
70	20190308	dose_modifiedHTA	3	NA	4	zinc-250	zinc-0	ECA486	A	10	median.TOF	185
71	20190308	dose_modifiedHTA	3	NA	4	zinc-500	zinc-0	ECA486	A	11	median.TOF	168
72	20190308	dose_modifiedHTA	3	NA	4	zinc-750	zinc-0	ECA486	A	12	median.TOF	146.5
73	20190308	dose_modifiedHTA	3	NA	4	zinc-250	zinc-0	N2	A	2	median.TOF	183
74	20190308	dose_modifiedHTA	3	NA	4	zinc-500	zinc-0	N2	A	3	median.TOF	140
75	20190308	dose_modifiedHTA	3	NA	4	zinc-750	zinc-0	N2	A	4	median.TOF	134.5
76	20190308	dose_modifiedHTA	3	NA	4	zinc-0	None	ECA411	A	5	median.TOF	227
77	20190308	dose_modifiedHTA	3	NA	4	zinc-250	zinc-0	ECA411	A	6	median.TOF	187
78	20190308	dose_modifiedHTA	3	NA	4	zinc-500	zinc-0	ECA411	A	7	median.TOF	129.5
79	20190308	dose_modifiedHTA	3	NA	4	zinc-0	None	ECA486	A	9	median.TOF	236.5
80	20190308	dose_modifiedHTA	3	NA	4	zinc-0	None	N2	B	1	median.TOF	241
81	20190308	dose_modifiedHTA	3	NA	4	zinc-250	zinc-0	ECA486	B	10	median.TOF	204
82	20190308	dose_modifiedHTA	3	NA	4	zinc-500	zinc-0	ECA486	B	11	median.TOF	154.5
83	20190308	dose_modifiedHTA	3	NA	4	zinc-750	zinc-0	ECA486	B	12	median.TOF	115
84	20190308	dose_modifiedHTA	3	NA	4	zinc-250	zinc-0	N2	B	2	median.TOF	176
85	20190308	dose_modifiedHTA	3	NA	4	zinc-500	zinc-0	N2	B	3	median.TOF	167
86	20190308	dose_modifiedHTA	3	NA	4	zinc-750	zinc-0	N2	B	4	median.TOF	135
87	20190308	dose_modifiedHTA	3	NA	4	zinc-0	None	ECA411	B	5	median.TOF	234.5
88	20190308	dose_modifiedHTA	3	NA	4	zinc-250	zinc-0	ECA411	B	6	median.TOF	159
89	20190308	dose_modifiedHTA	3	NA	4	zinc-500	zinc-0	ECA411	B	7	median.TOF	106.5
90	20190308	dose_modifiedHTA	3	NA	4	zinc-0	None	ECA486	B	9	median.TOF	206
91	20190308	dose_modifiedHTA	3	NA	4	zinc-0	None	N2	C	1	median.TOF	295
92	20190308	dose_modifiedHTA	3	NA	4	zinc-250	zinc-0	ECA486	C	10	median.TOF	195
93	20190308	dose_modifiedHTA	3	NA	4	zinc-500	zinc-0	ECA486	C	11	median.TOF	157
94	20190308	dose_modifiedHTA	3	NA	4	zinc-750	zinc-0	ECA486	C	12	median.TOF	135
95	20190308	dose_modifiedHTA	3	NA	4	zinc-250	zinc-0	N2	C	2	median.TOF	141
96	20190308	dose_modifiedHTA	3	NA	4	zinc-500	zinc-0	N2	C	3	median.TOF	133
97	20190308	dose_modifiedHTA	3	NA	4	zinc-0	None	ECA411	C	5	median.TOF	220.5
98	20190308	dose_modifiedHTA	3	NA	4	zinc-250	zinc-0	ECA411	C	6	median.TOF	172
99	20190308	dose_modifiedHTA	3	NA	4	zinc-500	zinc-0	ECA411	C	7	median.TOF	109
100	20190308	dose_modifiedHTA	3	NA	4	zinc-0	None	ECA486	C	9	median.TOF	210
101	20190308	dose_modifiedHTA	3	NA	4	zinc-0	None	CB4856	E	1	median.TOF	237
102	20190308	dose_modifiedHTA	3	NA	4	zinc-250	zinc-0	ECA1114	E	10	median.TOF	197.5
103	20190308	dose_modifiedHTA	3	NA	4	zinc-500	zinc-0	ECA1114	E	11	median.TOF	139.5
104	20190308	dose_modifiedHTA	3	NA	4	zinc-750	zinc-0	ECA1114	E	12	median.TOF	126
105	20190308	dose_modifiedHTA	3	NA	4	zinc-250	zinc-0	CB4856	E	2	median.TOF	165
106	20190308	dose_modifiedHTA	3	NA	4	zinc-500	zinc-0	CB4856	E	3	median.TOF	115
107	20190308	dose_modifiedHTA	3	NA	4	zinc-750	zinc-0	CB4856	E	4	median.TOF	84
108	20190308	dose_modifiedHTA	3	NA	4	zinc-0	None	ECA451	E	5	median.TOF	220
109	20190308	dose_modifiedHTA	3	NA	4	zinc-250	zinc-0	ECA451	E	6	median.TOF	162
110	20190308	dose_modifiedHTA	3	NA	4	zinc-500	zinc-0	ECA451	E	7	median.TOF	120.5
111	20190308	dose_modifiedHTA	3	NA	4	zinc-750	zinc-0	ECA451	E	8	median.TOF	110
112	20190308	dose_modifiedHTA	3	NA	4	zinc-0	None	ECA1114	E	9	median.TOF	280
113	20190308	dose_modifiedHTA	3	NA	4	zinc-0	None	CB4856	F	1	median.TOF	256
114	20190308	dose_modifiedHTA	3	NA	4	zinc-250	zinc-0	ECA1114	F	10	median.TOF	210
115	20190308	dose_modifiedHTA	3	NA	4	zinc-500	zinc-0	ECA1114	F	11	median.TOF	176.5
116	20190308	dose_modifiedHTA	3	NA	4	zinc-750	zinc-0	ECA1114	F	12	median.TOF	172.5
117	20190308	dose_modifiedHTA	3	NA	4	zinc-250	zinc-0	CB4856	F	2	median.TOF	141
118	20190308	dose_modifiedHTA	3	NA	4	zinc-500	zinc-0	CB4856	F	3	median.TOF	112.5
119	20190308	dose_modifiedHTA	3	NA	4	zinc-0	None	ECA451	F	5	median.TOF	270
120	20190308	dose_modifiedHTA	3	NA	4	zinc-250	zinc-0	ECA451	F	6	median.TOF	191
121	20190308	dose_modifiedHTA	3	NA	4	zinc-500	zinc-0	ECA451	F	7	median.TOF	110
122	20190308	dose_modifiedHTA	3	NA	4	zinc-750	zinc-0	ECA451	F	8	median.TOF	99
123	20190308	dose_modifiedHTA	3	NA	4	zinc-0	None	ECA1114	F	9	median.TOF	288
124	20190308	dose_modifiedHTA	3	NA	4	zinc-0	None	CB4856	G	1	median.TOF	176
125	20190308	dose_modifiedHTA	3	NA	4	zinc-250	zinc-0	ECA1114	G	10	median.TOF	227
126	20190308	dose_modifiedHTA	3	NA	4	zinc-500	zinc-0	ECA1114	G	11	median.TOF	144
127	20190308	dose_modifiedHTA	3	NA	4	zinc-750	zinc-0	ECA1114	G	12	median.TOF	97
128	20190308	dose_modifiedHTA	3	NA	4	zinc-500	zinc-0	CB4856	G	3	median.TOF	92.5
129	20190308	dose_modifiedHTA	3	NA	4	zinc-750	zinc-0	CB4856	G	4	median.TOF	81
130	20190308	dose_modifiedHTA	3	NA	4	zinc-0	None	ECA451	G	5	median.TOF	235
131	20190308	dose_modifiedHTA	3	NA	4	zinc-250	zinc-0	ECA451	G	6	median.TOF	134
132	20190308	dose_modifiedHTA	3	NA	4	zinc-0	None	ECA1114	G	9	median.TOF	281
133	20190308	dose_modifiedHTA	3	NA	3	zinc-0	None	N2	A	1	median.EXT	828
134	20190308	dose_modifiedHTA	3	NA	3	zinc-250	zinc-0	ECA486	A	10	median.EXT	330
135	20190308	dose_modifiedHTA	3	NA	3	zinc-500	zinc-0	ECA486	A	11	median.EXT	193
136	20190308	dose_modifiedHTA	3	NA	3	zinc-750	zinc-0	ECA486	A	12	median.EXT	154
137	20190308	dose_modifiedHTA	3	NA	3	zinc-250	zinc-0	N2	A	2	median.EXT	407
138	20190308	dose_modifiedHTA	3	NA	3	zinc-500	zinc-0	N2	A	3	median.EXT	259
139	20190308	dose_modifiedHTA	3	NA	3	zinc-750	zinc-0	N2	A	4	median.EXT	197
140	20190308	dose_modifiedHTA	3	NA	3	zinc-0	None	ECA411	A	5	median.EXT	704
141	20190308	dose_modifiedHTA	3	NA	3	zinc-250	zinc-0	ECA411	A	6	median.EXT	268.5
142	20190308	dose_modifiedHTA	3	NA	3	zinc-500	zinc-0	ECA411	A	7	median.EXT	167
143	20190308	dose_modifiedHTA	3	NA	3	zinc-750	zinc-0	ECA411	A	8	median.EXT	129
144	20190308	dose_modifiedHTA	3	NA	3	zinc-0	None	ECA486	A	9	median.EXT	905
145	20190308	dose_modifiedHTA	3	NA	3	zinc-0	None	N2	B	1	median.EXT	846
146	20190308	dose_modifiedHTA	3	NA	3	zinc-250	zinc-0	ECA486	B	10	median.EXT	314.5
147	20190308	dose_modifiedHTA	3	NA	3	zinc-500	zinc-0	ECA486	B	11	median.EXT	188.5
148	20190308	dose_modifiedHTA	3	NA	3	zinc-750	zinc-0	ECA486	B	12	median.EXT	139
149	20190308	dose_modifiedHTA	3	NA	3	zinc-250	zinc-0	N2	B	2	median.EXT	493
150	20190308	dose_modifiedHTA	3	NA	3	zinc-500	zinc-0	N2	B	3	median.EXT	249
151	20190308	dose_modifiedHTA	3	NA	3	zinc-750	zinc-0	N2	B	4	median.EXT	186.5
152	20190308	dose_modifiedHTA	3	NA	3	zinc-0	None	ECA411	B	5	median.EXT	809
153	20190308	dose_modifiedHTA	3	NA	3	zinc-250	zinc-0	ECA411	B	6	median.EXT	284
154	20190308	dose_modifiedHTA	3	NA	3	zinc-500	zinc-0	ECA411	B	7	median.EXT	180
155	20190308	dose_modifiedHTA	3	NA	3	zinc-750	zinc-0	ECA411	B	8	median.EXT	123
156	20190308	dose_modifiedHTA	3	NA	3	zinc-0	None	ECA486	B	9	median.EXT	917
157	20190308	dose_modifiedHTA	3	NA	3	zinc-0	None	N2	C	1	median.EXT	809
158	20190308	dose_modifiedHTA	3	NA	3	zinc-250	zinc-0	ECA486	C	10	median.EXT	329
159	20190308	dose_modifiedHTA	3	NA	3	zinc-500	zinc-0	ECA486	C	11	median.EXT	178
160	20190308	dose_modifiedHTA	3	NA	3	zinc-250	zinc-0	N2	C	2	median.EXT	458
161	20190308	dose_modifiedHTA	3	NA	3	zinc-500	zinc-0	N2	C	3	median.EXT	235.5
162	20190308	dose_modifiedHTA	3	NA	3	zinc-750	zinc-0	N2	C	4	median.EXT	152
163	20190308	dose_modifiedHTA	3	NA	3	zinc-0	None	ECA411	C	5	median.EXT	667
164	20190308	dose_modifiedHTA	3	NA	3	zinc-250	zinc-0	ECA411	C	6	median.EXT	274
165	20190308	dose_modifiedHTA	3	NA	3	zinc-500	zinc-0	ECA411	C	7	median.EXT	139
166	20190308	dose_modifiedHTA	3	NA	3	zinc-750	zinc-0	ECA411	C	8	median.EXT	116
167	20190308	dose_modifiedHTA	3	NA	3	zinc-0	None	ECA486	C	9	median.EXT	851
168	20190308	dose_modifiedHTA	3	NA	3	zinc-0	None	CB4856	E	1	median.EXT	829
169	20190308	dose_modifiedHTA	3	NA	3	zinc-250	zinc-0	ECA1114	E	10	median.EXT	365
170	20190308	dose_modifiedHTA	3	NA	3	zinc-500	zinc-0	ECA1114	E	11	median.EXT	144
171	20190308	dose_modifiedHTA	3	NA	3	zinc-750	zinc-0	ECA1114	E	12	median.EXT	137.5
172	20190308	dose_modifiedHTA	3	NA	3	zinc-250	zinc-0	CB4856	E	2	median.EXT	282
173	20190308	dose_modifiedHTA	3	NA	3	zinc-750	zinc-0	CB4856	E	4	median.EXT	130
174	20190308	dose_modifiedHTA	3	NA	3	zinc-0	None	ECA451	E	5	median.EXT	769
175	20190308	dose_modifiedHTA	3	NA	3	zinc-250	zinc-0	ECA451	E	6	median.EXT	268
176	20190308	dose_modifiedHTA	3	NA	3	zinc-500	zinc-0	ECA451	E	7	median.EXT	159
177	20190308	dose_modifiedHTA	3	NA	3	zinc-750	zinc-0	ECA451	E	8	median.EXT	115.5
178	20190308	dose_modifiedHTA	3	NA	3	zinc-0	None	ECA1114	E	9	median.EXT	823
179	20190308	dose_modifiedHTA	3	NA	3	zinc-0	None	CB4856	F	1	median.EXT	772.5
180	20190308	dose_modifiedHTA	3	NA	3	zinc-250	zinc-0	ECA1114	F	10	median.EXT	324
181	20190308	dose_modifiedHTA	3	NA	3	zinc-500	zinc-0	ECA1114	F	11	median.EXT	219.5
182	20190308	dose_modifiedHTA	3	NA	3	zinc-750	zinc-0	ECA1114	F	12	median.EXT	149
183	20190308	dose_modifiedHTA	3	NA	3	zinc-250	zinc-0	CB4856	F	2	median.EXT	310
184	20190308	dose_modifiedHTA	3	NA	3	zinc-500	zinc-0	CB4856	F	3	median.EXT	156
185	20190308	dose_modifiedHTA	3	NA	3	zinc-0	None	ECA451	F	5	median.EXT	739
186	20190308	dose_modifiedHTA	3	NA	3	zinc-250	zinc-0	ECA451	F	6	median.EXT	281
187	20190308	dose_modifiedHTA	3	NA	3	zinc-500	zinc-0	ECA451	F	7	median.EXT	144
188	20190308	dose_modifiedHTA	3	NA	3	zinc-750	zinc-0	ECA451	F	8	median.EXT	147
189	20190308	dose_modifiedHTA	3	NA	3	zinc-0	None	ECA1114	F	9	median.EXT	883
190	20190308	dose_modifiedHTA	3	NA	3	zinc-0	None	CB4856	G	1	median.EXT	882.5
191	20190308	dose_modifiedHTA	3	NA	3	zinc-250	zinc-0	ECA1114	G	10	median.EXT	320.5
192	20190308	dose_modifiedHTA	3	NA	3	zinc-500	zinc-0	ECA1114	G	11	median.EXT	259.5
193	20190308	dose_modifiedHTA	3	NA	3	zinc-750	zinc-0	ECA1114	G	12	median.EXT	150.5
194	20190308	dose_modifiedHTA	3	NA	3	zinc-250	zinc-0	CB4856	G	2	median.EXT	255
195	20190308	dose_modifiedHTA	3	NA	3	zinc-500	zinc-0	CB4856	G	3	median.EXT	163
196	20190308	dose_modifiedHTA	3	NA	3	zinc-0	None	ECA451	G	5	median.EXT	822
197	20190308	dose_modifiedHTA	3	NA	3	zinc-250	zinc-0	ECA451	G	6	median.EXT	264
198	20190308	dose_modifiedHTA	3	NA	3	zinc-500	zinc-0	ECA451	G	7	median.EXT	157
199	20190308	dose_modifiedHTA	3	NA	3	zinc-750	zinc-0	ECA451	G	8	median.EXT	140
200	20190308	dose_modifiedHTA	3	NA	3	zinc-0	None	ECA1114	G	9	median.EXT	841
201	20190308	dose_modifiedHTA	3	NA	4	zinc-0	None	N2	A	1	median.EXT	890
202	20190308	dose_modifiedHTA	3	NA	4	zinc-250	zinc-0	ECA486	A	10	median.EXT	322.5
203	20190308	dose_modifiedHTA	3	NA	4	zinc-500	zinc-0	ECA486	A	11	median.EXT	209
204	20190308	dose_modifiedHTA	3	NA	4	zinc-750	zinc-0	ECA486	A	12	median.EXT	190
205	20190308	dose_modifiedHTA	3	NA	4	zinc-250	zinc-0	N2	A	2	median.EXT	438.5
206	20190308	dose_modifiedHTA	3	NA	4	zinc-500	zinc-0	N2	A	3	median.EXT	217
207	20190308	dose_modifiedHTA	3	NA	4	zinc-750	zinc-0	N2	A	4	median.EXT	163.5
208	20190308	dose_modifiedHTA	3	NA	4	zinc-0	None	ECA411	A	5	median.EXT	684
209	20190308	dose_modifiedHTA	3	NA	4	zinc-250	zinc-0	ECA411	A	6	median.EXT	235
210	20190308	dose_modifiedHTA	3	NA	4	zinc-500	zinc-0	ECA411	A	7	median.EXT	183
211	20190308	dose_modifiedHTA	3	NA	4	zinc-0	None	ECA486	A	9	median.EXT	840.5
212	20190308	dose_modifiedHTA	3	NA	4	zinc-0	None	N2	B	1	median.EXT	788.5
213	20190308	dose_modifiedHTA	3	NA	4	zinc-250	zinc-0	ECA486	B	10	median.EXT	283.5
214	20190308	dose_modifiedHTA	3	NA	4	zinc-500	zinc-0	ECA486	B	11	median.EXT	204.5
215	20190308	dose_modifiedHTA	3	NA	4	zinc-750	zinc-0	ECA486	B	12	median.EXT	177
216	20190308	dose_modifiedHTA	3	NA	4	zinc-250	zinc-0	N2	B	2	median.EXT	437
217	20190308	dose_modifiedHTA	3	NA	4	zinc-500	zinc-0	N2	B	3	median.EXT	250
218	20190308	dose_modifiedHTA	3	NA	4	zinc-750	zinc-0	N2	B	4	median.EXT	174
219	20190308	dose_modifiedHTA	3	NA	4	zinc-0	None	ECA411	B	5	median.EXT	745
220	20190308	dose_modifiedHTA	3	NA	4	zinc-250	zinc-0	ECA411	B	6	median.EXT	303
221	20190308	dose_modifiedHTA	3	NA	4	zinc-500	zinc-0	ECA411	B	7	median.EXT	141.5
222	20190308	dose_modifiedHTA	3	NA	4	zinc-0	None	ECA486	B	9	median.EXT	942
223	20190308	dose_modifiedHTA	3	NA	4	zinc-0	None	N2	C	1	median.EXT	862
224	20190308	dose_modifiedHTA	3	NA	4	zinc-250	zinc-0	ECA486	C	10	median.EXT	309
225	20190308	dose_modifiedHTA	3	NA	4	zinc-500	zinc-0	ECA486	C	11	median.EXT	176
226	20190308	dose_modifiedHTA	3	NA	4	zinc-750	zinc-0	ECA486	C	12	median.EXT	144.5
227	20190308	dose_modifiedHTA	3	NA	4	zinc-250	zinc-0	N2	C	2	median.EXT	345
228	20190308	dose_modifiedHTA	3	NA	4	zinc-500	zinc-0	N2	C	3	median.EXT	174
229	20190308	dose_modifiedHTA	3	NA	4	zinc-0	None	ECA411	C	5	median.EXT	763.5
230	20190308	dose_modifiedHTA	3	NA	4	zinc-250	zinc-0	ECA411	C	6	median.EXT	272
231	20190308	dose_modifiedHTA	3	NA	4	zinc-500	zinc-0	ECA411	C	7	median.EXT	129
232	20190308	dose_modifiedHTA	3	NA	4	zinc-0	None	ECA486	C	9	median.EXT	778
233	20190308	dose_modifiedHTA	3	NA	4	zinc-0	None	CB4856	E	1	median.EXT	892
234	20190308	dose_modifiedHTA	3	NA	4	zinc-250	zinc-0	ECA1114	E	10	median.EXT	428
235	20190308	dose_modifiedHTA	3	NA	4	zinc-500	zinc-0	ECA1114	E	11	median.EXT	207
236	20190308	dose_modifiedHTA	3	NA	4	zinc-750	zinc-0	ECA1114	E	12	median.EXT	154
237	20190308	dose_modifiedHTA	3	NA	4	zinc-250	zinc-0	CB4856	E	2	median.EXT	244
238	20190308	dose_modifiedHTA	3	NA	4	zinc-500	zinc-0	CB4856	E	3	median.EXT	158.5
239	20190308	dose_modifiedHTA	3	NA	4	zinc-750	zinc-0	CB4856	E	4	median.EXT	110
240	20190308	dose_modifiedHTA	3	NA	4	zinc-0	None	ECA451	E	5	median.EXT	880
241	20190308	dose_modifiedHTA	3	NA	4	zinc-250	zinc-0	ECA451	E	6	median.EXT	288
242	20190308	dose_modifiedHTA	3	NA	4	zinc-500	zinc-0	ECA451	E	7	median.EXT	140.5
243	20190308	dose_modifiedHTA	3	NA	4	zinc-750	zinc-0	ECA451	E	8	median.EXT	131
244	20190308	dose_modifiedHTA	3	NA	4	zinc-0	None	ECA1114	E	9	median.EXT	977
245	20190308	dose_modifiedHTA	3	NA	4	zinc-0	None	CB4856	F	1	median.EXT	871
246	20190308	dose_modifiedHTA	3	NA	4	zinc-250	zinc-0	ECA1114	F	10	median.EXT	353.5
247	20190308	dose_modifiedHTA	3	NA	4	zinc-500	zinc-0	ECA1114	F	11	median.EXT	236
248	20190308	dose_modifiedHTA	3	NA	4	zinc-750	zinc-0	ECA1114	F	12	median.EXT	210.5
249	20190308	dose_modifiedHTA	3	NA	4	zinc-250	zinc-0	CB4856	F	2	median.EXT	282.5
250	20190308	dose_modifiedHTA	3	NA	4	zinc-500	zinc-0	CB4856	F	3	median.EXT	125.5
251	20190308	dose_modifiedHTA	3	NA	4	zinc-0	None	ECA451	F	5	median.EXT	883
252	20190308	dose_modifiedHTA	3	NA	4	zinc-250	zinc-0	ECA451	F	6	median.EXT	317.5
253	20190308	dose_modifiedHTA	3	NA	4	zinc-500	zinc-0	ECA451	F	7	median.EXT	147
254	20190308	dose_modifiedHTA	3	NA	4	zinc-750	zinc-0	ECA451	F	8	median.EXT	128
255	20190308	dose_modifiedHTA	3	NA	4	zinc-0	None	ECA1114	F	9	median.EXT	929
256	20190308	dose_modifiedHTA	3	NA	4	zinc-0	None	CB4856	G	1	median.EXT	753
257	20190308	dose_modifiedHTA	3	NA	4	zinc-250	zinc-0	ECA1114	G	10	median.EXT	452.5
258	20190308	dose_modifiedHTA	3	NA	4	zinc-500	zinc-0	ECA1114	G	11	median.EXT	179
259	20190308	dose_modifiedHTA	3	NA	4	zinc-750	zinc-0	ECA1114	G	12	median.EXT	134
260	20190308	dose_modifiedHTA	3	NA	4	zinc-500	zinc-0	CB4856	G	3	median.EXT	138.5
261	20190308	dose_modifiedHTA	3	NA	4	zinc-750	zinc-0	CB4856	G	4	median.EXT	122
262	20190308	dose_modifiedHTA	3	NA	4	zinc-0	None	ECA451	G	5	median.EXT	847.5
263	20190308	dose_modifiedHTA	3	NA	4	zinc-250	zinc-0	ECA451	G	6	median.EXT	291
264	20190308	dose_modifiedHTA	3	NA	4	zinc-0	None	ECA1114	G	9	median.EXT	907
265	20190308	dose_modifiedHTA	3	NA	3	zinc-0	None	N2	A	1	median.norm.EXT	3.76189192225593
266	20190308	dose_modifiedHTA	3	NA	3	zinc-250	zinc-0	ECA486	A	10	median.norm.EXT	1.61199700542766
267	20190308	dose_modifiedHTA	3	NA	3	zinc-500	zinc-0	ECA486	A	11	median.norm.EXT	1.28662420382166
268	20190308	dose_modifiedHTA	3	NA	3	zinc-750	zinc-0	ECA486	A	12	median.norm.EXT	1.14285714285714
269	20190308	dose_modifiedHTA	3	NA	3	zinc-250	zinc-0	N2	A	2	median.norm.EXT	2.73684210526316
270	20190308	dose_modifiedHTA	3	NA	3	zinc-500	zinc-0	N2	A	3	median.norm.EXT	1.48
271	20190308	dose_modifiedHTA	3	NA	3	zinc-750	zinc-0	N2	A	4	median.norm.EXT	1.4018779342723
272	20190308	dose_modifiedHTA	3	NA	3	zinc-0	None	ECA411	A	5	median.norm.EXT	3.11122743346361
273	20190308	dose_modifiedHTA	3	NA	3	zinc-250	zinc-0	ECA411	A	6	median.norm.EXT	1.59182069894485
274	20190308	dose_modifiedHTA	3	NA	3	zinc-500	zinc-0	ECA411	A	7	median.norm.EXT	1.2972972972973
275	20190308	dose_modifiedHTA	3	NA	3	zinc-750	zinc-0	ECA411	A	8	median.norm.EXT	1.16326530612245
276	20190308	dose_modifiedHTA	3	NA	3	zinc-0	None	ECA486	A	9	median.norm.EXT	3.75561493184634
277	20190308	dose_modifiedHTA	3	NA	3	zinc-0	None	N2	B	1	median.norm.EXT	3.3862660944206
278	20190308	dose_modifiedHTA	3	NA	3	zinc-250	zinc-0	ECA486	B	10	median.norm.EXT	2.03285714285714
279	20190308	dose_modifiedHTA	3	NA	3	zinc-500	zinc-0	ECA486	B	11	median.norm.EXT	1.26341472898359
280	20190308	dose_modifiedHTA	3	NA	3	zinc-750	zinc-0	ECA486	B	12	median.norm.EXT	1.17075225984373
281	20190308	dose_modifiedHTA	3	NA	3	zinc-250	zinc-0	N2	B	2	median.norm.EXT	2.68391748813436
282	20190308	dose_modifiedHTA	3	NA	3	zinc-500	zinc-0	N2	B	3	median.norm.EXT	1.39887640449438
283	20190308	dose_modifiedHTA	3	NA	3	zinc-750	zinc-0	N2	B	4	median.norm.EXT	1.39338235294118
284	20190308	dose_modifiedHTA	3	NA	3	zinc-0	None	ECA411	B	5	median.norm.EXT	3.68601398601399
285	20190308	dose_modifiedHTA	3	NA	3	zinc-250	zinc-0	ECA411	B	6	median.norm.EXT	1.95652173913043
286	20190308	dose_modifiedHTA	3	NA	3	zinc-500	zinc-0	ECA411	B	7	median.norm.EXT	1.34130201009182
287	20190308	dose_modifiedHTA	3	NA	3	zinc-750	zinc-0	ECA411	B	8	median.norm.EXT	1.12844036697248
288	20190308	dose_modifiedHTA	3	NA	3	zinc-0	None	ECA486	B	9	median.norm.EXT	3.5875
289	20190308	dose_modifiedHTA	3	NA	3	zinc-0	None	N2	C	1	median.norm.EXT	2.971875
290	20190308	dose_modifiedHTA	3	NA	3	zinc-250	zinc-0	ECA486	C	10	median.norm.EXT	1.77486910994764
291	20190308	dose_modifiedHTA	3	NA	3	zinc-500	zinc-0	ECA486	C	11	median.norm.EXT	1.24827586206897
292	20190308	dose_modifiedHTA	3	NA	3	zinc-250	zinc-0	N2	C	2	median.norm.EXT	2.57948717948718
293	20190308	dose_modifiedHTA	3	NA	3	zinc-500	zinc-0	N2	C	3	median.norm.EXT	1.40458835519319
294	20190308	dose_modifiedHTA	3	NA	3	zinc-750	zinc-0	N2	C	4	median.norm.EXT	1.24545454545455
295	20190308	dose_modifiedHTA	3	NA	3	zinc-0	None	ECA411	C	5	median.norm.EXT	3.19138755980861
296	20190308	dose_modifiedHTA	3	NA	3	zinc-250	zinc-0	ECA411	C	6	median.norm.EXT	1.53072625698324
297	20190308	dose_modifiedHTA	3	NA	3	zinc-500	zinc-0	ECA411	C	7	median.norm.EXT	1.17796610169492
298	20190308	dose_modifiedHTA	3	NA	3	zinc-750	zinc-0	ECA411	C	8	median.norm.EXT	1.25233644859813
299	20190308	dose_modifiedHTA	3	NA	3	zinc-0	None	ECA486	C	9	median.norm.EXT	3.39043824701195
300	20190308	dose_modifiedHTA	3	NA	3	zinc-0	None	CB4856	E	1	median.norm.EXT	3.72906403940887
301	20190308	dose_modifiedHTA	3	NA	3	zinc-250	zinc-0	ECA1114	E	10	median.norm.EXT	1.80755274261603
302	20190308	dose_modifiedHTA	3	NA	3	zinc-500	zinc-0	ECA1114	E	11	median.norm.EXT	1.20192307692308
303	20190308	dose_modifiedHTA	3	NA	3	zinc-750	zinc-0	ECA1114	E	12	median.norm.EXT	1.42542224171968
304	20190308	dose_modifiedHTA	3	NA	3	zinc-250	zinc-0	CB4856	E	2	median.norm.EXT	2.04081632653061
305	20190308	dose_modifiedHTA	3	NA	3	zinc-750	zinc-0	CB4856	E	4	median.norm.EXT	1.45923054837784
306	20190308	dose_modifiedHTA	3	NA	3	zinc-0	None	ECA451	E	5	median.norm.EXT	3.66403162055336
307	20190308	dose_modifiedHTA	3	NA	3	zinc-250	zinc-0	ECA451	E	6	median.norm.EXT	1.85930735930736
308	20190308	dose_modifiedHTA	3	NA	3	zinc-500	zinc-0	ECA451	E	7	median.norm.EXT	1.25751941019117
309	20190308	dose_modifiedHTA	3	NA	3	zinc-750	zinc-0	ECA451	E	8	median.norm.EXT	1.15391522988506
310	20190308	dose_modifiedHTA	3	NA	3	zinc-0	None	ECA1114	E	9	median.norm.EXT	3.20220588235294
311	20190308	dose_modifiedHTA	3	NA	3	zinc-0	None	CB4856	F	1	median.norm.EXT	3.38136752136752
312	20190308	dose_modifiedHTA	3	NA	3	zinc-250	zinc-0	ECA1114	F	10	median.norm.EXT	1.71021004880356
313	20190308	dose_modifiedHTA	3	NA	3	zinc-500	zinc-0	ECA1114	F	11	median.norm.EXT	1.2919223191669
314	20190308	dose_modifiedHTA	3	NA	3	zinc-750	zinc-0	ECA1114	F	12	median.norm.EXT	1.17126404755271
315	20190308	dose_modifiedHTA	3	NA	3	zinc-250	zinc-0	CB4856	F	2	median.norm.EXT	2.04901960784314
316	20190308	dose_modifiedHTA	3	NA	3	zinc-500	zinc-0	CB4856	F	3	median.norm.EXT	1.27311827956989
317	20190308	dose_modifiedHTA	3	NA	3	zinc-0	None	ECA451	F	5	median.norm.EXT	3.23943661971831
318	20190308	dose_modifiedHTA	3	NA	3	zinc-250	zinc-0	ECA451	F	6	median.norm.EXT	1.62926829268293
319	20190308	dose_modifiedHTA	3	NA	3	zinc-500	zinc-0	ECA451	F	7	median.norm.EXT	1.10294117647059
320	20190308	dose_modifiedHTA	3	NA	3	zinc-750	zinc-0	ECA451	F	8	median.norm.EXT	1.26724137931034
321	20190308	dose_modifiedHTA	3	NA	3	zinc-0	None	ECA1114	F	9	median.norm.EXT	3.13291139240506
322	20190308	dose_modifiedHTA	3	NA	3	zinc-0	None	CB4856	G	1	median.norm.EXT	3.64589743589744
323	20190308	dose_modifiedHTA	3	NA	3	zinc-250	zinc-0	ECA1114	G	10	median.norm.EXT	1.65607881923311
324	20190308	dose_modifiedHTA	3	NA	3	zinc-500	zinc-0	ECA1114	G	11	median.norm.EXT	1.49941381634866
325	20190308	dose_modifiedHTA	3	NA	3	zinc-750	zinc-0	ECA1114	G	12	median.norm.EXT	1.18177980412023
326	20190308	dose_modifiedHTA	3	NA	3	zinc-250	zinc-0	CB4856	G	2	median.norm.EXT	1.63636363636364
327	20190308	dose_modifiedHTA	3	NA	3	zinc-500	zinc-0	CB4856	G	3	median.norm.EXT	1.24970238095238
328	20190308	dose_modifiedHTA	3	NA	3	zinc-0	None	ECA451	G	5	median.norm.EXT	3.66964285714286
329	20190308	dose_modifiedHTA	3	NA	3	zinc-250	zinc-0	ECA451	G	6	median.norm.EXT	1.6
330	20190308	dose_modifiedHTA	3	NA	3	zinc-500	zinc-0	ECA451	G	7	median.norm.EXT	1.26793288423154
331	20190308	dose_modifiedHTA	3	NA	3	zinc-750	zinc-0	ECA451	G	8	median.norm.EXT	1.18867924528302
332	20190308	dose_modifiedHTA	3	NA	3	zinc-0	None	ECA1114	G	9	median.norm.EXT	3.28044280442804
333	20190308	dose_modifiedHTA	3	NA	4	zinc-0	None	N2	A	1	median.norm.EXT	3.08058608058608
334	20190308	dose_modifiedHTA	3	NA	4	zinc-250	zinc-0	ECA486	A	10	median.norm.EXT	1.76753155680224
335	20190308	dose_modifiedHTA	3	NA	4	zinc-500	zinc-0	ECA486	A	11	median.norm.EXT	1.2624791144528
336	20190308	dose_modifiedHTA	3	NA	4	zinc-750	zinc-0	ECA486	A	12	median.norm.EXT	1.213529856387
337	20190308	dose_modifiedHTA	3	NA	4	zinc-250	zinc-0	N2	A	2	median.norm.EXT	2.28324732036522
338	20190308	dose_modifiedHTA	3	NA	4	zinc-500	zinc-0	N2	A	3	median.norm.EXT	1.49315068493151
339	20190308	dose_modifiedHTA	3	NA	4	zinc-750	zinc-0	N2	A	4	median.norm.EXT	1.22912637008382
340	20190308	dose_modifiedHTA	3	NA	4	zinc-0	None	ECA411	A	5	median.norm.EXT	3.01640239502272
341	20190308	dose_modifiedHTA	3	NA	4	zinc-250	zinc-0	ECA411	A	6	median.norm.EXT	1.70484581497797
342	20190308	dose_modifiedHTA	3	NA	4	zinc-500	zinc-0	ECA411	A	7	median.norm.EXT	1.18934352517986
343	20190308	dose_modifiedHTA	3	NA	4	zinc-0	None	ECA486	A	9	median.norm.EXT	3.39742816958007
344	20190308	dose_modifiedHTA	3	NA	4	zinc-0	None	N2	B	1	median.norm.EXT	3.13340922643248
345	20190308	dose_modifiedHTA	3	NA	4	zinc-250	zinc-0	ECA486	B	10	median.norm.EXT	1.63620616139004
346	20190308	dose_modifiedHTA	3	NA	4	zinc-500	zinc-0	ECA486	B	11	median.norm.EXT	1.31830267318195
347	20190308	dose_modifiedHTA	3	NA	4	zinc-750	zinc-0	ECA486	B	12	median.norm.EXT	1.38461538461538
348	20190308	dose_modifiedHTA	3	NA	4	zinc-250	zinc-0	N2	B	2	median.norm.EXT	2.09113496322799
349	20190308	dose_modifiedHTA	3	NA	4	zinc-500	zinc-0	N2	B	3	median.norm.EXT	1.47972972972973
350	20190308	dose_modifiedHTA	3	NA	4	zinc-750	zinc-0	N2	B	4	median.norm.EXT	1.37362637362637
351	20190308	dose_modifiedHTA	3	NA	4	zinc-0	None	ECA411	B	5	median.norm.EXT	3.43756756756757
352	20190308	dose_modifiedHTA	3	NA	4	zinc-250	zinc-0	ECA411	B	6	median.norm.EXT	1.77142857142857
353	20190308	dose_modifiedHTA	3	NA	4	zinc-500	zinc-0	ECA411	B	7	median.norm.EXT	1.28768793173507
354	20190308	dose_modifiedHTA	3	NA	4	zinc-0	None	ECA486	B	9	median.norm.EXT	3.97050147492625
355	20190308	dose_modifiedHTA	3	NA	4	zinc-0	None	N2	C	1	median.norm.EXT	2.9856446991404
356	20190308	dose_modifiedHTA	3	NA	4	zinc-250	zinc-0	ECA486	C	10	median.norm.EXT	1.64016736401674
357	20190308	dose_modifiedHTA	3	NA	4	zinc-500	zinc-0	ECA486	C	11	median.norm.EXT	1.24388111888112
358	20190308	dose_modifiedHTA	3	NA	4	zinc-750	zinc-0	ECA486	C	12	median.norm.EXT	1.14906811477608
359	20190308	dose_modifiedHTA	3	NA	4	zinc-250	zinc-0	N2	C	2	median.norm.EXT	2.26953125
360	20190308	dose_modifiedHTA	3	NA	4	zinc-500	zinc-0	N2	C	3	median.norm.EXT	1.45
361	20190308	dose_modifiedHTA	3	NA	4	zinc-0	None	ECA411	C	5	median.norm.EXT	3.59512084933363
362	20190308	dose_modifiedHTA	3	NA	4	zinc-250	zinc-0	ECA411	C	6	median.norm.EXT	1.46122448979592
363	20190308	dose_modifiedHTA	3	NA	4	zinc-500	zinc-0	ECA411	C	7	median.norm.EXT	1.18691588785047
364	20190308	dose_modifiedHTA	3	NA	4	zinc-0	None	ECA486	C	9	median.norm.EXT	3.49153753467649
365	20190308	dose_modifiedHTA	3	NA	4	zinc-0	None	CB4856	E	1	median.norm.EXT	3.64666666666667
366	20190308	dose_modifiedHTA	3	NA	4	zinc-250	zinc-0	ECA1114	E	10	median.norm.EXT	1.86661578522044
367	20190308	dose_modifiedHTA	3	NA	4	zinc-500	zinc-0	ECA1114	E	11	median.norm.EXT	1.45219715956558
368	20190308	dose_modifiedHTA	3	NA	4	zinc-750	zinc-0	ECA1114	E	12	median.norm.EXT	1.25705049261084
369	20190308	dose_modifiedHTA	3	NA	4	zinc-250	zinc-0	CB4856	E	2	median.norm.EXT	1.71428571428571
370	20190308	dose_modifiedHTA	3	NA	4	zinc-500	zinc-0	CB4856	E	3	median.norm.EXT	1.41329941860465
371	20190308	dose_modifiedHTA	3	NA	4	zinc-750	zinc-0	CB4856	E	4	median.norm.EXT	1.30454845088991
372	20190308	dose_modifiedHTA	3	NA	4	zinc-0	None	ECA451	E	5	median.norm.EXT	3.83725393326746
373	20190308	dose_modifiedHTA	3	NA	4	zinc-250	zinc-0	ECA451	E	6	median.norm.EXT	1.49514563106796
374	20190308	dose_modifiedHTA	3	NA	4	zinc-500	zinc-0	ECA451	E	7	median.norm.EXT	1.12902581315432
375	20190308	dose_modifiedHTA	3	NA	4	zinc-750	zinc-0	ECA451	E	8	median.norm.EXT	1.32098765432099
376	20190308	dose_modifiedHTA	3	NA	4	zinc-0	None	ECA1114	E	9	median.norm.EXT	3.38194444444444
377	20190308	dose_modifiedHTA	3	NA	4	zinc-0	None	CB4856	F	1	median.norm.EXT	3.561872909699
378	20190308	dose_modifiedHTA	3	NA	4	zinc-250	zinc-0	ECA1114	F	10	median.norm.EXT	1.95484515484515
379	20190308	dose_modifiedHTA	3	NA	4	zinc-500	zinc-0	ECA1114	F	11	median.norm.EXT	1.3815633167023
380	20190308	dose_modifiedHTA	3	NA	4	zinc-750	zinc-0	ECA1114	F	12	median.norm.EXT	1.32494821417362
381	20190308	dose_modifiedHTA	3	NA	4	zinc-250	zinc-0	CB4856	F	2	median.norm.EXT	1.90535672786428
382	20190308	dose_modifiedHTA	3	NA	4	zinc-500	zinc-0	CB4856	F	3	median.norm.EXT	1.18827081192189
383	20190308	dose_modifiedHTA	3	NA	4	zinc-0	None	ECA451	F	5	median.norm.EXT	3.52898550724638
384	20190308	dose_modifiedHTA	3	NA	4	zinc-250	zinc-0	ECA451	F	6	median.norm.EXT	1.63810041144654
385	20190308	dose_modifiedHTA	3	NA	4	zinc-500	zinc-0	ECA451	F	7	median.norm.EXT	1.19540229885057
386	20190308	dose_modifiedHTA	3	NA	4	zinc-750	zinc-0	ECA451	F	8	median.norm.EXT	1.14886363636364
387	20190308	dose_modifiedHTA	3	NA	4	zinc-0	None	ECA1114	F	9	median.norm.EXT	3.28740157480315
388	20190308	dose_modifiedHTA	3	NA	4	zinc-0	None	CB4856	G	1	median.norm.EXT	3.89576961688418
389	20190308	dose_modifiedHTA	3	NA	4	zinc-250	zinc-0	ECA1114	G	10	median.norm.EXT	1.9899611041998
390	20190308	dose_modifiedHTA	3	NA	4	zinc-500	zinc-0	ECA1114	G	11	median.norm.EXT	1.31132075471698
391	20190308	dose_modifiedHTA	3	NA	4	zinc-750	zinc-0	ECA1114	G	12	median.norm.EXT	1.26297752808989
392	20190308	dose_modifiedHTA	3	NA	4	zinc-500	zinc-0	CB4856	G	3	median.norm.EXT	1.38263888888889
393	20190308	dose_modifiedHTA	3	NA	4	zinc-750	zinc-0	CB4856	G	4	median.norm.EXT	1.32098765432099
394	20190308	dose_modifiedHTA	3	NA	4	zinc-0	None	ECA451	G	5	median.norm.EXT	3.57505410190832
395	20190308	dose_modifiedHTA	3	NA	4	zinc-250	zinc-0	ECA451	G	6	median.norm.EXT	1.63432835820896
396	20190308	dose_modifiedHTA	3	NA	4	zinc-0	None	ECA1114	G	9	median.norm.EXT	3.72645739910314
