# Supplementary material for: Natural variation in the sequestosome-related gene, sqst-5, underlies zinc homeostasis in Caenorhabditis elegans
Source: PLoS Genet. 2020 Nov 11;16(11):e1008986. doi: 10.1371/journal.pgen.1008986 (PMC7682890; doi:10.1371/journal.pgen.1008986)
Supplement: S13 File — Raw pruned phenotypes for the chromosome III dominance assay (modified HTA). (CSV) [file pgen.1008986.s027.csv]

date	experiment	round	assay	plate	condition	control	strain	row	col	trait	phenotype
20191125	zincIIIdom	NA	NA	1	water	None	N/N	A	1	median.TOF	369.5
20191125	zincIIIdom	NA	NA	1	water	None	N/N	A	10	median.TOF	363
20191125	zincIIIdom	NA	NA	1	water	None	N/N	A	11	median.TOF	358
20191125	zincIIIdom	NA	NA	1	water	None	N/N	A	3	median.TOF	391
20191125	zincIIIdom	NA	NA	1	water	None	N/N	A	4	median.TOF	362.5
20191125	zincIIIdom	NA	NA	1	water	None	N/N	A	5	median.TOF	351
20191125	zincIIIdom	NA	NA	1	water	None	N/N	A	6	median.TOF	356
20191125	zincIIIdom	NA	NA	1	water	None	N/N	A	7	median.TOF	325.5
20191125	zincIIIdom	NA	NA	1	water	None	N/N	A	8	median.TOF	345
20191125	zincIIIdom	NA	NA	1	water	None	N/N	A	9	median.TOF	348.5
20191125	zincIIIdom	NA	NA	1	water	None	C/C	B	1	median.TOF	447
20191125	zincIIIdom	NA	NA	1	water	None	C/C	B	10	median.TOF	418
20191125	zincIIIdom	NA	NA	1	water	None	C/C	B	11	median.TOF	372
20191125	zincIIIdom	NA	NA	1	water	None	C/C	B	2	median.TOF	392
20191125	zincIIIdom	NA	NA	1	water	None	C/C	B	3	median.TOF	407
20191125	zincIIIdom	NA	NA	1	water	None	C/C	B	4	median.TOF	396.5
20191125	zincIIIdom	NA	NA	1	water	None	C/C	B	5	median.TOF	418
20191125	zincIIIdom	NA	NA	1	water	None	C/C	B	6	median.TOF	394
20191125	zincIIIdom	NA	NA	1	water	None	C/C	B	7	median.TOF	394
20191125	zincIIIdom	NA	NA	1	water	None	C/C	B	8	median.TOF	361.5
20191125	zincIIIdom	NA	NA	1	water	None	C/C	B	9	median.TOF	369
20191125	zincIIIdom	NA	NA	1	water	None	838/838	C	1	median.TOF	367
20191125	zincIIIdom	NA	NA	1	water	None	838/838	C	10	median.TOF	396
20191125	zincIIIdom	NA	NA	1	water	None	838/838	C	11	median.TOF	368
20191125	zincIIIdom	NA	NA	1	water	None	838/838	C	2	median.TOF	398
20191125	zincIIIdom	NA	NA	1	water	None	838/838	C	3	median.TOF	383.5
20191125	zincIIIdom	NA	NA	1	water	None	838/838	C	4	median.TOF	419.5
20191125	zincIIIdom	NA	NA	1	water	None	838/838	C	5	median.TOF	421
20191125	zincIIIdom	NA	NA	1	water	None	838/838	C	6	median.TOF	378
20191125	zincIIIdom	NA	NA	1	water	None	838/838	C	7	median.TOF	410
20191125	zincIIIdom	NA	NA	1	water	None	838/838	C	8	median.TOF	390.5
20191125	zincIIIdom	NA	NA	1	water	None	838/838	C	9	median.TOF	388
20191125	zincIIIdom	NA	NA	1	water	None	859/859	D	1	median.TOF	345
20191125	zincIIIdom	NA	NA	1	water	None	859/859	D	10	median.TOF	396
20191125	zincIIIdom	NA	NA	1	water	None	859/859	D	11	median.TOF	395
20191125	zincIIIdom	NA	NA	1	water	None	859/859	D	2	median.TOF	390
20191125	zincIIIdom	NA	NA	1	water	None	859/859	D	3	median.TOF	426
20191125	zincIIIdom	NA	NA	1	water	None	859/859	D	4	median.TOF	393
20191125	zincIIIdom	NA	NA	1	water	None	859/859	D	5	median.TOF	349.5
20191125	zincIIIdom	NA	NA	1	water	None	859/859	D	6	median.TOF	373
20191125	zincIIIdom	NA	NA	1	water	None	859/859	D	7	median.TOF	401
20191125	zincIIIdom	NA	NA	1	water	None	859/859	D	8	median.TOF	409
20191125	zincIIIdom	NA	NA	1	water	None	859/859	D	9	median.TOF	386
20191125	zincIIIdom	NA	NA	1	water	None	838/N	E	1	median.TOF	372.5
20191125	zincIIIdom	NA	NA	1	water	None	838/N	E	10	median.TOF	401
20191125	zincIIIdom	NA	NA	1	water	None	838/N	E	11	median.TOF	411
20191125	zincIIIdom	NA	NA	1	water	None	838/N	E	2	median.TOF	404
20191125	zincIIIdom	NA	NA	1	water	None	838/N	E	3	median.TOF	408
20191125	zincIIIdom	NA	NA	1	water	None	838/N	E	4	median.TOF	402
20191125	zincIIIdom	NA	NA	1	water	None	838/N	E	5	median.TOF	399.5
20191125	zincIIIdom	NA	NA	1	water	None	838/N	E	6	median.TOF	415
20191125	zincIIIdom	NA	NA	1	water	None	838/N	E	7	median.TOF	393
20191125	zincIIIdom	NA	NA	1	water	None	838/N	E	8	median.TOF	389.5
20191125	zincIIIdom	NA	NA	1	water	None	838/N	E	9	median.TOF	393
20191125	zincIIIdom	NA	NA	1	water	None	N/838	G	1	median.TOF	400
20191125	zincIIIdom	NA	NA	1	water	None	N/838	G	10	median.TOF	348
20191125	zincIIIdom	NA	NA	1	water	None	N/838	G	11	median.TOF	419.5
20191125	zincIIIdom	NA	NA	1	water	None	N/838	G	2	median.TOF	386
20191125	zincIIIdom	NA	NA	1	water	None	N/838	G	3	median.TOF	389.5
20191125	zincIIIdom	NA	NA	1	water	None	N/838	G	4	median.TOF	338
20191125	zincIIIdom	NA	NA	1	water	None	N/838	G	5	median.TOF	364
20191125	zincIIIdom	NA	NA	1	water	None	N/838	G	7	median.TOF	429.5
20191125	zincIIIdom	NA	NA	1	water	None	N/838	G	8	median.TOF	337.5
20191125	zincIIIdom	NA	NA	1	water	None	N/838	G	9	median.TOF	352
20191125	zincIIIdom	NA	NA	1	water	None	C/859	H	1	median.TOF	438
20191125	zincIIIdom	NA	NA	1	water	None	C/859	H	10	median.TOF	404.5
20191125	zincIIIdom	NA	NA	1	water	None	C/859	H	11	median.TOF	439
20191125	zincIIIdom	NA	NA	1	water	None	C/859	H	2	median.TOF	404.5
20191125	zincIIIdom	NA	NA	1	water	None	C/859	H	3	median.TOF	399
20191125	zincIIIdom	NA	NA	1	water	None	C/859	H	4	median.TOF	395
20191125	zincIIIdom	NA	NA	1	water	None	C/859	H	5	median.TOF	404
20191125	zincIIIdom	NA	NA	1	water	None	C/859	H	7	median.TOF	441.5
20191125	zincIIIdom	NA	NA	1	water	None	C/859	H	8	median.TOF	434.5
20191125	zincIIIdom	NA	NA	1	water	None	C/859	H	9	median.TOF	420
20191125	zincIIIdom	NA	NA	2	water	None	N/N	A	1	median.TOF	406.5
20191125	zincIIIdom	NA	NA	2	water	None	N/N	A	10	median.TOF	408
20191125	zincIIIdom	NA	NA	2	water	None	N/N	A	11	median.TOF	400.5
20191125	zincIIIdom	NA	NA	2	water	None	N/N	A	2	median.TOF	401
20191125	zincIIIdom	NA	NA	2	water	None	N/N	A	3	median.TOF	344
20191125	zincIIIdom	NA	NA	2	water	None	N/N	A	4	median.TOF	384
20191125	zincIIIdom	NA	NA	2	water	None	N/N	A	5	median.TOF	369.5
20191125	zincIIIdom	NA	NA	2	water	None	N/N	A	6	median.TOF	317.5
20191125	zincIIIdom	NA	NA	2	water	None	N/N	A	7	median.TOF	371
20191125	zincIIIdom	NA	NA	2	water	None	N/N	A	8	median.TOF	424
20191125	zincIIIdom	NA	NA	2	water	None	N/N	A	9	median.TOF	402
20191125	zincIIIdom	NA	NA	2	water	None	C/C	B	1	median.TOF	445.5
20191125	zincIIIdom	NA	NA	2	water	None	C/C	B	10	median.TOF	435
20191125	zincIIIdom	NA	NA	2	water	None	C/C	B	11	median.TOF	434
20191125	zincIIIdom	NA	NA	2	water	None	C/C	B	2	median.TOF	444
20191125	zincIIIdom	NA	NA	2	water	None	C/C	B	3	median.TOF	382.5
20191125	zincIIIdom	NA	NA	2	water	None	C/C	B	4	median.TOF	453.5
20191125	zincIIIdom	NA	NA	2	water	None	C/C	B	5	median.TOF	419
20191125	zincIIIdom	NA	NA	2	water	None	C/C	B	6	median.TOF	437
20191125	zincIIIdom	NA	NA	2	water	None	C/C	B	7	median.TOF	428.5
20191125	zincIIIdom	NA	NA	2	water	None	C/C	B	8	median.TOF	438
20191125	zincIIIdom	NA	NA	2	water	None	C/C	B	9	median.TOF	426
20191125	zincIIIdom	NA	NA	2	water	None	838/838	C	1	median.TOF	364
20191125	zincIIIdom	NA	NA	2	water	None	838/838	C	10	median.TOF	411.5
20191125	zincIIIdom	NA	NA	2	water	None	838/838	C	11	median.TOF	363
20191125	zincIIIdom	NA	NA	2	water	None	838/838	C	2	median.TOF	415
20191125	zincIIIdom	NA	NA	2	water	None	838/838	C	3	median.TOF	398.5
20191125	zincIIIdom	NA	NA	2	water	None	838/838	C	4	median.TOF	408
20191125	zincIIIdom	NA	NA	2	water	None	838/838	C	5	median.TOF	399
20191125	zincIIIdom	NA	NA	2	water	None	838/838	C	6	median.TOF	389
20191125	zincIIIdom	NA	NA	2	water	None	838/838	C	7	median.TOF	409
20191125	zincIIIdom	NA	NA	2	water	None	838/838	C	8	median.TOF	406
20191125	zincIIIdom	NA	NA	2	water	None	838/838	C	9	median.TOF	379
20191125	zincIIIdom	NA	NA	2	water	None	859/859	D	1	median.TOF	439
20191125	zincIIIdom	NA	NA	2	water	None	859/859	D	10	median.TOF	406
20191125	zincIIIdom	NA	NA	2	water	None	859/859	D	11	median.TOF	424.5
20191125	zincIIIdom	NA	NA	2	water	None	859/859	D	2	median.TOF	428.5
20191125	zincIIIdom	NA	NA	2	water	None	859/859	D	3	median.TOF	435.5
20191125	zincIIIdom	NA	NA	2	water	None	859/859	D	4	median.TOF	455
20191125	zincIIIdom	NA	NA	2	water	None	859/859	D	6	median.TOF	435.5
20191125	zincIIIdom	NA	NA	2	water	None	859/859	D	7	median.TOF	413
20191125	zincIIIdom	NA	NA	2	water	None	859/859	D	8	median.TOF	382.5
20191125	zincIIIdom	NA	NA	2	water	None	859/859	D	9	median.TOF	425
20191125	zincIIIdom	NA	NA	2	water	None	838/N	E	1	median.TOF	425
20191125	zincIIIdom	NA	NA	2	water	None	838/N	E	10	median.TOF	399.5
20191125	zincIIIdom	NA	NA	2	water	None	838/N	E	11	median.TOF	363.5
20191125	zincIIIdom	NA	NA	2	water	None	838/N	E	2	median.TOF	435.5
20191125	zincIIIdom	NA	NA	2	water	None	838/N	E	3	median.TOF	432
20191125	zincIIIdom	NA	NA	2	water	None	838/N	E	4	median.TOF	437
20191125	zincIIIdom	NA	NA	2	water	None	838/N	E	5	median.TOF	432
20191125	zincIIIdom	NA	NA	2	water	None	838/N	E	6	median.TOF	408
20191125	zincIIIdom	NA	NA	2	water	None	838/N	E	8	median.TOF	432
20191125	zincIIIdom	NA	NA	2	water	None	838/N	E	9	median.TOF	387.5
20191125	zincIIIdom	NA	NA	2	water	None	N/838	G	1	median.TOF	429
20191125	zincIIIdom	NA	NA	2	water	None	N/838	G	10	median.TOF	415
20191125	zincIIIdom	NA	NA	2	water	None	N/838	G	11	median.TOF	412
20191125	zincIIIdom	NA	NA	2	water	None	N/838	G	2	median.TOF	348
20191125	zincIIIdom	NA	NA	2	water	None	N/838	G	3	median.TOF	438
20191125	zincIIIdom	NA	NA	2	water	None	N/838	G	4	median.TOF	401.5
20191125	zincIIIdom	NA	NA	2	water	None	N/838	G	5	median.TOF	419
20191125	zincIIIdom	NA	NA	2	water	None	N/838	G	6	median.TOF	442.5
20191125	zincIIIdom	NA	NA	2	water	None	N/838	G	7	median.TOF	365
20191125	zincIIIdom	NA	NA	2	water	None	N/838	G	8	median.TOF	355.5
20191125	zincIIIdom	NA	NA	2	water	None	N/838	G	9	median.TOF	409
20191125	zincIIIdom	NA	NA	2	water	None	C/859	H	1	median.TOF	448
20191125	zincIIIdom	NA	NA	2	water	None	C/859	H	10	median.TOF	380
20191125	zincIIIdom	NA	NA	2	water	None	C/859	H	11	median.TOF	429
20191125	zincIIIdom	NA	NA	2	water	None	C/859	H	2	median.TOF	418.5
20191125	zincIIIdom	NA	NA	2	water	None	C/859	H	3	median.TOF	483
20191125	zincIIIdom	NA	NA	2	water	None	C/859	H	4	median.TOF	427
20191125	zincIIIdom	NA	NA	2	water	None	C/859	H	5	median.TOF	404
20191125	zincIIIdom	NA	NA	2	water	None	C/859	H	6	median.TOF	441
20191125	zincIIIdom	NA	NA	2	water	None	C/859	H	7	median.TOF	417
20191125	zincIIIdom	NA	NA	2	water	None	C/859	H	8	median.TOF	415
20191125	zincIIIdom	NA	NA	2	water	None	C/859	H	9	median.TOF	406
20191125	zincIIIdom	NA	NA	3	zinc	water	N/N	A	1	median.TOF	302.5
20191125	zincIIIdom	NA	NA	3	zinc	water	N/N	A	10	median.TOF	265
20191125	zincIIIdom	NA	NA	3	zinc	water	N/N	A	11	median.TOF	315
20191125	zincIIIdom	NA	NA	3	zinc	water	N/N	A	2	median.TOF	293.5
20191125	zincIIIdom	NA	NA	3	zinc	water	N/N	A	3	median.TOF	287
20191125	zincIIIdom	NA	NA	3	zinc	water	N/N	A	4	median.TOF	279
20191125	zincIIIdom	NA	NA	3	zinc	water	N/N	A	5	median.TOF	266
20191125	zincIIIdom	NA	NA	3	zinc	water	N/N	A	6	median.TOF	251.5
20191125	zincIIIdom	NA	NA	3	zinc	water	N/N	A	7	median.TOF	266
20191125	zincIIIdom	NA	NA	3	zinc	water	N/N	A	8	median.TOF	239
20191125	zincIIIdom	NA	NA	3	zinc	water	N/N	A	9	median.TOF	247.5
20191125	zincIIIdom	NA	NA	3	zinc	water	C/C	B	1	median.TOF	300.5
20191125	zincIIIdom	NA	NA	3	zinc	water	C/C	B	10	median.TOF	294.5
20191125	zincIIIdom	NA	NA	3	zinc	water	C/C	B	11	median.TOF	318.5
20191125	zincIIIdom	NA	NA	3	zinc	water	C/C	B	3	median.TOF	292.5
20191125	zincIIIdom	NA	NA	3	zinc	water	C/C	B	4	median.TOF	321
20191125	zincIIIdom	NA	NA	3	zinc	water	C/C	B	5	median.TOF	301
20191125	zincIIIdom	NA	NA	3	zinc	water	C/C	B	6	median.TOF	298
20191125	zincIIIdom	NA	NA	3	zinc	water	C/C	B	7	median.TOF	298
20191125	zincIIIdom	NA	NA	3	zinc	water	C/C	B	8	median.TOF	293
20191125	zincIIIdom	NA	NA	3	zinc	water	C/C	B	9	median.TOF	310
20191125	zincIIIdom	NA	NA	3	zinc	water	838/838	C	1	median.TOF	366.5
20191125	zincIIIdom	NA	NA	3	zinc	water	838/838	C	10	median.TOF	336
20191125	zincIIIdom	NA	NA	3	zinc	water	838/838	C	11	median.TOF	326
20191125	zincIIIdom	NA	NA	3	zinc	water	838/838	C	2	median.TOF	335
20191125	zincIIIdom	NA	NA	3	zinc	water	838/838	C	3	median.TOF	339.5
20191125	zincIIIdom	NA	NA	3	zinc	water	838/838	C	4	median.TOF	291
20191125	zincIIIdom	NA	NA	3	zinc	water	838/838	C	5	median.TOF	304.5
20191125	zincIIIdom	NA	NA	3	zinc	water	838/838	C	6	median.TOF	316.5
20191125	zincIIIdom	NA	NA	3	zinc	water	838/838	C	7	median.TOF	329
20191125	zincIIIdom	NA	NA	3	zinc	water	838/838	C	8	median.TOF	319
20191125	zincIIIdom	NA	NA	3	zinc	water	838/838	C	9	median.TOF	324.5
20191125	zincIIIdom	NA	NA	3	zinc	water	859/859	D	1	median.TOF	138.5
20191125	zincIIIdom	NA	NA	3	zinc	water	859/859	D	10	median.TOF	127
20191125	zincIIIdom	NA	NA	3	zinc	water	859/859	D	11	median.TOF	154
20191125	zincIIIdom	NA	NA	3	zinc	water	859/859	D	2	median.TOF	142
20191125	zincIIIdom	NA	NA	3	zinc	water	859/859	D	3	median.TOF	171
20191125	zincIIIdom	NA	NA	3	zinc	water	859/859	D	4	median.TOF	162
20191125	zincIIIdom	NA	NA	3	zinc	water	859/859	D	5	median.TOF	137
20191125	zincIIIdom	NA	NA	3	zinc	water	859/859	D	6	median.TOF	131
20191125	zincIIIdom	NA	NA	3	zinc	water	859/859	D	7	median.TOF	167.5
20191125	zincIIIdom	NA	NA	3	zinc	water	859/859	D	8	median.TOF	157.5
20191125	zincIIIdom	NA	NA	3	zinc	water	859/859	D	9	median.TOF	146
20191125	zincIIIdom	NA	NA	3	zinc	water	838/N	E	1	median.TOF	342
20191125	zincIIIdom	NA	NA	3	zinc	water	838/N	E	10	median.TOF	361
20191125	zincIIIdom	NA	NA	3	zinc	water	838/N	E	11	median.TOF	366
20191125	zincIIIdom	NA	NA	3	zinc	water	838/N	E	2	median.TOF	355
20191125	zincIIIdom	NA	NA	3	zinc	water	838/N	E	3	median.TOF	343.5
20191125	zincIIIdom	NA	NA	3	zinc	water	838/N	E	4	median.TOF	323
20191125	zincIIIdom	NA	NA	3	zinc	water	838/N	E	5	median.TOF	327
20191125	zincIIIdom	NA	NA	3	zinc	water	838/N	E	6	median.TOF	335
20191125	zincIIIdom	NA	NA	3	zinc	water	838/N	E	7	median.TOF	324.5
20191125	zincIIIdom	NA	NA	3	zinc	water	838/N	E	8	median.TOF	355.5
20191125	zincIIIdom	NA	NA	3	zinc	water	838/N	E	9	median.TOF	344
20191125	zincIIIdom	NA	NA	3	zinc	water	N/838	G	1	median.TOF	343
20191125	zincIIIdom	NA	NA	3	zinc	water	N/838	G	10	median.TOF	335.5
20191125	zincIIIdom	NA	NA	3	zinc	water	N/838	G	11	median.TOF	312
20191125	zincIIIdom	NA	NA	3	zinc	water	N/838	G	2	median.TOF	338
20191125	zincIIIdom	NA	NA	3	zinc	water	N/838	G	4	median.TOF	323
20191125	zincIIIdom	NA	NA	3	zinc	water	N/838	G	5	median.TOF	313.5
20191125	zincIIIdom	NA	NA	3	zinc	water	N/838	G	6	median.TOF	312
20191125	zincIIIdom	NA	NA	3	zinc	water	N/838	G	7	median.TOF	306
20191125	zincIIIdom	NA	NA	3	zinc	water	N/838	G	8	median.TOF	313
20191125	zincIIIdom	NA	NA	3	zinc	water	N/838	G	9	median.TOF	332
20191125	zincIIIdom	NA	NA	3	zinc	water	C/859	H	1	median.TOF	303
20191125	zincIIIdom	NA	NA	3	zinc	water	C/859	H	10	median.TOF	268.5
20191125	zincIIIdom	NA	NA	3	zinc	water	C/859	H	11	median.TOF	291
20191125	zincIIIdom	NA	NA	3	zinc	water	C/859	H	2	median.TOF	282.5
20191125	zincIIIdom	NA	NA	3	zinc	water	C/859	H	3	median.TOF	271
20191125	zincIIIdom	NA	NA	3	zinc	water	C/859	H	4	median.TOF	275
20191125	zincIIIdom	NA	NA	3	zinc	water	C/859	H	5	median.TOF	289
20191125	zincIIIdom	NA	NA	3	zinc	water	C/859	H	6	median.TOF	300.5
20191125	zincIIIdom	NA	NA	3	zinc	water	C/859	H	8	median.TOF	283
20191125	zincIIIdom	NA	NA	3	zinc	water	C/859	H	9	median.TOF	260
20191125	zincIIIdom	NA	NA	4	zinc	water	N/N	A	1	median.TOF	272
20191125	zincIIIdom	NA	NA	4	zinc	water	N/N	A	11	median.TOF	289.5
20191125	zincIIIdom	NA	NA	4	zinc	water	N/N	A	2	median.TOF	267.5
20191125	zincIIIdom	NA	NA	4	zinc	water	N/N	A	3	median.TOF	282
20191125	zincIIIdom	NA	NA	4	zinc	water	N/N	A	4	median.TOF	262
20191125	zincIIIdom	NA	NA	4	zinc	water	N/N	A	5	median.TOF	263
20191125	zincIIIdom	NA	NA	4	zinc	water	N/N	A	6	median.TOF	258.5
20191125	zincIIIdom	NA	NA	4	zinc	water	N/N	A	7	median.TOF	259.5
20191125	zincIIIdom	NA	NA	4	zinc	water	N/N	A	8	median.TOF	270
20191125	zincIIIdom	NA	NA	4	zinc	water	N/N	A	9	median.TOF	284.5
20191125	zincIIIdom	NA	NA	4	zinc	water	C/C	B	1	median.TOF	319
20191125	zincIIIdom	NA	NA	4	zinc	water	C/C	B	10	median.TOF	315.5
20191125	zincIIIdom	NA	NA	4	zinc	water	C/C	B	11	median.TOF	318.5
20191125	zincIIIdom	NA	NA	4	zinc	water	C/C	B	2	median.TOF	290
20191125	zincIIIdom	NA	NA	4	zinc	water	C/C	B	3	median.TOF	324
20191125	zincIIIdom	NA	NA	4	zinc	water	C/C	B	4	median.TOF	289
20191125	zincIIIdom	NA	NA	4	zinc	water	C/C	B	5	median.TOF	290.5
20191125	zincIIIdom	NA	NA	4	zinc	water	C/C	B	6	median.TOF	291
20191125	zincIIIdom	NA	NA	4	zinc	water	C/C	B	7	median.TOF	302.5
20191125	zincIIIdom	NA	NA	4	zinc	water	C/C	B	8	median.TOF	271
20191125	zincIIIdom	NA	NA	4	zinc	water	C/C	B	9	median.TOF	317
20191125	zincIIIdom	NA	NA	4	zinc	water	838/838	C	1	median.TOF	331
20191125	zincIIIdom	NA	NA	4	zinc	water	838/838	C	10	median.TOF	376
20191125	zincIIIdom	NA	NA	4	zinc	water	838/838	C	11	median.TOF	314
20191125	zincIIIdom	NA	NA	4	zinc	water	838/838	C	2	median.TOF	325.5
20191125	zincIIIdom	NA	NA	4	zinc	water	838/838	C	4	median.TOF	361
20191125	zincIIIdom	NA	NA	4	zinc	water	838/838	C	5	median.TOF	301
20191125	zincIIIdom	NA	NA	4	zinc	water	838/838	C	6	median.TOF	354
20191125	zincIIIdom	NA	NA	4	zinc	water	838/838	C	7	median.TOF	354
20191125	zincIIIdom	NA	NA	4	zinc	water	838/838	C	8	median.TOF	344
20191125	zincIIIdom	NA	NA	4	zinc	water	838/838	C	9	median.TOF	353
20191125	zincIIIdom	NA	NA	4	zinc	water	859/859	D	1	median.TOF	154
20191125	zincIIIdom	NA	NA	4	zinc	water	859/859	D	10	median.TOF	148
20191125	zincIIIdom	NA	NA	4	zinc	water	859/859	D	11	median.TOF	146.5
20191125	zincIIIdom	NA	NA	4	zinc	water	859/859	D	2	median.TOF	133
20191125	zincIIIdom	NA	NA	4	zinc	water	859/859	D	3	median.TOF	153
20191125	zincIIIdom	NA	NA	4	zinc	water	859/859	D	4	median.TOF	146
20191125	zincIIIdom	NA	NA	4	zinc	water	859/859	D	5	median.TOF	145
20191125	zincIIIdom	NA	NA	4	zinc	water	859/859	D	6	median.TOF	136
20191125	zincIIIdom	NA	NA	4	zinc	water	859/859	D	7	median.TOF	164
20191125	zincIIIdom	NA	NA	4	zinc	water	859/859	D	8	median.TOF	129
20191125	zincIIIdom	NA	NA	4	zinc	water	859/859	D	9	median.TOF	142
20191125	zincIIIdom	NA	NA	4	zinc	water	838/N	E	1	median.TOF	339
20191125	zincIIIdom	NA	NA	4	zinc	water	838/N	E	10	median.TOF	354
20191125	zincIIIdom	NA	NA	4	zinc	water	838/N	E	11	median.TOF	379
20191125	zincIIIdom	NA	NA	4	zinc	water	838/N	E	2	median.TOF	378
20191125	zincIIIdom	NA	NA	4	zinc	water	838/N	E	3	median.TOF	369
20191125	zincIIIdom	NA	NA	4	zinc	water	838/N	E	4	median.TOF	312.5
20191125	zincIIIdom	NA	NA	4	zinc	water	838/N	E	6	median.TOF	381.5
20191125	zincIIIdom	NA	NA	4	zinc	water	838/N	E	7	median.TOF	338
20191125	zincIIIdom	NA	NA	4	zinc	water	838/N	E	8	median.TOF	374
20191125	zincIIIdom	NA	NA	4	zinc	water	838/N	E	9	median.TOF	332
20191125	zincIIIdom	NA	NA	4	zinc	water	N/838	G	1	median.TOF	328
20191125	zincIIIdom	NA	NA	4	zinc	water	N/838	G	10	median.TOF	349.5
20191125	zincIIIdom	NA	NA	4	zinc	water	N/838	G	11	median.TOF	360
20191125	zincIIIdom	NA	NA	4	zinc	water	N/838	G	2	median.TOF	316.5
20191125	zincIIIdom	NA	NA	4	zinc	water	N/838	G	3	median.TOF	332
20191125	zincIIIdom	NA	NA	4	zinc	water	N/838	G	4	median.TOF	328
20191125	zincIIIdom	NA	NA	4	zinc	water	N/838	G	5	median.TOF	360
20191125	zincIIIdom	NA	NA	4	zinc	water	N/838	G	6	median.TOF	317
20191125	zincIIIdom	NA	NA	4	zinc	water	N/838	G	7	median.TOF	327
20191125	zincIIIdom	NA	NA	4	zinc	water	N/838	G	8	median.TOF	337
20191125	zincIIIdom	NA	NA	4	zinc	water	N/838	G	9	median.TOF	318
20191125	zincIIIdom	NA	NA	4	zinc	water	C/859	H	1	median.TOF	320
20191125	zincIIIdom	NA	NA	4	zinc	water	C/859	H	10	median.TOF	293.5
20191125	zincIIIdom	NA	NA	4	zinc	water	C/859	H	11	median.TOF	307
20191125	zincIIIdom	NA	NA	4	zinc	water	C/859	H	2	median.TOF	304.5
20191125	zincIIIdom	NA	NA	4	zinc	water	C/859	H	3	median.TOF	263
20191125	zincIIIdom	NA	NA	4	zinc	water	C/859	H	4	median.TOF	296
20191125	zincIIIdom	NA	NA	4	zinc	water	C/859	H	5	median.TOF	296
20191125	zincIIIdom	NA	NA	4	zinc	water	C/859	H	6	median.TOF	279
20191125	zincIIIdom	NA	NA	4	zinc	water	C/859	H	7	median.TOF	292
20191125	zincIIIdom	NA	NA	4	zinc	water	C/859	H	8	median.TOF	258
20191125	zincIIIdom	NA	NA	4	zinc	water	C/859	H	9	median.TOF	290.5
20191125	zincIIIdom	NA	NA	1	water	None	N/N	A	1	median.EXT	1153
20191125	zincIIIdom	NA	NA	1	water	None	N/N	A	10	median.EXT	1008
20191125	zincIIIdom	NA	NA	1	water	None	N/N	A	11	median.EXT	1182
20191125	zincIIIdom	NA	NA	1	water	None	N/N	A	2	median.EXT	1219
20191125	zincIIIdom	NA	NA	1	water	None	N/N	A	3	median.EXT	1109
20191125	zincIIIdom	NA	NA	1	water	None	N/N	A	4	median.EXT	1065.5
20191125	zincIIIdom	NA	NA	1	water	None	N/N	A	5	median.EXT	968
20191125	zincIIIdom	NA	NA	1	water	None	N/N	A	6	median.EXT	1007
20191125	zincIIIdom	NA	NA	1	water	None	N/N	A	7	median.EXT	1091
20191125	zincIIIdom	NA	NA	1	water	None	N/N	A	8	median.EXT	1112.5
20191125	zincIIIdom	NA	NA	1	water	None	N/N	A	9	median.EXT	1240
20191125	zincIIIdom	NA	NA	1	water	None	C/C	B	1	median.EXT	1319.5
20191125	zincIIIdom	NA	NA	1	water	None	C/C	B	10	median.EXT	1116
20191125	zincIIIdom	NA	NA	1	water	None	C/C	B	11	median.EXT	1186.5
20191125	zincIIIdom	NA	NA	1	water	None	C/C	B	2	median.EXT	1174
20191125	zincIIIdom	NA	NA	1	water	None	C/C	B	3	median.EXT	1245
20191125	zincIIIdom	NA	NA	1	water	None	C/C	B	4	median.EXT	1182
20191125	zincIIIdom	NA	NA	1	water	None	C/C	B	5	median.EXT	1224
20191125	zincIIIdom	NA	NA	1	water	None	C/C	B	6	median.EXT	1181
20191125	zincIIIdom	NA	NA	1	water	None	C/C	B	7	median.EXT	1246.5
20191125	zincIIIdom	NA	NA	1	water	None	C/C	B	8	median.EXT	1101
20191125	zincIIIdom	NA	NA	1	water	None	C/C	B	9	median.EXT	1116
20191125	zincIIIdom	NA	NA	1	water	None	838/838	C	1	median.EXT	1139
20191125	zincIIIdom	NA	NA	1	water	None	838/838	C	10	median.EXT	1170
20191125	zincIIIdom	NA	NA	1	water	None	838/838	C	11	median.EXT	1077
20191125	zincIIIdom	NA	NA	1	water	None	838/838	C	2	median.EXT	1208
20191125	zincIIIdom	NA	NA	1	water	None	838/838	C	3	median.EXT	1070.5
20191125	zincIIIdom	NA	NA	1	water	None	838/838	C	4	median.EXT	1295
20191125	zincIIIdom	NA	NA	1	water	None	838/838	C	5	median.EXT	1331
20191125	zincIIIdom	NA	NA	1	water	None	838/838	C	6	median.EXT	1185
20191125	zincIIIdom	NA	NA	1	water	None	838/838	C	7	median.EXT	1285.5
20191125	zincIIIdom	NA	NA	1	water	None	838/838	C	8	median.EXT	1249.5
20191125	zincIIIdom	NA	NA	1	water	None	838/838	C	9	median.EXT	1155.5
20191125	zincIIIdom	NA	NA	1	water	None	859/859	D	1	median.EXT	1150
20191125	zincIIIdom	NA	NA	1	water	None	859/859	D	10	median.EXT	1229
20191125	zincIIIdom	NA	NA	1	water	None	859/859	D	11	median.EXT	1237
20191125	zincIIIdom	NA	NA	1	water	None	859/859	D	2	median.EXT	1148
20191125	zincIIIdom	NA	NA	1	water	None	859/859	D	3	median.EXT	1281
20191125	zincIIIdom	NA	NA	1	water	None	859/859	D	4	median.EXT	1208
20191125	zincIIIdom	NA	NA	1	water	None	859/859	D	5	median.EXT	1194
20191125	zincIIIdom	NA	NA	1	water	None	859/859	D	7	median.EXT	1094
20191125	zincIIIdom	NA	NA	1	water	None	859/859	D	8	median.EXT	1190
20191125	zincIIIdom	NA	NA	1	water	None	859/859	D	9	median.EXT	1118
20191125	zincIIIdom	NA	NA	1	water	None	838/N	E	1	median.EXT	1332.5
20191125	zincIIIdom	NA	NA	1	water	None	838/N	E	10	median.EXT	1301
20191125	zincIIIdom	NA	NA	1	water	None	838/N	E	11	median.EXT	1380.5
20191125	zincIIIdom	NA	NA	1	water	None	838/N	E	2	median.EXT	1212
20191125	zincIIIdom	NA	NA	1	water	None	838/N	E	3	median.EXT	1230
20191125	zincIIIdom	NA	NA	1	water	None	838/N	E	4	median.EXT	1200
20191125	zincIIIdom	NA	NA	1	water	None	838/N	E	5	median.EXT	1208.5
20191125	zincIIIdom	NA	NA	1	water	None	838/N	E	6	median.EXT	1274
20191125	zincIIIdom	NA	NA	1	water	None	838/N	E	7	median.EXT	1305
20191125	zincIIIdom	NA	NA	1	water	None	838/N	E	8	median.EXT	1390.5
20191125	zincIIIdom	NA	NA	1	water	None	838/N	E	9	median.EXT	1377.5
20191125	zincIIIdom	NA	NA	1	water	None	N/838	G	1	median.EXT	1149
20191125	zincIIIdom	NA	NA	1	water	None	N/838	G	10	median.EXT	1255
20191125	zincIIIdom	NA	NA	1	water	None	N/838	G	11	median.EXT	1347
20191125	zincIIIdom	NA	NA	1	water	None	N/838	G	2	median.EXT	1415
20191125	zincIIIdom	NA	NA	1	water	None	N/838	G	3	median.EXT	1170.5
20191125	zincIIIdom	NA	NA	1	water	None	N/838	G	4	median.EXT	953.5
20191125	zincIIIdom	NA	NA	1	water	None	N/838	G	5	median.EXT	1057
20191125	zincIIIdom	NA	NA	1	water	None	N/838	G	6	median.EXT	1011
20191125	zincIIIdom	NA	NA	1	water	None	N/838	G	7	median.EXT	1153
20191125	zincIIIdom	NA	NA	1	water	None	N/838	G	8	median.EXT	1230.5
20191125	zincIIIdom	NA	NA	1	water	None	N/838	G	9	median.EXT	960
20191125	zincIIIdom	NA	NA	1	water	None	C/859	H	1	median.EXT	1183
20191125	zincIIIdom	NA	NA	1	water	None	C/859	H	10	median.EXT	1127.5
20191125	zincIIIdom	NA	NA	1	water	None	C/859	H	11	median.EXT	1243
20191125	zincIIIdom	NA	NA	1	water	None	C/859	H	2	median.EXT	1220.5
20191125	zincIIIdom	NA	NA	1	water	None	C/859	H	3	median.EXT	1196
20191125	zincIIIdom	NA	NA	1	water	None	C/859	H	5	median.EXT	1345
20191125	zincIIIdom	NA	NA	1	water	None	C/859	H	6	median.EXT	1194.5
20191125	zincIIIdom	NA	NA	1	water	None	C/859	H	7	median.EXT	1308.5
20191125	zincIIIdom	NA	NA	1	water	None	C/859	H	8	median.EXT	1258
20191125	zincIIIdom	NA	NA	1	water	None	C/859	H	9	median.EXT	1238
20191125	zincIIIdom	NA	NA	2	water	None	N/N	A	1	median.EXT	1272
20191125	zincIIIdom	NA	NA	2	water	None	N/N	A	10	median.EXT	1239.5
20191125	zincIIIdom	NA	NA	2	water	None	N/N	A	11	median.EXT	1219.5
20191125	zincIIIdom	NA	NA	2	water	None	N/N	A	2	median.EXT	1199
20191125	zincIIIdom	NA	NA	2	water	None	N/N	A	3	median.EXT	1115
20191125	zincIIIdom	NA	NA	2	water	None	N/N	A	4	median.EXT	1237
20191125	zincIIIdom	NA	NA	2	water	None	N/N	A	5	median.EXT	1121
20191125	zincIIIdom	NA	NA	2	water	None	N/N	A	6	median.EXT	1013.5
20191125	zincIIIdom	NA	NA	2	water	None	N/N	A	7	median.EXT	1207.5
20191125	zincIIIdom	NA	NA	2	water	None	N/N	A	9	median.EXT	1110.5
20191125	zincIIIdom	NA	NA	2	water	None	C/C	B	1	median.EXT	1332.5
20191125	zincIIIdom	NA	NA	2	water	None	C/C	B	10	median.EXT	1267
20191125	zincIIIdom	NA	NA	2	water	None	C/C	B	11	median.EXT	1286.5
20191125	zincIIIdom	NA	NA	2	water	None	C/C	B	2	median.EXT	1227
20191125	zincIIIdom	NA	NA	2	water	None	C/C	B	3	median.EXT	1229
20191125	zincIIIdom	NA	NA	2	water	None	C/C	B	4	median.EXT	1364.5
20191125	zincIIIdom	NA	NA	2	water	None	C/C	B	5	median.EXT	1249
20191125	zincIIIdom	NA	NA	2	water	None	C/C	B	6	median.EXT	1340.5
20191125	zincIIIdom	NA	NA	2	water	None	C/C	B	7	median.EXT	1213.5
20191125	zincIIIdom	NA	NA	2	water	None	C/C	B	8	median.EXT	1331
20191125	zincIIIdom	NA	NA	2	water	None	C/C	B	9	median.EXT	1299.5
20191125	zincIIIdom	NA	NA	2	water	None	838/838	C	1	median.EXT	1240
20191125	zincIIIdom	NA	NA	2	water	None	838/838	C	10	median.EXT	1213
20191125	zincIIIdom	NA	NA	2	water	None	838/838	C	11	median.EXT	1320
20191125	zincIIIdom	NA	NA	2	water	None	838/838	C	2	median.EXT	1407
20191125	zincIIIdom	NA	NA	2	water	None	838/838	C	3	median.EXT	1284
20191125	zincIIIdom	NA	NA	2	water	None	838/838	C	4	median.EXT	1191
20191125	zincIIIdom	NA	NA	2	water	None	838/838	C	5	median.EXT	1217
20191125	zincIIIdom	NA	NA	2	water	None	838/838	C	6	median.EXT	1284
20191125	zincIIIdom	NA	NA	2	water	None	838/838	C	7	median.EXT	1403
20191125	zincIIIdom	NA	NA	2	water	None	838/838	C	8	median.EXT	1373
20191125	zincIIIdom	NA	NA	2	water	None	838/838	C	9	median.EXT	1311
20191125	zincIIIdom	NA	NA	2	water	None	859/859	D	1	median.EXT	1251
20191125	zincIIIdom	NA	NA	2	water	None	859/859	D	10	median.EXT	1257
20191125	zincIIIdom	NA	NA	2	water	None	859/859	D	11	median.EXT	1234
20191125	zincIIIdom	NA	NA	2	water	None	859/859	D	2	median.EXT	1188.5
20191125	zincIIIdom	NA	NA	2	water	None	859/859	D	3	median.EXT	1351
20191125	zincIIIdom	NA	NA	2	water	None	859/859	D	4	median.EXT	1332.5
20191125	zincIIIdom	NA	NA	2	water	None	859/859	D	5	median.EXT	1361.5
20191125	zincIIIdom	NA	NA	2	water	None	859/859	D	6	median.EXT	1289.5
20191125	zincIIIdom	NA	NA	2	water	None	859/859	D	7	median.EXT	1187
20191125	zincIIIdom	NA	NA	2	water	None	859/859	D	8	median.EXT	1165
20191125	zincIIIdom	NA	NA	2	water	None	859/859	D	9	median.EXT	1279
20191125	zincIIIdom	NA	NA	2	water	None	838/N	E	1	median.EXT	1254.5
20191125	zincIIIdom	NA	NA	2	water	None	838/N	E	10	median.EXT	1244.5
20191125	zincIIIdom	NA	NA	2	water	None	838/N	E	11	median.EXT	1323
20191125	zincIIIdom	NA	NA	2	water	None	838/N	E	2	median.EXT	1302
20191125	zincIIIdom	NA	NA	2	water	None	838/N	E	3	median.EXT	1270
20191125	zincIIIdom	NA	NA	2	water	None	838/N	E	4	median.EXT	1387
20191125	zincIIIdom	NA	NA	2	water	None	838/N	E	5	median.EXT	1302
20191125	zincIIIdom	NA	NA	2	water	None	838/N	E	6	median.EXT	1358
20191125	zincIIIdom	NA	NA	2	water	None	838/N	E	7	median.EXT	1165
20191125	zincIIIdom	NA	NA	2	water	None	838/N	E	8	median.EXT	1383
20191125	zincIIIdom	NA	NA	2	water	None	838/N	E	9	median.EXT	1152
20191125	zincIIIdom	NA	NA	2	water	None	N/838	G	1	median.EXT	1184
20191125	zincIIIdom	NA	NA	2	water	None	N/838	G	10	median.EXT	1351.5
20191125	zincIIIdom	NA	NA	2	water	None	N/838	G	11	median.EXT	1111
20191125	zincIIIdom	NA	NA	2	water	None	N/838	G	2	median.EXT	1163
20191125	zincIIIdom	NA	NA	2	water	None	N/838	G	3	median.EXT	1178
20191125	zincIIIdom	NA	NA	2	water	None	N/838	G	4	median.EXT	1127.5
20191125	zincIIIdom	NA	NA	2	water	None	N/838	G	5	median.EXT	1302
20191125	zincIIIdom	NA	NA	2	water	None	N/838	G	6	median.EXT	1367
20191125	zincIIIdom	NA	NA	2	water	None	N/838	G	7	median.EXT	1214
20191125	zincIIIdom	NA	NA	2	water	None	N/838	G	8	median.EXT	1119.5
20191125	zincIIIdom	NA	NA	2	water	None	N/838	G	9	median.EXT	1204
20191125	zincIIIdom	NA	NA	2	water	None	C/859	H	1	median.EXT	1333
20191125	zincIIIdom	NA	NA	2	water	None	C/859	H	10	median.EXT	1100
20191125	zincIIIdom	NA	NA	2	water	None	C/859	H	11	median.EXT	1378
20191125	zincIIIdom	NA	NA	2	water	None	C/859	H	2	median.EXT	1248
20191125	zincIIIdom	NA	NA	2	water	None	C/859	H	3	median.EXT	1338
20191125	zincIIIdom	NA	NA	2	water	None	C/859	H	4	median.EXT	1313.5
20191125	zincIIIdom	NA	NA	2	water	None	C/859	H	5	median.EXT	1199
20191125	zincIIIdom	NA	NA	2	water	None	C/859	H	6	median.EXT	1263
20191125	zincIIIdom	NA	NA	2	water	None	C/859	H	7	median.EXT	1223
20191125	zincIIIdom	NA	NA	2	water	None	C/859	H	8	median.EXT	1173.5
20191125	zincIIIdom	NA	NA	2	water	None	C/859	H	9	median.EXT	1175.5
20191125	zincIIIdom	NA	NA	3	zinc	water	N/N	A	1	median.EXT	618
20191125	zincIIIdom	NA	NA	3	zinc	water	N/N	A	10	median.EXT	480
20191125	zincIIIdom	NA	NA	3	zinc	water	N/N	A	11	median.EXT	627
20191125	zincIIIdom	NA	NA	3	zinc	water	N/N	A	2	median.EXT	567.5
20191125	zincIIIdom	NA	NA	3	zinc	water	N/N	A	3	median.EXT	528
20191125	zincIIIdom	NA	NA	3	zinc	water	N/N	A	4	median.EXT	511
20191125	zincIIIdom	NA	NA	3	zinc	water	N/N	A	5	median.EXT	520
20191125	zincIIIdom	NA	NA	3	zinc	water	N/N	A	6	median.EXT	555
20191125	zincIIIdom	NA	NA	3	zinc	water	N/N	A	7	median.EXT	532
20191125	zincIIIdom	NA	NA	3	zinc	water	N/N	A	8	median.EXT	426
20191125	zincIIIdom	NA	NA	3	zinc	water	N/N	A	9	median.EXT	432.5
20191125	zincIIIdom	NA	NA	3	zinc	water	C/C	B	1	median.EXT	618.5
20191125	zincIIIdom	NA	NA	3	zinc	water	C/C	B	10	median.EXT	594
20191125	zincIIIdom	NA	NA	3	zinc	water	C/C	B	11	median.EXT	653.5
20191125	zincIIIdom	NA	NA	3	zinc	water	C/C	B	2	median.EXT	540
20191125	zincIIIdom	NA	NA	3	zinc	water	C/C	B	3	median.EXT	590.5
20191125	zincIIIdom	NA	NA	3	zinc	water	C/C	B	4	median.EXT	580
20191125	zincIIIdom	NA	NA	3	zinc	water	C/C	B	5	median.EXT	559
20191125	zincIIIdom	NA	NA	3	zinc	water	C/C	B	6	median.EXT	582
20191125	zincIIIdom	NA	NA	3	zinc	water	C/C	B	7	median.EXT	572
20191125	zincIIIdom	NA	NA	3	zinc	water	C/C	B	8	median.EXT	550
20191125	zincIIIdom	NA	NA	3	zinc	water	C/C	B	9	median.EXT	621
20191125	zincIIIdom	NA	NA	3	zinc	water	838/838	C	1	median.EXT	851
20191125	zincIIIdom	NA	NA	3	zinc	water	838/838	C	10	median.EXT	792.5
20191125	zincIIIdom	NA	NA	3	zinc	water	838/838	C	11	median.EXT	839
20191125	zincIIIdom	NA	NA	3	zinc	water	838/838	C	2	median.EXT	734.5
20191125	zincIIIdom	NA	NA	3	zinc	water	838/838	C	3	median.EXT	810.5
20191125	zincIIIdom	NA	NA	3	zinc	water	838/838	C	4	median.EXT	788
20191125	zincIIIdom	NA	NA	3	zinc	water	838/838	C	5	median.EXT	751.5
20191125	zincIIIdom	NA	NA	3	zinc	water	838/838	C	6	median.EXT	778.5
20191125	zincIIIdom	NA	NA	3	zinc	water	838/838	C	7	median.EXT	834
20191125	zincIIIdom	NA	NA	3	zinc	water	838/838	C	8	median.EXT	841
20191125	zincIIIdom	NA	NA	3	zinc	water	838/838	C	9	median.EXT	852
20191125	zincIIIdom	NA	NA	3	zinc	water	859/859	D	1	median.EXT	174
20191125	zincIIIdom	NA	NA	3	zinc	water	859/859	D	10	median.EXT	210
20191125	zincIIIdom	NA	NA	3	zinc	water	859/859	D	11	median.EXT	197
20191125	zincIIIdom	NA	NA	3	zinc	water	859/859	D	2	median.EXT	165
20191125	zincIIIdom	NA	NA	3	zinc	water	859/859	D	3	median.EXT	187
20191125	zincIIIdom	NA	NA	3	zinc	water	859/859	D	4	median.EXT	202
20191125	zincIIIdom	NA	NA	3	zinc	water	859/859	D	5	median.EXT	182
20191125	zincIIIdom	NA	NA	3	zinc	water	859/859	D	7	median.EXT	222
20191125	zincIIIdom	NA	NA	3	zinc	water	859/859	D	8	median.EXT	214.5
20191125	zincIIIdom	NA	NA	3	zinc	water	859/859	D	9	median.EXT	202
20191125	zincIIIdom	NA	NA	3	zinc	water	838/N	E	1	median.EXT	762
20191125	zincIIIdom	NA	NA	3	zinc	water	838/N	E	10	median.EXT	842
20191125	zincIIIdom	NA	NA	3	zinc	water	838/N	E	11	median.EXT	821
20191125	zincIIIdom	NA	NA	3	zinc	water	838/N	E	2	median.EXT	803.5
20191125	zincIIIdom	NA	NA	3	zinc	water	838/N	E	3	median.EXT	851
20191125	zincIIIdom	NA	NA	3	zinc	water	838/N	E	4	median.EXT	770
20191125	zincIIIdom	NA	NA	3	zinc	water	838/N	E	5	median.EXT	773
20191125	zincIIIdom	NA	NA	3	zinc	water	838/N	E	6	median.EXT	788
20191125	zincIIIdom	NA	NA	3	zinc	water	838/N	E	7	median.EXT	834.5
20191125	zincIIIdom	NA	NA	3	zinc	water	838/N	E	8	median.EXT	848.5
20191125	zincIIIdom	NA	NA	3	zinc	water	838/N	E	9	median.EXT	867
20191125	zincIIIdom	NA	NA	3	zinc	water	N/838	G	1	median.EXT	819
20191125	zincIIIdom	NA	NA	3	zinc	water	N/838	G	10	median.EXT	712
20191125	zincIIIdom	NA	NA	3	zinc	water	N/838	G	11	median.EXT	720
20191125	zincIIIdom	NA	NA	3	zinc	water	N/838	G	2	median.EXT	767
20191125	zincIIIdom	NA	NA	3	zinc	water	N/838	G	3	median.EXT	729
20191125	zincIIIdom	NA	NA	3	zinc	water	N/838	G	4	median.EXT	692.5
20191125	zincIIIdom	NA	NA	3	zinc	water	N/838	G	5	median.EXT	746
20191125	zincIIIdom	NA	NA	3	zinc	water	N/838	G	6	median.EXT	788
20191125	zincIIIdom	NA	NA	3	zinc	water	N/838	G	7	median.EXT	773
20191125	zincIIIdom	NA	NA	3	zinc	water	N/838	G	9	median.EXT	815
20191125	zincIIIdom	NA	NA	3	zinc	water	C/859	H	1	median.EXT	592.5
20191125	zincIIIdom	NA	NA	3	zinc	water	C/859	H	10	median.EXT	482.5
20191125	zincIIIdom	NA	NA	3	zinc	water	C/859	H	11	median.EXT	561
20191125	zincIIIdom	NA	NA	3	zinc	water	C/859	H	2	median.EXT	543
20191125	zincIIIdom	NA	NA	3	zinc	water	C/859	H	3	median.EXT	507
20191125	zincIIIdom	NA	NA	3	zinc	water	C/859	H	4	median.EXT	547
20191125	zincIIIdom	NA	NA	3	zinc	water	C/859	H	5	median.EXT	544
20191125	zincIIIdom	NA	NA	3	zinc	water	C/859	H	6	median.EXT	547
20191125	zincIIIdom	NA	NA	3	zinc	water	C/859	H	7	median.EXT	461
20191125	zincIIIdom	NA	NA	3	zinc	water	C/859	H	8	median.EXT	516.5
20191125	zincIIIdom	NA	NA	3	zinc	water	C/859	H	9	median.EXT	456
20191125	zincIIIdom	NA	NA	4	zinc	water	N/N	A	1	median.EXT	534
20191125	zincIIIdom	NA	NA	4	zinc	water	N/N	A	10	median.EXT	651
20191125	zincIIIdom	NA	NA	4	zinc	water	N/N	A	11	median.EXT	546.5
20191125	zincIIIdom	NA	NA	4	zinc	water	N/N	A	2	median.EXT	517
20191125	zincIIIdom	NA	NA	4	zinc	water	N/N	A	3	median.EXT	514
20191125	zincIIIdom	NA	NA	4	zinc	water	N/N	A	4	median.EXT	486
20191125	zincIIIdom	NA	NA	4	zinc	water	N/N	A	5	median.EXT	545.5
20191125	zincIIIdom	NA	NA	4	zinc	water	N/N	A	7	median.EXT	505
20191125	zincIIIdom	NA	NA	4	zinc	water	N/N	A	8	median.EXT	500
20191125	zincIIIdom	NA	NA	4	zinc	water	N/N	A	9	median.EXT	556
20191125	zincIIIdom	NA	NA	4	zinc	water	C/C	B	1	median.EXT	666
20191125	zincIIIdom	NA	NA	4	zinc	water	C/C	B	10	median.EXT	665.5
20191125	zincIIIdom	NA	NA	4	zinc	water	C/C	B	11	median.EXT	669
20191125	zincIIIdom	NA	NA	4	zinc	water	C/C	B	3	median.EXT	689
20191125	zincIIIdom	NA	NA	4	zinc	water	C/C	B	4	median.EXT	623
20191125	zincIIIdom	NA	NA	4	zinc	water	C/C	B	5	median.EXT	582.5
20191125	zincIIIdom	NA	NA	4	zinc	water	C/C	B	6	median.EXT	522
20191125	zincIIIdom	NA	NA	4	zinc	water	C/C	B	7	median.EXT	588.5
20191125	zincIIIdom	NA	NA	4	zinc	water	C/C	B	8	median.EXT	645
20191125	zincIIIdom	NA	NA	4	zinc	water	C/C	B	9	median.EXT	713
20191125	zincIIIdom	NA	NA	4	zinc	water	838/838	C	1	median.EXT	843
20191125	zincIIIdom	NA	NA	4	zinc	water	838/838	C	10	median.EXT	936
20191125	zincIIIdom	NA	NA	4	zinc	water	838/838	C	11	median.EXT	902
20191125	zincIIIdom	NA	NA	4	zinc	water	838/838	C	2	median.EXT	903.5
20191125	zincIIIdom	NA	NA	4	zinc	water	838/838	C	3	median.EXT	801
20191125	zincIIIdom	NA	NA	4	zinc	water	838/838	C	4	median.EXT	799
20191125	zincIIIdom	NA	NA	4	zinc	water	838/838	C	5	median.EXT	844.5
20191125	zincIIIdom	NA	NA	4	zinc	water	838/838	C	6	median.EXT	948.5
20191125	zincIIIdom	NA	NA	4	zinc	water	838/838	C	7	median.EXT	816
20191125	zincIIIdom	NA	NA	4	zinc	water	838/838	C	8	median.EXT	919
20191125	zincIIIdom	NA	NA	4	zinc	water	838/838	C	9	median.EXT	806
20191125	zincIIIdom	NA	NA	4	zinc	water	859/859	D	1	median.EXT	190
20191125	zincIIIdom	NA	NA	4	zinc	water	859/859	D	10	median.EXT	180
20191125	zincIIIdom	NA	NA	4	zinc	water	859/859	D	11	median.EXT	184
20191125	zincIIIdom	NA	NA	4	zinc	water	859/859	D	2	median.EXT	155
20191125	zincIIIdom	NA	NA	4	zinc	water	859/859	D	3	median.EXT	185
20191125	zincIIIdom	NA	NA	4	zinc	water	859/859	D	4	median.EXT	193.5
20191125	zincIIIdom	NA	NA	4	zinc	water	859/859	D	5	median.EXT	191
20191125	zincIIIdom	NA	NA	4	zinc	water	859/859	D	6	median.EXT	172
20191125	zincIIIdom	NA	NA	4	zinc	water	859/859	D	7	median.EXT	195
20191125	zincIIIdom	NA	NA	4	zinc	water	859/859	D	8	median.EXT	186
20191125	zincIIIdom	NA	NA	4	zinc	water	859/859	D	9	median.EXT	177
20191125	zincIIIdom	NA	NA	4	zinc	water	838/N	E	10	median.EXT	860
20191125	zincIIIdom	NA	NA	4	zinc	water	838/N	E	11	median.EXT	915
20191125	zincIIIdom	NA	NA	4	zinc	water	838/N	E	2	median.EXT	882
20191125	zincIIIdom	NA	NA	4	zinc	water	838/N	E	3	median.EXT	910.5
20191125	zincIIIdom	NA	NA	4	zinc	water	838/N	E	4	median.EXT	776.5
20191125	zincIIIdom	NA	NA	4	zinc	water	838/N	E	5	median.EXT	808
20191125	zincIIIdom	NA	NA	4	zinc	water	838/N	E	6	median.EXT	864.5
20191125	zincIIIdom	NA	NA	4	zinc	water	838/N	E	7	median.EXT	873
20191125	zincIIIdom	NA	NA	4	zinc	water	838/N	E	8	median.EXT	900
20191125	zincIIIdom	NA	NA	4	zinc	water	838/N	E	9	median.EXT	873
20191125	zincIIIdom	NA	NA	4	zinc	water	N/838	G	1	median.EXT	805.5
20191125	zincIIIdom	NA	NA	4	zinc	water	N/838	G	10	median.EXT	801
20191125	zincIIIdom	NA	NA	4	zinc	water	N/838	G	11	median.EXT	764
20191125	zincIIIdom	NA	NA	4	zinc	water	N/838	G	2	median.EXT	795
20191125	zincIIIdom	NA	NA	4	zinc	water	N/838	G	3	median.EXT	713.5
20191125	zincIIIdom	NA	NA	4	zinc	water	N/838	G	4	median.EXT	705
20191125	zincIIIdom	NA	NA	4	zinc	water	N/838	G	5	median.EXT	831
20191125	zincIIIdom	NA	NA	4	zinc	water	N/838	G	6	median.EXT	653
20191125	zincIIIdom	NA	NA	4	zinc	water	N/838	G	7	median.EXT	704
20191125	zincIIIdom	NA	NA	4	zinc	water	N/838	G	8	median.EXT	819
20191125	zincIIIdom	NA	NA	4	zinc	water	N/838	G	9	median.EXT	818
20191125	zincIIIdom	NA	NA	4	zinc	water	C/859	H	10	median.EXT	562
20191125	zincIIIdom	NA	NA	4	zinc	water	C/859	H	11	median.EXT	599
20191125	zincIIIdom	NA	NA	4	zinc	water	C/859	H	2	median.EXT	605
20191125	zincIIIdom	NA	NA	4	zinc	water	C/859	H	3	median.EXT	482
20191125	zincIIIdom	NA	NA	4	zinc	water	C/859	H	4	median.EXT	528
20191125	zincIIIdom	NA	NA	4	zinc	water	C/859	H	5	median.EXT	584
20191125	zincIIIdom	NA	NA	4	zinc	water	C/859	H	6	median.EXT	496
20191125	zincIIIdom	NA	NA	4	zinc	water	C/859	H	7	median.EXT	517
20191125	zincIIIdom	NA	NA	4	zinc	water	C/859	H	8	median.EXT	432
20191125	zincIIIdom	NA	NA	4	zinc	water	C/859	H	9	median.EXT	514
20191125	zincIIIdom	NA	NA	1	water	None	N/N	A	1	median.norm.EXT	3.1956044888264095
20191125	zincIIIdom	NA	NA	1	water	None	N/N	A	10	median.norm.EXT	2.7257731958762887
20191125	zincIIIdom	NA	NA	1	water	None	N/N	A	11	median.norm.EXT	3.038394415357766
20191125	zincIIIdom	NA	NA	1	water	None	N/N	A	3	median.norm.EXT	2.7284625693716604
20191125	zincIIIdom	NA	NA	1	water	None	N/N	A	4	median.norm.EXT	2.845780836549899
20191125	zincIIIdom	NA	NA	1	water	None	N/N	A	5	median.norm.EXT	2.717223650385604
20191125	zincIIIdom	NA	NA	1	water	None	N/N	A	6	median.norm.EXT	2.7093023255813953
20191125	zincIIIdom	NA	NA	1	water	None	N/N	A	7	median.norm.EXT	3.0011574074074074
20191125	zincIIIdom	NA	NA	1	water	None	N/N	A	8	median.norm.EXT	2.8469335081322464
20191125	zincIIIdom	NA	NA	1	water	None	N/N	A	9	median.norm.EXT	3.0646607446607446
20191125	zincIIIdom	NA	NA	1	water	None	C/C	B	1	median.norm.EXT	3.067957793764988
20191125	zincIIIdom	NA	NA	1	water	None	C/C	B	10	median.norm.EXT	2.6793393057110864
20191125	zincIIIdom	NA	NA	1	water	None	C/C	B	11	median.norm.EXT	3.2247459687160287
20191125	zincIIIdom	NA	NA	1	water	None	C/C	B	2	median.norm.EXT	3.0765153986595926
20191125	zincIIIdom	NA	NA	1	water	None	C/C	B	3	median.norm.EXT	3.2931937172774868
20191125	zincIIIdom	NA	NA	1	water	None	C/C	B	4	median.norm.EXT	2.91391023791412
20191125	zincIIIdom	NA	NA	1	water	None	C/C	B	5	median.norm.EXT	2.992957746478873
20191125	zincIIIdom	NA	NA	1	water	None	C/C	B	6	median.norm.EXT	2.9129626106561854
20191125	zincIIIdom	NA	NA	1	water	None	C/C	B	7	median.norm.EXT	3.0319533737163527
20191125	zincIIIdom	NA	NA	1	water	None	C/C	B	9	median.norm.EXT	2.735993513567043
20191125	zincIIIdom	NA	NA	1	water	None	838/838	C	1	median.norm.EXT	2.9214285714285713
20191125	zincIIIdom	NA	NA	1	water	None	838/838	C	10	median.norm.EXT	3.177013478383256
20191125	zincIIIdom	NA	NA	1	water	None	838/838	C	11	median.norm.EXT	2.91025641025641
20191125	zincIIIdom	NA	NA	1	water	None	838/838	C	2	median.norm.EXT	3.1045130641330165
20191125	zincIIIdom	NA	NA	1	water	None	838/838	C	3	median.norm.EXT	2.892706968108344
20191125	zincIIIdom	NA	NA	1	water	None	838/838	C	4	median.norm.EXT	3.0687851421868046
20191125	zincIIIdom	NA	NA	1	water	None	838/838	C	5	median.norm.EXT	3.056433408577878
20191125	zincIIIdom	NA	NA	1	water	None	838/838	C	6	median.norm.EXT	2.9936305732484074
20191125	zincIIIdom	NA	NA	1	water	None	838/838	C	7	median.norm.EXT	3.0119841728920775
20191125	zincIIIdom	NA	NA	1	water	None	838/838	C	8	median.norm.EXT	3.2032067162124966
20191125	zincIIIdom	NA	NA	1	water	None	838/838	C	9	median.norm.EXT	2.8843517567116153
20191125	zincIIIdom	NA	NA	1	water	None	859/859	D	1	median.norm.EXT	3.0351046078808883
20191125	zincIIIdom	NA	NA	1	water	None	859/859	D	10	median.norm.EXT	2.934010152284264
20191125	zincIIIdom	NA	NA	1	water	None	859/859	D	11	median.norm.EXT	3.131645569620253
20191125	zincIIIdom	NA	NA	1	water	None	859/859	D	2	median.norm.EXT	3.1649905976616792
20191125	zincIIIdom	NA	NA	1	water	None	859/859	D	3	median.norm.EXT	3.078181818181818
20191125	zincIIIdom	NA	NA	1	water	None	859/859	D	4	median.norm.EXT	2.897579143389199
20191125	zincIIIdom	NA	NA	1	water	None	859/859	D	5	median.norm.EXT	3.1081119401104025
20191125	zincIIIdom	NA	NA	1	water	None	859/859	D	6	median.norm.EXT	2.802973977695167
20191125	zincIIIdom	NA	NA	1	water	None	859/859	D	7	median.norm.EXT	2.816955684007707
20191125	zincIIIdom	NA	NA	1	water	None	859/859	D	8	median.norm.EXT	3.002127659574468
20191125	zincIIIdom	NA	NA	1	water	None	859/859	D	9	median.norm.EXT	3.013477088948787
20191125	zincIIIdom	NA	NA	1	water	None	838/N	E	1	median.norm.EXT	3.3665756875918538
20191125	zincIIIdom	NA	NA	1	water	None	838/N	E	10	median.norm.EXT	3.130902022533883
20191125	zincIIIdom	NA	NA	1	water	None	838/N	E	11	median.norm.EXT	3.2452365300433668
20191125	zincIIIdom	NA	NA	1	water	None	838/N	E	2	median.norm.EXT	2.9046242774566475
20191125	zincIIIdom	NA	NA	1	water	None	838/N	E	3	median.norm.EXT	2.868945868945869
20191125	zincIIIdom	NA	NA	1	water	None	838/N	E	4	median.norm.EXT	3.1565420560747666
20191125	zincIIIdom	NA	NA	1	water	None	838/N	E	5	median.norm.EXT	3.024185221466204
20191125	zincIIIdom	NA	NA	1	water	None	838/N	E	6	median.norm.EXT	3.1357466063348416
20191125	zincIIIdom	NA	NA	1	water	None	838/N	E	7	median.norm.EXT	3.23190015879437
20191125	zincIIIdom	NA	NA	1	water	None	838/N	E	9	median.norm.EXT	3.068472906403941
20191125	zincIIIdom	NA	NA	1	water	None	N/838	G	1	median.norm.EXT	2.940758293838863
20191125	zincIIIdom	NA	NA	1	water	None	N/838	G	10	median.norm.EXT	3.276243093922652
20191125	zincIIIdom	NA	NA	1	water	None	N/838	G	11	median.norm.EXT	3.0987963947205244
20191125	zincIIIdom	NA	NA	1	water	None	N/838	G	2	median.norm.EXT	3.305489260143198
20191125	zincIIIdom	NA	NA	1	water	None	N/838	G	3	median.norm.EXT	3.1341402599917694
20191125	zincIIIdom	NA	NA	1	water	None	N/838	G	4	median.norm.EXT	2.829098731884058
20191125	zincIIIdom	NA	NA	1	water	None	N/838	G	5	median.norm.EXT	2.8875
20191125	zincIIIdom	NA	NA	1	water	None	N/838	G	6	median.norm.EXT	2.8785714285714286
20191125	zincIIIdom	NA	NA	1	water	None	N/838	G	7	median.norm.EXT	3.1074840182648398
20191125	zincIIIdom	NA	NA	1	water	None	N/838	G	8	median.norm.EXT	3.0419048348785536
20191125	zincIIIdom	NA	NA	1	water	None	N/838	G	9	median.norm.EXT	2.693036113774369
20191125	zincIIIdom	NA	NA	1	water	None	C/859	H	1	median.norm.EXT	2.588235294117647
20191125	zincIIIdom	NA	NA	1	water	None	C/859	H	10	median.norm.EXT	2.8808510638297875
20191125	zincIIIdom	NA	NA	1	water	None	C/859	H	11	median.norm.EXT	2.818713450292398
20191125	zincIIIdom	NA	NA	1	water	None	C/859	H	2	median.norm.EXT	2.9713222257304546
20191125	zincIIIdom	NA	NA	1	water	None	C/859	H	3	median.norm.EXT	2.926751592356688
20191125	zincIIIdom	NA	NA	1	water	None	C/859	H	4	median.norm.EXT	2.713197969543147
20191125	zincIIIdom	NA	NA	1	water	None	C/859	H	5	median.norm.EXT	3.2427385892116183
20191125	zincIIIdom	NA	NA	1	water	None	C/859	H	6	median.norm.EXT	2.830949254831502
20191125	zincIIIdom	NA	NA	1	water	None	C/859	H	7	median.norm.EXT	2.9738377672847323
20191125	zincIIIdom	NA	NA	1	water	None	C/859	H	8	median.norm.EXT	3.085497977121296
20191125	zincIIIdom	NA	NA	1	water	None	C/859	H	9	median.norm.EXT	3.0492610837438425
20191125	zincIIIdom	NA	NA	2	water	None	N/N	A	1	median.norm.EXT	3.102612192484455
20191125	zincIIIdom	NA	NA	2	water	None	N/N	A	10	median.norm.EXT	3.0807254623044096
20191125	zincIIIdom	NA	NA	2	water	None	N/N	A	11	median.norm.EXT	3.00542219890742
20191125	zincIIIdom	NA	NA	2	water	None	N/N	A	2	median.norm.EXT	2.982587064676617
20191125	zincIIIdom	NA	NA	2	water	None	N/N	A	3	median.norm.EXT	2.876543209876543
20191125	zincIIIdom	NA	NA	2	water	None	N/N	A	4	median.norm.EXT	2.997601918465228
20191125	zincIIIdom	NA	NA	2	water	None	N/N	A	5	median.norm.EXT	2.9224403642176475
20191125	zincIIIdom	NA	NA	2	water	None	N/N	A	6	median.norm.EXT	2.949927029769574
20191125	zincIIIdom	NA	NA	2	water	None	N/N	A	7	median.norm.EXT	3.089155588755412
20191125	zincIIIdom	NA	NA	2	water	None	N/N	A	8	median.norm.EXT	3.33643159960533
20191125	zincIIIdom	NA	NA	2	water	None	N/N	A	9	median.norm.EXT	2.823620599054125
20191125	zincIIIdom	NA	NA	2	water	None	C/C	B	1	median.norm.EXT	2.862021896772359
20191125	zincIIIdom	NA	NA	2	water	None	C/C	B	10	median.norm.EXT	3.0819112627986347
20191125	zincIIIdom	NA	NA	2	water	None	C/C	B	11	median.norm.EXT	3.170338364167478
20191125	zincIIIdom	NA	NA	2	water	None	C/C	B	2	median.norm.EXT	2.8007125005645808
20191125	zincIIIdom	NA	NA	2	water	None	C/C	B	3	median.norm.EXT	3.0760667574545355
20191125	zincIIIdom	NA	NA	2	water	None	C/C	B	4	median.norm.EXT	3.0522443826015255
20191125	zincIIIdom	NA	NA	2	water	None	C/C	B	5	median.norm.EXT	3.2137314095715945
20191125	zincIIIdom	NA	NA	2	water	None	C/C	B	6	median.norm.EXT	3.014664804469274
20191125	zincIIIdom	NA	NA	2	water	None	C/C	B	7	median.norm.EXT	2.9448056247020817
20191125	zincIIIdom	NA	NA	2	water	None	C/C	B	8	median.norm.EXT	3.0306345733041575
20191125	zincIIIdom	NA	NA	2	water	None	C/C	B	9	median.norm.EXT	2.758290562088898
20191125	zincIIIdom	NA	NA	2	water	None	838/838	C	1	median.norm.EXT	2.956656346749226
20191125	zincIIIdom	NA	NA	2	water	None	838/838	C	10	median.norm.EXT	2.8326866689396524
20191125	zincIIIdom	NA	NA	2	water	None	838/838	C	11	median.norm.EXT	3.31317494600432
20191125	zincIIIdom	NA	NA	2	water	None	838/838	C	2	median.norm.EXT	3.19831223628692
20191125	zincIIIdom	NA	NA	2	water	None	838/838	C	3	median.norm.EXT	3.2670036313671607
20191125	zincIIIdom	NA	NA	2	water	None	838/838	C	4	median.norm.EXT	2.8984126984126983
20191125	zincIIIdom	NA	NA	2	water	None	838/838	C	5	median.norm.EXT	3.270642201834862
20191125	zincIIIdom	NA	NA	2	water	None	838/838	C	6	median.norm.EXT	3.0952380952380953
20191125	zincIIIdom	NA	NA	2	water	None	838/838	C	7	median.norm.EXT	3.3893805309734515
20191125	zincIIIdom	NA	NA	2	water	None	838/838	C	8	median.norm.EXT	3.2580195258019526
20191125	zincIIIdom	NA	NA	2	water	None	838/838	C	9	median.norm.EXT	3.005434782608696
20191125	zincIIIdom	NA	NA	2	water	None	859/859	D	1	median.norm.EXT	2.849658314350797
20191125	zincIIIdom	NA	NA	2	water	None	859/859	D	10	median.norm.EXT	3.0013262599469495
20191125	zincIIIdom	NA	NA	2	water	None	859/859	D	11	median.norm.EXT	3.0256285178236397
20191125	zincIIIdom	NA	NA	2	water	None	859/859	D	2	median.norm.EXT	2.762282559633346
20191125	zincIIIdom	NA	NA	2	water	None	859/859	D	3	median.norm.EXT	3.1059209782614037
20191125	zincIIIdom	NA	NA	2	water	None	859/859	D	4	median.norm.EXT	3.03341690106396
20191125	zincIIIdom	NA	NA	2	water	None	859/859	D	5	median.norm.EXT	2.9233702231500285
20191125	zincIIIdom	NA	NA	2	water	None	859/859	D	6	median.norm.EXT	2.7558427488004953
20191125	zincIIIdom	NA	NA	2	water	None	859/859	D	8	median.norm.EXT	2.8154045490613884
20191125	zincIIIdom	NA	NA	2	water	None	859/859	D	9	median.norm.EXT	2.863483427589663
20191125	zincIIIdom	NA	NA	2	water	None	838/N	E	1	median.norm.EXT	2.9206204709598853
20191125	zincIIIdom	NA	NA	2	water	None	838/N	E	10	median.norm.EXT	3.1506584448160533
20191125	zincIIIdom	NA	NA	2	water	None	838/N	E	11	median.norm.EXT	3.011043131129046
20191125	zincIIIdom	NA	NA	2	water	None	838/N	E	2	median.norm.EXT	2.859908082571634
20191125	zincIIIdom	NA	NA	2	water	None	838/N	E	3	median.norm.EXT	2.950004596010663
20191125	zincIIIdom	NA	NA	2	water	None	838/N	E	4	median.norm.EXT	2.976401179941003
20191125	zincIIIdom	NA	NA	2	water	None	838/N	E	5	median.norm.EXT	3.079295154185022
20191125	zincIIIdom	NA	NA	2	water	None	838/N	E	6	median.norm.EXT	3.2121013605931896
20191125	zincIIIdom	NA	NA	2	water	None	838/N	E	7	median.norm.EXT	3.2146118721461185
20191125	zincIIIdom	NA	NA	2	water	None	838/N	E	8	median.norm.EXT	3.0712979890310788
20191125	zincIIIdom	NA	NA	2	water	None	838/N	E	9	median.norm.EXT	3.054216253351949
20191125	zincIIIdom	NA	NA	2	water	None	N/838	G	1	median.norm.EXT	2.813031161473088
20191125	zincIIIdom	NA	NA	2	water	None	N/838	G	10	median.norm.EXT	3.24574701675542
20191125	zincIIIdom	NA	NA	2	water	None	N/838	G	11	median.norm.EXT	3.2013574660633486
20191125	zincIIIdom	NA	NA	2	water	None	N/838	G	2	median.norm.EXT	3.196261682242991
20191125	zincIIIdom	NA	NA	2	water	None	N/838	G	3	median.norm.EXT	2.675602912375529
20191125	zincIIIdom	NA	NA	2	water	None	N/838	G	4	median.norm.EXT	2.83495670995671
20191125	zincIIIdom	NA	NA	2	water	None	N/838	G	5	median.norm.EXT	2.9192825112107625
20191125	zincIIIdom	NA	NA	2	water	None	N/838	G	6	median.norm.EXT	3.074739951673739
20191125	zincIIIdom	NA	NA	2	water	None	N/838	G	7	median.norm.EXT	3.204705882352941
20191125	zincIIIdom	NA	NA	2	water	None	N/838	G	8	median.norm.EXT	2.902287247636085
20191125	zincIIIdom	NA	NA	2	water	None	N/838	G	9	median.norm.EXT	3.293103448275862
20191125	zincIIIdom	NA	NA	2	water	None	C/859	H	1	median.norm.EXT	2.920556826849733
20191125	zincIIIdom	NA	NA	2	water	None	C/859	H	10	median.norm.EXT	2.694435575936998
20191125	zincIIIdom	NA	NA	2	water	None	C/859	H	11	median.norm.EXT	3.176470588235294
20191125	zincIIIdom	NA	NA	2	water	None	C/859	H	2	median.norm.EXT	3.093829632326174
20191125	zincIIIdom	NA	NA	2	water	None	C/859	H	3	median.norm.EXT	3.0469483568075115
20191125	zincIIIdom	NA	NA	2	water	None	C/859	H	4	median.norm.EXT	3.2517062113484614
20191125	zincIIIdom	NA	NA	2	water	None	C/859	H	5	median.norm.EXT	2.696078431372549
20191125	zincIIIdom	NA	NA	2	water	None	C/859	H	6	median.norm.EXT	3.0682819383259914
20191125	zincIIIdom	NA	NA	2	water	None	C/859	H	7	median.norm.EXT	3.14025974025974
20191125	zincIIIdom	NA	NA	2	water	None	C/859	H	8	median.norm.EXT	2.570505299989709
20191125	zincIIIdom	NA	NA	2	water	None	C/859	H	9	median.norm.EXT	2.7643915653344515
20191125	zincIIIdom	NA	NA	3	zinc	water	N/N	A	1	median.norm.EXT	2.0071467839472237
20191125	zincIIIdom	NA	NA	3	zinc	water	N/N	A	11	median.norm.EXT	1.9488054607508531
20191125	zincIIIdom	NA	NA	3	zinc	water	N/N	A	2	median.norm.EXT	2.0098053868243784
20191125	zincIIIdom	NA	NA	3	zinc	water	N/N	A	3	median.norm.EXT	1.9105058365758756
20191125	zincIIIdom	NA	NA	3	zinc	water	N/N	A	4	median.norm.EXT	1.8964250543197911
20191125	zincIIIdom	NA	NA	3	zinc	water	N/N	A	5	median.norm.EXT	1.9906832298136645
20191125	zincIIIdom	NA	NA	3	zinc	water	N/N	A	6	median.norm.EXT	1.9633741464563221
20191125	zincIIIdom	NA	NA	3	zinc	water	N/N	A	7	median.norm.EXT	2
20191125	zincIIIdom	NA	NA	3	zinc	water	N/N	A	8	median.norm.EXT	1.8407407407407408
20191125	zincIIIdom	NA	NA	3	zinc	water	N/N	A	9	median.norm.EXT	1.8053494124922698
20191125	zincIIIdom	NA	NA	3	zinc	water	C/C	B	1	median.norm.EXT	2.1004484998453448
20191125	zincIIIdom	NA	NA	3	zinc	water	C/C	B	10	median.norm.EXT	2.037240753346948
20191125	zincIIIdom	NA	NA	3	zinc	water	C/C	B	11	median.norm.EXT	2.0382893103300654
20191125	zincIIIdom	NA	NA	3	zinc	water	C/C	B	2	median.norm.EXT	2.0076045627376424
20191125	zincIIIdom	NA	NA	3	zinc	water	C/C	B	3	median.norm.EXT	1.938835358190197
20191125	zincIIIdom	NA	NA	3	zinc	water	C/C	B	4	median.norm.EXT	1.9021959794018617
20191125	zincIIIdom	NA	NA	3	zinc	water	C/C	B	5	median.norm.EXT	1.912621359223301
20191125	zincIIIdom	NA	NA	3	zinc	water	C/C	B	6	median.norm.EXT	2.065281899109792
20191125	zincIIIdom	NA	NA	3	zinc	water	C/C	B	7	median.norm.EXT	1.881578947368421
20191125	zincIIIdom	NA	NA	3	zinc	water	C/C	B	8	median.norm.EXT	2.0641025641025643
20191125	zincIIIdom	NA	NA	3	zinc	water	C/C	B	9	median.norm.EXT	1.9967741935483871
20191125	zincIIIdom	NA	NA	3	zinc	water	838/838	C	1	median.norm.EXT	2.4696969696969697
20191125	zincIIIdom	NA	NA	3	zinc	water	838/838	C	10	median.norm.EXT	2.375080258337425
20191125	zincIIIdom	NA	NA	3	zinc	water	838/838	C	11	median.norm.EXT	2.542124542124542
20191125	zincIIIdom	NA	NA	3	zinc	water	838/838	C	2	median.norm.EXT	2.248404001594365
20191125	zincIIIdom	NA	NA	3	zinc	water	838/838	C	3	median.norm.EXT	2.4729551451187337
20191125	zincIIIdom	NA	NA	3	zinc	water	838/838	C	4	median.norm.EXT	2.3909348441926346
20191125	zincIIIdom	NA	NA	3	zinc	water	838/838	C	5	median.norm.EXT	2.296928185969282
20191125	zincIIIdom	NA	NA	3	zinc	water	838/838	C	6	median.norm.EXT	2.5553410171102664
20191125	zincIIIdom	NA	NA	3	zinc	water	838/838	C	7	median.norm.EXT	2.4500332346843496
20191125	zincIIIdom	NA	NA	3	zinc	water	838/838	C	8	median.norm.EXT	2.256857855361596
20191125	zincIIIdom	NA	NA	3	zinc	water	838/838	C	9	median.norm.EXT	2.461030774935113
20191125	zincIIIdom	NA	NA	3	zinc	water	859/859	D	1	median.norm.EXT	1.442142665593993
20191125	zincIIIdom	NA	NA	3	zinc	water	859/859	D	10	median.norm.EXT	1.4086021505376345
20191125	zincIIIdom	NA	NA	3	zinc	water	859/859	D	11	median.norm.EXT	1.2014925373134329
20191125	zincIIIdom	NA	NA	3	zinc	water	859/859	D	2	median.norm.EXT	1.1509295687726606
20191125	zincIIIdom	NA	NA	3	zinc	water	859/859	D	3	median.norm.EXT	1.2869565217391303
20191125	zincIIIdom	NA	NA	3	zinc	water	859/859	D	4	median.norm.EXT	1.2457865168539326
20191125	zincIIIdom	NA	NA	3	zinc	water	859/859	D	5	median.norm.EXT	1.4087591240875912
20191125	zincIIIdom	NA	NA	3	zinc	water	859/859	D	6	median.norm.EXT	1.1623931623931625
20191125	zincIIIdom	NA	NA	3	zinc	water	859/859	D	7	median.norm.EXT	1.2996592309737294
20191125	zincIIIdom	NA	NA	3	zinc	water	859/859	D	8	median.norm.EXT	1.2883085084676598
20191125	zincIIIdom	NA	NA	3	zinc	water	859/859	D	9	median.norm.EXT	1.2
20191125	zincIIIdom	NA	NA	3	zinc	water	838/N	E	1	median.norm.EXT	2.2723898531375166
20191125	zincIIIdom	NA	NA	3	zinc	water	838/N	E	10	median.norm.EXT	2.3773584905660377
20191125	zincIIIdom	NA	NA	3	zinc	water	838/N	E	11	median.norm.EXT	2.3333333333333335
20191125	zincIIIdom	NA	NA	3	zinc	water	838/N	E	2	median.norm.EXT	2.256503645844761
20191125	zincIIIdom	NA	NA	3	zinc	water	838/N	E	3	median.norm.EXT	2.3744200582802915
20191125	zincIIIdom	NA	NA	3	zinc	water	838/N	E	4	median.norm.EXT	2.546712802768166
20191125	zincIIIdom	NA	NA	3	zinc	water	838/N	E	5	median.norm.EXT	2.37
20191125	zincIIIdom	NA	NA	3	zinc	water	838/N	E	6	median.norm.EXT	2.3225806451612905
20191125	zincIIIdom	NA	NA	3	zinc	water	838/N	E	7	median.norm.EXT	2.420107848765685
20191125	zincIIIdom	NA	NA	3	zinc	water	838/N	E	8	median.norm.EXT	2.4259724115807204
20191125	zincIIIdom	NA	NA	3	zinc	water	838/N	E	9	median.norm.EXT	2.2603406326034063
20191125	zincIIIdom	NA	NA	3	zinc	water	N/838	G	1	median.norm.EXT	2.3877551020408165
20191125	zincIIIdom	NA	NA	3	zinc	water	N/838	G	10	median.norm.EXT	2.1626798267665137
20191125	zincIIIdom	NA	NA	3	zinc	water	N/838	G	11	median.norm.EXT	2.2714681440443214
20191125	zincIIIdom	NA	NA	3	zinc	water	N/838	G	2	median.norm.EXT	2.2793468277518723
20191125	zincIIIdom	NA	NA	3	zinc	water	N/838	G	3	median.norm.EXT	2.11111400041606
20191125	zincIIIdom	NA	NA	3	zinc	water	N/838	G	4	median.norm.EXT	2.4365758110792317
20191125	zincIIIdom	NA	NA	3	zinc	water	N/838	G	5	median.norm.EXT	2.168933063222757
20191125	zincIIIdom	NA	NA	3	zinc	water	N/838	G	6	median.norm.EXT	2.0467532467532465
20191125	zincIIIdom	NA	NA	3	zinc	water	N/838	G	7	median.norm.EXT	2.233368008432249
20191125	zincIIIdom	NA	NA	3	zinc	water	N/838	G	8	median.norm.EXT	1.989247311827957
20191125	zincIIIdom	NA	NA	3	zinc	water	N/838	G	9	median.norm.EXT	2.4166666666666665
20191125	zincIIIdom	NA	NA	3	zinc	water	C/859	H	1	median.norm.EXT	1.9587458745874589
20191125	zincIIIdom	NA	NA	3	zinc	water	C/859	H	10	median.norm.EXT	1.768910143336861
20191125	zincIIIdom	NA	NA	3	zinc	water	C/859	H	11	median.norm.EXT	1.8747855731439862
20191125	zincIIIdom	NA	NA	3	zinc	water	C/859	H	2	median.norm.EXT	1.9596073102318856
20191125	zincIIIdom	NA	NA	3	zinc	water	C/859	H	3	median.norm.EXT	1.902015802004029
20191125	zincIIIdom	NA	NA	3	zinc	water	C/859	H	4	median.norm.EXT	1.8618181818181818
20191125	zincIIIdom	NA	NA	3	zinc	water	C/859	H	5	median.norm.EXT	1.8333333333333333
20191125	zincIIIdom	NA	NA	3	zinc	water	C/859	H	6	median.norm.EXT	1.88831034806267
20191125	zincIIIdom	NA	NA	3	zinc	water	C/859	H	7	median.norm.EXT	1.8362989323843417
20191125	zincIIIdom	NA	NA	3	zinc	water	C/859	H	8	median.norm.EXT	1.8589030206677266
20191125	zincIIIdom	NA	NA	3	zinc	water	C/859	H	9	median.norm.EXT	1.901230831315577
20191125	zincIIIdom	NA	NA	4	zinc	water	N/N	A	1	median.norm.EXT	1.963235294117647
20191125	zincIIIdom	NA	NA	4	zinc	water	N/N	A	10	median.norm.EXT	1.9806629834254144
20191125	zincIIIdom	NA	NA	4	zinc	water	N/N	A	11	median.norm.EXT	1.912226430976431
20191125	zincIIIdom	NA	NA	4	zinc	water	N/N	A	2	median.norm.EXT	1.921155844155844
20191125	zincIIIdom	NA	NA	4	zinc	water	N/N	A	3	median.norm.EXT	1.8113207547169812
20191125	zincIIIdom	NA	NA	4	zinc	water	N/N	A	4	median.norm.EXT	1.8639395194697597
20191125	zincIIIdom	NA	NA	4	zinc	water	N/N	A	5	median.norm.EXT	1.9602567991103022
20191125	zincIIIdom	NA	NA	4	zinc	water	N/N	A	6	median.norm.EXT	2.061073329390893
20191125	zincIIIdom	NA	NA	4	zinc	water	N/N	A	7	median.norm.EXT	1.9194538443377667
20191125	zincIIIdom	NA	NA	4	zinc	water	N/N	A	8	median.norm.EXT	1.89
20191125	zincIIIdom	NA	NA	4	zinc	water	N/N	A	9	median.norm.EXT	1.9114656031904287
20191125	zincIIIdom	NA	NA	4	zinc	water	C/C	B	1	median.norm.EXT	2.1133333333333333
20191125	zincIIIdom	NA	NA	4	zinc	water	C/C	B	10	median.norm.EXT	2.0232869407561456
20191125	zincIIIdom	NA	NA	4	zinc	water	C/C	B	11	median.norm.EXT	1.9864460268651887
20191125	zincIIIdom	NA	NA	4	zinc	water	C/C	B	3	median.norm.EXT	2.1286449399656946
20191125	zincIIIdom	NA	NA	4	zinc	water	C/C	B	4	median.norm.EXT	2.0881057268722465
20191125	zincIIIdom	NA	NA	4	zinc	water	C/C	B	5	median.norm.EXT	1.8689518876925173
20191125	zincIIIdom	NA	NA	4	zinc	water	C/C	B	6	median.norm.EXT	2.055045871559633
20191125	zincIIIdom	NA	NA	4	zinc	water	C/C	B	7	median.norm.EXT	1.9604617182933957
20191125	zincIIIdom	NA	NA	4	zinc	water	C/C	B	8	median.norm.EXT	2.066265060240964
20191125	zincIIIdom	NA	NA	4	zinc	water	C/C	B	9	median.norm.EXT	2.090909090909091
20191125	zincIIIdom	NA	NA	4	zinc	water	838/838	C	1	median.norm.EXT	2.4353562005277043
20191125	zincIIIdom	NA	NA	4	zinc	water	838/838	C	10	median.norm.EXT	2.4893617021276597
20191125	zincIIIdom	NA	NA	4	zinc	water	838/838	C	11	median.norm.EXT	2.4328767123287673
20191125	zincIIIdom	NA	NA	4	zinc	water	838/838	C	2	median.norm.EXT	2.544020529076569
20191125	zincIIIdom	NA	NA	4	zinc	water	838/838	C	3	median.norm.EXT	2.443213296398892
20191125	zincIIIdom	NA	NA	4	zinc	water	838/838	C	4	median.norm.EXT	2.3483483483483485
20191125	zincIIIdom	NA	NA	4	zinc	water	838/838	C	5	median.norm.EXT	2.5087145969498907
20191125	zincIIIdom	NA	NA	4	zinc	water	838/838	C	6	median.norm.EXT	2.605990274093722
20191125	zincIIIdom	NA	NA	4	zinc	water	838/838	C	7	median.norm.EXT	2.318800945425896
20191125	zincIIIdom	NA	NA	4	zinc	water	838/838	C	8	median.norm.EXT	2.536082474226804
20191125	zincIIIdom	NA	NA	4	zinc	water	838/838	C	9	median.norm.EXT	2.2776203966005664
20191125	zincIIIdom	NA	NA	4	zinc	water	859/859	D	1	median.norm.EXT	1.31055900621118
20191125	zincIIIdom	NA	NA	4	zinc	water	859/859	D	10	median.norm.EXT	1.2137931034482758
20191125	zincIIIdom	NA	NA	4	zinc	water	859/859	D	11	median.norm.EXT	1.331672203765227
20191125	zincIIIdom	NA	NA	4	zinc	water	859/859	D	2	median.norm.EXT	1.1654135338345866
20191125	zincIIIdom	NA	NA	4	zinc	water	859/859	D	3	median.norm.EXT	1.2333333333333334
20191125	zincIIIdom	NA	NA	4	zinc	water	859/859	D	4	median.norm.EXT	1.3114938361131254
20191125	zincIIIdom	NA	NA	4	zinc	water	859/859	D	5	median.norm.EXT	1.2012862616310893
20191125	zincIIIdom	NA	NA	4	zinc	water	859/859	D	6	median.norm.EXT	1.3577235772357723
20191125	zincIIIdom	NA	NA	4	zinc	water	859/859	D	7	median.norm.EXT	1.4166666666666667
20191125	zincIIIdom	NA	NA	4	zinc	water	859/859	D	8	median.norm.EXT	1.3767100513015391
20191125	zincIIIdom	NA	NA	4	zinc	water	859/859	D	9	median.norm.EXT	1.2206896551724138
20191125	zincIIIdom	NA	NA	4	zinc	water	838/N	E	10	median.norm.EXT	2.384180790960452
20191125	zincIIIdom	NA	NA	4	zinc	water	838/N	E	11	median.norm.EXT	2.3972357569160865
20191125	zincIIIdom	NA	NA	4	zinc	water	838/N	E	2	median.norm.EXT	2.4091743119266056
20191125	zincIIIdom	NA	NA	4	zinc	water	838/N	E	3	median.norm.EXT	2.363247863247863
20191125	zincIIIdom	NA	NA	4	zinc	water	838/N	E	4	median.norm.EXT	2.376109289617486
20191125	zincIIIdom	NA	NA	4	zinc	water	838/N	E	5	median.norm.EXT	2.473684210526316
20191125	zincIIIdom	NA	NA	4	zinc	water	838/N	E	6	median.norm.EXT	2.178793543246318
20191125	zincIIIdom	NA	NA	4	zinc	water	838/N	E	7	median.norm.EXT	2.397239263803681
20191125	zincIIIdom	NA	NA	4	zinc	water	838/N	E	8	median.norm.EXT	2.5466970387243735
20191125	zincIIIdom	NA	NA	4	zinc	water	838/N	E	9	median.norm.EXT	2.438953488372093
20191125	zincIIIdom	NA	NA	4	zinc	water	N/838	G	1	median.norm.EXT	2.3758713946252508
20191125	zincIIIdom	NA	NA	4	zinc	water	N/838	G	10	median.norm.EXT	2.4076968973747017
20191125	zincIIIdom	NA	NA	4	zinc	water	N/838	G	11	median.norm.EXT	2.098901098901099
20191125	zincIIIdom	NA	NA	4	zinc	water	N/838	G	2	median.norm.EXT	2.515126617311285
20191125	zincIIIdom	NA	NA	4	zinc	water	N/838	G	3	median.norm.EXT	2.057790180480712
20191125	zincIIIdom	NA	NA	4	zinc	water	N/838	G	4	median.norm.EXT	2.2653061224489797
20191125	zincIIIdom	NA	NA	4	zinc	water	N/838	G	5	median.norm.EXT	2.2250639386189257
20191125	zincIIIdom	NA	NA	4	zinc	water	N/838	G	6	median.norm.EXT	2
20191125	zincIIIdom	NA	NA	4	zinc	water	N/838	G	7	median.norm.EXT	2.0282485875706215
20191125	zincIIIdom	NA	NA	4	zinc	water	N/838	G	8	median.norm.EXT	2.2231404958677685
20191125	zincIIIdom	NA	NA	4	zinc	water	N/838	G	9	median.norm.EXT	2.2448900772430185
20191125	zincIIIdom	NA	NA	4	zinc	water	C/859	H	1	median.norm.EXT	2.0123736787695945
20191125	zincIIIdom	NA	NA	4	zinc	water	C/859	H	10	median.norm.EXT	1.877193080983938
20191125	zincIIIdom	NA	NA	4	zinc	water	C/859	H	11	median.norm.EXT	1.8673425535239883
20191125	zincIIIdom	NA	NA	4	zinc	water	C/859	H	2	median.norm.EXT	1.9373315874338524
20191125	zincIIIdom	NA	NA	4	zinc	water	C/859	H	4	median.norm.EXT	1.7818791946308725
20191125	zincIIIdom	NA	NA	4	zinc	water	C/859	H	5	median.norm.EXT	1.8984633984633985
20191125	zincIIIdom	NA	NA	4	zinc	water	C/859	H	6	median.norm.EXT	1.7967479674796747
20191125	zincIIIdom	NA	NA	4	zinc	water	C/859	H	7	median.norm.EXT	1.9484240687679084
20191125	zincIIIdom	NA	NA	4	zinc	water	C/859	H	8	median.norm.EXT	1.9243697478991597
20191125	zincIIIdom	NA	NA	4	zinc	water	C/859	H	9	median.norm.EXT	1.8686835106382977
