# Supplementary material for: Natural variation in the sequestosome-related gene, sqst-5, underlies zinc homeostasis in Caenorhabditis elegans
Source: PLoS Genet. 2020 Nov 11;16(11):e1008986. doi: 10.1371/journal.pgen.1008986 (PMC7682890; doi:10.1371/journal.pgen.1008986)
Supplement: S14 File — List of all genes in the chromosome III interval, their functional descriptions and GO annotations, and if they have variation in the CB4856 strain. (CSV) [file pgen.1008986.s028.csv]

wbgene	gene_name	gene_id	concise_description	automated_description	gene_class_description	go_term	go_name	go_description	inside_CI	eqtl	vars	pc_vars	go_annotation
WBGene00000081	ads-1	Y50D7A.7	ads-1 is an ortholog of human AGPS (alkylglycerone phosphate synthase; OMIM:603051) that is required for the biosynthesis of ether lipids; mutation of human AGPS leads to type 3 rhizomelic chondrodysplasia punctata (OMIM:600121).	Is an ortholog of human AGPS (alkylglycerone phosphate synthase). Is predicted to have FAD binding activity and alkylglycerone-phosphate synthase activity. Human ortholog(s) of this gene are implicated in rhizomelic chondrodysplasia punctata type 3.	Alkyl-Dihydroxyacetonephosphate Synthase	GO:0003824|GO:0005777|GO:0006629|GO:0008609|GO:0008610|GO:0008611|GO:0016491|GO:0016740|GO:0050660|GO:0055114|GO:0071949	catalytic activity|peroxisome|lipid metabolic process|alkylglycerone-phosphate synthase activity|lipid biosynthetic process|ether lipid biosynthetic process|oxidoreductase activity|transferase activity|flavin adenine dinucleotide binding|oxidation-reduction process|FAD binding	Catalysis of a biochemical reaction at physiological temperatures. In biologically catalyzed reactions, the reactants are known as substrates, and the catalysts are naturally occurring macromolecular substances known as enzymes. Enzymes possess specific binding sites for substrates, and are usually composed wholly or largely of protein, but RNA that has catalytic activity (ribozyme) is often also…	TRUE	FALSE	TRUE	FALSE	FALSE
WBGene00000663	col-88	W05G11.3	none available	Is an ortholog of human SFTPD (surfactant protein D). Is predicted to be a structural constituent of cuticle.	COLlagen	GO:0016020|GO:0016021|GO:0042302	membrane|integral component of membrane|structural constituent of cuticle	A lipid bilayer along with all the proteins and protein complexes embedded in it an attached to it.|The component of a membrane consisting of the gene products and protein complexes having at least some part of their peptide sequence embedded in the hydrophobic region of the membrane.|The action of a molecule that contributes to the structural integrity of a cuticle.	TRUE	FALSE	TRUE	TRUE	FALSE
WBGene00001561	gei-4	W07B3.2a	gei-4 encodes a protein with a coiled-coil domain (predicted to mediate protein-protein interactions), an internal repeat of 69 residues (covering residues 134-202, 203-265, and 266-328 of W07B3.2a), and a glutamine/asparagine-rich domain; GEI-4 is paralogous to Y50D7A.8 and Y59C2A.3, physically interacts with GEX-2, and is required for embryonic viability, fertility, and vulval morphogenesis; GE…	Is involved in negative regulation of Ras protein signal transduction and negative regulation of vulval development.	GEX Interacting protein	GO:0005515|GO:0040027|GO:0046580	protein binding|negative regulation of vulval development|negative regulation of Ras protein signal transduction	Interacting selectively and non-covalently with any protein or protein complex (a complex of two or more proteins that may include other nonprotein molecules).|Any process that stops, prevents, or reduces the frequency, rate or extent of development of the vulva. Vulval development is the process whose specific outcome is the progression of the egg-laying organ of female and hermaphrodite nematod…	TRUE	FALSE	TRUE	FALSE	FALSE
WBGene00001963	btb-1	F40G9.4	none available	Is enriched in germ line based on RNA-seq studies. Is affected by several genes including eat-2; sir-2.1; and mut-2 based on microarray and RNA-seq studies. Is affected by seven chemicals including stavudine; Psoralens; and allantoin based on RNA-seq and microarray studies.	BTB (Broad/complex/Tramtrack/Bric a brac) domain protein	NA	NA	NA	TRUE	FALSE	TRUE	FALSE	FALSE
WBGene00002230	klp-20	Y50D7A.6	klp-20 encodes one of 19 C. elegans kinesin-like proteins; KLP-20, along with KLP-11 and KAP-1, is a component of heterotrimeric kinesin-II that cooperates with OSM-3 motors to facilitate anterograde intraflagellar transport essential for formation of sensory neuron cilia.	Is an ortholog of human KIF3A (kinesin family member 3A). Exhibits microtubule motor activity. Is involved in microtubule-based movement. Localizes to the axonemal heterotrimeric kinesin-II complex. Is expressed in ciliated neurons and head.	Kinesin-Like Protein	GO:0000166|GO:0003777|GO:0005524|GO:0005737|GO:0005856|GO:0005871|GO:0005874|GO:0005929|GO:0007018|GO:0007411|GO:0008017|GO:0008089|GO:0016887|GO:0030993|GO:0042995|GO:0060271|GO:1904115	nucleotide binding|microtubule motor activity|ATP binding|cytoplasm|cytoskeleton|kinesin complex|microtubule|cilium|microtubule-based movement|axon guidance|microtubule binding|anterograde axonal transport|ATPase activity|axonemal heterotrimeric kinesin-II complex|cell projection|cilium assembly|axon cytoplasm	Interacting selectively and non-covalently with a nucleotide, any compound consisting of a nucleoside that is esterified with (ortho)phosphate or an oligophosphate at any hydroxyl group on the ribose or deoxyribose.|Catalysis of movement along a microtubule, coupled to the hydrolysis of a nucleoside triphosphate (usually ATP).|Interacting selectively and non-covalently with ATP, adenosine 5'-trip…	TRUE	TRUE	TRUE	TRUE	FALSE
WBGene00003099	lys-10	F17E9.11	none available	Is enriched in germ line and intestine based on RNA-seq studies. Is affected by several genes including daf-2; daf-12; and clk-1 based on microarray and RNA-seq studies. Is affected by sixteen chemicals including 1-methylnicotinamide; methylmercuric chloride; and Rotenone based on RNA-seq and microarray studies. Is predicted to encode a protein with the following domain: Glycoside hydrolase super…	LYSozyme	GO:0007165	signal transduction	The cellular process in which a signal is conveyed to trigger a change in the activity or state of a cell. Signal transduction begins with reception of a signal (e.g. a ligand binding to a receptor or receptor activation by a stimulus such as light), or for signal transduction in the absence of ligand, signal-withdrawal or the activity of a constitutively active receptor. Signal transduction ends…	FALSE	TRUE	FALSE	FALSE	FALSE
WBGene00003134	mat-3	F10C5.1	mat-3 encodes a tetratricopeptide repeat (TPR)-containing protein that is the C. elegans ortholog of CDC23/APC8, a conserved regulatory subunit of the anaphase-promoting complex; mat-3 activity is required for progression through metaphase of oocyte meiosis I, germline proliferation, and vulval development.	Is an ortholog of human CDC23 (cell division cycle 23). Is involved in asymmetric cell division; polarity specification of anterior/posterior axis; and positive regulation of metaphase/anaphase transition of meiosis I.	Metaphase-to-Anaphase Transition defect	GO:0006836|GO:0007049|GO:0007275|GO:0008356|GO:0009949|GO:0016567|GO:0032947|GO:0051301|GO:0051321|GO:1905188	neurotransmitter transport|cell cycle|multicellular organism development|asymmetric cell division|polarity specification of anterior/posterior axis|protein ubiquitination|protein-containing complex scaffold activity|cell division|meiotic cell cycle|positive regulation of metaphase/anaphase transition of meiosis I	The directed movement of a neurotransmitter into, out of or within a cell, or between cells, by means of some agent such as a transporter or pore. Neurotransmitters are any chemical substance that is capable of transmitting (or inhibiting the transmission of) a nerve impulse from a neuron to another cell.|The progression of biochemical and morphological phases and events that occur in a cell duri…	TRUE	FALSE	TRUE	FALSE	FALSE
WBGene00003510	mxl-2	F40G9.11	none available	Is an ortholog of human MLX. Is predicted to have DNA-binding transcription factor activity. Is involved in determination of adult lifespan and negative regulation of gene expression. Localizes to the cytoplasm and nucleus. Is expressed in hypodermis and intestine.	MaX-Like	GO:0003700|GO:0005515|GO:0005634|GO:0005737|GO:0006355|GO:0006357|GO:0008134|GO:0008340|GO:0010629|GO:0046983	DNA-binding transcription factor activity|protein binding|nucleus|cytoplasm|regulation of transcription, DNA-templated|regulation of transcription by RNA polymerase II|transcription factor binding|determination of adult lifespan|negative regulation of gene expression|protein dimerization activity	A protein or a member of a complex that interacts selectively and non-covalently with a specific DNA sequence (sometimes referred to as a motif) within the regulatory region of a gene to modulate transcription. Regulatory regions include promoters (proximal and distal) and enhancers. Genes are transcriptional units, and include bacterial operons.|Interacting selectively and non-covalently with an…	TRUE	TRUE	TRUE	TRUE	FALSE
WBGene00003670	nhr-80	H10E21.3a	nhr-80 encodes a nuclear hormone receptor, expressed in the intestine,that regulates expression of the delta-9 desaturases FAT-5/-6/-7, andthus regulates fatty acid metabolism; NHR-80 is fully required for anyexpression of FAT-7, full expression of FAT-5/-6, viability in theabsence of FAT-6, and transcriptional hyperactivation of fat-7 in theabsence of FAT-6, and for a fully normal adult lifespan…	Is predicted to have DNA-binding transcription factor activity; sequence-specific DNA binding activity; and zinc ion binding activity. Is involved in determination of adult lifespan; positive regulation of fatty acid metabolic process; and positive regulation of transcription by RNA polymerase II. Localizes to the nucleus. Is expressed in head; intestine; muscle cell; somatic nervous system; and …	Nuclear Hormone Receptor family	GO:0003677|GO:0003700|GO:0005634|GO:0006355|GO:0007275|GO:0008270|GO:0008340|GO:0043565|GO:0045923|GO:0045944|GO:0046872	DNA binding|DNA-binding transcription factor activity|nucleus|regulation of transcription, DNA-templated|multicellular organism development|zinc ion binding|determination of adult lifespan|sequence-specific DNA binding|positive regulation of fatty acid metabolic process|positive regulation of transcription by RNA polymerase II|metal ion binding	Any molecular function by which a gene product interacts selectively and non-covalently with DNA (deoxyribonucleic acid).|A protein or a member of a complex that interacts selectively and non-covalently with a specific DNA sequence (sometimes referred to as a motif) within the regulatory region of a gene to modulate transcription. Regulatory regions include promoters (proximal and distal) and enh…	TRUE	FALSE	TRUE	TRUE	TRUE
WBGene00003770	nlp-32	F30H5.2	nlp-32 encodes a neuropeptide-like protein.	Is expressed in head.	Neuropeptide-Like Protein	GO:0005576|GO:0007218	extracellular region|neuropeptide signaling pathway	The space external to the outermost structure of a cell. For cells without external protective or external encapsulating structures this refers to space outside of the plasma membrane. This term covers the host cell environment outside an intracellular parasite.|The series of molecular signals generated as a consequence of a peptide neurotransmitter binding to a cell surface receptor.	TRUE	FALSE	FALSE	FALSE	FALSE
WBGene00003931	pat-4	C29F9.7	The pat-4 gene encodes a serine/threonine kinase orthologous to human integrin-linked kinase (ILK, OMIM:602366) and is required for formation of integrin-mediated muscle cell attachments during embryogenesis; PAT-4 probably functions as an adaptor molecule and localizes to dense bodies and M lines; PAT-4 forms a ternary complex with PAT-6/actopaxin and UNC-112, and requires UNC-112, UNC-52/perlec…	Is an ortholog of human ILK (integrin linked kinase). Exhibits integrin binding activity and protein binding activity, bridging. Is involved in several processes, including hermaphrodite genitalia morphogenesis; mitochondrion organization; and positive regulation of cytoskeleton organization. Localizes to several cellular components, including the basal plasma membrane; contractile fiber; and int…	Paralysed Arrest at Two-fold	GO:0001725|GO:0004672|GO:0004674|GO:0005178|GO:0005515|GO:0005623|GO:0005737|GO:0005886|GO:0005912|GO:0005925|GO:0006468|GO:0007005|GO:0007155|GO:0007160|GO:0007229|GO:0008305|GO:0009792|GO:0009925|GO:0016020|GO:0030239|GO:0030674|GO:0031430|GO:0032956|GO:0034446|GO:0040017|GO:0045987|GO:0046716|GO:0048815|GO:0055002|GO:0055120|GO:0060279|GO:0060298|GO:1903356|GO:1903829|GO:1904901|GO:1904951	stress fiber|protein kinase activity|protein serine/threonine kinase activity|integrin binding|protein binding|cell|cytoplasm|plasma membrane|adherens junction|focal adhesion|protein phosphorylation|mitochondrion organization|cell adhesion|cell-matrix adhesion|integrin-mediated signaling pathway|integrin complex|embryo development ending in birth or egg hatching|basal plasma membrane|membrane|myo…	A contractile actin filament bundle that consists of short actin filaments with alternating polarity, cross-linked by alpha-actinin and possibly other actin bundling proteins, and with myosin present in a periodic distribution along the fiber.|Catalysis of the phosphorylation of an amino acid residue in a protein, usually according to the reaction: a protein + ATP = a phosphoprotein + ADP.|Cataly…	TRUE	FALSE	TRUE	TRUE	FALSE
WBGene00004045	pll-1	K10F12.3a	none available	Is an ortholog of human PLCL1 (phospholipase C like 1 (inactive)) and PLCL2 (phospholipase C like 2). Is predicted to have GABA receptor binding activity; inositol 1,4,5 trisphosphate binding activity; and phosphatidylinositol phospholipase C activity. Is expressed in AIYL and AIYR.	PhosphoLipase C Like	GO:0004435|GO:0005623|GO:0006629|GO:0007165|GO:0008081|GO:0016042|GO:0016787|GO:0032228|GO:0032959|GO:0035556|GO:0048015|GO:0050811|GO:0051209|GO:0070679	phosphatidylinositol phospholipase C activity|cell|lipid metabolic process|signal transduction|phosphoric diester hydrolase activity|lipid catabolic process|hydrolase activity|regulation of synaptic transmission, GABAergic|inositol trisphosphate biosynthetic process|intracellular signal transduction|phosphatidylinositol-mediated signaling|GABA receptor binding|release of sequestered calcium ion i…	Catalysis of the reaction: 1-phosphatidyl-1D-myo-inositol 4,5-bisphosphate + H(2)O = 1,2-diacylglycerol + 1D-myo-inositol 1,4,5-trisphosphate + H(+).|The basic structural and functional unit of all organisms. Includes the plasma membrane and any external encapsulating structures such as the cell wall and cell envelope.|The chemical reactions and pathways involving lipids, compounds soluble in an …	TRUE	FALSE	TRUE	TRUE	FALSE
WBGene00005014	spt-4	F54C4.2	none available	Is an ortholog of human SUPT4H1 (SPT4 homolog, DSIF elongation factor subunit). Is predicted to have RNA polymerase II complex binding activity and single-stranded RNA binding activity.	SPT transcription factor family	GO:0000993|GO:0003727|GO:0005634|GO:0006325|GO:0006355|GO:0008270|GO:0032044|GO:0032786|GO:0046872	RNA polymerase II complex binding|single-stranded RNA binding|nucleus|chromatin organization|regulation of transcription, DNA-templated|zinc ion binding|DSIF complex|positive regulation of DNA-templated transcription, elongation|metal ion binding	Interacting selectively and non-covalently with RNA polymerase II core enzyme, a multisubunit eukaryotic nuclear RNA polymerase typically composed of twelve subunits.|Interacting selectively and non-covalently with single-stranded RNA.|A membrane-bounded organelle of eukaryotic cells in which chromosomes are housed and replicated. In most cells, the nucleus contains all of the cell's chromosomes …	TRUE	FALSE	TRUE	FALSE	TRUE
WBGene00006715	ubc-20	F40G9.3	none available	Is an ortholog of human UBE2K (ubiquitin conjugating enzyme E2 K). Is predicted to have ubiquitin conjugating enzyme activity.	UBiquitin Conjugating enzyme	GO:0000166|GO:0005524|GO:0005634|GO:0016567|GO:0016740|GO:0061631	nucleotide binding|ATP binding|nucleus|protein ubiquitination|transferase activity|ubiquitin conjugating enzyme activity	Interacting selectively and non-covalently with a nucleotide, any compound consisting of a nucleoside that is esterified with (ortho)phosphate or an oligophosphate at any hydroxyl group on the ribose or deoxyribose.|Interacting selectively and non-covalently with ATP, adenosine 5'-triphosphate, a universally important coenzyme and enzyme regulator.|A membrane-bounded organelle of eukaryotic cells…	TRUE	FALSE	TRUE	FALSE	FALSE
WBGene00006781	unc-45	F30H5.1	unc-45 encodes a conserved, muscle-specific protein that contains an N-terminal TRP (tetratricopeptide repeat) and a C-terminal UCS (UNC-45-CRO1-She4p) domain; during body wall muscle development, UNC-45 activity is essential for proper thick filament formation and sarcomere organization; in addition, maternally provided UNC-45 is required for embryonic polarity, cytokinesis, and germline cellula…	Is an ortholog of human UNC45A (unc-45 myosin chaperone A) and UNC45B (unc-45 myosin chaperone B). Exhibits identical protein binding activity and ubiquitin protein ligase binding activity. Is involved in several processes, including locomotion; oviposition; and sarcomere organization. Localizes to the cell cortex and cleavage furrow. Is expressed in body wall musculature and non-striated muscle.…	UNCoordinated	GO:0005515|GO:0005886|GO:0005938|GO:0009792|GO:0018991|GO:0031625|GO:0032154|GO:0040011|GO:0042802|GO:0045214|GO:0051879|GO:0061077	protein binding|plasma membrane|cell cortex|embryo development ending in birth or egg hatching|oviposition|ubiquitin protein ligase binding|cleavage furrow|locomotion|identical protein binding|sarcomere organization|Hsp90 protein binding|chaperone-mediated protein folding	Interacting selectively and non-covalently with any protein or protein complex (a complex of two or more proteins that may include other nonprotein molecules).|The membrane surrounding a cell that separates the cell from its external environment. It consists of a phospholipid bilayer and associated proteins.|The region of a cell that lies just beneath the plasma membrane and often, but not always…	TRUE	FALSE	TRUE	FALSE	FALSE
WBGene00006894	ver-1	T17A3.1	ver-1 encodes a receptor tyrosine kinase; VER-1 activity is required for remodeling of glial cells during dauer larval development; ver-1 is expressed in amphid and phasmid sheath glia upon dauer entry and when animals are cultivated at high temperature; ver-1 expression is regulated by the TTX-1 homeodomain and ZTF-16 C2H2 zinc finger transcription factors.	Is an ortholog of human FLT1 (fms related tyrosine kinase 1). Is predicted to have transmembrane receptor protein tyrosine kinase activity. Is involved in nematode male tail tip morphogenesis. Is expressed in intestinal muscle; intestine; and neuronal sheath cell.	VEGF (vascular endothelial growth factor) Receptor family	GO:0000166|GO:0004672|GO:0004714|GO:0005524|GO:0005886|GO:0005887|GO:0006468|GO:0007169|GO:0016020|GO:0016021|GO:0018108|GO:0043235|GO:0045138	nucleotide binding|protein kinase activity|transmembrane receptor protein tyrosine kinase activity|ATP binding|plasma membrane|integral component of plasma membrane|protein phosphorylation|transmembrane receptor protein tyrosine kinase signaling pathway|membrane|integral component of membrane|peptidyl-tyrosine phosphorylation|receptor complex|nematode male tail tip morphogenesis	Interacting selectively and non-covalently with a nucleotide, any compound consisting of a nucleoside that is esterified with (ortho)phosphate or an oligophosphate at any hydroxyl group on the ribose or deoxyribose.|Catalysis of the phosphorylation of an amino acid residue in a protein, usually according to the reaction: a protein + ATP = a phosphoprotein + ADP.|Combining with a signal and transm…	TRUE	FALSE	TRUE	TRUE	TRUE
WBGene00006895	ver-2	T17A3.8	none available	Is expressed in ADLL and ADLR.	VEGF (vascular endothelial growth factor) Receptor family	NA	NA	NA	TRUE	FALSE	TRUE	TRUE	FALSE
WBGene00008352	fbxa-6	cTel54X.1	This gene encodes a protein containing an F-box, a motif predicted to mediate protein-protein interactions either with homologs of yeast Skp-1p or with other proteins; this gene's encoded protein also contains an FTH/DUF38 motif, which may also mediate protein-protein interaction.	Is enriched in OLL; PVD; dopaminergic neurons; and intestine based on tiling array and RNA-seq studies. Is affected by several genes including daf-16; daf-2; and dpy-10 based on microarray; tiling array; and RNA-seq studies. Is affected by eleven chemicals including levamisole; stavudine; and Rifampin based on microarray and RNA-seq studies. Is predicted to encode a protein with the following dom…	F-box A protein	NA	NA	NA	FALSE	TRUE	FALSE	FALSE	FALSE
WBGene00015155	B0353.1	B0353.1a	none available	Is enriched in OLL; PVD; and intestine based on microarray studies. Is affected by several genes including daf-2; hsf-1; and clk-1 based on microarray; RNA-seq; and tiling array studies. Is affected by fourteen chemicals including Zidovudine; Psoralens; and allantoin based on RNA-seq and microarray studies.	not known	NA	NA	NA	TRUE	FALSE	TRUE	FALSE	FALSE
WBGene00016029	elf-1	C24A1.2a	none available	Is an ortholog of human ELF2 (E74 like ETS transcription factor 2). Is predicted to have DNA-binding transcription factor activity, RNA polymerase II-specific. Is involved in gonad development and regulation of cell division. Is expressed in head neurons and pharynx.	ETS-Like transcription Factor homolog	GO:0000981|GO:0003677|GO:0003700|GO:0005634|GO:0006355|GO:0006357|GO:0008406|GO:0030154|GO:0043565|GO:0051302	DNA-binding transcription factor activity, RNA polymerase II-specific|DNA binding|DNA-binding transcription factor activity|nucleus|regulation of transcription, DNA-templated|regulation of transcription by RNA polymerase II|gonad development|cell differentiation|sequence-specific DNA binding|regulation of cell division	A protein or a member of a complex that interacts selectively and non-covalently with a specific DNA sequence (sometimes referred to as a motif) within the regulatory region of a RNA polymerase II-transcribed gene to modulate transcription. Regulatory regions include promoters (proximal and distal) and enhancers. Genes are transcriptional units.|Any molecular function by which a gene product inte…	FALSE	TRUE	FALSE	FALSE	FALSE
WBGene00016216	pals-22	C29F9.1	none available	Is enriched in hypodermis; intestine; muscle cell; and neurons based on tiling array; RNA-seq; and microarray studies. Is affected by several genes including clk-1; sir-2.1; and pgl-1 based on microarray and RNA-seq studies. Is affected by five chemicals including Rotenone; metformin; and Sirolimus based on RNA-seq and microarray studies.	Protein containing ALS2cr12 (ALS2CR12) signature	NA	NA	NA	TRUE	FALSE	TRUE	TRUE	FALSE
WBGene00016217	C29F9.2	C29F9.2	none available	Is enriched in ASER; intestine; and in male based on tiling array; RNA-seq; and microarray studies. Is affected by several genes including daf-2; elt-2; and eat-2 based on tiling array; microarray; and RNA-seq studies. Is affected by twelve chemicals including hydrogen sulfide; methylmercury hydroxide; and procyanidin based on microarray and RNA-seq studies.	not known	NA	NA	NA	TRUE	TRUE	TRUE	TRUE	FALSE
WBGene00016218	pals-23	C29F9.3a	none available	Is involved in innate immune response.	Protein containing ALS2cr12 (ALS2CR12) signature	GO:0045087	innate immune response	Innate immune responses are defense responses mediated by germline encoded components that directly recognize components of potential pathogens.	TRUE	FALSE	TRUE	TRUE	FALSE
WBGene00016219	pals-24	C29F9.4	none available	Is enriched in GABAergic neurons; intestine; and neurons based on tiling array and RNA-seq studies. Is affected by several genes including daf-16; daf-2; and glp-1 based on RNA-seq and microarray studies. Is affected by thirteen chemicals including 1-methylnicotinamide; manganese chloride; and Sodium Chloride based on RNA-seq and microarray studies.	Protein containing ALS2cr12 (ALS2CR12) signature	NA	NA	NA	TRUE	FALSE	TRUE	TRUE	FALSE
WBGene00016220	C29F9.5	C29F9.5	none available	Is predicted to have histone acetyltransferase activity; transcription coregulator activity; and zinc ion binding activity.	not known	GO:0003712|GO:0004402|GO:0005634|GO:0006355|GO:0008270|GO:0016573|GO:0046872	transcription coregulator activity|histone acetyltransferase activity|nucleus|regulation of transcription, DNA-templated|zinc ion binding|histone acetylation|metal ion binding	A protein or a member of a complex that interacts specifically and non-covalently with a DNA-bound DNA-binding transcription factor to either activate or repress the transcription of specific genes. Coregulators often act by altering chromatin structure and modifications. For example, one class of transcription coregulators modifies chromatin structure through covalent modification of histones. A…	TRUE	FALSE	TRUE	TRUE	TRUE
WBGene00016221	C29F9.6	C29F9.6	none available	Is predicted to have histone acetyltransferase activity; transcription coregulator activity; and zinc ion binding activity.	not known	GO:0003712|GO:0004402|GO:0005634|GO:0006355|GO:0008270|GO:0016573|GO:0046872	transcription coregulator activity|histone acetyltransferase activity|nucleus|regulation of transcription, DNA-templated|zinc ion binding|histone acetylation|metal ion binding	A protein or a member of a complex that interacts specifically and non-covalently with a DNA-bound DNA-binding transcription factor to either activate or repress the transcription of specific genes. Coregulators often act by altering chromatin structure and modifications. For example, one class of transcription coregulators modifies chromatin structure through covalent modification of histones. A…	TRUE	FALSE	TRUE	TRUE	TRUE
WBGene00016222	C29F9.8	C29F9.8	none available	Is predicted to have G protein-coupled peptide receptor activity.	not known	GO:0007186|GO:0008528|GO:0016020|GO:0016021	G protein-coupled receptor signaling pathway|G protein-coupled peptide receptor activity|membrane|integral component of membrane	A series of molecular signals that proceeds with an activated receptor promoting the exchange of GDP for GTP on the alpha-subunit of an associated heterotrimeric G-protein complex. The GTP-bound activated alpha-G-protein then dissociates from the beta- and gamma-subunits to further transmit the signal within the cell. The pathway begins with receptor-ligand interaction, or for basal GPCR signalin…	TRUE	FALSE	TRUE	TRUE	FALSE
WBGene00016223	C29F9.9	C29F9.9	none available	Is affected by several genes including daf-12; lin-15B; and mut-2 based on microarray and tiling array studies. Is affected by adsorbable organic bromine compound based on microarray studies.	not known	NA	NA	NA	TRUE	FALSE	TRUE	TRUE	FALSE
WBGene00016224	fbxa-57	C29F9.10	none available	Is affected by several genes including daf-16; daf-2; and hsf-1 based on microarray; tiling array; and RNA-seq studies. Is affected by seven chemicals including tryptophan; Psoralens; and allantoin based on microarray and RNA-seq studies.	F-box A protein	NA	NA	NA	TRUE	TRUE	TRUE	FALSE	FALSE
WBGene00016225	fbxa-58	C29F9.11	none available	Is enriched in AVA and intestine based on tiling array and microarray studies. Is affected by several genes including daf-16; eat-2; and lin-35 based on microarray and RNA-seq studies. Is affected by paraquat and allantoin based on microarray studies.	F-box A protein	NA	NA	NA	TRUE	FALSE	TRUE	FALSE	FALSE
WBGene00016226	C29F9.12	C29F9.12	none available	Is affected by several genes including glp-1; clk-1; and sir-2.1 based on microarray and RNA-seq studies. Is affected by Progesterone; Colistin; and Triclosan based on microarray studies.	not known	NA	NA	NA	TRUE	FALSE	FALSE	FALSE	FALSE
WBGene00016227	nhr-280	C29F9.13	none available	Is affected by several genes including sir-2.1; pmk-1; and drh-3 based on RNA-seq and microarray studies. Is affected by hydrogen sulfide; allantoin; and Triclosan based on microarray studies. Is predicted to encode a protein with the following domain: Nuclear hormone receptor-like domain superfamily.	Nuclear Hormone Receptor family	NA	NA	NA	TRUE	FALSE	TRUE	TRUE	FALSE
WBGene00017328	nemp-1	F10C5.2	none available	Is an ortholog of human NEMP1 (nuclear envelope integral membrane protein 1). Is expressed in several structures, including arcade cell; pharyngeal cell; pharyngeal-intestinal valve; rectal gland cell; and spermatheca. Is predicted to encode a protein with the following domain: NEMP family.	Nuclear Envelope integral Membrane Protein homolog	GO:0005635|GO:0016020|GO:0016021	nuclear envelope|membrane|integral component of membrane	The double lipid bilayer enclosing the nucleus and separating its contents from the rest of the cytoplasm; includes the intermembrane space, a gap of width 20-40 nm (also called the perinuclear space).|A lipid bilayer along with all the proteins and protein complexes embedded in it an attached to it.|The component of a membrane consisting of the gene products and protein complexes having at least…	TRUE	FALSE	TRUE	FALSE	FALSE
WBGene00017937	F30H5.3	F30H5.3	none available	Is predicted to have serine-type endopeptidase inhibitor activity.	not known	GO:0004867|GO:0010951	serine-type endopeptidase inhibitor activity|negative regulation of endopeptidase activity	Stops, prevents or reduces the activity of serine-type endopeptidases, enzymes that catalyze the hydrolysis of nonterminal peptide bonds in a polypeptide chain; a serine residue (and a histidine residue) are at the active center of the enzyme.|Any process that decreases the frequency, rate or extent of endopeptidase activity, the endohydrolysis of peptide bonds within proteins.	TRUE	FALSE	TRUE	FALSE	FALSE
WBGene00018239	sec-20	F40G9.1	none available	Is an ortholog of human BNIP1 (BCL2 interacting protein 1). Is predicted to have SNAP receptor activity.	yeast SEC homolog	GO:0005484|GO:0005794|GO:0006890|GO:0015031|GO:0016020|GO:0016021|GO:0016192|GO:0061025	SNAP receptor activity|Golgi apparatus|retrograde vesicle-mediated transport, Golgi to endoplasmic reticulum|protein transport|membrane|integral component of membrane|vesicle-mediated transport|membrane fusion	Acting as a marker to identify a membrane and interacting selectively with one or more SNAREs on another membrane to mediate membrane fusion.|A compound membranous cytoplasmic organelle of eukaryotic cells, consisting of flattened, ribosome-free vesicles arranged in a more or less regular stack. The Golgi apparatus differs from the endoplasmic reticulum in often having slightly thicker membranes,…	TRUE	FALSE	TRUE	FALSE	FALSE
WBGene00018240	cox-17	F40G9.2	none available	Is an ortholog of human COX17 (cytochrome c oxidase copper chaperone COX17). Is predicted to have copper chaperone activity.	Cytochrome OXidase assembly protein	GO:0005507|GO:0005758|GO:0006825|GO:0016531|GO:0033617	copper ion binding|mitochondrial intermembrane space|copper ion transport|copper chaperone activity|mitochondrial respiratory chain complex IV assembly	Interacting selectively and non-covalently with copper (Cu) ions.|The region between the inner and outer lipid bilayers of the mitochondrial envelope.|The directed movement of copper (Cu) ions into, out of or within a cell, or between cells, by means of some agent such as a transporter or pore.|Directly binding to and delivering copper ions to a target protein.|The aggregation, arrangement and bo…	TRUE	FALSE	TRUE	FALSE	FALSE
WBGene00018241	F40G9.5	F40G9.5	none available	Is enriched in germ line; intestine; pharynx; and in male based on microarray; proteomic; tiling array; and RNA-seq studies. Is affected by several genes including daf-16; daf-2; and glp-1 based on RNA-seq; microarray; and proteomic studies. Is affected by seven chemicals including methylmercuric chloride; Mianserin; and allantoin based on microarray and RNA-seq studies.	not known	GO:0016020|GO:0016021	membrane|integral component of membrane	A lipid bilayer along with all the proteins and protein complexes embedded in it an attached to it.|The component of a membrane consisting of the gene products and protein complexes having at least some part of their peptide sequence embedded in the hydrophobic region of the membrane.	TRUE	TRUE	TRUE	TRUE	FALSE
WBGene00018242	F40G9.6	F40G9.6	none available	Is enriched in hypodermis; intestine; and pharynx based on microarray and tiling array studies. Is affected by several genes including daf-2; age-1; and eat-2 based on microarray; tiling array; and RNA-seq studies. Is affected by fourteen chemicals including 1-methylnicotinamide; methylmercuric chloride; and multi-walled carbon nanotube based on RNA-seq and microarray studies.	not known	GO:0016020|GO:0016021	membrane|integral component of membrane	A lipid bilayer along with all the proteins and protein complexes embedded in it an attached to it.|The component of a membrane consisting of the gene products and protein complexes having at least some part of their peptide sequence embedded in the hydrophobic region of the membrane.	TRUE	FALSE	TRUE	FALSE	FALSE
WBGene00018243	F40G9.7	F40G9.7	none available	Is enriched in in male based on RNA-seq and microarray studies. Is affected by several genes including daf-2; eat-2; and sir-2.1 based on microarray and RNA-seq studies. Is affected by six chemicals including Alovudine; stavudine; and allantoin based on RNA-seq studies.	not known	NA	NA	NA	TRUE	FALSE	TRUE	TRUE	FALSE
WBGene00018244	F40G9.8	F40G9.8	none available	Is enriched in NSM based on tiling array studies. Is affected by cyc-1; drh-3; and eri-1 based on microarray and RNA-seq studies. Is affected by four chemicals including Rifampin; Psoralens; and Sirolimus based on RNA-seq and microarray studies.	not known	GO:0004714|GO:0005887|GO:0007169|GO:0007399|GO:0007409|GO:0016020|GO:0016021|GO:0018108|GO:0043235	transmembrane receptor protein tyrosine kinase activity|integral component of plasma membrane|transmembrane receptor protein tyrosine kinase signaling pathway|nervous system development|axonogenesis|membrane|integral component of membrane|peptidyl-tyrosine phosphorylation|receptor complex	Combining with a signal and transmitting the signal from one side of the membrane to the other to initiate a change in cell activity by catalysis of the reaction: ATP + a protein-L-tyrosine = ADP + a protein-L-tyrosine phosphate.|The component of the plasma membrane consisting of the gene products and protein complexes having at least some part of their peptide sequence embedded in the hydrophobi…	TRUE	FALSE	TRUE	TRUE	FALSE
WBGene00018245	F40G9.9	F40G9.9	This gene encodes a protein containing an F-box, a motif predicted to mediate protein-protein interactions either with homologs of yeast Skp-1p or with other proteins.	Is affected by several genes including daf-2; eat-2; and alg-1 based on microarray; tiling array; and RNA-seq studies. Is affected by eleven chemicals including methylmercuric chloride; Mercuric Chloride; and Alovudine based on microarray and RNA-seq studies. Is predicted to encode a protein with the following domain: F-box domain.	not known	GO:0016020|GO:0016021	membrane|integral component of membrane	A lipid bilayer along with all the proteins and protein complexes embedded in it an attached to it.|The component of a membrane consisting of the gene products and protein complexes having at least some part of their peptide sequence embedded in the hydrophobic region of the membrane.	TRUE	FALSE	TRUE	TRUE	FALSE
WBGene00018246	clec-148	F40G9.10	none available	Is an ortholog of human LY75 (lymphocyte antigen 75); REG4 (regenerating family member 4); and SELE (selectin E). Is predicted to have transmembrane signaling receptor activity.	C-type LECtin	GO:0004888|GO:0030246	transmembrane signaling receptor activity|carbohydrate binding	Combining with an extracellular or intracellular signal and transmitting the signal from one side of the membrane to the other to initiate a change in cell activity or state as part of signal transduction.|Interacting selectively and non-covalently with any carbohydrate, which includes monosaccharides, oligosaccharides and polysaccharides as well as substances derived from monosaccharides by redu…	TRUE	FALSE	TRUE	TRUE	FALSE
WBGene00018247	F40G9.12	F40G9.12	none available	Is affected by several genes including daf-2; rrf-3; and eat-2 based on tiling array; RNA-seq; and microarray studies. Is affected by six chemicals including Rotenone; Psoralens; and allantoin based on RNA-seq and microarray studies. Is predicted to encode a protein with the following domains: Zinc finger, RING-type and Zinc finger, RING/FYVE/PHD-type.	not known	NA	NA	NA	TRUE	FALSE	TRUE	TRUE	FALSE
WBGene00018248	F40G9.14	F40G9.14	none available	Is enriched in in male based on RNA-seq and microarray studies. Is affected by several genes including daf-2; nhr-25; and drh-3 based on microarray and RNA-seq studies. Is affected by six chemicals including Alovudine; allantoin; and Sirolimus based on RNA-seq and microarray studies. Is predicted to encode a protein with the following domains: Zinc finger, RING-type and Zinc finger, RING/FYVE/PHD…	not known	NA	NA	NA	TRUE	FALSE	TRUE	TRUE	FALSE
WBGene00018793	mrpl-40	F54C4.1	none available	Is an ortholog of human MRPL40 (mitochondrial ribosomal protein L40). Is expressed widely. Is used to study chromosome 22q11.2 deletion syndrome, distal. Is predicted to encode a protein with the following domains: Ribosomal protein L28/L40, mitochondrial and 39S ribosomal protein L40, mitochondrial.	Mitochondrial Ribosomal Protein, Large	GO:0005761|GO:0005762|GO:0005840	mitochondrial ribosome|mitochondrial large ribosomal subunit|ribosome	A ribosome found in the mitochondrion of a eukaryotic cell; contains a characteristic set of proteins distinct from those of cytosolic ribosomes.|The larger of the two subunits of a mitochondrial ribosome. Two sites on the ribosomal large subunit are involved in translation: the aminoacyl site (A site) and peptidyl site (P site).|An intracellular organelle, about 200 A in diameter, consisting of …	TRUE	FALSE	TRUE	TRUE	FALSE
WBGene00018794	attf-3	F54C4.3	none available	Is predicted to have nucleic acid binding activity.	AT hook Transcription Factor family	GO:0003676	nucleic acid binding	Interacting selectively and non-covalently with any nucleic acid.	TRUE	FALSE	TRUE	TRUE	FALSE
WBGene00018795	F54C4.4	F54C4.4	none available	Is enriched in germ line and neurons based on RNA-seq and microarray studies. Is affected by several genes including age-1; daf-12; and hsf-1 based on microarray; tiling array; and RNA-seq studies. Is affected by six chemicals including Rotenone; Alovudine; and stavudine based on RNA-seq and microarray studies.	not known	NA	NA	NA	TRUE	FALSE	TRUE	TRUE	FALSE
WBGene00019182	H10E21.1	H10E21.1a	none available	Is expressed in intestine; rectal valve cell; tail hypodermis; and tail spike.	not known	GO:0016020|GO:0016021	membrane|integral component of membrane	A lipid bilayer along with all the proteins and protein complexes embedded in it an attached to it.|The component of a membrane consisting of the gene products and protein complexes having at least some part of their peptide sequence embedded in the hydrophobic region of the membrane.	TRUE	FALSE	TRUE	TRUE	FALSE
WBGene00019183	npr-30	H10E21.2	none available	Is predicted to have G protein-coupled receptor activity.	NeuroPeptide Receptor family	GO:0004930|GO:0005886|GO:0007186|GO:0016020|GO:0016021	G protein-coupled receptor activity|plasma membrane|G protein-coupled receptor signaling pathway|membrane|integral component of membrane	Combining with an extracellular signal and transmitting the signal across the membrane by activating an associated G-protein; promotes the exchange of GDP for GTP on the alpha subunit of a heterotrimeric G-protein complex.|The membrane surrounding a cell that separates the cell from its external environment. It consists of a phospholipid bilayer and associated proteins.|A series of molecular sign…	TRUE	FALSE	TRUE	TRUE	FALSE
WBGene00019184	H10E21.4	H10E21.4	none available	Is predicted to have calcium ion binding activity.	not known	GO:0003009|GO:0005509|GO:0005861|GO:0006937|GO:0048306|GO:0051015	skeletal muscle contraction|calcium ion binding|troponin complex|regulation of muscle contraction|NA|actin filament binding	A process in which force is generated within skeletal muscle tissue, resulting in a change in muscle geometry. Force generation involves a chemo-mechanical energy conversion step that is carried out by the actin/myosin complex activity, which generates force through ATP hydrolysis. In the skeletal muscle, the muscle contraction takes advantage of an ordered sarcomeric structure and in most cases …	TRUE	FALSE	TRUE	FALSE	FALSE
WBGene00019185	H10E21.5	H10E21.5	none available	Is an ortholog of human RNF130 (ring finger protein 130) and RNF150 (ring finger protein 150). Is predicted to have ubiquitin protein ligase activity.	not known	GO:0006511|GO:0016020|GO:0016021|GO:0016567|GO:0061630	ubiquitin-dependent protein catabolic process|membrane|integral component of membrane|protein ubiquitination|ubiquitin protein ligase activity	The chemical reactions and pathways resulting in the breakdown of a protein or peptide by hydrolysis of its peptide bonds, initiated by the covalent attachment of a ubiquitin group, or multiple ubiquitin groups, to the protein.|A lipid bilayer along with all the proteins and protein complexes embedded in it an attached to it.|The component of a membrane consisting of the gene products and protein…	TRUE	FALSE	TRUE	TRUE	FALSE
WBGene00019329	ceeh-1	K02F3.6	ceeh-1 encodes a soluble epoxide hydrolase (sEH) orthologous to human ABHD7 and ABHD9; recombinant CEEH-1 is biochemically active in vitro on epoxyeicosatrienoic acids and leukotoxins (EpOMEs); conversely, CEEH-1 is inhibited by urea-based antagonists of mammalian sEH that elevate EpOME levels when fed to C. elegans; perhaps because of genetic redundancy with its paralog CEEH-2, CEEH-1 has no obv…	Is an ortholog of human EPHX3 (epoxide hydrolase 3) and EPHX4 (epoxide hydrolase 4). Exhibits epoxide hydrolase activity. Is involved in cellular lipid metabolic process. Human ortholog(s) of this gene are implicated in familial hypercholesterolemia.	Caenorhabditis EpoxidE Hydrolase	GO:0003824|GO:0004301|GO:0006629|GO:0016020|GO:0016021|GO:0016787|GO:0044255	catalytic activity|epoxide hydrolase activity|lipid metabolic process|membrane|integral component of membrane|hydrolase activity|cellular lipid metabolic process	Catalysis of a biochemical reaction at physiological temperatures. In biologically catalyzed reactions, the reactants are known as substrates, and the catalysts are naturally occurring macromolecular substances known as enzymes. Enzymes possess specific binding sites for substrates, and are usually composed wholly or largely of protein, but RNA that has catalytic activity (ribozyme) is often also…	FALSE	TRUE	FALSE	FALSE	FALSE
WBGene00019636	gsto-3	K10F12.4a	K10F12.4 encodes, by alternative splicing, one isoform of a putative omega-class glutathione transferase (GST; EC 2.5.1.18) which, like its paralog GSTO-1, might have thiol oxidoreductase and dehydroascorbate reductase activity; other K10F12.4 paralogs include GST-44 and C02D5.3; K10F12.4 has no obvious function in mass RNAi assays.	Is an ortholog of human GSTO1 (glutathione S-transferase omega 1) and GSTO2 (glutathione S-transferase omega 2). Is predicted to have glutathione dehydrogenase (ascorbate) activity.	Glutathione S-Transferase, Omega class	GO:0004364|GO:0005737|GO:0045174|GO:0055114|GO:0098869	glutathione transferase activity|cytoplasm|glutathione dehydrogenase (ascorbate) activity|oxidation-reduction process|cellular oxidant detoxification	Catalysis of the reaction: R-X + glutathione = H-X + R-S-glutathione. R may be an aliphatic, aromatic or heterocyclic group; X may be a sulfate, nitrile or halide group.|All of the contents of a cell excluding the plasma membrane and nucleus, but including other subcellular structures.|Catalysis of the reaction: dehydroascorbate + 2 glutathione = L-ascorbate + glutathione disulfide.|A metabolic p…	TRUE	FALSE	TRUE	FALSE	FALSE
WBGene00019638	K10F12.6	K10F12.6	none available	Is affected by several genes including csr-1; hpl-2; and cyc-1 based on microarray; tiling array; and RNA-seq studies. Is affected by five chemicals including metformin; Sirolimus; and Rifampin based on RNA-seq and microarray studies.	not known	NA	NA	NA	TRUE	FALSE	FALSE	FALSE	FALSE
WBGene00019639	K10F12.7	K10F12.7	none available	Is affected by several genes including elt-2; dpy-21; and mir-34 based on tiling array; RNA-seq; and microarray studies. Is affected by five chemicals including Psoralens; allantoin; and metformin based on RNA-seq studies.	not known	NA	NA	NA	TRUE	FALSE	FALSE	FALSE	FALSE
WBGene00020449	fbxa-54	T12B5.2	This gene encodes a protein containing an F-box, a motif predicted to mediate protein-protein interactions either with homologs of yeast Skp-1p or with other proteins; this gene's encoded protein also contains an FTH/DUF38 motif, which may also mediate protein-protein interaction.	Is enriched in OLL; PVD; and intestine based on tiling array and RNA-seq studies. Is affected by several genes including daf-2; glp-1; and age-1 based on microarray; tiling array; and RNA-seq studies. Is affected by ten chemicals including stavudine; Psoralens; and allantoin based on RNA-seq and microarray studies. Is predicted to encode a protein with the following domains: F-box domain; Domain …	F-box A protein	NA	NA	NA	FALSE	TRUE	FALSE	FALSE	FALSE
WBGene00020459	fbxa-23	T12B5.13	none available	Is affected by several genes including age-1; lin-4; and lin-14 based on microarray and RNA-seq studies. Is predicted to encode a protein with the following domains: Domain of unknown function DUF38, Caenorhabditis species and F-box A protein FB155/FB224.	F-box A protein	NA	NA	NA	FALSE	TRUE	FALSE	FALSE	FALSE
WBGene00020540	pals-25	T17A3.2	none available	Is enriched in several structures, including body wall musculature; intestine; mechanosensory neurons; muscle cell; and ventral nerve cord based on tiling array; microarray; and RNA-seq studies. Is affected by several genes including daf-16; daf-2; and sir-2.1 based on microarray and RNA-seq studies. Is affected by seven chemicals including Psoralens; allantoin; and metformin based on RNA-seq and…	Protein containing ALS2cr12 (ALS2CR12) signature	NA	NA	NA	TRUE	TRUE	TRUE	TRUE	FALSE
WBGene00020541	fbxb-81	T17A3.3	This gene encodes a protein containing an F-box, a motif predicted to mediate protein-protein interactions either with homologs of yeast Skp-1p or with other proteins; its encoded protein also contains a Pfam-B45 motif of presently unknown function.	Is affected by several genes including daf-2; clk-1; and eat-2 based on microarray; tiling array; and RNA-seq studies. Is affected by eight chemicals including multi-walled carbon nanotube; stavudine; and Psoralens based on RNA-seq and microarray studies. Is predicted to encode a protein with the following domain: F-box associated domain, type 2.	F-box B protein	NA	NA	NA	TRUE	FALSE	TRUE	TRUE	FALSE
WBGene00020542	fbxb-82	T17A3.4	This gene encodes a protein containing an F-box, a motif predicted to mediate protein-protein interactions either with homologs of yeast Skp-1p or with other proteins; its encoded protein also contains a Pfam-B45 motif of presently unknown function.	Is enriched in NSM based on tiling array studies. Is affected by several genes including daf-2; clk-1; and eat-2 based on microarray and RNA-seq studies. Is affected by eleven chemicals including methylmercuric chloride; Alovudine; and stavudine based on microarray and RNA-seq studies. Is predicted to encode a protein with the following domains: F-box domain and F-box associated domain, type 2.	F-box B protein	NA	NA	NA	TRUE	FALSE	TRUE	TRUE	FALSE
WBGene00020543	fbxb-83	T17A3.6	none available	Is enriched in BAG based on tiling array studies. Is affected by several genes including daf-2; glp-1; and skn-1 based on microarray and RNA-seq studies. Is affected by ten chemicals including Mercuric Chloride; multi-walled carbon nanotube; and Alovudine based on microarray and RNA-seq studies. Is predicted to encode a protein with the following domain: F-box associated domain, type 2.	F-box B protein	NA	NA	NA	TRUE	FALSE	TRUE	TRUE	FALSE
WBGene00020544	fbxb-84	T17A3.7	This gene encodes a protein containing an F-box, a motif predicted to mediate protein-protein interactions either with homologs of yeast Skp-1p or with other proteins; its encoded protein also contains a Pfam-B45 motif of presently unknown function.	Is enriched in hypodermis based on tiling array studies. Is affected by several genes including daf-16; daf-2; and clk-1 based on microarray and RNA-seq studies. Is affected by eleven chemicals including methylmercuric chloride; stavudine; and Psoralens based on microarray and RNA-seq studies. Is predicted to encode a protein with the following domains: F-box domain and F-box associated domain, t…	F-box B protein	NA	NA	NA	TRUE	FALSE	TRUE	TRUE	FALSE
WBGene00020545	adbp-2	T17A3.9	none available	Is affected by several genes including clk-1; nhr-25; and mir-34 based on tiling array; microarray; and RNA-seq studies. Is affected by five chemicals including Psoralens; allantoin; and metformin based on RNA-seq studies.	ADR-2 Binding Protein	NA	NA	NA	TRUE	FALSE	TRUE	FALSE	FALSE
WBGene00020546	zig-13	T17A3.10	none available	Is enriched in hypodermis based on RNA-seq studies. Is affected by several genes including let-60; clk-1; and dpy-7 based on microarray and RNA-seq studies. Is affected by eight chemicals including Tunicamycin; tert-Butylhydroperoxide; and Psoralens based on microarray and RNA-seq studies. Is predicted to encode a protein with the following domains: Immunoglobulin-like fold and Immunoglobulin-lik…	2 (Zwei) IG domain protein	GO:0016020|GO:0016021	membrane|integral component of membrane	A lipid bilayer along with all the proteins and protein complexes embedded in it an attached to it.|The component of a membrane consisting of the gene products and protein complexes having at least some part of their peptide sequence embedded in the hydrophobic region of the membrane.	TRUE	FALSE	TRUE	TRUE	FALSE
WBGene00020547	srz-7	T17A3.11	none available	Is enriched in neurons based on microarray studies. Is affected by several genes including clk-1; sir-2.1; and pgl-1 based on microarray and RNA-seq studies. Is affected by Acrylamide; Chlorpyrifos; and adsorbable organic bromine compound based on microarray studies.	Serpentine Receptor, class Z	NA	NA	NA	TRUE	FALSE	TRUE	FALSE	FALSE
WBGene00020548	T17A3.12	T17A3.12	none available	Is enriched in cephalic sheath cell based on tiling array studies. Is affected by several genes including daf-16; daf-2; and clk-1 based on microarray; tiling array; and RNA-seq studies. Is affected by six chemicals including stavudine; Psoralens; and allantoin based on RNA-seq studies.	not known	NA	NA	NA	TRUE	FALSE	TRUE	FALSE	FALSE
WBGene00020701	T22F7.1	T22F7.1	none available	Is an ortholog of several human genes including SLC22A11 (solute carrier family 22 member 11); SLC22A24 (solute carrier family 22 member 24); and SLC22A25 (solute carrier family 22 member 25). Human SLC22A11 exhibits inorganic anion exchanger activity and sodium-independent organic anion transmembrane transporter activity. Is predicted to encode a protein with the following domains: Major facilit…	not known	GO:0016020|GO:0016021|GO:0055085	membrane|integral component of membrane|transmembrane transport	A lipid bilayer along with all the proteins and protein complexes embedded in it an attached to it.|The component of a membrane consisting of the gene products and protein complexes having at least some part of their peptide sequence embedded in the hydrophobic region of the membrane.|The process in which a solute is transported across a lipid bilayer, from one side of a membrane to the other.	TRUE	FALSE	TRUE	FALSE	FALSE
WBGene00020702	T22F7.3	T22F7.3	none available	Is predicted to have serine-type endopeptidase inhibitor activity.	not known	GO:0004867|GO:0010951	serine-type endopeptidase inhibitor activity|negative regulation of endopeptidase activity	Stops, prevents or reduces the activity of serine-type endopeptidases, enzymes that catalyze the hydrolysis of nonterminal peptide bonds in a polypeptide chain; a serine residue (and a histidine residue) are at the active center of the enzyme.|Any process that decreases the frequency, rate or extent of endopeptidase activity, the endohydrolysis of peptide bonds within proteins.	TRUE	FALSE	TRUE	FALSE	FALSE
WBGene00020703	T22F7.4	T22F7.4	none available	Is enriched in coelomocyte and neurons based on microarray; tiling array; and RNA-seq studies. Is affected by several genes including daf-16; daf-2; and glp-1 based on microarray and RNA-seq studies. Is affected by nine chemicals including 1-methylnicotinamide; nicotinic acid; and Rotenone based on RNA-seq and microarray studies. Is predicted to encode a protein with the following domain: Unchara…	not known	NA	NA	NA	TRUE	FALSE	FALSE	FALSE	FALSE
WBGene00020704	T22F7.5	T22F7.5	none available	Is affected by several genes including daf-16; daf-2; and daf-12 based on tiling array; microarray; and RNA-seq studies. Is affected by five chemicals including 1-methylnicotinamide; Rifampin; and allantoin based on RNA-seq and microarray studies. Is predicted to encode a protein with the following domains: EB domain; Cysteine-rich repeat; and Lustrin, cysteine-rich repeated.	not known	NA	NA	NA	TRUE	FALSE	TRUE	FALSE	FALSE
WBGene00021002	W03F9.4	W03F9.4	none available	Is predicted to have carnitine O-palmitoyltransferase activity.	not known	GO:0004095|GO:0005739|GO:0009437|GO:0016020|GO:0016021|GO:0016746	carnitine O-palmitoyltransferase activity|mitochondrion|carnitine metabolic process|membrane|integral component of membrane|transferase activity, transferring acyl groups	Catalysis of the reaction: palmitoyl-CoA + L-carnitine = CoA + L-palmitoylcarnitine.|A semiautonomous, self replicating organelle that occurs in varying numbers, shapes, and sizes in the cytoplasm of virtually all eukaryotic cells. It is notably the site of tissue respiration.|The chemical reactions and pathways involving carnitine (hydroxy-trimethyl aminobutyric acid), a compound that participat…	FALSE	TRUE	FALSE	FALSE	FALSE
WBGene00021040	W05G11.2	W05G11.2	none available	Is predicted to contribute to protein kinase activity.	not known	GO:0000079|GO:0000307|GO:0004672|GO:0005634|GO:0005737|GO:0006468|GO:0016020|GO:0016021|GO:0016538|GO:0019901|GO:0044772	regulation of cyclin-dependent protein serine/threonine kinase activity|cyclin-dependent protein kinase holoenzyme complex|protein kinase activity|nucleus|cytoplasm|protein phosphorylation|membrane|integral component of membrane|cyclin-dependent protein serine/threonine kinase regulator activity|protein kinase binding|mitotic cell cycle phase transition	Any process that modulates the frequency, rate or extent of cyclin-dependent protein serine/threonine kinase activity.|Cyclin-dependent protein kinases (CDKs) are enzyme complexes that contain a kinase catalytic subunit associated with a regulatory cyclin partner.|Catalysis of the phosphorylation of an amino acid residue in a protein, usually according to the reaction: a protein + ATP = a phospho…	TRUE	TRUE	TRUE	TRUE	FALSE
WBGene00021041	clp-10	W05G11.4	none available	Is an ortholog of human CAPN15 (calpain 15). Is predicted to have calcium-dependent cysteine-type endopeptidase activity.	CaLPain family	GO:0004198|GO:0005737|GO:0006508|GO:0008233|GO:0008234|GO:0016787	calcium-dependent cysteine-type endopeptidase activity|cytoplasm|proteolysis|peptidase activity|cysteine-type peptidase activity|hydrolase activity	Catalysis of the hydrolysis of nonterminal peptide bonds in a polypeptide chain by a mechanism using a cysteine residue at the enzyme active center, and requiring the presence of calcium.|All of the contents of a cell excluding the plasma membrane and nucleus, but including other subcellular structures.|The hydrolysis of proteins into smaller polypeptides and/or amino acids by cleavage of their p…	TRUE	FALSE	TRUE	TRUE	FALSE
WBGene00021042	btb-5	W05G11.5	none available	Is enriched in GABAergic neurons based on tiling array studies. Is affected by several genes including daf-2; eat-2; and pgl-1 based on RNA-seq and microarray studies. Is affected by Rifampin; allantoin; and Sirolimus based on RNA-seq studies. Is predicted to encode a protein with the following domains: BTB/POZ domain and SKP1/BTB/POZ domain superfamily.	BTB (Broad/complex/Tramtrack/Bric a brac) domain protein	NA	NA	NA	TRUE	FALSE	TRUE	TRUE	FALSE
WBGene00021043	pck-1	W05G11.6a	pck-1 is one of three C. elegans genes that encode proteins with similarity to phosphoenolpyruvate carboxykinase (PEPCK); by similarity, the products of W05G11.6 are predicted to function in gluconeogenesis.	Is an ortholog of human PCK1 (phosphoenolpyruvate carboxykinase 1) and PCK2 (phosphoenolpyruvate carboxykinase 2, mitochondrial). Is predicted to have manganese ion binding activity and phosphoenolpyruvate carboxykinase (GTP) activity. Localizes to the cytosol and striated muscle dense body.	Phosphoenolypyruvate CarboxyKinase	GO:0004611|GO:0004613|GO:0005525|GO:0005623|GO:0005737|GO:0005829|GO:0006090|GO:0006094|GO:0017076|GO:0019543|GO:0030145|GO:0033993|GO:0042594|GO:0046327|GO:0055120|GO:0071333	phosphoenolpyruvate carboxykinase activity|phosphoenolpyruvate carboxykinase (GTP) activity|GTP binding|cell|cytoplasm|cytosol|pyruvate metabolic process|gluconeogenesis|purine nucleotide binding|propionate catabolic process|manganese ion binding|response to lipid|response to starvation|glycerol biosynthetic process from pyruvate|striated muscle dense body|cellular response to glucose stimulus	Catalysis of the reaction: source of phosphate + oxaloacetate = phosphoenolpyruvate + CO2 + other reaction products.|Catalysis of the reaction: GTP + oxaloacetate = GDP + phosphoenolpyruvate + CO2.|Interacting selectively and non-covalently with GTP, guanosine triphosphate.|The basic structural and functional unit of all organisms. Includes the plasma membrane and any external encapsulating struc…	TRUE	FALSE	TRUE	TRUE	FALSE
WBGene00021124	W10C4.1	W10C4.1	none available	Is predicted to have G protein-coupled receptor activity.	not known	GO:0004930|GO:0007186|GO:0016020|GO:0016021	G protein-coupled receptor activity|G protein-coupled receptor signaling pathway|membrane|integral component of membrane	Combining with an extracellular signal and transmitting the signal across the membrane by activating an associated G-protein; promotes the exchange of GDP for GTP on the alpha subunit of a heterotrimeric G-protein complex.|A series of molecular signals that proceeds with an activated receptor promoting the exchange of GDP for GTP on the alpha-subunit of an associated heterotrimeric G-protein comp…	TRUE	FALSE	TRUE	FALSE	FALSE
WBGene00021751	Y50D7A.1	Y50D7A.1	none available	Is an ortholog of human FBXO42 (F-box protein 42). Is predicted to encode a protein with the following domains: Kelch repeat type 2 and Kelch-type beta propeller.	not known	NA	NA	NA	TRUE	FALSE	TRUE	FALSE	FALSE
WBGene00021752	xpd-1	Y50D7A.2	none available	Is an ortholog of human ERCC2 (ERCC excision repair 2, TFIIH core complex helicase subunit). Is predicted to contribute to RNA polymerase II CTD heptapeptide repeat kinase activity. Human ortholog(s) of this gene are implicated in photosensitive trichothiodystrophy and xeroderma pigmentosum group D.	human XPD (Xeroderma Pigmentosum complementation group D) related	GO:0000019|GO:0000166|GO:0000717|GO:0003676|GO:0003677|GO:0003678|GO:0003684|GO:0004386|GO:0005524|GO:0005634|GO:0006139|GO:0006289|GO:0006366|GO:0006468|GO:0006979|GO:0008353|GO:0009411|GO:0016787|GO:0016818|GO:0033683|GO:0045893|GO:0045951	regulation of mitotic recombination|nucleotide binding|nucleotide-excision repair, DNA duplex unwinding|nucleic acid binding|DNA binding|DNA helicase activity|damaged DNA binding|helicase activity|ATP binding|nucleus|nucleobase-containing compound metabolic process|nucleotide-excision repair|transcription by RNA polymerase II|protein phosphorylation|response to oxidative stress|RNA polymerase II …	Any process that modulates the frequency, rate or extent of DNA recombination during mitosis.|Interacting selectively and non-covalently with a nucleotide, any compound consisting of a nucleoside that is esterified with (ortho)phosphate or an oligophosphate at any hydroxyl group on the ribose or deoxyribose.|The unwinding, or local denaturation, of the DNA duplex to create a bubble around the sit…	TRUE	TRUE	TRUE	FALSE	FALSE
WBGene00021753	Y50D7A.3	Y50D7A.3a	Y50D7A.3 is orthologous to human Phosphorylase Kinase Gamma-2 (PHKG2) which is the liver and testis isoform of the gamma subunit of phosphorylase kinase; human PHKG2 phosphorylates and activates glycogen phosphorylase, which leads to the breakdown of glycogen (glycogenolysis).	Is an ortholog of human PHKG1 (phosphorylase kinase catalytic subunit gamma 1). Is predicted to have calmodulin binding activity and calmodulin-dependent protein kinase activity. Human ortholog(s) of this gene are implicated in glycogen storage disease IXc.	not known	GO:0004672|GO:0004689|GO:0005516|GO:0005524|GO:0005964|GO:0005978|GO:0006468|GO:0016301|GO:0016310	protein kinase activity|phosphorylase kinase activity|calmodulin binding|ATP binding|phosphorylase kinase complex|glycogen biosynthetic process|protein phosphorylation|kinase activity|phosphorylation	Catalysis of the phosphorylation of an amino acid residue in a protein, usually according to the reaction: a protein + ATP = a phosphoprotein + ADP.|Catalysis of the reaction: 4 ATP + 2 phosphorylase b = 4 ADP + phosphorylase a.|Interacting selectively and non-covalently with calmodulin, a calcium-binding protein with many roles, both in the calcium-bound and calcium-free states.|Interacting sele…	TRUE	FALSE	TRUE	TRUE	FALSE
WBGene00021754	hpo-29	Y50D7A.4	none available	Is an ortholog of human NAA15 (N(alpha)-acetyltransferase 15, NatA auxiliary subunit) and NAA16 (N(alpha)-acetyltransferase 16, NatA auxiliary subunit). Is predicted to contribute to peptide alpha-N-acetyltransferase activity.	Hypersensitive to POre-forming toxin	GO:0004596|GO:0005737|GO:0017196|GO:0031415	peptide alpha-N-acetyltransferase activity|cytoplasm|N-terminal peptidyl-methionine acetylation|NatA complex	Catalysis of the reaction: acetyl-CoA + peptide = CoA + N-alpha-acetylpeptide. This reaction is the acetylation of the N-terminal amino acid residue of a peptide or protein.|All of the contents of a cell excluding the plasma membrane and nucleus, but including other subcellular structures.|The acetylation of the N-terminal methionine of proteins to form the derivative N-acetyl-L-methionine.|A con…	TRUE	FALSE	TRUE	TRUE	FALSE
WBGene00021755	hpo-38	Y50D7A.5	none available	Is enriched in arcade cell; germ line; neurons; and pharyngeal-intestinal valve cell based on RNA-seq and microarray studies. Is affected by several genes including daf-2; hsf-1; and clk-1 based on microarray and RNA-seq studies. Is affected by nine chemicals including Mianserin; multi-walled carbon nanotube; and Zidovudine based on RNA-seq and microarray studies.	Hypersensitive to POre-forming toxin	NA	NA	NA	TRUE	FALSE	TRUE	FALSE	FALSE
WBGene00021756	Y50D7A.8	Y50D7A.8	none available	Is expressed in head.	not known	NA	NA	NA	TRUE	FALSE	TRUE	FALSE	FALSE
WBGene00021757	taco-1	Y50D7A.9	none available	Is an ortholog of human TACO1. Human ortholog(s) of this gene are implicated in cytochrome-c oxidase deficiency disease. Is predicted to encode a protein with the following domains: Transcriptional regulator TACO1-like; Integrase-like, N-terminal; Transcriptional regulator TACO1-like, domain 3; and YebC-like.	Translational Activator of Cytochrome c Oxidase	GO:0005739	mitochondrion	A semiautonomous, self replicating organelle that occurs in varying numbers, shapes, and sizes in the cytoplasm of virtually all eukaryotic cells. It is notably the site of tissue respiration.	TRUE	FALSE	TRUE	TRUE	FALSE
WBGene00021758	Y50D7A.10	Y50D7A.10	none available	Is an ortholog of human GMFG (glia maturation factor gamma). Is predicted to have Arp2/3 complex binding activity.	not known	GO:0003779|GO:0030479|GO:0034316|GO:0071846|GO:0071933	actin binding|actin cortical patch|negative regulation of Arp2/3 complex-mediated actin nucleation|actin filament debranching|Arp2/3 complex binding	Interacting selectively and non-covalently with monomeric or multimeric forms of actin, including actin filaments.|An endocytic patch that consists of an actin-containing structure found at the plasma membrane in cells; formed of networks of branched actin filaments that lie just beneath the plasma membrane and assemble, move, and disassemble rapidly. An example of this is the actin cortical patc…	TRUE	FALSE	TRUE	FALSE	FALSE
WBGene00021759	Y50D7A.11	not known	none available	none available	not known	NA	NA	NA	TRUE	FALSE	TRUE	FALSE	FALSE
WBGene00021903	Y55B1AL.1	not known	none available	none available	not known	NA	NA	NA	TRUE	FALSE	TRUE	FALSE	FALSE
WBGene00021904	gtf-2H5	Y55B1AL.2	Y55B1AL.2 encodes an ortholog of human GTF2H5 (GENERAL TRANSCRIPTION FACTOR IIH, POLYPEPTIDE 5) and of YDR079C-A (also known as NDR019C) in S. cerevisiae; Y55B1AL.2 is a small protein of ancient origin with other orthologs in plants and Schizosaccharomyces pombe.	Is an ortholog of human GTF2H5 (general transcription factor IIH subunit 5). Is predicted to encode a protein with the following domains: TFIIH subunit TTDA/Tfb5 and TFB5-like superfamily.	General Transcription Factor homolog	GO:0000439|GO:0005669|GO:0005675|GO:0006289|GO:0006294|GO:0006355|GO:0006366|GO:0070816	transcription factor TFIIH core complex|transcription factor TFIID complex|transcription factor TFIIH holo complex|nucleotide-excision repair|nucleotide-excision repair, preincision complex assembly|regulation of transcription, DNA-templated|transcription by RNA polymerase II|phosphorylation of RNA polymerase II C-terminal domain	The 7 subunit core of TFIIH that is a part of either the general transcription factor holo-TFIIH or the nucleotide-excision repair factor 3 complex. In S. cerevisiae/humans the complex is composed of: Ssl2/XPB, Tfb1/p62, Tfb2/p52, Ssl1/p44, Tfb4/p34, Tfb5/p8 and Rad3/XPD.|A complex composed of TATA binding protein (TBP) and TBP associated factors (TAFs); the total mass is typically about 800 kDa.…	TRUE	FALSE	FALSE	FALSE	FALSE
WBGene00021905	helq-1	Y55B1AL.3a	hel-308 encodes a putative DNA helicase orthologous to human HELQ and Drosophila MUS301/SPN-C/CG7972-PA; Drosophila MUS301 is required for normal resistance to nitrogen mustard (HN2) and to the crosslinking agent cisplatin, and is probably also required for repair of meiotic double-stranded DNA breaks; human HELQ is a single-strandedDNA-dependent ATPase and DNA helicase, and archaeal Hel308 (Mth8…	Is an ortholog of human HELQ (helicase, POLQ like). Exhibits ATPase binding activity and single-stranded DNA helicase activity. Is involved in resolution of meiotic recombination intermediates.	HELicase Q homolog	GO:0000712|GO:0003676|GO:0004386|GO:0005524|GO:0017116|GO:0030490|GO:0032508|GO:0051117	resolution of meiotic recombination intermediates|nucleic acid binding|helicase activity|ATP binding|single-stranded DNA-dependent ATP-dependent DNA helicase activity|maturation of SSU-rRNA|DNA duplex unwinding|ATPase binding	The cleavage and rejoining of intermediates, such as Holliday junctions, formed during meiotic recombination to produce two intact molecules in which genetic material has been exchanged.|Interacting selectively and non-covalently with any nucleic acid.|Catalysis of the reaction: NTP + H2O = NDP + phosphate, to drive the unwinding of a DNA or RNA helix.|Interacting selectively and non-covalently w…	TRUE	FALSE	TRUE	TRUE	FALSE
WBGene00021906	Y55B1AR.2	Y55B1AR.2a	none available	Is enriched in germ line and neurons based on microarray and RNA-seq studies. Is affected by several genes including daf-12; let-7; and gld-1 based on tiling array; proteomic; RNA-seq; and microarray studies. Is affected by seven chemicals including bisphenol S; Zidovudine; and metformin based on RNA-seq and microarray studies.	not known	NA	NA	NA	TRUE	FALSE	TRUE	FALSE	FALSE
WBGene00021909	Y55B1BL.1	Y55B1BL.1a	none available	Is enriched in excretory cell; hypodermis; and neurons based on microarray and tiling array studies. Is affected by several genes including daf-2; glp-1; and dpy-10 based on microarray and RNA-seq studies. Is affected by fourteen chemicals including Rifampin; D-glucose; and stavudine based on microarray and RNA-seq studies.	not known	NA	NA	NA	TRUE	FALSE	TRUE	FALSE	FALSE
WBGene00021910	stim-1	Y55B1BM.1a	stim-1 encodes an ortholog of STIM1, a putative calcium sensor of theendoplasmic reticulum thought to regulate store-operated calcium entry;stim-1 is required for LIN-3-induced sheath cell contractions, and thusfor ovulation and fertility; like stim-1(RNAi) animals, animalsexpressing constitutively active transgenic STIM-1 are sterile, butunlike stim-1(RNAi), they also defecate abnormally (with a…	Is an ortholog of human STIM1 (stromal interaction molecule 1) and STIM2 (stromal interaction molecule 2). Exhibits calcium channel regulator activity and identical protein binding activity. Is involved in several processes, including ovulation; positive regulation of transport; and store-operated calcium entry. Localizes to several cellular components, including the dendrite; neuronal cell body;…	STIM (mammalian STromal Interaction Molecule) homolog	GO:0000003|GO:0002115|GO:0005246|GO:0005262|GO:0005509|GO:0005623|GO:0005737|GO:0005783|GO:0005886|GO:0006811|GO:0006816|GO:0006874|GO:0016020|GO:0016021|GO:0030425|GO:0030728|GO:0032237|GO:0042802|GO:0043025|GO:0043229|GO:0045987|GO:0046872|GO:0070588|GO:1901076|GO:1901341	reproduction|store-operated calcium entry|calcium channel regulator activity|calcium channel activity|calcium ion binding|cell|cytoplasm|endoplasmic reticulum|plasma membrane|ion transport|calcium ion transport|cellular calcium ion homeostasis|membrane|integral component of membrane|dendrite|ovulation|activation of store-operated calcium channel activity|identical protein binding|neuronal cell bo…	The production of new individuals that contain some portion of genetic material inherited from one or more parent organisms.|A calcium ion entry mechanism in the plasma membrane activated by the depletion of calcium ion from the internal calcium ion store in the endoplasmic reticulum.|Modulates the activity of a calcium channel.|Enables the facilitated diffusion of a calcium ion (by an energy-ind…	TRUE	FALSE	TRUE	FALSE	FALSE
WBGene00021911	Y55B1BR.1	Y55B1BR.1	none available	Is affected by several genes including pgl-1; glh-1; and met-2 based on microarray and RNA-seq studies. Is affected by Tunicamycin; Sirolimus; and Cry5B based on microarray and RNA-seq studies.	not known	NA	NA	NA	TRUE	FALSE	TRUE	TRUE	FALSE
WBGene00021912	Y55B1BR.2	Y55B1BR.2	none available	Is enriched in AFD; ASER; and PLM based on RNA-seq studies. Is affected by several genes including daf-2; eat-2; and pgl-1 based on RNA-seq and microarray studies. Is affected by four chemicals including Cholestanol; Chlorpyrifos; and Diazinon based on microarray studies.	not known	NA	NA	NA	TRUE	TRUE	TRUE	FALSE	FALSE
WBGene00021913	cec-8	Y55B1BR.3	none available	Is predicted to have chromatin binding activity and methylated histone binding activity.	C.Elegans Chromodomain protein	GO:0000793|GO:0003682|GO:0005637|GO:0010468|GO:0035064|GO:0097240	condensed chromosome|chromatin binding|nuclear inner membrane|regulation of gene expression|methylated histone binding|chromosome attachment to the nuclear envelope	A highly compacted molecule of DNA and associated proteins resulting in a cytologically distinct structure.|Interacting selectively and non-covalently with chromatin, the network of fibers of DNA, protein, and sometimes RNA, that make up the chromosomes of the eukaryotic nucleus during interphase.|The inner, i.e. lumen-facing, lipid bilayer of the nuclear envelope.|Any process that modulates the …	TRUE	FALSE	TRUE	TRUE	FALSE
WBGene00021914	magu-1	Y55B1BR.4	none available	Is an ortholog of human MPP7 (membrane palmitoylated protein 7). Is expressed in arcade cell; intestine; and marginal cell. Human MPP7 exhibits molecular adaptor activity; protein domain specific binding activity; and protein heterodimerization activity. Is predicted to encode a protein with the following domains: SH3 domain; PDZ domain; Guanylate kinase/L-type calcium channel beta subunit; P-loo…	MAGUK family	GO:0005515	protein binding	Interacting selectively and non-covalently with any protein or protein complex (a complex of two or more proteins that may include other nonprotein molecules).	TRUE	FALSE	TRUE	TRUE	FALSE
WBGene00023104	K10F12.8	K10F12.8	none available	Is affected by several genes including cyc-1; dlc-1; and pmt-2 based on microarray; tiling array; and RNA-seq studies.	not known	NA	NA	NA	TRUE	FALSE	TRUE	FALSE	FALSE
WBGene00023325	K10F12.1	K10F12.1	none available	Is affected by hmg-3 based on RNA-seq studies. Is affected by five chemicals including Psoralens; allantoin; and metformin based on RNA-seq studies.	not known	NA	NA	NA	TRUE	FALSE	FALSE	FALSE	FALSE
WBGene00044288	F30H5.5	F30H5.5	none available	Is enriched in AFD; ASER; and germ line based on RNA-seq studies. Is affected by several genes including daf-2; hpl-2; and mir-34 based on microarray and RNA-seq studies. Is affected by multi-walled carbon nanotube based on RNA-seq studies.	not known	NA	NA	NA	TRUE	FALSE	TRUE	TRUE	FALSE
WBGene00044401	Y55B1BR.6	Y55B1BR.6a	none available	Is enriched in DA neuron; VA neuron; dopaminergic neurons; and neurons based on tiling array and RNA-seq studies. Is affected by several genes including daf-16; lin-35; and dpy-7 based on tiling array; microarray; and RNA-seq studies. Is affected by eight chemicals including Zidovudine; Psoralens; and allantoin based on RNA-seq and microarray studies.	not known	NA	NA	NA	TRUE	FALSE	TRUE	FALSE	FALSE
WBGene00077531	F40G9.15	F40G9.15	none available	Is enriched in hypodermis and in male based on tiling array; RNA-seq; and microarray studies. Is affected by several genes including daf-2; clk-1; and eat-2 based on tiling array; RNA-seq; and microarray studies. Is affected by eleven chemicals including 1-methylnicotinamide; Mianserin; and multi-walled carbon nanotube based on RNA-seq and microarray studies. Is predicted to encode a protein with…	not known	GO:0016020|GO:0016021	membrane|integral component of membrane	A lipid bilayer along with all the proteins and protein complexes embedded in it an attached to it.|The component of a membrane consisting of the gene products and protein complexes having at least some part of their peptide sequence embedded in the hydrophobic region of the membrane.	TRUE	FALSE	TRUE	TRUE	FALSE
WBGene00169072	21ur-15576	F40G9.16	none available	Is affected by emr-1 and lem-2 based on RNA-seq studies.	21U-RNA	NA	NA	NA	TRUE	FALSE	FALSE	FALSE	FALSE
WBGene00185078	F40G9.17	F40G9.17	none available	Is an ortholog of human PSMD10 (proteasome 26S subunit, non-ATPase 10). Human PSMD10 exhibits transcription factor binding activity. Is predicted to encode a protein with the following domains: Ankyrin repeat; Ankyrin repeat-containing domain; and Ankyrin repeat-containing domain superfamily.	not known	NA	NA	NA	TRUE	FALSE	TRUE	FALSE	FALSE
WBGene00189954	F40G9.18	F40G9.18	none available	Is affected by several genes including daf-2; eat-2; and pgl-1 based on RNA-seq and microarray studies. Is affected by eight chemicals including Alovudine; stavudine; and Psoralens based on RNA-seq and microarray studies.	not known	GO:0016020|GO:0016021	membrane|integral component of membrane	A lipid bilayer along with all the proteins and protein complexes embedded in it an attached to it.|The component of a membrane consisting of the gene products and protein complexes having at least some part of their peptide sequence embedded in the hydrophobic region of the membrane.	TRUE	FALSE	TRUE	TRUE	FALSE
WBGene00189955	F40G9.19	F40G9.19	none available	Is affected by several genes including rrf-3; eat-2; and sir-2.1 based on RNA-seq and microarray studies. Is affected by five chemicals including metformin; Sirolimus; and Psoralens based on RNA-seq and microarray studies. Is predicted to encode a protein with the following domains: Zinc finger, RING-type and Zinc finger, RING/FYVE/PHD-type.	not known	GO:0016020|GO:0016021	membrane|integral component of membrane	A lipid bilayer along with all the proteins and protein complexes embedded in it an attached to it.|The component of a membrane consisting of the gene products and protein complexes having at least some part of their peptide sequence embedded in the hydrophobic region of the membrane.	TRUE	FALSE	TRUE	TRUE	FALSE
WBGene00194737	Y50D7A.13	Y50D7A.13a	none available	Is an ortholog of human MMP21 (matrix metallopeptidase 21). Is predicted to have metalloendopeptidase activity.	not known	GO:0004222|GO:0006508|GO:0008233|GO:0008237|GO:0008270|GO:0016787|GO:0030198|GO:0030574|GO:0031012|GO:0046872	metalloendopeptidase activity|proteolysis|peptidase activity|metallopeptidase activity|zinc ion binding|hydrolase activity|extracellular matrix organization|collagen catabolic process|extracellular matrix|metal ion binding	Catalysis of the hydrolysis of internal, alpha-peptide bonds in a polypeptide chain by a mechanism in which water acts as a nucleophile, one or two metal ions hold the water molecule in place, and charged amino acid side chains are ligands for the metal ions.|The hydrolysis of proteins into smaller polypeptides and/or amino acids by cleavage of their peptide bonds.|Catalysis of the hydrolysis of …	TRUE	FALSE	TRUE	FALSE	TRUE
WBGene00196000	Y50D7A.14	Y50D7A.14	none available	none available	not known	NA	NA	NA	TRUE	FALSE	FALSE	FALSE	FALSE
WBGene00196082	F54C4.5	F54C4.5	none available	none available	not known	NA	NA	NA	TRUE	FALSE	TRUE	FALSE	FALSE
WBGene00196135	Y50D7A.15	Y50D7A.15	none available	none available	not known	NA	NA	NA	TRUE	FALSE	FALSE	FALSE	FALSE
WBGene00196177	F54C4.6	F54C4.6	none available	none available	not known	NA	NA	NA	TRUE	FALSE	FALSE	FALSE	FALSE
WBGene00197039	Y55B1BR.7	Y55B1BR.7	none available	Is enriched in AFD; ASER; and PLM based on RNA-seq studies. Is affected by daf-16 based on RNA-seq studies.	not known	NA	NA	NA	TRUE	FALSE	TRUE	FALSE	FALSE
WBGene00197590	F30H5.6	F30H5.6	none available	none available	not known	NA	NA	NA	TRUE	FALSE	FALSE	FALSE	FALSE
WBGene00198513	F30H5.7	F30H5.7	none available	Is affected by adr-1 based on RNA-seq studies.	not known	NA	NA	NA	TRUE	FALSE	FALSE	FALSE	FALSE
WBGene00199263	W10C4.2	W10C4.2	none available	none available	not known	NA	NA	NA	TRUE	FALSE	FALSE	FALSE	FALSE
WBGene00200007	F40G9.21	F40G9.21	none available	none available	not known	NA	NA	NA	TRUE	FALSE	TRUE	FALSE	FALSE
WBGene00200069	Y50D7A.16	Y50D7A.16	none available	none available	not known	NA	NA	NA	TRUE	FALSE	TRUE	FALSE	FALSE
WBGene00200776	F40G9.22	F40G9.22	none available	none available	not known	NA	NA	NA	TRUE	FALSE	TRUE	FALSE	FALSE
WBGene00200820	Y50D7A.17	Y50D7A.17	none available	none available	not known	NA	NA	NA	TRUE	FALSE	TRUE	FALSE	FALSE
WBGene00201608	Y50D7A.18	Y50D7A.18	none available	none available	not known	NA	NA	NA	TRUE	FALSE	FALSE	FALSE	FALSE
WBGene00201686	F54C4.7	F54C4.7	none available	none available	not known	NA	NA	NA	TRUE	FALSE	TRUE	FALSE	FALSE
WBGene00201814	F30H5.8	F30H5.8	none available	Is affected by pmt-2 based on microarray studies.	not known	NA	NA	NA	TRUE	FALSE	FALSE	FALSE	FALSE
WBGene00219745	linc-90	W07B3.3	none available	Is enriched in AFD based on RNA-seq studies. Is affected by cep-1 and dlc-1 based on RNA-seq studies.	Long Intervening Non-Coding RNA	NA	NA	NA	TRUE	FALSE	TRUE	FALSE	FALSE
WBGene00219840	C29F9.15	C29F9.15	none available	none available	not known	NA	NA	NA	TRUE	FALSE	FALSE	FALSE	FALSE
WBGene00220020	K10F12.9	K10F12.9	none available	none available	not known	NA	NA	NA	TRUE	FALSE	FALSE	FALSE	FALSE
WBGene00220120	W05G11.7	W05G11.7	none available	none available	not known	NA	NA	NA	TRUE	FALSE	TRUE	FALSE	FALSE
WBGene00235190	K10F12.10	K10F12.10	none available	Is affected by dlc-1 based on RNA-seq studies.	not known	NA	NA	NA	TRUE	FALSE	FALSE	FALSE	FALSE
WBGene00269434	sqst-5	T17A3.13	none available	Is predicted to have K63-linked polyubiquitin modification-dependent protein binding activity and protein kinase C binding activity.	SeQueSTosome related	GO:0000423|GO:0005080|GO:0005776|GO:0007005|GO:0007032|GO:0008270|GO:0016235|GO:0035973|GO:0044753|GO:0046872|GO:0070530	mitophagy|protein kinase C binding|autophagosome|mitochondrion organization|endosome organization|zinc ion binding|aggresome|aggrephagy|amphisome|metal ion binding|K63-linked polyubiquitin modification-dependent protein binding	The selective autophagy process in which a mitochondrion is degraded by macroautophagy.|Interacting selectively and non-covalently with protein kinase C.|A double-membrane-bounded compartment that engulfs endogenous cellular material as well as invading microorganisms to target them to the lytic vacuole/lysosome for degradation as part of macroautophagy.|A process that is carried out at the cellu…	TRUE	TRUE	TRUE	TRUE	TRUE
