# Supplementary material for: Natural variation in the sequestosome-related gene, sqst-5, underlies zinc homeostasis in Caenorhabditis elegans
Source: PLoS Genet. 2020 Nov 11;16(11):e1008986. doi: 10.1371/journal.pgen.1008986 (PMC7682890; doi:10.1371/journal.pgen.1008986)
Supplement: S15 File — Linkage mapping results for the sqst-5 expression data obtained with the set 1 RIAILs. (CSV) [file pgen.1008986.s029.csv]

marker	chr	pos	trait	gene	lod	threshold	iteration	var_exp	eff_size	ci_l_marker	ci_l_pos	ci_r_marker	ci_r_pos
I_398834	I	398834	A_12_P104472	sqst-5	0.03145490930775161	3.77	1	NA	NA	NA	NA	NA	NA
I_406997	I	406997	A_12_P104472	sqst-5	0.03145490930775161	3.77	1	NA	NA	NA	NA	NA	NA
I_409309	I	409309	A_12_P104472	sqst-5	0.03145490930775161	3.77	1	NA	NA	NA	NA	NA	NA
I_541502	I	541502	A_12_P104472	sqst-5	0.03145490930775161	3.77	1	NA	NA	NA	NA	NA	NA
I_544701	I	544701	A_12_P104472	sqst-5	0.03145490930775161	3.77	1	NA	NA	NA	NA	NA	NA
I_569087	I	569087	A_12_P104472	sqst-5	0.03145490930775161	3.77	1	NA	NA	NA	NA	NA	NA
I_590394	I	590394	A_12_P104472	sqst-5	0.03145490930775161	3.77	1	NA	NA	NA	NA	NA	NA
I_602634	I	602634	A_12_P104472	sqst-5	0.03145490930775161	3.77	1	NA	NA	NA	NA	NA	NA
I_614509	I	614509	A_12_P104472	sqst-5	0.06569154289745772	3.77	1	NA	NA	NA	NA	NA	NA
I_627305	I	627305	A_12_P104472	sqst-5	0.06569154289745772	3.77	1	NA	NA	NA	NA	NA	NA
I_628622	I	628622	A_12_P104472	sqst-5	0.02930070952987336	3.77	1	NA	NA	NA	NA	NA	NA
I_630968	I	630968	A_12_P104472	sqst-5	0.0036335279898021835	3.77	1	NA	NA	NA	NA	NA	NA
I_652712	I	652712	A_12_P104472	sqst-5	0.0036335279898021835	3.77	1	NA	NA	NA	NA	NA	NA
I_721214	I	721214	A_12_P104472	sqst-5	0.0036335279898021835	3.77	1	NA	NA	NA	NA	NA	NA
I_721783	I	721783	A_12_P104472	sqst-5	0.0036335279898021835	3.77	1	NA	NA	NA	NA	NA	NA
I_727020	I	727020	A_12_P104472	sqst-5	0.0036335279898021835	3.77	1	NA	NA	NA	NA	NA	NA
I_763259	I	763259	A_12_P104472	sqst-5	0.0036335279898021835	3.77	1	NA	NA	NA	NA	NA	NA
I_764322	I	764322	A_12_P104472	sqst-5	9.81029443839155e-5	3.77	1	NA	NA	NA	NA	NA	NA
I_776110	I	776110	A_12_P104472	sqst-5	0.00577156755688915	3.77	1	NA	NA	NA	NA	NA	NA
I_781125	I	781125	A_12_P104472	sqst-5	0.00577156755688915	3.77	1	NA	NA	NA	NA	NA	NA
I_800506	I	800506	A_12_P104472	sqst-5	0.00577156755688915	3.77	1	NA	NA	NA	NA	NA	NA
I_804813	I	804813	A_12_P104472	sqst-5	0.00577156755688915	3.77	1	NA	NA	NA	NA	NA	NA
I_813570	I	813570	A_12_P104472	sqst-5	0.00577156755688915	3.77	1	NA	NA	NA	NA	NA	NA
I_854751	I	854751	A_12_P104472	sqst-5	0.00577156755688915	3.77	1	NA	NA	NA	NA	NA	NA
I_860292	I	860292	A_12_P104472	sqst-5	0.03018179923490258	3.77	1	NA	NA	NA	NA	NA	NA
I_860921	I	860921	A_12_P104472	sqst-5	0.03018179923490258	3.77	1	NA	NA	NA	NA	NA	NA
I_863357	I	863357	A_12_P104472	sqst-5	0.036193558092160336	3.77	1	NA	NA	NA	NA	NA	NA
I_863911	I	863911	A_12_P104472	sqst-5	0.005611078642531242	3.77	1	NA	NA	NA	NA	NA	NA
I_865340	I	865340	A_12_P104472	sqst-5	0.005611078642531242	3.77	1	NA	NA	NA	NA	NA	NA
I_866896	I	866896	A_12_P104472	sqst-5	0.012437246966456749	3.77	1	NA	NA	NA	NA	NA	NA
I_867720	I	867720	A_12_P104472	sqst-5	0.012437246966456749	3.77	1	NA	NA	NA	NA	NA	NA
I_868905	I	868905	A_12_P104472	sqst-5	0.012437246966456749	3.77	1	NA	NA	NA	NA	NA	NA
I_875410	I	875410	A_12_P104472	sqst-5	0.012437246966456749	3.77	1	NA	NA	NA	NA	NA	NA
I_892612	I	892612	A_12_P104472	sqst-5	0.012437246966456749	3.77	1	NA	NA	NA	NA	NA	NA
I_895895	I	895895	A_12_P104472	sqst-5	0.012437246966456749	3.77	1	NA	NA	NA	NA	NA	NA
I_897038	I	897038	A_12_P104472	sqst-5	0.012437246966456749	3.77	1	NA	NA	NA	NA	NA	NA
I_902306	I	902306	A_12_P104472	sqst-5	0.012437246966456749	3.77	1	NA	NA	NA	NA	NA	NA
I_904446	I	904446	A_12_P104472	sqst-5	0.012437246966456749	3.77	1	NA	NA	NA	NA	NA	NA
I_904880	I	904880	A_12_P104472	sqst-5	0.012437246966456749	3.77	1	NA	NA	NA	NA	NA	NA
I_917584	I	917584	A_12_P104472	sqst-5	0.012437246966456749	3.77	1	NA	NA	NA	NA	NA	NA
I_920051	I	920051	A_12_P104472	sqst-5	0.012437246966456749	3.77	1	NA	NA	NA	NA	NA	NA
I_923181	I	923181	A_12_P104472	sqst-5	0.012437246966456749	3.77	1	NA	NA	NA	NA	NA	NA
I_938920	I	938920	A_12_P104472	sqst-5	0.012437246966456749	3.77	1	NA	NA	NA	NA	NA	NA
I_946888	I	946888	A_12_P104472	sqst-5	0.012437246966456749	3.77	1	NA	NA	NA	NA	NA	NA
I_952449	I	952449	A_12_P104472	sqst-5	0.012437246966456749	3.77	1	NA	NA	NA	NA	NA	NA
I_965370	I	965370	A_12_P104472	sqst-5	0.012437246966456749	3.77	1	NA	NA	NA	NA	NA	NA
I_967082	I	967082	A_12_P104472	sqst-5	0.012437246966456749	3.77	1	NA	NA	NA	NA	NA	NA
I_977470	I	977470	A_12_P104472	sqst-5	0.033336881872380854	3.77	1	NA	NA	NA	NA	NA	NA
I_978053	I	978053	A_12_P104472	sqst-5	0.033336881872380854	3.77	1	NA	NA	NA	NA	NA	NA
I_994893	I	994893	A_12_P104472	sqst-5	0.033336881872380854	3.77	1	NA	NA	NA	NA	NA	NA
I_1007788	I	1007788	A_12_P104472	sqst-5	0.033336881872380854	3.77	1	NA	NA	NA	NA	NA	NA
I_1011098	I	1011098	A_12_P104472	sqst-5	0.033336881872380854	3.77	1	NA	NA	NA	NA	NA	NA
I_1013825	I	1013825	A_12_P104472	sqst-5	0.033336881872380854	3.77	1	NA	NA	NA	NA	NA	NA
I_1016361	I	1016361	A_12_P104472	sqst-5	0.033336881872380854	3.77	1	NA	NA	NA	NA	NA	NA
I_1017287	I	1017287	A_12_P104472	sqst-5	0.033336881872380854	3.77	1	NA	NA	NA	NA	NA	NA
I_1032796	I	1032796	A_12_P104472	sqst-5	0.033336881872380854	3.77	1	NA	NA	NA	NA	NA	NA
I_1036866	I	1036866	A_12_P104472	sqst-5	0.033336881872380854	3.77	1	NA	NA	NA	NA	NA	NA
I_1041272	I	1041272	A_12_P104472	sqst-5	0.011628167975984814	3.77	1	NA	NA	NA	NA	NA	NA
I_1041730	I	1041730	A_12_P104472	sqst-5	0.0463609081882605	3.77	1	NA	NA	NA	NA	NA	NA
I_1045634	I	1045634	A_12_P104472	sqst-5	0.053524786105716114	3.77	1	NA	NA	NA	NA	NA	NA
I_1047156	I	1047156	A_12_P104472	sqst-5	0.053524786105716114	3.77	1	NA	NA	NA	NA	NA	NA
I_1056644	I	1056644	A_12_P104472	sqst-5	0.053524786105716114	3.77	1	NA	NA	NA	NA	NA	NA
I_1058025	I	1058025	A_12_P104472	sqst-5	0.053524786105716114	3.77	1	NA	NA	NA	NA	NA	NA
I_1059713	I	1059713	A_12_P104472	sqst-5	0.021261926133066995	3.77	1	NA	NA	NA	NA	NA	NA
I_1062978	I	1062978	A_12_P104472	sqst-5	0.021261926133066995	3.77	1	NA	NA	NA	NA	NA	NA
I_1068572	I	1068572	A_12_P104472	sqst-5	0.021261926133066995	3.77	1	NA	NA	NA	NA	NA	NA
I_1071327	I	1071327	A_12_P104472	sqst-5	0.021261926133066995	3.77	1	NA	NA	NA	NA	NA	NA
I_1073324	I	1073324	A_12_P104472	sqst-5	0.021261926133066995	3.77	1	NA	NA	NA	NA	NA	NA
I_1076773	I	1076773	A_12_P104472	sqst-5	0.021261926133066995	3.77	1	NA	NA	NA	NA	NA	NA
I_1077159	I	1077159	A_12_P104472	sqst-5	0.021261926133066995	3.77	1	NA	NA	NA	NA	NA	NA
I_1080446	I	1080446	A_12_P104472	sqst-5	0.021261926133066995	3.77	1	NA	NA	NA	NA	NA	NA
I_1081807	I	1081807	A_12_P104472	sqst-5	0.021261926133066995	3.77	1	NA	NA	NA	NA	NA	NA
I_1082876	I	1082876	A_12_P104472	sqst-5	0.021261926133066995	3.77	1	NA	NA	NA	NA	NA	NA
I_1086901	I	1086901	A_12_P104472	sqst-5	0.021261926133066995	3.77	1	NA	NA	NA	NA	NA	NA
I_1090742	I	1090742	A_12_P104472	sqst-5	0.021261926133066995	3.77	1	NA	NA	NA	NA	NA	NA
I_1092278	I	1092278	A_12_P104472	sqst-5	0.021261926133066995	3.77	1	NA	NA	NA	NA	NA	NA
I_1095070	I	1095070	A_12_P104472	sqst-5	0.021261926133066995	3.77	1	NA	NA	NA	NA	NA	NA
I_1096109	I	1096109	A_12_P104472	sqst-5	0.021261926133066995	3.77	1	NA	NA	NA	NA	NA	NA
I_1101268	I	1101268	A_12_P104472	sqst-5	0.021261926133066995	3.77	1	NA	NA	NA	NA	NA	NA
I_1103446	I	1103446	A_12_P104472	sqst-5	0.021261926133066995	3.77	1	NA	NA	NA	NA	NA	NA
I_1103766	I	1103766	A_12_P104472	sqst-5	0.021261926133066995	3.77	1	NA	NA	NA	NA	NA	NA
I_1104862	I	1104862	A_12_P104472	sqst-5	0.021261926133066995	3.77	1	NA	NA	NA	NA	NA	NA
I_1105690	I	1105690	A_12_P104472	sqst-5	0.021261926133066995	3.77	1	NA	NA	NA	NA	NA	NA
I_1105738	I	1105738	A_12_P104472	sqst-5	0.021261926133066995	3.77	1	NA	NA	NA	NA	NA	NA
I_1106188	I	1106188	A_12_P104472	sqst-5	0.021261926133066995	3.77	1	NA	NA	NA	NA	NA	NA
I_1106565	I	1106565	A_12_P104472	sqst-5	0.021261926133066995	3.77	1	NA	NA	NA	NA	NA	NA
I_1106756	I	1106756	A_12_P104472	sqst-5	0.021261926133066995	3.77	1	NA	NA	NA	NA	NA	NA
I_1106769	I	1106769	A_12_P104472	sqst-5	0.021261926133066995	3.77	1	NA	NA	NA	NA	NA	NA
I_1107290	I	1107290	A_12_P104472	sqst-5	0.021261926133066995	3.77	1	NA	NA	NA	NA	NA	NA
I_1107620	I	1107620	A_12_P104472	sqst-5	0.021261926133066995	3.77	1	NA	NA	NA	NA	NA	NA
I_1107751	I	1107751	A_12_P104472	sqst-5	0.021261926133066995	3.77	1	NA	NA	NA	NA	NA	NA
I_1108196	I	1108196	A_12_P104472	sqst-5	0.021261926133066995	3.77	1	NA	NA	NA	NA	NA	NA
I_1108435	I	1108435	A_12_P104472	sqst-5	0.021261926133066995	3.77	1	NA	NA	NA	NA	NA	NA
I_1108849	I	1108849	A_12_P104472	sqst-5	0.021261926133066995	3.77	1	NA	NA	NA	NA	NA	NA
I_1109120	I	1109120	A_12_P104472	sqst-5	0.021261926133066995	3.77	1	NA	NA	NA	NA	NA	NA
I_1110038	I	1110038	A_12_P104472	sqst-5	0.021261926133066995	3.77	1	NA	NA	NA	NA	NA	NA
I_1110143	I	1110143	A_12_P104472	sqst-5	0.021261926133066995	3.77	1	NA	NA	NA	NA	NA	NA
I_1110587	I	1110587	A_12_P104472	sqst-5	0.021261926133066995	3.77	1	NA	NA	NA	NA	NA	NA
I_1110829	I	1110829	A_12_P104472	sqst-5	0.021261926133066995	3.77	1	NA	NA	NA	NA	NA	NA
I_1110891	I	1110891	A_12_P104472	sqst-5	0.021261926133066995	3.77	1	NA	NA	NA	NA	NA	NA
I_1111335	I	1111335	A_12_P104472	sqst-5	0.021261926133066995	3.77	1	NA	NA	NA	NA	NA	NA
I_1111822	I	1111822	A_12_P104472	sqst-5	0.021261926133066995	3.77	1	NA	NA	NA	NA	NA	NA
I_1111982	I	1111982	A_12_P104472	sqst-5	0.021261926133066995	3.77	1	NA	NA	NA	NA	NA	NA
I_1112236	I	1112236	A_12_P104472	sqst-5	0.021261926133066995	3.77	1	NA	NA	NA	NA	NA	NA
I_1113907	I	1113907	A_12_P104472	sqst-5	0.021261926133066995	3.77	1	NA	NA	NA	NA	NA	NA
I_1113918	I	1113918	A_12_P104472	sqst-5	0.021261926133066995	3.77	1	NA	NA	NA	NA	NA	NA
I_1115179	I	1115179	A_12_P104472	sqst-5	0.021261926133066995	3.77	1	NA	NA	NA	NA	NA	NA
I_1115294	I	1115294	A_12_P104472	sqst-5	0.021261926133066995	3.77	1	NA	NA	NA	NA	NA	NA
I_1115307	I	1115307	A_12_P104472	sqst-5	0.021261926133066995	3.77	1	NA	NA	NA	NA	NA	NA
I_1124971	I	1124971	A_12_P104472	sqst-5	0.021261926133066995	3.77	1	NA	NA	NA	NA	NA	NA
I_1126463	I	1126463	A_12_P104472	sqst-5	0.021261926133066995	3.77	1	NA	NA	NA	NA	NA	NA
I_1128647	I	1128647	A_12_P104472	sqst-5	0.021261926133066995	3.77	1	NA	NA	NA	NA	NA	NA
I_1135725	I	1135725	A_12_P104472	sqst-5	0.021261926133066995	3.77	1	NA	NA	NA	NA	NA	NA
I_1146993	I	1146993	A_12_P104472	sqst-5	0.021261926133066995	3.77	1	NA	NA	NA	NA	NA	NA
I_1156845	I	1156845	A_12_P104472	sqst-5	0.021261926133066995	3.77	1	NA	NA	NA	NA	NA	NA
I_1169919	I	1169919	A_12_P104472	sqst-5	0.0032283709830460226	3.77	1	NA	NA	NA	NA	NA	NA
I_1180974	I	1180974	A_12_P104472	sqst-5	0.0032283709830460226	3.77	1	NA	NA	NA	NA	NA	NA
I_1182448	I	1182448	A_12_P104472	sqst-5	0.0032283709830460226	3.77	1	NA	NA	NA	NA	NA	NA
I_1183342	I	1183342	A_12_P104472	sqst-5	0.0032283709830460226	3.77	1	NA	NA	NA	NA	NA	NA
I_1185402	I	1185402	A_12_P104472	sqst-5	0.007579762731971832	3.77	1	NA	NA	NA	NA	NA	NA
I_1187276	I	1187276	A_12_P104472	sqst-5	0.0014192666565299846	3.77	1	NA	NA	NA	NA	NA	NA
I_1188668	I	1188668	A_12_P104472	sqst-5	0.0014192666565299846	3.77	1	NA	NA	NA	NA	NA	NA
I_1195173	I	1195173	A_12_P104472	sqst-5	0.0014192666565299846	3.77	1	NA	NA	NA	NA	NA	NA
I_1196470	I	1196470	A_12_P104472	sqst-5	0.0014192666565299846	3.77	1	NA	NA	NA	NA	NA	NA
I_1196513	I	1196513	A_12_P104472	sqst-5	0.0014192666565299846	3.77	1	NA	NA	NA	NA	NA	NA
I_1198263	I	1198263	A_12_P104472	sqst-5	0.0014192666565299846	3.77	1	NA	NA	NA	NA	NA	NA
I_1199049	I	1199049	A_12_P104472	sqst-5	0.0014192666565299846	3.77	1	NA	NA	NA	NA	NA	NA
I_1200447	I	1200447	A_12_P104472	sqst-5	0.0014192666565299846	3.77	1	NA	NA	NA	NA	NA	NA
I_1200512	I	1200512	A_12_P104472	sqst-5	0.0014192666565299846	3.77	1	NA	NA	NA	NA	NA	NA
I_1201793	I	1201793	A_12_P104472	sqst-5	0.0014192666565299846	3.77	1	NA	NA	NA	NA	NA	NA
I_1210926	I	1210926	A_12_P104472	sqst-5	0.0014192666565299846	3.77	1	NA	NA	NA	NA	NA	NA
I_1211692	I	1211692	A_12_P104472	sqst-5	0.0014192666565299846	3.77	1	NA	NA	NA	NA	NA	NA
I_1213163	I	1213163	A_12_P104472	sqst-5	0.0014192666565299846	3.77	1	NA	NA	NA	NA	NA	NA
I_1213450	I	1213450	A_12_P104472	sqst-5	0.0014192666565299846	3.77	1	NA	NA	NA	NA	NA	NA
I_1213532	I	1213532	A_12_P104472	sqst-5	0.0014192666565299846	3.77	1	NA	NA	NA	NA	NA	NA
I_1213625	I	1213625	A_12_P104472	sqst-5	0.0014192666565299846	3.77	1	NA	NA	NA	NA	NA	NA
I_1214348	I	1214348	A_12_P104472	sqst-5	0.0014192666565299846	3.77	1	NA	NA	NA	NA	NA	NA
I_1215000	I	1215000	A_12_P104472	sqst-5	0.0014192666565299846	3.77	1	NA	NA	NA	NA	NA	NA
I_1221189	I	1221189	A_12_P104472	sqst-5	0.0014192666565299846	3.77	1	NA	NA	NA	NA	NA	NA
I_1222416	I	1222416	A_12_P104472	sqst-5	0.0014192666565299846	3.77	1	NA	NA	NA	NA	NA	NA
I_1227294	I	1227294	A_12_P104472	sqst-5	0.0014192666565299846	3.77	1	NA	NA	NA	NA	NA	NA
I_1229032	I	1229032	A_12_P104472	sqst-5	0.0014192666565299846	3.77	1	NA	NA	NA	NA	NA	NA
I_1231531	I	1231531	A_12_P104472	sqst-5	0.0014192666565299846	3.77	1	NA	NA	NA	NA	NA	NA
I_1233395	I	1233395	A_12_P104472	sqst-5	0.0014192666565299846	3.77	1	NA	NA	NA	NA	NA	NA
I_1234526	I	1234526	A_12_P104472	sqst-5	0.002731306813775721	3.77	1	NA	NA	NA	NA	NA	NA
I_1237086	I	1237086	A_12_P104472	sqst-5	0.002731306813775721	3.77	1	NA	NA	NA	NA	NA	NA
I_1237844	I	1237844	A_12_P104472	sqst-5	0.002731306813775721	3.77	1	NA	NA	NA	NA	NA	NA
I_1237890	I	1237890	A_12_P104472	sqst-5	0.002731306813775721	3.77	1	NA	NA	NA	NA	NA	NA
I_1238141	I	1238141	A_12_P104472	sqst-5	0.002731306813775721	3.77	1	NA	NA	NA	NA	NA	NA
I_1248624	I	1248624	A_12_P104472	sqst-5	0.002731306813775721	3.77	1	NA	NA	NA	NA	NA	NA
I_1249364	I	1249364	A_12_P104472	sqst-5	0.0246527924049596	3.77	1	NA	NA	NA	NA	NA	NA
I_1253971	I	1253971	A_12_P104472	sqst-5	0.001712033624241121	3.77	1	NA	NA	NA	NA	NA	NA
I_1267574	I	1267574	A_12_P104472	sqst-5	0.001712033624241121	3.77	1	NA	NA	NA	NA	NA	NA
I_1269253	I	1269253	A_12_P104472	sqst-5	0.001712033624241121	3.77	1	NA	NA	NA	NA	NA	NA
I_1270428	I	1270428	A_12_P104472	sqst-5	0.001712033624241121	3.77	1	NA	NA	NA	NA	NA	NA
I_1273893	I	1273893	A_12_P104472	sqst-5	0.001712033624241121	3.77	1	NA	NA	NA	NA	NA	NA
I_1280348	I	1280348	A_12_P104472	sqst-5	0.007548839321711693	3.77	1	NA	NA	NA	NA	NA	NA
I_1281109	I	1281109	A_12_P104472	sqst-5	0.007548839321711693	3.77	1	NA	NA	NA	NA	NA	NA
I_1282314	I	1282314	A_12_P104472	sqst-5	0.0105038225884165	3.77	1	NA	NA	NA	NA	NA	NA
I_1288030	I	1288030	A_12_P104472	sqst-5	0.11116975474377669	3.77	1	NA	NA	NA	NA	NA	NA
I_1294610	I	1294610	A_12_P104472	sqst-5	0.11116975474377669	3.77	1	NA	NA	NA	NA	NA	NA
I_1296794	I	1296794	A_12_P104472	sqst-5	0.11116975474377669	3.77	1	NA	NA	NA	NA	NA	NA
I_1297082	I	1297082	A_12_P104472	sqst-5	0.11116975474377669	3.77	1	NA	NA	NA	NA	NA	NA
I_1302564	I	1302564	A_12_P104472	sqst-5	0.11116975474377669	3.77	1	NA	NA	NA	NA	NA	NA
I_1305437	I	1305437	A_12_P104472	sqst-5	0.11116975474377669	3.77	1	NA	NA	NA	NA	NA	NA
I_1315291	I	1315291	A_12_P104472	sqst-5	0.19023624532230257	3.77	1	NA	NA	NA	NA	NA	NA
I_1319456	I	1319456	A_12_P104472	sqst-5	0.19023624532230257	3.77	1	NA	NA	NA	NA	NA	NA
I_1323149	I	1323149	A_12_P104472	sqst-5	0.19023624532230257	3.77	1	NA	NA	NA	NA	NA	NA
I_1326154	I	1326154	A_12_P104472	sqst-5	0.19023624532230257	3.77	1	NA	NA	NA	NA	NA	NA
I_1345627	I	1345627	A_12_P104472	sqst-5	0.19023624532230257	3.77	1	NA	NA	NA	NA	NA	NA
I_1348421	I	1348421	A_12_P104472	sqst-5	0.2769585324660264	3.77	1	NA	NA	NA	NA	NA	NA
I_1349871	I	1349871	A_12_P104472	sqst-5	0.2769585324660264	3.77	1	NA	NA	NA	NA	NA	NA
I_1370806	I	1370806	A_12_P104472	sqst-5	0.2769585324660264	3.77	1	NA	NA	NA	NA	NA	NA
I_1377453	I	1377453	A_12_P104472	sqst-5	0.3990843624297343	3.77	1	NA	NA	NA	NA	NA	NA
I_1377549	I	1377549	A_12_P104472	sqst-5	0.3990843624297343	3.77	1	NA	NA	NA	NA	NA	NA
I_1381124	I	1381124	A_12_P104472	sqst-5	0.3990843624297343	3.77	1	NA	NA	NA	NA	NA	NA
I_1387757	I	1387757	A_12_P104472	sqst-5	0.3990843624297343	3.77	1	NA	NA	NA	NA	NA	NA
I_1388441	I	1388441	A_12_P104472	sqst-5	0.3990843624297343	3.77	1	NA	NA	NA	NA	NA	NA
I_1393874	I	1393874	A_12_P104472	sqst-5	0.3990843624297343	3.77	1	NA	NA	NA	NA	NA	NA
I_1395878	I	1395878	A_12_P104472	sqst-5	0.3990843624297343	3.77	1	NA	NA	NA	NA	NA	NA
I_1401681	I	1401681	A_12_P104472	sqst-5	0.3990843624297343	3.77	1	NA	NA	NA	NA	NA	NA
I_1403694	I	1403694	A_12_P104472	sqst-5	0.3990843624297343	3.77	1	NA	NA	NA	NA	NA	NA
I_1405907	I	1405907	A_12_P104472	sqst-5	0.3990843624297343	3.77	1	NA	NA	NA	NA	NA	NA
I_1419429	I	1419429	A_12_P104472	sqst-5	0.3990843624297343	3.77	1	NA	NA	NA	NA	NA	NA
I_1421474	I	1421474	A_12_P104472	sqst-5	0.35475490749251704	3.77	1	NA	NA	NA	NA	NA	NA
I_1421598	I	1421598	A_12_P104472	sqst-5	0.35475490749251704	3.77	1	NA	NA	NA	NA	NA	NA
I_1423022	I	1423022	A_12_P104472	sqst-5	0.35475490749251704	3.77	1	NA	NA	NA	NA	NA	NA
I_1423968	I	1423968	A_12_P104472	sqst-5	0.35475490749251704	3.77	1	NA	NA	NA	NA	NA	NA
I_1424395	I	1424395	A_12_P104472	sqst-5	0.35475490749251704	3.77	1	NA	NA	NA	NA	NA	NA
I_1427548	I	1427548	A_12_P104472	sqst-5	0.35475490749251704	3.77	1	NA	NA	NA	NA	NA	NA
I_1428538	I	1428538	A_12_P104472	sqst-5	0.35475490749251704	3.77	1	NA	NA	NA	NA	NA	NA
I_1432003	I	1432003	A_12_P104472	sqst-5	0.35475490749251704	3.77	1	NA	NA	NA	NA	NA	NA
I_1432662	I	1432662	A_12_P104472	sqst-5	0.35475490749251704	3.77	1	NA	NA	NA	NA	NA	NA
I_1439676	I	1439676	A_12_P104472	sqst-5	0.35475490749251704	3.77	1	NA	NA	NA	NA	NA	NA
I_1439691	I	1439691	A_12_P104472	sqst-5	0.35475490749251704	3.77	1	NA	NA	NA	NA	NA	NA
I_1451409	I	1451409	A_12_P104472	sqst-5	0.2610894979094915	3.77	1	NA	NA	NA	NA	NA	NA
I_1451570	I	1451570	A_12_P104472	sqst-5	0.2610894979094915	3.77	1	NA	NA	NA	NA	NA	NA
I_1458735	I	1458735	A_12_P104472	sqst-5	0.2610894979094915	3.77	1	NA	NA	NA	NA	NA	NA
I_1463479	I	1463479	A_12_P104472	sqst-5	0.2610894979094915	3.77	1	NA	NA	NA	NA	NA	NA
I_1464461	I	1464461	A_12_P104472	sqst-5	0.2610894979094915	3.77	1	NA	NA	NA	NA	NA	NA
I_1468649	I	1468649	A_12_P104472	sqst-5	0.2610894979094915	3.77	1	NA	NA	NA	NA	NA	NA
I_1472091	I	1472091	A_12_P104472	sqst-5	0.2610894979094915	3.77	1	NA	NA	NA	NA	NA	NA
I_1479698	I	1479698	A_12_P104472	sqst-5	0.2610894979094915	3.77	1	NA	NA	NA	NA	NA	NA
I_1489796	I	1489796	A_12_P104472	sqst-5	0.2610894979094915	3.77	1	NA	NA	NA	NA	NA	NA
I_1497898	I	1497898	A_12_P104472	sqst-5	0.2610894979094915	3.77	1	NA	NA	NA	NA	NA	NA
I_1504302	I	1504302	A_12_P104472	sqst-5	0.2610894979094915	3.77	1	NA	NA	NA	NA	NA	NA
I_1504824	I	1504824	A_12_P104472	sqst-5	0.2610894979094915	3.77	1	NA	NA	NA	NA	NA	NA
I_1505527	I	1505527	A_12_P104472	sqst-5	0.2610894979094915	3.77	1	NA	NA	NA	NA	NA	NA
I_1508520	I	1508520	A_12_P104472	sqst-5	0.2610894979094915	3.77	1	NA	NA	NA	NA	NA	NA
I_1516275	I	1516275	A_12_P104472	sqst-5	0.35637259404121796	3.77	1	NA	NA	NA	NA	NA	NA
I_1524356	I	1524356	A_12_P104472	sqst-5	0.35637259404121796	3.77	1	NA	NA	NA	NA	NA	NA
I_1527522	I	1527522	A_12_P104472	sqst-5	0.35637259404121796	3.77	1	NA	NA	NA	NA	NA	NA
I_1529135	I	1529135	A_12_P104472	sqst-5	0.35637259404121796	3.77	1	NA	NA	NA	NA	NA	NA
I_1529574	I	1529574	A_12_P104472	sqst-5	0.35637259404121796	3.77	1	NA	NA	NA	NA	NA	NA
I_1530424	I	1530424	A_12_P104472	sqst-5	0.35637259404121796	3.77	1	NA	NA	NA	NA	NA	NA
I_1533040	I	1533040	A_12_P104472	sqst-5	0.35637259404121796	3.77	1	NA	NA	NA	NA	NA	NA
I_1533876	I	1533876	A_12_P104472	sqst-5	0.35637259404121796	3.77	1	NA	NA	NA	NA	NA	NA
I_1541336	I	1541336	A_12_P104472	sqst-5	0.35637259404121796	3.77	1	NA	NA	NA	NA	NA	NA
I_1542277	I	1542277	A_12_P104472	sqst-5	0.35637259404121796	3.77	1	NA	NA	NA	NA	NA	NA
I_1544157	I	1544157	A_12_P104472	sqst-5	0.35637259404121796	3.77	1	NA	NA	NA	NA	NA	NA
I_1547779	I	1547779	A_12_P104472	sqst-5	0.35637259404121796	3.77	1	NA	NA	NA	NA	NA	NA
I_1549341	I	1549341	A_12_P104472	sqst-5	0.35637259404121796	3.77	1	NA	NA	NA	NA	NA	NA
I_1549969	I	1549969	A_12_P104472	sqst-5	0.2610894979094915	3.77	1	NA	NA	NA	NA	NA	NA
I_1552630	I	1552630	A_12_P104472	sqst-5	0.2610894979094915	3.77	1	NA	NA	NA	NA	NA	NA
I_1554967	I	1554967	A_12_P104472	sqst-5	0.2610894979094915	3.77	1	NA	NA	NA	NA	NA	NA
I_1568684	I	1568684	A_12_P104472	sqst-5	0.2610894979094915	3.77	1	NA	NA	NA	NA	NA	NA
I_1573863	I	1573863	A_12_P104472	sqst-5	0.2610894979094915	3.77	1	NA	NA	NA	NA	NA	NA
I_1581196	I	1581196	A_12_P104472	sqst-5	0.2610894979094915	3.77	1	NA	NA	NA	NA	NA	NA
I_1584563	I	1584563	A_12_P104472	sqst-5	0.2610894979094915	3.77	1	NA	NA	NA	NA	NA	NA
I_1586739	I	1586739	A_12_P104472	sqst-5	0.2610894979094915	3.77	1	NA	NA	NA	NA	NA	NA
I_1586901	I	1586901	A_12_P104472	sqst-5	0.2610894979094915	3.77	1	NA	NA	NA	NA	NA	NA
I_1587117	I	1587117	A_12_P104472	sqst-5	0.2610894979094915	3.77	1	NA	NA	NA	NA	NA	NA
I_1588888	I	1588888	A_12_P104472	sqst-5	0.2610894979094915	3.77	1	NA	NA	NA	NA	NA	NA
I_1590071	I	1590071	A_12_P104472	sqst-5	0.2610894979094915	3.77	1	NA	NA	NA	NA	NA	NA
I_1600696	I	1600696	A_12_P104472	sqst-5	0.37212903858330665	3.77	1	NA	NA	NA	NA	NA	NA
I_1601965	I	1601965	A_12_P104472	sqst-5	0.37212903858330665	3.77	1	NA	NA	NA	NA	NA	NA
I_1604842	I	1604842	A_12_P104472	sqst-5	0.37212903858330665	3.77	1	NA	NA	NA	NA	NA	NA
I_1606208	I	1606208	A_12_P104472	sqst-5	0.37212903858330665	3.77	1	NA	NA	NA	NA	NA	NA
I_1608765	I	1608765	A_12_P104472	sqst-5	0.37212903858330665	3.77	1	NA	NA	NA	NA	NA	NA
I_1613933	I	1613933	A_12_P104472	sqst-5	0.37212903858330665	3.77	1	NA	NA	NA	NA	NA	NA
I_1614974	I	1614974	A_12_P104472	sqst-5	0.37212903858330665	3.77	1	NA	NA	NA	NA	NA	NA
I_1615180	I	1615180	A_12_P104472	sqst-5	0.37212903858330665	3.77	1	NA	NA	NA	NA	NA	NA
I_1615534	I	1615534	A_12_P104472	sqst-5	0.37212903858330665	3.77	1	NA	NA	NA	NA	NA	NA
I_1623032	I	1623032	A_12_P104472	sqst-5	0.6000860464248231	3.77	1	NA	NA	NA	NA	NA	NA
I_1626276	I	1626276	A_12_P104472	sqst-5	0.6000860464248231	3.77	1	NA	NA	NA	NA	NA	NA
I_1627878	I	1627878	A_12_P104472	sqst-5	0.6000860464248231	3.77	1	NA	NA	NA	NA	NA	NA
I_1630320	I	1630320	A_12_P104472	sqst-5	0.6000860464248231	3.77	1	NA	NA	NA	NA	NA	NA
I_1630376	I	1630376	A_12_P104472	sqst-5	0.6000860464248231	3.77	1	NA	NA	NA	NA	NA	NA
I_1631930	I	1631930	A_12_P104472	sqst-5	0.6000860464248231	3.77	1	NA	NA	NA	NA	NA	NA
I_1640195	I	1640195	A_12_P104472	sqst-5	0.6000860464248231	3.77	1	NA	NA	NA	NA	NA	NA
I_1640685	I	1640685	A_12_P104472	sqst-5	0.6000860464248231	3.77	1	NA	NA	NA	NA	NA	NA
I_1640743	I	1640743	A_12_P104472	sqst-5	0.6000860464248231	3.77	1	NA	NA	NA	NA	NA	NA
I_1649397	I	1649397	A_12_P104472	sqst-5	0.46998371659632115	3.77	1	NA	NA	NA	NA	NA	NA
I_1649813	I	1649813	A_12_P104472	sqst-5	0.46998371659632115	3.77	1	NA	NA	NA	NA	NA	NA
I_1654587	I	1654587	A_12_P104472	sqst-5	0.46998371659632115	3.77	1	NA	NA	NA	NA	NA	NA
I_1669237	I	1669237	A_12_P104472	sqst-5	0.46998371659632115	3.77	1	NA	NA	NA	NA	NA	NA
I_1680353	I	1680353	A_12_P104472	sqst-5	0.46998371659632115	3.77	1	NA	NA	NA	NA	NA	NA
I_1683528	I	1683528	A_12_P104472	sqst-5	0.46998371659632115	3.77	1	NA	NA	NA	NA	NA	NA
I_1683933	I	1683933	A_12_P104472	sqst-5	0.5293167752895195	3.77	1	NA	NA	NA	NA	NA	NA
I_1688137	I	1688137	A_12_P104472	sqst-5	0.19076684757972806	3.77	1	NA	NA	NA	NA	NA	NA
I_1693737	I	1693737	A_12_P104472	sqst-5	0.19076684757972806	3.77	1	NA	NA	NA	NA	NA	NA
I_1695720	I	1695720	A_12_P104472	sqst-5	0.19076684757972806	3.77	1	NA	NA	NA	NA	NA	NA
I_1696098	I	1696098	A_12_P104472	sqst-5	0.19076684757972806	3.77	1	NA	NA	NA	NA	NA	NA
I_1696738	I	1696738	A_12_P104472	sqst-5	0.19076684757972806	3.77	1	NA	NA	NA	NA	NA	NA
I_1697037	I	1697037	A_12_P104472	sqst-5	0.19076684757972806	3.77	1	NA	NA	NA	NA	NA	NA
I_1699196	I	1699196	A_12_P104472	sqst-5	0.19076684757972806	3.77	1	NA	NA	NA	NA	NA	NA
I_1700575	I	1700575	A_12_P104472	sqst-5	0.2304840664446473	3.77	1	NA	NA	NA	NA	NA	NA
I_1706821	I	1706821	A_12_P104472	sqst-5	0.5717914585941174	3.77	1	NA	NA	NA	NA	NA	NA
I_1709581	I	1709581	A_12_P104472	sqst-5	0.5717914585941174	3.77	1	NA	NA	NA	NA	NA	NA
I_1712870	I	1712870	A_12_P104472	sqst-5	0.5717914585941174	3.77	1	NA	NA	NA	NA	NA	NA
I_1715873	I	1715873	A_12_P104472	sqst-5	0.5717914585941174	3.77	1	NA	NA	NA	NA	NA	NA
I_1716879	I	1716879	A_12_P104472	sqst-5	0.5717914585941174	3.77	1	NA	NA	NA	NA	NA	NA
I_1718343	I	1718343	A_12_P104472	sqst-5	0.5717914585941174	3.77	1	NA	NA	NA	NA	NA	NA
I_1719435	I	1719435	A_12_P104472	sqst-5	0.5717914585941174	3.77	1	NA	NA	NA	NA	NA	NA
I_1721007	I	1721007	A_12_P104472	sqst-5	0.5717914585941174	3.77	1	NA	NA	NA	NA	NA	NA
I_1723010	I	1723010	A_12_P104472	sqst-5	0.5717914585941174	3.77	1	NA	NA	NA	NA	NA	NA
I_1729772	I	1729772	A_12_P104472	sqst-5	0.5717914585941174	3.77	1	NA	NA	NA	NA	NA	NA
I_1732713	I	1732713	A_12_P104472	sqst-5	0.5717914585941174	3.77	1	NA	NA	NA	NA	NA	NA
I_1732945	I	1732945	A_12_P104472	sqst-5	0.5717914585941174	3.77	1	NA	NA	NA	NA	NA	NA
I_1733628	I	1733628	A_12_P104472	sqst-5	0.5717914585941174	3.77	1	NA	NA	NA	NA	NA	NA
I_1736232	I	1736232	A_12_P104472	sqst-5	0.5717914585941174	3.77	1	NA	NA	NA	NA	NA	NA
I_1736527	I	1736527	A_12_P104472	sqst-5	0.5717914585941174	3.77	1	NA	NA	NA	NA	NA	NA
I_1739866	I	1739866	A_12_P104472	sqst-5	0.5717914585941174	3.77	1	NA	NA	NA	NA	NA	NA
I_1742352	I	1742352	A_12_P104472	sqst-5	0.3971334113481634	3.77	1	NA	NA	NA	NA	NA	NA
I_1745486	I	1745486	A_12_P104472	sqst-5	0.21916285845537573	3.77	1	NA	NA	NA	NA	NA	NA
I_1748808	I	1748808	A_12_P104472	sqst-5	0.21916285845537573	3.77	1	NA	NA	NA	NA	NA	NA
I_1749612	I	1749612	A_12_P104472	sqst-5	0.21916285845537573	3.77	1	NA	NA	NA	NA	NA	NA
I_1759606	I	1759606	A_12_P104472	sqst-5	0.977041433345014	3.77	1	NA	NA	NA	NA	NA	NA
I_1763350	I	1763350	A_12_P104472	sqst-5	0.977041433345014	3.77	1	NA	NA	NA	NA	NA	NA
I_1763976	I	1763976	A_12_P104472	sqst-5	0.977041433345014	3.77	1	NA	NA	NA	NA	NA	NA
I_1764449	I	1764449	A_12_P104472	sqst-5	0.977041433345014	3.77	1	NA	NA	NA	NA	NA	NA
I_1765546	I	1765546	A_12_P104472	sqst-5	0.977041433345014	3.77	1	NA	NA	NA	NA	NA	NA
I_1767213	I	1767213	A_12_P104472	sqst-5	0.977041433345014	3.77	1	NA	NA	NA	NA	NA	NA
I_1767315	I	1767315	A_12_P104472	sqst-5	0.977041433345014	3.77	1	NA	NA	NA	NA	NA	NA
I_1767344	I	1767344	A_12_P104472	sqst-5	0.977041433345014	3.77	1	NA	NA	NA	NA	NA	NA
I_1781611	I	1781611	A_12_P104472	sqst-5	1.1991014295721445	3.77	1	NA	NA	NA	NA	NA	NA
I_1802428	I	1802428	A_12_P104472	sqst-5	1.1991014295721445	3.77	1	NA	NA	NA	NA	NA	NA
I_1806327	I	1806327	A_12_P104472	sqst-5	1.1991014295721445	3.77	1	NA	NA	NA	NA	NA	NA
I_1811043	I	1811043	A_12_P104472	sqst-5	1.1991014295721445	3.77	1	NA	NA	NA	NA	NA	NA
I_1821714	I	1821714	A_12_P104472	sqst-5	1.1991014295721445	3.77	1	NA	NA	NA	NA	NA	NA
I_1830282	I	1830282	A_12_P104472	sqst-5	1.1991014295721445	3.77	1	NA	NA	NA	NA	NA	NA
I_1835544	I	1835544	A_12_P104472	sqst-5	1.1991014295721445	3.77	1	NA	NA	NA	NA	NA	NA
I_1838524	I	1838524	A_12_P104472	sqst-5	1.1991014295721445	3.77	1	NA	NA	NA	NA	NA	NA
I_1852242	I	1852242	A_12_P104472	sqst-5	1.1991014295721445	3.77	1	NA	NA	NA	NA	NA	NA
I_1859920	I	1859920	A_12_P104472	sqst-5	1.1991014295721445	3.77	1	NA	NA	NA	NA	NA	NA
I_1864164	I	1864164	A_12_P104472	sqst-5	1.1991014295721445	3.77	1	NA	NA	NA	NA	NA	NA
I_1864807	I	1864807	A_12_P104472	sqst-5	1.1991014295721445	3.77	1	NA	NA	NA	NA	NA	NA
I_1865931	I	1865931	A_12_P104472	sqst-5	1.1991014295721445	3.77	1	NA	NA	NA	NA	NA	NA
I_1868286	I	1868286	A_12_P104472	sqst-5	0.985192420786312	3.77	1	NA	NA	NA	NA	NA	NA
I_1868804	I	1868804	A_12_P104472	sqst-5	0.985192420786312	3.77	1	NA	NA	NA	NA	NA	NA
I_1869492	I	1869492	A_12_P104472	sqst-5	0.985192420786312	3.77	1	NA	NA	NA	NA	NA	NA
I_1869673	I	1869673	A_12_P104472	sqst-5	0.985192420786312	3.77	1	NA	NA	NA	NA	NA	NA
I_1874062	I	1874062	A_12_P104472	sqst-5	0.985192420786312	3.77	1	NA	NA	NA	NA	NA	NA
I_1881089	I	1881089	A_12_P104472	sqst-5	0.985192420786312	3.77	1	NA	NA	NA	NA	NA	NA
I_1901270	I	1901270	A_12_P104472	sqst-5	0.985192420786312	3.77	1	NA	NA	NA	NA	NA	NA
I_1901996	I	1901996	A_12_P104472	sqst-5	0.985192420786312	3.77	1	NA	NA	NA	NA	NA	NA
I_1903346	I	1903346	A_12_P104472	sqst-5	0.985192420786312	3.77	1	NA	NA	NA	NA	NA	NA
I_1904094	I	1904094	A_12_P104472	sqst-5	0.985192420786312	3.77	1	NA	NA	NA	NA	NA	NA
I_1904735	I	1904735	A_12_P104472	sqst-5	0.985192420786312	3.77	1	NA	NA	NA	NA	NA	NA
I_1907901	I	1907901	A_12_P104472	sqst-5	0.985192420786312	3.77	1	NA	NA	NA	NA	NA	NA
I_1908980	I	1908980	A_12_P104472	sqst-5	0.985192420786312	3.77	1	NA	NA	NA	NA	NA	NA
I_1909000	I	1909000	A_12_P104472	sqst-5	0.985192420786312	3.77	1	NA	NA	NA	NA	NA	NA
I_1913196	I	1913196	A_12_P104472	sqst-5	0.985192420786312	3.77	1	NA	NA	NA	NA	NA	NA
I_1916879	I	1916879	A_12_P104472	sqst-5	0.985192420786312	3.77	1	NA	NA	NA	NA	NA	NA
I_1917065	I	1917065	A_12_P104472	sqst-5	0.985192420786312	3.77	1	NA	NA	NA	NA	NA	NA
I_1918402	I	1918402	A_12_P104472	sqst-5	0.985192420786312	3.77	1	NA	NA	NA	NA	NA	NA
I_1919171	I	1919171	A_12_P104472	sqst-5	0.985192420786312	3.77	1	NA	NA	NA	NA	NA	NA
I_1919591	I	1919591	A_12_P104472	sqst-5	0.985192420786312	3.77	1	NA	NA	NA	NA	NA	NA
I_1922300	I	1922300	A_12_P104472	sqst-5	0.985192420786312	3.77	1	NA	NA	NA	NA	NA	NA
I_1922474	I	1922474	A_12_P104472	sqst-5	0.985192420786312	3.77	1	NA	NA	NA	NA	NA	NA
I_1922667	I	1922667	A_12_P104472	sqst-5	0.985192420786312	3.77	1	NA	NA	NA	NA	NA	NA
I_1923190	I	1923190	A_12_P104472	sqst-5	0.985192420786312	3.77	1	NA	NA	NA	NA	NA	NA
I_1924951	I	1924951	A_12_P104472	sqst-5	0.985192420786312	3.77	1	NA	NA	NA	NA	NA	NA
I_1928689	I	1928689	A_12_P104472	sqst-5	0.985192420786312	3.77	1	NA	NA	NA	NA	NA	NA
I_1932460	I	1932460	A_12_P104472	sqst-5	0.985192420786312	3.77	1	NA	NA	NA	NA	NA	NA
I_1933463	I	1933463	A_12_P104472	sqst-5	0.985192420786312	3.77	1	NA	NA	NA	NA	NA	NA
I_1934140	I	1934140	A_12_P104472	sqst-5	0.9960517573745483	3.77	1	NA	NA	NA	NA	NA	NA
I_1942240	I	1942240	A_12_P104472	sqst-5	0.9960517573745483	3.77	1	NA	NA	NA	NA	NA	NA
I_1942722	I	1942722	A_12_P104472	sqst-5	0.9960517573745483	3.77	1	NA	NA	NA	NA	NA	NA
I_1945781	I	1945781	A_12_P104472	sqst-5	0.9960517573745483	3.77	1	NA	NA	NA	NA	NA	NA
I_1952682	I	1952682	A_12_P104472	sqst-5	0.9960517573745483	3.77	1	NA	NA	NA	NA	NA	NA
I_1957617	I	1957617	A_12_P104472	sqst-5	0.9960517573745483	3.77	1	NA	NA	NA	NA	NA	NA
I_1960296	I	1960296	A_12_P104472	sqst-5	0.9960517573745483	3.77	1	NA	NA	NA	NA	NA	NA
I_1962877	I	1962877	A_12_P104472	sqst-5	0.9960517573745483	3.77	1	NA	NA	NA	NA	NA	NA
I_1986244	I	1986244	A_12_P104472	sqst-5	0.9960517573745483	3.77	1	NA	NA	NA	NA	NA	NA
I_1987097	I	1987097	A_12_P104472	sqst-5	0.9960517573745483	3.77	1	NA	NA	NA	NA	NA	NA
I_1998006	I	1998006	A_12_P104472	sqst-5	0.9960517573745483	3.77	1	NA	NA	NA	NA	NA	NA
I_1999427	I	1999427	A_12_P104472	sqst-5	0.9960517573745483	3.77	1	NA	NA	NA	NA	NA	NA
I_2003598	I	2003598	A_12_P104472	sqst-5	0.9960517573745483	3.77	1	NA	NA	NA	NA	NA	NA
I_2014305	I	2014305	A_12_P104472	sqst-5	0.9960517573745483	3.77	1	NA	NA	NA	NA	NA	NA
I_2014612	I	2014612	A_12_P104472	sqst-5	0.9960517573745483	3.77	1	NA	NA	NA	NA	NA	NA
I_2020145	I	2020145	A_12_P104472	sqst-5	0.9960517573745483	3.77	1	NA	NA	NA	NA	NA	NA
I_2026039	I	2026039	A_12_P104472	sqst-5	0.9960517573745483	3.77	1	NA	NA	NA	NA	NA	NA
I_2032213	I	2032213	A_12_P104472	sqst-5	0.8753436092442466	3.77	1	NA	NA	NA	NA	NA	NA
I_2033181	I	2033181	A_12_P104472	sqst-5	0.8753436092442466	3.77	1	NA	NA	NA	NA	NA	NA
I_2055292	I	2055292	A_12_P104472	sqst-5	0.8753436092442466	3.77	1	NA	NA	NA	NA	NA	NA
I_2061433	I	2061433	A_12_P104472	sqst-5	0.8753436092442466	3.77	1	NA	NA	NA	NA	NA	NA
I_2076745	I	2076745	A_12_P104472	sqst-5	0.8753436092442466	3.77	1	NA	NA	NA	NA	NA	NA
I_2091114	I	2091114	A_12_P104472	sqst-5	0.8753436092442466	3.77	1	NA	NA	NA	NA	NA	NA
I_2104684	I	2104684	A_12_P104472	sqst-5	0.8753436092442466	3.77	1	NA	NA	NA	NA	NA	NA
I_2114448	I	2114448	A_12_P104472	sqst-5	1.099725105829417	3.77	1	NA	NA	NA	NA	NA	NA
I_2116700	I	2116700	A_12_P104472	sqst-5	1.099725105829417	3.77	1	NA	NA	NA	NA	NA	NA
I_2122198	I	2122198	A_12_P104472	sqst-5	1.099725105829417	3.77	1	NA	NA	NA	NA	NA	NA
I_2125151	I	2125151	A_12_P104472	sqst-5	1.099725105829417	3.77	1	NA	NA	NA	NA	NA	NA
I_2128893	I	2128893	A_12_P104472	sqst-5	1.099725105829417	3.77	1	NA	NA	NA	NA	NA	NA
I_2138339	I	2138339	A_12_P104472	sqst-5	1.1069300654330168	3.77	1	NA	NA	NA	NA	NA	NA
I_2157674	I	2157674	A_12_P104472	sqst-5	1.1069300654330168	3.77	1	NA	NA	NA	NA	NA	NA
I_2158219	I	2158219	A_12_P104472	sqst-5	1.1069300654330168	3.77	1	NA	NA	NA	NA	NA	NA
I_2160112	I	2160112	A_12_P104472	sqst-5	1.1069300654330168	3.77	1	NA	NA	NA	NA	NA	NA
I_2162336	I	2162336	A_12_P104472	sqst-5	0.878847619335057	3.77	1	NA	NA	NA	NA	NA	NA
I_2163004	I	2163004	A_12_P104472	sqst-5	0.878847619335057	3.77	1	NA	NA	NA	NA	NA	NA
I_2163385	I	2163385	A_12_P104472	sqst-5	0.878847619335057	3.77	1	NA	NA	NA	NA	NA	NA
I_2166457	I	2166457	A_12_P104472	sqst-5	0.878847619335057	3.77	1	NA	NA	NA	NA	NA	NA
I_2167716	I	2167716	A_12_P104472	sqst-5	0.878847619335057	3.77	1	NA	NA	NA	NA	NA	NA
I_2173163	I	2173163	A_12_P104472	sqst-5	0.878847619335057	3.77	1	NA	NA	NA	NA	NA	NA
I_2177606	I	2177606	A_12_P104472	sqst-5	0.878847619335057	3.77	1	NA	NA	NA	NA	NA	NA
I_2181947	I	2181947	A_12_P104472	sqst-5	0.878847619335057	3.77	1	NA	NA	NA	NA	NA	NA
I_2183003	I	2183003	A_12_P104472	sqst-5	0.878847619335057	3.77	1	NA	NA	NA	NA	NA	NA
I_2190014	I	2190014	A_12_P104472	sqst-5	0.6318071549647382	3.77	1	NA	NA	NA	NA	NA	NA
I_2193256	I	2193256	A_12_P104472	sqst-5	0.6318071549647382	3.77	1	NA	NA	NA	NA	NA	NA
I_2193803	I	2193803	A_12_P104472	sqst-5	0.6318071549647382	3.77	1	NA	NA	NA	NA	NA	NA
I_2197773	I	2197773	A_12_P104472	sqst-5	0.6318071549647382	3.77	1	NA	NA	NA	NA	NA	NA
I_2199052	I	2199052	A_12_P104472	sqst-5	0.6318071549647382	3.77	1	NA	NA	NA	NA	NA	NA
I_2201476	I	2201476	A_12_P104472	sqst-5	0.6318071549647382	3.77	1	NA	NA	NA	NA	NA	NA
I_2210991	I	2210991	A_12_P104472	sqst-5	0.6318071549647382	3.77	1	NA	NA	NA	NA	NA	NA
I_2211851	I	2211851	A_12_P104472	sqst-5	0.6318071549647382	3.77	1	NA	NA	NA	NA	NA	NA
I_2216296	I	2216296	A_12_P104472	sqst-5	0.6318071549647382	3.77	1	NA	NA	NA	NA	NA	NA
I_2250505	I	2250505	A_12_P104472	sqst-5	0.6318071549647382	3.77	1	NA	NA	NA	NA	NA	NA
I_2260201	I	2260201	A_12_P104472	sqst-5	0.04054773505161884	3.77	1	NA	NA	NA	NA	NA	NA
I_2260247	I	2260247	A_12_P104472	sqst-5	0.04054773505161884	3.77	1	NA	NA	NA	NA	NA	NA
I_2265165	I	2265165	A_12_P104472	sqst-5	0.04054773505161884	3.77	1	NA	NA	NA	NA	NA	NA
I_2266838	I	2266838	A_12_P104472	sqst-5	0.04054773505161884	3.77	1	NA	NA	NA	NA	NA	NA
I_2269061	I	2269061	A_12_P104472	sqst-5	0.04054773505161884	3.77	1	NA	NA	NA	NA	NA	NA
I_2283880	I	2283880	A_12_P104472	sqst-5	0.04054773505161884	3.77	1	NA	NA	NA	NA	NA	NA
I_2284272	I	2284272	A_12_P104472	sqst-5	0.17369873937484892	3.77	1	NA	NA	NA	NA	NA	NA
I_2284724	I	2284724	A_12_P104472	sqst-5	0.17369873937484892	3.77	1	NA	NA	NA	NA	NA	NA
I_2296425	I	2296425	A_12_P104472	sqst-5	0.17369873937484892	3.77	1	NA	NA	NA	NA	NA	NA
I_2329127	I	2329127	A_12_P104472	sqst-5	0.17369873937484892	3.77	1	NA	NA	NA	NA	NA	NA
I_2329994	I	2329994	A_12_P104472	sqst-5	0.17369873937484892	3.77	1	NA	NA	NA	NA	NA	NA
I_2330688	I	2330688	A_12_P104472	sqst-5	0.17369873937484892	3.77	1	NA	NA	NA	NA	NA	NA
I_2331794	I	2331794	A_12_P104472	sqst-5	0.17369873937484892	3.77	1	NA	NA	NA	NA	NA	NA
I_2331920	I	2331920	A_12_P104472	sqst-5	0.17369873937484892	3.77	1	NA	NA	NA	NA	NA	NA
I_2332396	I	2332396	A_12_P104472	sqst-5	0.17369873937484892	3.77	1	NA	NA	NA	NA	NA	NA
I_2332431	I	2332431	A_12_P104472	sqst-5	0.17369873937484892	3.77	1	NA	NA	NA	NA	NA	NA
I_2332468	I	2332468	A_12_P104472	sqst-5	0.17369873937484892	3.77	1	NA	NA	NA	NA	NA	NA
I_2333223	I	2333223	A_12_P104472	sqst-5	0.17369873937484892	3.77	1	NA	NA	NA	NA	NA	NA
I_2333252	I	2333252	A_12_P104472	sqst-5	0.17369873937484892	3.77	1	NA	NA	NA	NA	NA	NA
I_2334213	I	2334213	A_12_P104472	sqst-5	0.17369873937484892	3.77	1	NA	NA	NA	NA	NA	NA
I_2337208	I	2337208	A_12_P104472	sqst-5	0.17369873937484892	3.77	1	NA	NA	NA	NA	NA	NA
I_2337291	I	2337291	A_12_P104472	sqst-5	0.17369873937484892	3.77	1	NA	NA	NA	NA	NA	NA
I_2337338	I	2337338	A_12_P104472	sqst-5	0.17369873937484892	3.77	1	NA	NA	NA	NA	NA	NA
I_2337639	I	2337639	A_12_P104472	sqst-5	0.17369873937484892	3.77	1	NA	NA	NA	NA	NA	NA
I_2341135	I	2341135	A_12_P104472	sqst-5	0.17369873937484892	3.77	1	NA	NA	NA	NA	NA	NA
I_2341214	I	2341214	A_12_P104472	sqst-5	0.17369873937484892	3.77	1	NA	NA	NA	NA	NA	NA
I_2357820	I	2357820	A_12_P104472	sqst-5	0.17369873937484892	3.77	1	NA	NA	NA	NA	NA	NA
I_2359010	I	2359010	A_12_P104472	sqst-5	0.17369873937484892	3.77	1	NA	NA	NA	NA	NA	NA
I_2359242	I	2359242	A_12_P104472	sqst-5	0.17369873937484892	3.77	1	NA	NA	NA	NA	NA	NA
I_2359503	I	2359503	A_12_P104472	sqst-5	0.17369873937484892	3.77	1	NA	NA	NA	NA	NA	NA
I_2360052	I	2360052	A_12_P104472	sqst-5	0.17369873937484892	3.77	1	NA	NA	NA	NA	NA	NA
I_2364141	I	2364141	A_12_P104472	sqst-5	0.17369873937484892	3.77	1	NA	NA	NA	NA	NA	NA
I_2369327	I	2369327	A_12_P104472	sqst-5	0.17369873937484892	3.77	1	NA	NA	NA	NA	NA	NA
I_2369886	I	2369886	A_12_P104472	sqst-5	0.17369873937484892	3.77	1	NA	NA	NA	NA	NA	NA
I_2378347	I	2378347	A_12_P104472	sqst-5	0.17369873937484892	3.77	1	NA	NA	NA	NA	NA	NA
I_2378604	I	2378604	A_12_P104472	sqst-5	0.17399505287992853	3.77	1	NA	NA	NA	NA	NA	NA
I_2382076	I	2382076	A_12_P104472	sqst-5	0.13137335589457538	3.77	1	NA	NA	NA	NA	NA	NA
I_2387077	I	2387077	A_12_P104472	sqst-5	0.13137335589457538	3.77	1	NA	NA	NA	NA	NA	NA
I_2390778	I	2390778	A_12_P104472	sqst-5	0.13137335589457538	3.77	1	NA	NA	NA	NA	NA	NA
I_2394565	I	2394565	A_12_P104472	sqst-5	0.08967743506706466	3.77	1	NA	NA	NA	NA	NA	NA
I_2401111	I	2401111	A_12_P104472	sqst-5	0.08967743506706466	3.77	1	NA	NA	NA	NA	NA	NA
I_2402745	I	2402745	A_12_P104472	sqst-5	0.08967743506706466	3.77	1	NA	NA	NA	NA	NA	NA
I_2408949	I	2408949	A_12_P104472	sqst-5	0.08967743506706466	3.77	1	NA	NA	NA	NA	NA	NA
I_2416945	I	2416945	A_12_P104472	sqst-5	0.08967743506706466	3.77	1	NA	NA	NA	NA	NA	NA
I_2421655	I	2421655	A_12_P104472	sqst-5	0.08967743506706466	3.77	1	NA	NA	NA	NA	NA	NA
I_2425387	I	2425387	A_12_P104472	sqst-5	0.08967743506706466	3.77	1	NA	NA	NA	NA	NA	NA
I_2426218	I	2426218	A_12_P104472	sqst-5	0.08967743506706466	3.77	1	NA	NA	NA	NA	NA	NA
I_2430590	I	2430590	A_12_P104472	sqst-5	0.08967743506706466	3.77	1	NA	NA	NA	NA	NA	NA
I_2435757	I	2435757	A_12_P104472	sqst-5	0.08967743506706466	3.77	1	NA	NA	NA	NA	NA	NA
I_2437290	I	2437290	A_12_P104472	sqst-5	0.08967743506706466	3.77	1	NA	NA	NA	NA	NA	NA
I_2437780	I	2437780	A_12_P104472	sqst-5	0.08967743506706466	3.77	1	NA	NA	NA	NA	NA	NA
I_2438949	I	2438949	A_12_P104472	sqst-5	0.08967743506706466	3.77	1	NA	NA	NA	NA	NA	NA
I_2447994	I	2447994	A_12_P104472	sqst-5	0.08967743506706466	3.77	1	NA	NA	NA	NA	NA	NA
I_2465313	I	2465313	A_12_P104472	sqst-5	0.08967743506706466	3.77	1	NA	NA	NA	NA	NA	NA
I_2469859	I	2469859	A_12_P104472	sqst-5	0.08967743506706466	3.77	1	NA	NA	NA	NA	NA	NA
I_2473839	I	2473839	A_12_P104472	sqst-5	0.08967743506706466	3.77	1	NA	NA	NA	NA	NA	NA
I_2474779	I	2474779	A_12_P104472	sqst-5	0.08967743506706466	3.77	1	NA	NA	NA	NA	NA	NA
I_2475809	I	2475809	A_12_P104472	sqst-5	0.08967743506706466	3.77	1	NA	NA	NA	NA	NA	NA
I_2475846	I	2475846	A_12_P104472	sqst-5	0.08967743506706466	3.77	1	NA	NA	NA	NA	NA	NA
I_2479891	I	2479891	A_12_P104472	sqst-5	0.08967743506706466	3.77	1	NA	NA	NA	NA	NA	NA
I_2481437	I	2481437	A_12_P104472	sqst-5	0.25229351175550385	3.77	1	NA	NA	NA	NA	NA	NA
I_2489837	I	2489837	A_12_P104472	sqst-5	0.25229351175550385	3.77	1	NA	NA	NA	NA	NA	NA
I_2491566	I	2491566	A_12_P104472	sqst-5	0.3572789694433497	3.77	1	NA	NA	NA	NA	NA	NA
I_2498050	I	2498050	A_12_P104472	sqst-5	0.3572789694433497	3.77	1	NA	NA	NA	NA	NA	NA
I_2499242	I	2499242	A_12_P104472	sqst-5	0.3572789694433497	3.77	1	NA	NA	NA	NA	NA	NA
I_2504021	I	2504021	A_12_P104472	sqst-5	0.3572789694433497	3.77	1	NA	NA	NA	NA	NA	NA
I_2505782	I	2505782	A_12_P104472	sqst-5	0.3572789694433497	3.77	1	NA	NA	NA	NA	NA	NA
I_2506559	I	2506559	A_12_P104472	sqst-5	0.3572789694433497	3.77	1	NA	NA	NA	NA	NA	NA
I_2511431	I	2511431	A_12_P104472	sqst-5	0.3572789694433497	3.77	1	NA	NA	NA	NA	NA	NA
I_2528276	I	2528276	A_12_P104472	sqst-5	0.3572789694433497	3.77	1	NA	NA	NA	NA	NA	NA
I_2534657	I	2534657	A_12_P104472	sqst-5	0.3572789694433497	3.77	1	NA	NA	NA	NA	NA	NA
I_2536606	I	2536606	A_12_P104472	sqst-5	0.3572789694433497	3.77	1	NA	NA	NA	NA	NA	NA
I_2545614	I	2545614	A_12_P104472	sqst-5	0.21429094224629605	3.77	1	NA	NA	NA	NA	NA	NA
I_2547237	I	2547237	A_12_P104472	sqst-5	0.21429094224629605	3.77	1	NA	NA	NA	NA	NA	NA
I_2556319	I	2556319	A_12_P104472	sqst-5	0.21429094224629605	3.77	1	NA	NA	NA	NA	NA	NA
I_2557446	I	2557446	A_12_P104472	sqst-5	0.21429094224629605	3.77	1	NA	NA	NA	NA	NA	NA
I_2558297	I	2558297	A_12_P104472	sqst-5	0.21429094224629605	3.77	1	NA	NA	NA	NA	NA	NA
I_2559301	I	2559301	A_12_P104472	sqst-5	0.21429094224629605	3.77	1	NA	NA	NA	NA	NA	NA
I_2560048	I	2560048	A_12_P104472	sqst-5	0.21429094224629605	3.77	1	NA	NA	NA	NA	NA	NA
I_2560120	I	2560120	A_12_P104472	sqst-5	0.21429094224629605	3.77	1	NA	NA	NA	NA	NA	NA
I_2560159	I	2560159	A_12_P104472	sqst-5	0.21429094224629605	3.77	1	NA	NA	NA	NA	NA	NA
I_2560442	I	2560442	A_12_P104472	sqst-5	0.21429094224629605	3.77	1	NA	NA	NA	NA	NA	NA
I_2560859	I	2560859	A_12_P104472	sqst-5	0.21429094224629605	3.77	1	NA	NA	NA	NA	NA	NA
I_2560919	I	2560919	A_12_P104472	sqst-5	0.21429094224629605	3.77	1	NA	NA	NA	NA	NA	NA
I_2561505	I	2561505	A_12_P104472	sqst-5	0.21429094224629605	3.77	1	NA	NA	NA	NA	NA	NA
I_2574739	I	2574739	A_12_P104472	sqst-5	0.21429094224629605	3.77	1	NA	NA	NA	NA	NA	NA
I_2588731	I	2588731	A_12_P104472	sqst-5	0.21429094224629605	3.77	1	NA	NA	NA	NA	NA	NA
I_2590695	I	2590695	A_12_P104472	sqst-5	0.21429094224629605	3.77	1	NA	NA	NA	NA	NA	NA
I_2594901	I	2594901	A_12_P104472	sqst-5	0.21429094224629605	3.77	1	NA	NA	NA	NA	NA	NA
I_2595798	I	2595798	A_12_P104472	sqst-5	0.21429094224629605	3.77	1	NA	NA	NA	NA	NA	NA
I_2598612	I	2598612	A_12_P104472	sqst-5	0.21429094224629605	3.77	1	NA	NA	NA	NA	NA	NA
I_2602284	I	2602284	A_12_P104472	sqst-5	0.21429094224629605	3.77	1	NA	NA	NA	NA	NA	NA
I_2605232	I	2605232	A_12_P104472	sqst-5	0.21429094224629605	3.77	1	NA	NA	NA	NA	NA	NA
I_2615064	I	2615064	A_12_P104472	sqst-5	0.21429094224629605	3.77	1	NA	NA	NA	NA	NA	NA
I_2615440	I	2615440	A_12_P104472	sqst-5	0.21429094224629605	3.77	1	NA	NA	NA	NA	NA	NA
I_2619670	I	2619670	A_12_P104472	sqst-5	0.21429094224629605	3.77	1	NA	NA	NA	NA	NA	NA
I_2624622	I	2624622	A_12_P104472	sqst-5	0.21429094224629605	3.77	1	NA	NA	NA	NA	NA	NA
I_2643088	I	2643088	A_12_P104472	sqst-5	0.21429094224629605	3.77	1	NA	NA	NA	NA	NA	NA
I_2661130	I	2661130	A_12_P104472	sqst-5	0.21429094224629605	3.77	1	NA	NA	NA	NA	NA	NA
I_2663652	I	2663652	A_12_P104472	sqst-5	0.21429094224629605	3.77	1	NA	NA	NA	NA	NA	NA
I_2693131	I	2693131	A_12_P104472	sqst-5	0.21429094224629605	3.77	1	NA	NA	NA	NA	NA	NA
I_2693910	I	2693910	A_12_P104472	sqst-5	0.06328243645147447	3.77	1	NA	NA	NA	NA	NA	NA
I_2694296	I	2694296	A_12_P104472	sqst-5	0.06328243645147447	3.77	1	NA	NA	NA	NA	NA	NA
I_2702694	I	2702694	A_12_P104472	sqst-5	0.06328243645147447	3.77	1	NA	NA	NA	NA	NA	NA
I_2708061	I	2708061	A_12_P104472	sqst-5	0.06328243645147447	3.77	1	NA	NA	NA	NA	NA	NA
I_2713153	I	2713153	A_12_P104472	sqst-5	0.06328243645147447	3.77	1	NA	NA	NA	NA	NA	NA
I_2713227	I	2713227	A_12_P104472	sqst-5	0.06328243645147447	3.77	1	NA	NA	NA	NA	NA	NA
I_2716895	I	2716895	A_12_P104472	sqst-5	0.06328243645147447	3.77	1	NA	NA	NA	NA	NA	NA
I_2729439	I	2729439	A_12_P104472	sqst-5	0.2310697111455802	3.77	1	NA	NA	NA	NA	NA	NA
I_2733548	I	2733548	A_12_P104472	sqst-5	0.2310697111455802	3.77	1	NA	NA	NA	NA	NA	NA
I_2734038	I	2734038	A_12_P104472	sqst-5	0.2310697111455802	3.77	1	NA	NA	NA	NA	NA	NA
I_2746776	I	2746776	A_12_P104472	sqst-5	0.2310697111455802	3.77	1	NA	NA	NA	NA	NA	NA
I_2756455	I	2756455	A_12_P104472	sqst-5	0.2310697111455802	3.77	1	NA	NA	NA	NA	NA	NA
I_2764533	I	2764533	A_12_P104472	sqst-5	0.2310697111455802	3.77	1	NA	NA	NA	NA	NA	NA
I_2769592	I	2769592	A_12_P104472	sqst-5	0.2310697111455802	3.77	1	NA	NA	NA	NA	NA	NA
I_2771830	I	2771830	A_12_P104472	sqst-5	0.2310697111455802	3.77	1	NA	NA	NA	NA	NA	NA
I_2772888	I	2772888	A_12_P104472	sqst-5	0.2310697111455802	3.77	1	NA	NA	NA	NA	NA	NA
I_2773053	I	2773053	A_12_P104472	sqst-5	0.2310697111455802	3.77	1	NA	NA	NA	NA	NA	NA
I_2780714	I	2780714	A_12_P104472	sqst-5	0.2310697111455802	3.77	1	NA	NA	NA	NA	NA	NA
I_2793485	I	2793485	A_12_P104472	sqst-5	0.2310697111455802	3.77	1	NA	NA	NA	NA	NA	NA
I_2798967	I	2798967	A_12_P104472	sqst-5	0.2310697111455802	3.77	1	NA	NA	NA	NA	NA	NA
I_2799144	I	2799144	A_12_P104472	sqst-5	0.2310697111455802	3.77	1	NA	NA	NA	NA	NA	NA
I_2799264	I	2799264	A_12_P104472	sqst-5	0.2310697111455802	3.77	1	NA	NA	NA	NA	NA	NA
I_2799443	I	2799443	A_12_P104472	sqst-5	0.2310697111455802	3.77	1	NA	NA	NA	NA	NA	NA
I_2799933	I	2799933	A_12_P104472	sqst-5	0.2310697111455802	3.77	1	NA	NA	NA	NA	NA	NA
I_2800071	I	2800071	A_12_P104472	sqst-5	0.2310697111455802	3.77	1	NA	NA	NA	NA	NA	NA
I_2800121	I	2800121	A_12_P104472	sqst-5	0.2310697111455802	3.77	1	NA	NA	NA	NA	NA	NA
I_2804007	I	2804007	A_12_P104472	sqst-5	0.2310697111455802	3.77	1	NA	NA	NA	NA	NA	NA
I_2807061	I	2807061	A_12_P104472	sqst-5	0.2310697111455802	3.77	1	NA	NA	NA	NA	NA	NA
I_2807939	I	2807939	A_12_P104472	sqst-5	0.2310697111455802	3.77	1	NA	NA	NA	NA	NA	NA
I_2808239	I	2808239	A_12_P104472	sqst-5	0.2310697111455802	3.77	1	NA	NA	NA	NA	NA	NA
I_2808476	I	2808476	A_12_P104472	sqst-5	0.2310697111455802	3.77	1	NA	NA	NA	NA	NA	NA
I_2808883	I	2808883	A_12_P104472	sqst-5	0.2310697111455802	3.77	1	NA	NA	NA	NA	NA	NA
I_2813904	I	2813904	A_12_P104472	sqst-5	0.2310697111455802	3.77	1	NA	NA	NA	NA	NA	NA
I_2814069	I	2814069	A_12_P104472	sqst-5	0.2310697111455802	3.77	1	NA	NA	NA	NA	NA	NA
I_2814070	I	2814070	A_12_P104472	sqst-5	0.2310697111455802	3.77	1	NA	NA	NA	NA	NA	NA
I_2820998	I	2820998	A_12_P104472	sqst-5	0.22159864609378466	3.77	1	NA	NA	NA	NA	NA	NA
I_2821831	I	2821831	A_12_P104472	sqst-5	0.22159864609378466	3.77	1	NA	NA	NA	NA	NA	NA
I_2826770	I	2826770	A_12_P104472	sqst-5	0.009580599139961817	3.77	1	NA	NA	NA	NA	NA	NA
I_2840980	I	2840980	A_12_P104472	sqst-5	0.03983382914311777	3.77	1	NA	NA	NA	NA	NA	NA
I_2852466	I	2852466	A_12_P104472	sqst-5	0.03983382914311777	3.77	1	NA	NA	NA	NA	NA	NA
I_2861458	I	2861458	A_12_P104472	sqst-5	0.03983382914311777	3.77	1	NA	NA	NA	NA	NA	NA
I_2862379	I	2862379	A_12_P104472	sqst-5	0.03840427239521349	3.77	1	NA	NA	NA	NA	NA	NA
I_2862749	I	2862749	A_12_P104472	sqst-5	0.03994063469169151	3.77	1	NA	NA	NA	NA	NA	NA
I_2874023	I	2874023	A_12_P104472	sqst-5	0.050394693170849957	3.77	1	NA	NA	NA	NA	NA	NA
I_2878983	I	2878983	A_12_P104472	sqst-5	0.050394693170849957	3.77	1	NA	NA	NA	NA	NA	NA
I_2882182	I	2882182	A_12_P104472	sqst-5	0.050394693170849957	3.77	1	NA	NA	NA	NA	NA	NA
I_2911486	I	2911486	A_12_P104472	sqst-5	0.050394693170849957	3.77	1	NA	NA	NA	NA	NA	NA
I_2923324	I	2923324	A_12_P104472	sqst-5	0.050394693170849957	3.77	1	NA	NA	NA	NA	NA	NA
I_2926476	I	2926476	A_12_P104472	sqst-5	0.050394693170849957	3.77	1	NA	NA	NA	NA	NA	NA
I_2927325	I	2927325	A_12_P104472	sqst-5	0.050394693170849957	3.77	1	NA	NA	NA	NA	NA	NA
I_2928045	I	2928045	A_12_P104472	sqst-5	0.0461382207452825	3.77	1	NA	NA	NA	NA	NA	NA
I_2931464	I	2931464	A_12_P104472	sqst-5	3.8092162885464527e-4	3.77	1	NA	NA	NA	NA	NA	NA
I_2933975	I	2933975	A_12_P104472	sqst-5	3.8092162885464527e-4	3.77	1	NA	NA	NA	NA	NA	NA
I_2943497	I	2943497	A_12_P104472	sqst-5	3.8092162885464527e-4	3.77	1	NA	NA	NA	NA	NA	NA
I_2945651	I	2945651	A_12_P104472	sqst-5	0.019468318175882432	3.77	1	NA	NA	NA	NA	NA	NA
I_2945681	I	2945681	A_12_P104472	sqst-5	0.019468318175882432	3.77	1	NA	NA	NA	NA	NA	NA
I_2946941	I	2946941	A_12_P104472	sqst-5	0.019468318175882432	3.77	1	NA	NA	NA	NA	NA	NA
I_2951520	I	2951520	A_12_P104472	sqst-5	0.019468318175882432	3.77	1	NA	NA	NA	NA	NA	NA
I_2954054	I	2954054	A_12_P104472	sqst-5	0.019468318175882432	3.77	1	NA	NA	NA	NA	NA	NA
I_2963683	I	2963683	A_12_P104472	sqst-5	0.048262101192659786	3.77	1	NA	NA	NA	NA	NA	NA
I_2967262	I	2967262	A_12_P104472	sqst-5	0.048262101192659786	3.77	1	NA	NA	NA	NA	NA	NA
I_2971352	I	2971352	A_12_P104472	sqst-5	0.048262101192659786	3.77	1	NA	NA	NA	NA	NA	NA
I_2981218	I	2981218	A_12_P104472	sqst-5	0.048262101192659786	3.77	1	NA	NA	NA	NA	NA	NA
I_2984566	I	2984566	A_12_P104472	sqst-5	0.048262101192659786	3.77	1	NA	NA	NA	NA	NA	NA
I_2985172	I	2985172	A_12_P104472	sqst-5	0.048262101192659786	3.77	1	NA	NA	NA	NA	NA	NA
I_2985292	I	2985292	A_12_P104472	sqst-5	0.048262101192659786	3.77	1	NA	NA	NA	NA	NA	NA
I_2988202	I	2988202	A_12_P104472	sqst-5	0.048262101192659786	3.77	1	NA	NA	NA	NA	NA	NA
I_2992408	I	2992408	A_12_P104472	sqst-5	0.048262101192659786	3.77	1	NA	NA	NA	NA	NA	NA
I_2993018	I	2993018	A_12_P104472	sqst-5	0.048262101192659786	3.77	1	NA	NA	NA	NA	NA	NA
I_2993754	I	2993754	A_12_P104472	sqst-5	0.048262101192659786	3.77	1	NA	NA	NA	NA	NA	NA
I_2995137	I	2995137	A_12_P104472	sqst-5	0.048262101192659786	3.77	1	NA	NA	NA	NA	NA	NA
I_3012716	I	3012716	A_12_P104472	sqst-5	0.048262101192659786	3.77	1	NA	NA	NA	NA	NA	NA
I_3015345	I	3015345	A_12_P104472	sqst-5	0.021227662941265706	3.77	1	NA	NA	NA	NA	NA	NA
I_3018322	I	3018322	A_12_P104472	sqst-5	0.021227662941265706	3.77	1	NA	NA	NA	NA	NA	NA
I_3019446	I	3019446	A_12_P104472	sqst-5	0.021227662941265706	3.77	1	NA	NA	NA	NA	NA	NA
I_3026341	I	3026341	A_12_P104472	sqst-5	0.021227662941265706	3.77	1	NA	NA	NA	NA	NA	NA
I_3026476	I	3026476	A_12_P104472	sqst-5	0.021227662941265706	3.77	1	NA	NA	NA	NA	NA	NA
I_3050589	I	3050589	A_12_P104472	sqst-5	0.021227662941265706	3.77	1	NA	NA	NA	NA	NA	NA
I_3056509	I	3056509	A_12_P104472	sqst-5	0.021227662941265706	3.77	1	NA	NA	NA	NA	NA	NA
I_3060751	I	3060751	A_12_P104472	sqst-5	0.021227662941265706	3.77	1	NA	NA	NA	NA	NA	NA
I_3061666	I	3061666	A_12_P104472	sqst-5	0.021227662941265706	3.77	1	NA	NA	NA	NA	NA	NA
I_3071604	I	3071604	A_12_P104472	sqst-5	0.021227662941265706	3.77	1	NA	NA	NA	NA	NA	NA
I_3075642	I	3075642	A_12_P104472	sqst-5	0.021227662941265706	3.77	1	NA	NA	NA	NA	NA	NA
I_3078351	I	3078351	A_12_P104472	sqst-5	0.021227662941265706	3.77	1	NA	NA	NA	NA	NA	NA
I_3079880	I	3079880	A_12_P104472	sqst-5	0.021227662941265706	3.77	1	NA	NA	NA	NA	NA	NA
I_3081643	I	3081643	A_12_P104472	sqst-5	0.021227662941265706	3.77	1	NA	NA	NA	NA	NA	NA
I_3089229	I	3089229	A_12_P104472	sqst-5	0.021227662941265706	3.77	1	NA	NA	NA	NA	NA	NA
I_3090502	I	3090502	A_12_P104472	sqst-5	0.021227662941265706	3.77	1	NA	NA	NA	NA	NA	NA
I_3095308	I	3095308	A_12_P104472	sqst-5	0.014630540424530797	3.77	1	NA	NA	NA	NA	NA	NA
I_3096298	I	3096298	A_12_P104472	sqst-5	0.014630540424530797	3.77	1	NA	NA	NA	NA	NA	NA
I_3097635	I	3097635	A_12_P104472	sqst-5	0.014630540424530797	3.77	1	NA	NA	NA	NA	NA	NA
I_3102597	I	3102597	A_12_P104472	sqst-5	0.014630540424530797	3.77	1	NA	NA	NA	NA	NA	NA
I_3111650	I	3111650	A_12_P104472	sqst-5	0.014630540424530797	3.77	1	NA	NA	NA	NA	NA	NA
I_3120523	I	3120523	A_12_P104472	sqst-5	0.014630540424530797	3.77	1	NA	NA	NA	NA	NA	NA
I_3122772	I	3122772	A_12_P104472	sqst-5	0.014630540424530797	3.77	1	NA	NA	NA	NA	NA	NA
I_3125019	I	3125019	A_12_P104472	sqst-5	0.014630540424530797	3.77	1	NA	NA	NA	NA	NA	NA
I_3128160	I	3128160	A_12_P104472	sqst-5	0.014630540424530797	3.77	1	NA	NA	NA	NA	NA	NA
I_3131265	I	3131265	A_12_P104472	sqst-5	0.014630540424530797	3.77	1	NA	NA	NA	NA	NA	NA
I_3131461	I	3131461	A_12_P104472	sqst-5	0.0020070750281343543	3.77	1	NA	NA	NA	NA	NA	NA
I_3139176	I	3139176	A_12_P104472	sqst-5	0.0014042563729377412	3.77	1	NA	NA	NA	NA	NA	NA
I_3143116	I	3143116	A_12_P104472	sqst-5	0.0014042563729377412	3.77	1	NA	NA	NA	NA	NA	NA
I_3161614	I	3161614	A_12_P104472	sqst-5	0.0014042563729377412	3.77	1	NA	NA	NA	NA	NA	NA
I_3164272	I	3164272	A_12_P104472	sqst-5	0.0014042563729377412	3.77	1	NA	NA	NA	NA	NA	NA
I_3167788	I	3167788	A_12_P104472	sqst-5	0.0014042563729377412	3.77	1	NA	NA	NA	NA	NA	NA
I_3174340	I	3174340	A_12_P104472	sqst-5	9.524461443732621e-4	3.77	1	NA	NA	NA	NA	NA	NA
I_3175924	I	3175924	A_12_P104472	sqst-5	9.524461443732621e-4	3.77	1	NA	NA	NA	NA	NA	NA
I_3178251	I	3178251	A_12_P104472	sqst-5	9.524461443732621e-4	3.77	1	NA	NA	NA	NA	NA	NA
I_3179531	I	3179531	A_12_P104472	sqst-5	9.524461443732621e-4	3.77	1	NA	NA	NA	NA	NA	NA
I_3181585	I	3181585	A_12_P104472	sqst-5	9.524461443732621e-4	3.77	1	NA	NA	NA	NA	NA	NA
I_3181644	I	3181644	A_12_P104472	sqst-5	9.524461443732621e-4	3.77	1	NA	NA	NA	NA	NA	NA
I_3187020	I	3187020	A_12_P104472	sqst-5	9.524461443732621e-4	3.77	1	NA	NA	NA	NA	NA	NA
I_3191562	I	3191562	A_12_P104472	sqst-5	9.524461443732621e-4	3.77	1	NA	NA	NA	NA	NA	NA
I_3191956	I	3191956	A_12_P104472	sqst-5	9.524461443732621e-4	3.77	1	NA	NA	NA	NA	NA	NA
I_3193597	I	3193597	A_12_P104472	sqst-5	9.524461443732621e-4	3.77	1	NA	NA	NA	NA	NA	NA
I_3194186	I	3194186	A_12_P104472	sqst-5	9.524461443732621e-4	3.77	1	NA	NA	NA	NA	NA	NA
I_3196428	I	3196428	A_12_P104472	sqst-5	0.011915136808154357	3.77	1	NA	NA	NA	NA	NA	NA
I_3199139	I	3199139	A_12_P104472	sqst-5	0.011915136808154357	3.77	1	NA	NA	NA	NA	NA	NA
I_3208761	I	3208761	A_12_P104472	sqst-5	0.03542445647387981	3.77	1	NA	NA	NA	NA	NA	NA
I_3222134	I	3222134	A_12_P104472	sqst-5	0.03542445647387981	3.77	1	NA	NA	NA	NA	NA	NA
I_3226533	I	3226533	A_12_P104472	sqst-5	0.03542445647387981	3.77	1	NA	NA	NA	NA	NA	NA
I_3229353	I	3229353	A_12_P104472	sqst-5	0.03542445647387981	3.77	1	NA	NA	NA	NA	NA	NA
I_3231065	I	3231065	A_12_P104472	sqst-5	0.00651157952131637	3.77	1	NA	NA	NA	NA	NA	NA
I_3235916	I	3235916	A_12_P104472	sqst-5	0.00651157952131637	3.77	1	NA	NA	NA	NA	NA	NA
I_3238842	I	3238842	A_12_P104472	sqst-5	0.00651157952131637	3.77	1	NA	NA	NA	NA	NA	NA
I_3247897	I	3247897	A_12_P104472	sqst-5	0.00651157952131637	3.77	1	NA	NA	NA	NA	NA	NA
I_3249415	I	3249415	A_12_P104472	sqst-5	0.00651157952131637	3.77	1	NA	NA	NA	NA	NA	NA
I_3252479	I	3252479	A_12_P104472	sqst-5	0.00651157952131637	3.77	1	NA	NA	NA	NA	NA	NA
I_3273271	I	3273271	A_12_P104472	sqst-5	0.00651157952131637	3.77	1	NA	NA	NA	NA	NA	NA
I_3277932	I	3277932	A_12_P104472	sqst-5	0.00651157952131637	3.77	1	NA	NA	NA	NA	NA	NA
I_3278811	I	3278811	A_12_P104472	sqst-5	0.00651157952131637	3.77	1	NA	NA	NA	NA	NA	NA
I_3287271	I	3287271	A_12_P104472	sqst-5	0.00651157952131637	3.77	1	NA	NA	NA	NA	NA	NA
I_3293863	I	3293863	A_12_P104472	sqst-5	0.00651157952131637	3.77	1	NA	NA	NA	NA	NA	NA
I_3303792	I	3303792	A_12_P104472	sqst-5	0.059954190689905325	3.77	1	NA	NA	NA	NA	NA	NA
I_3307637	I	3307637	A_12_P104472	sqst-5	0.059954190689905325	3.77	1	NA	NA	NA	NA	NA	NA
I_3308203	I	3308203	A_12_P104472	sqst-5	0.059954190689905325	3.77	1	NA	NA	NA	NA	NA	NA
I_3310136	I	3310136	A_12_P104472	sqst-5	0.059954190689905325	3.77	1	NA	NA	NA	NA	NA	NA
I_3311664	I	3311664	A_12_P104472	sqst-5	0.059954190689905325	3.77	1	NA	NA	NA	NA	NA	NA
I_3321564	I	3321564	A_12_P104472	sqst-5	0.059954190689905325	3.77	1	NA	NA	NA	NA	NA	NA
I_3328298	I	3328298	A_12_P104472	sqst-5	0.059954190689905325	3.77	1	NA	NA	NA	NA	NA	NA
I_3332163	I	3332163	A_12_P104472	sqst-5	0.059954190689905325	3.77	1	NA	NA	NA	NA	NA	NA
I_3332898	I	3332898	A_12_P104472	sqst-5	0.055207081923308546	3.77	1	NA	NA	NA	NA	NA	NA
I_3338042	I	3338042	A_12_P104472	sqst-5	0.058793713721258786	3.77	1	NA	NA	NA	NA	NA	NA
I_3344745	I	3344745	A_12_P104472	sqst-5	0.058793713721258786	3.77	1	NA	NA	NA	NA	NA	NA
I_3358592	I	3358592	A_12_P104472	sqst-5	0.058793713721258786	3.77	1	NA	NA	NA	NA	NA	NA
I_3359691	I	3359691	A_12_P104472	sqst-5	0.08432745744865662	3.77	1	NA	NA	NA	NA	NA	NA
I_3368338	I	3368338	A_12_P104472	sqst-5	0.08713318785758122	3.77	1	NA	NA	NA	NA	NA	NA
I_3375765	I	3375765	A_12_P104472	sqst-5	0.08713318785758122	3.77	1	NA	NA	NA	NA	NA	NA
I_3377556	I	3377556	A_12_P104472	sqst-5	0.08713318785758122	3.77	1	NA	NA	NA	NA	NA	NA
I_3383793	I	3383793	A_12_P104472	sqst-5	0.04732810538822682	3.77	1	NA	NA	NA	NA	NA	NA
I_3410953	I	3410953	A_12_P104472	sqst-5	0.04732810538822682	3.77	1	NA	NA	NA	NA	NA	NA
I_3414460	I	3414460	A_12_P104472	sqst-5	0.04732810538822682	3.77	1	NA	NA	NA	NA	NA	NA
I_3454973	I	3454973	A_12_P104472	sqst-5	0.021678118447605293	3.77	1	NA	NA	NA	NA	NA	NA
I_3458329	I	3458329	A_12_P104472	sqst-5	0.048799597975132634	3.77	1	NA	NA	NA	NA	NA	NA
I_3460186	I	3460186	A_12_P104472	sqst-5	0.048799597975132634	3.77	1	NA	NA	NA	NA	NA	NA
I_3461013	I	3461013	A_12_P104472	sqst-5	0.048799597975132634	3.77	1	NA	NA	NA	NA	NA	NA
I_3474343	I	3474343	A_12_P104472	sqst-5	0.048799597975132634	3.77	1	NA	NA	NA	NA	NA	NA
I_3476162	I	3476162	A_12_P104472	sqst-5	0.048799597975132634	3.77	1	NA	NA	NA	NA	NA	NA
I_3484854	I	3484854	A_12_P104472	sqst-5	0.048799597975132634	3.77	1	NA	NA	NA	NA	NA	NA
I_3503350	I	3503350	A_12_P104472	sqst-5	0.048799597975132634	3.77	1	NA	NA	NA	NA	NA	NA
I_3511120	I	3511120	A_12_P104472	sqst-5	0.048799597975132634	3.77	1	NA	NA	NA	NA	NA	NA
I_3516089	I	3516089	A_12_P104472	sqst-5	0.012535126629485624	3.77	1	NA	NA	NA	NA	NA	NA
I_3517036	I	3517036	A_12_P104472	sqst-5	0.012535126629485624	3.77	1	NA	NA	NA	NA	NA	NA
I_3518604	I	3518604	A_12_P104472	sqst-5	2.0833073821537151e-4	3.77	1	NA	NA	NA	NA	NA	NA
I_3518901	I	3518901	A_12_P104472	sqst-5	2.0833073821537151e-4	3.77	1	NA	NA	NA	NA	NA	NA
I_3541182	I	3541182	A_12_P104472	sqst-5	2.0833073821537151e-4	3.77	1	NA	NA	NA	NA	NA	NA
I_3552678	I	3552678	A_12_P104472	sqst-5	2.0833073821537151e-4	3.77	1	NA	NA	NA	NA	NA	NA
I_3567600	I	3567600	A_12_P104472	sqst-5	0.026740566915880615	3.77	1	NA	NA	NA	NA	NA	NA
I_3568953	I	3568953	A_12_P104472	sqst-5	0.026740566915880615	3.77	1	NA	NA	NA	NA	NA	NA
I_3577861	I	3577861	A_12_P104472	sqst-5	0.026740566915880615	3.77	1	NA	NA	NA	NA	NA	NA
I_3586311	I	3586311	A_12_P104472	sqst-5	0.026740566915880615	3.77	1	NA	NA	NA	NA	NA	NA
I_3588014	I	3588014	A_12_P104472	sqst-5	0.026740566915880615	3.77	1	NA	NA	NA	NA	NA	NA
I_3594690	I	3594690	A_12_P104472	sqst-5	0.002968590724524443	3.77	1	NA	NA	NA	NA	NA	NA
I_3598329	I	3598329	A_12_P104472	sqst-5	0.026259542315271344	3.77	1	NA	NA	NA	NA	NA	NA
I_3598330	I	3598330	A_12_P104472	sqst-5	0.026259542315271344	3.77	1	NA	NA	NA	NA	NA	NA
I_3598519	I	3598519	A_12_P104472	sqst-5	0.026259542315271344	3.77	1	NA	NA	NA	NA	NA	NA
I_3598596	I	3598596	A_12_P104472	sqst-5	0.026259542315271344	3.77	1	NA	NA	NA	NA	NA	NA
I_3614037	I	3614037	A_12_P104472	sqst-5	0.026259542315271344	3.77	1	NA	NA	NA	NA	NA	NA
I_3624122	I	3624122	A_12_P104472	sqst-5	0.026259542315271344	3.77	1	NA	NA	NA	NA	NA	NA
I_3643830	I	3643830	A_12_P104472	sqst-5	0.026259542315271344	3.77	1	NA	NA	NA	NA	NA	NA
I_3644683	I	3644683	A_12_P104472	sqst-5	0.026259542315271344	3.77	1	NA	NA	NA	NA	NA	NA
I_3645993	I	3645993	A_12_P104472	sqst-5	0.026259542315271344	3.77	1	NA	NA	NA	NA	NA	NA
I_3667385	I	3667385	A_12_P104472	sqst-5	0.026259542315271344	3.77	1	NA	NA	NA	NA	NA	NA
I_3682557	I	3682557	A_12_P104472	sqst-5	0.002474089544252348	3.77	1	NA	NA	NA	NA	NA	NA
I_3687560	I	3687560	A_12_P104472	sqst-5	0.002474089544252348	3.77	1	NA	NA	NA	NA	NA	NA
I_3704521	I	3704521	A_12_P104472	sqst-5	4.590704655893416e-4	3.77	1	NA	NA	NA	NA	NA	NA
I_3709682	I	3709682	A_12_P104472	sqst-5	4.590704655893416e-4	3.77	1	NA	NA	NA	NA	NA	NA
I_3723326	I	3723326	A_12_P104472	sqst-5	4.590704655893416e-4	3.77	1	NA	NA	NA	NA	NA	NA
I_3724463	I	3724463	A_12_P104472	sqst-5	4.590704655893416e-4	3.77	1	NA	NA	NA	NA	NA	NA
I_3733975	I	3733975	A_12_P104472	sqst-5	4.590704655893416e-4	3.77	1	NA	NA	NA	NA	NA	NA
I_3746514	I	3746514	A_12_P104472	sqst-5	4.590704655893416e-4	3.77	1	NA	NA	NA	NA	NA	NA
I_3753161	I	3753161	A_12_P104472	sqst-5	4.590704655893416e-4	3.77	1	NA	NA	NA	NA	NA	NA
I_3783305	I	3783305	A_12_P104472	sqst-5	4.590704655893416e-4	3.77	1	NA	NA	NA	NA	NA	NA
I_3791134	I	3791134	A_12_P104472	sqst-5	4.590704655893416e-4	3.77	1	NA	NA	NA	NA	NA	NA
I_3806107	I	3806107	A_12_P104472	sqst-5	4.590704655893416e-4	3.77	1	NA	NA	NA	NA	NA	NA
I_3813267	I	3813267	A_12_P104472	sqst-5	4.590704655893416e-4	3.77	1	NA	NA	NA	NA	NA	NA
I_3844882	I	3844882	A_12_P104472	sqst-5	4.590704655893416e-4	3.77	1	NA	NA	NA	NA	NA	NA
I_3850714	I	3850714	A_12_P104472	sqst-5	4.590704655893416e-4	3.77	1	NA	NA	NA	NA	NA	NA
I_3857936	I	3857936	A_12_P104472	sqst-5	4.590704655893416e-4	3.77	1	NA	NA	NA	NA	NA	NA
I_3861144	I	3861144	A_12_P104472	sqst-5	4.590704655893416e-4	3.77	1	NA	NA	NA	NA	NA	NA
I_3871122	I	3871122	A_12_P104472	sqst-5	4.590704655893416e-4	3.77	1	NA	NA	NA	NA	NA	NA
I_3885168	I	3885168	A_12_P104472	sqst-5	4.590704655893416e-4	3.77	1	NA	NA	NA	NA	NA	NA
I_3890033	I	3890033	A_12_P104472	sqst-5	4.590704655893416e-4	3.77	1	NA	NA	NA	NA	NA	NA
I_3894133	I	3894133	A_12_P104472	sqst-5	0.028735667444559552	3.77	1	NA	NA	NA	NA	NA	NA
I_3923864	I	3923864	A_12_P104472	sqst-5	0.06120633187277595	3.77	1	NA	NA	NA	NA	NA	NA
I_4036507	I	4036507	A_12_P104472	sqst-5	0.014519241311172255	3.77	1	NA	NA	NA	NA	NA	NA
I_4118488	I	4118488	A_12_P104472	sqst-5	0.014519241311172255	3.77	1	NA	NA	NA	NA	NA	NA
I_4129329	I	4129329	A_12_P104472	sqst-5	0.014519241311172255	3.77	1	NA	NA	NA	NA	NA	NA
I_4140978	I	4140978	A_12_P104472	sqst-5	0.014519241311172255	3.77	1	NA	NA	NA	NA	NA	NA
I_4187461	I	4187461	A_12_P104472	sqst-5	0.0014137505582014574	3.77	1	NA	NA	NA	NA	NA	NA
I_4207054	I	4207054	A_12_P104472	sqst-5	0.0014137505582014574	3.77	1	NA	NA	NA	NA	NA	NA
I_4214934	I	4214934	A_12_P104472	sqst-5	0.014418056655111535	3.77	1	NA	NA	NA	NA	NA	NA
I_4225559	I	4225559	A_12_P104472	sqst-5	0.05578817344035511	3.77	1	NA	NA	NA	NA	NA	NA
I_4234430	I	4234430	A_12_P104472	sqst-5	0.05578817344035511	3.77	1	NA	NA	NA	NA	NA	NA
I_4247580	I	4247580	A_12_P104472	sqst-5	0.05578817344035511	3.77	1	NA	NA	NA	NA	NA	NA
I_4251330	I	4251330	A_12_P104472	sqst-5	0.05578817344035511	3.77	1	NA	NA	NA	NA	NA	NA
I_4256443	I	4256443	A_12_P104472	sqst-5	0.05578817344035511	3.77	1	NA	NA	NA	NA	NA	NA
I_4259878	I	4259878	A_12_P104472	sqst-5	0.0628925346239765	3.77	1	NA	NA	NA	NA	NA	NA
I_4305556	I	4305556	A_12_P104472	sqst-5	0.0628925346239765	3.77	1	NA	NA	NA	NA	NA	NA
I_4330620	I	4330620	A_12_P104472	sqst-5	0.0628925346239765	3.77	1	NA	NA	NA	NA	NA	NA
I_4339135	I	4339135	A_12_P104472	sqst-5	0.0628925346239765	3.77	1	NA	NA	NA	NA	NA	NA
I_4410491	I	4410491	A_12_P104472	sqst-5	0.0628925346239765	3.77	1	NA	NA	NA	NA	NA	NA
I_4418950	I	4418950	A_12_P104472	sqst-5	0.0628925346239765	3.77	1	NA	NA	NA	NA	NA	NA
I_4435352	I	4435352	A_12_P104472	sqst-5	0.0628925346239765	3.77	1	NA	NA	NA	NA	NA	NA
I_4443504	I	4443504	A_12_P104472	sqst-5	0.0628925346239765	3.77	1	NA	NA	NA	NA	NA	NA
I_4450866	I	4450866	A_12_P104472	sqst-5	0.0628925346239765	3.77	1	NA	NA	NA	NA	NA	NA
I_4451411	I	4451411	A_12_P104472	sqst-5	0.0628925346239765	3.77	1	NA	NA	NA	NA	NA	NA
I_4453037	I	4453037	A_12_P104472	sqst-5	0.0628925346239765	3.77	1	NA	NA	NA	NA	NA	NA
I_4465991	I	4465991	A_12_P104472	sqst-5	0.0628925346239765	3.77	1	NA	NA	NA	NA	NA	NA
I_4474585	I	4474585	A_12_P104472	sqst-5	0.0628925346239765	3.77	1	NA	NA	NA	NA	NA	NA
I_4480458	I	4480458	A_12_P104472	sqst-5	0.0628925346239765	3.77	1	NA	NA	NA	NA	NA	NA
I_4483082	I	4483082	A_12_P104472	sqst-5	0.0628925346239765	3.77	1	NA	NA	NA	NA	NA	NA
I_4484429	I	4484429	A_12_P104472	sqst-5	0.0628925346239765	3.77	1	NA	NA	NA	NA	NA	NA
I_4523453	I	4523453	A_12_P104472	sqst-5	0.0628925346239765	3.77	1	NA	NA	NA	NA	NA	NA
I_4534501	I	4534501	A_12_P104472	sqst-5	0.0628925346239765	3.77	1	NA	NA	NA	NA	NA	NA
I_4536119	I	4536119	A_12_P104472	sqst-5	0.0628925346239765	3.77	1	NA	NA	NA	NA	NA	NA
I_4593295	I	4593295	A_12_P104472	sqst-5	0.0628925346239765	3.77	1	NA	NA	NA	NA	NA	NA
I_4594013	I	4594013	A_12_P104472	sqst-5	0.0628925346239765	3.77	1	NA	NA	NA	NA	NA	NA
I_4607506	I	4607506	A_12_P104472	sqst-5	0.0628925346239765	3.77	1	NA	NA	NA	NA	NA	NA
I_4616205	I	4616205	A_12_P104472	sqst-5	0.0628925346239765	3.77	1	NA	NA	NA	NA	NA	NA
I_4616780	I	4616780	A_12_P104472	sqst-5	0.0628925346239765	3.77	1	NA	NA	NA	NA	NA	NA
I_4628982	I	4628982	A_12_P104472	sqst-5	0.0628925346239765	3.77	1	NA	NA	NA	NA	NA	NA
I_4631874	I	4631874	A_12_P104472	sqst-5	0.0628925346239765	3.77	1	NA	NA	NA	NA	NA	NA
I_4647480	I	4647480	A_12_P104472	sqst-5	0.0628925346239765	3.77	1	NA	NA	NA	NA	NA	NA
I_4650804	I	4650804	A_12_P104472	sqst-5	0.027506878770761706	3.77	1	NA	NA	NA	NA	NA	NA
I_4665902	I	4665902	A_12_P104472	sqst-5	0.027506878770761706	3.77	1	NA	NA	NA	NA	NA	NA
I_4675552	I	4675552	A_12_P104472	sqst-5	0.027506878770761706	3.77	1	NA	NA	NA	NA	NA	NA
I_4685144	I	4685144	A_12_P104472	sqst-5	0.027506878770761706	3.77	1	NA	NA	NA	NA	NA	NA
I_4696914	I	4696914	A_12_P104472	sqst-5	0.027506878770761706	3.77	1	NA	NA	NA	NA	NA	NA
I_4702300	I	4702300	A_12_P104472	sqst-5	0.026295119626767362	3.77	1	NA	NA	NA	NA	NA	NA
I_4715035	I	4715035	A_12_P104472	sqst-5	0.022208091639393503	3.77	1	NA	NA	NA	NA	NA	NA
I_4720749	I	4720749	A_12_P104472	sqst-5	0.022208091639393503	3.77	1	NA	NA	NA	NA	NA	NA
I_4763262	I	4763262	A_12_P104472	sqst-5	0.022208091639393503	3.77	1	NA	NA	NA	NA	NA	NA
I_4772808	I	4772808	A_12_P104472	sqst-5	0.022208091639393503	3.77	1	NA	NA	NA	NA	NA	NA
I_4775095	I	4775095	A_12_P104472	sqst-5	0.022208091639393503	3.77	1	NA	NA	NA	NA	NA	NA
I_4795749	I	4795749	A_12_P104472	sqst-5	0.027506878770761706	3.77	1	NA	NA	NA	NA	NA	NA
I_4803542	I	4803542	A_12_P104472	sqst-5	0.027506878770761706	3.77	1	NA	NA	NA	NA	NA	NA
I_4825011	I	4825011	A_12_P104472	sqst-5	0.027506878770761706	3.77	1	NA	NA	NA	NA	NA	NA
I_4827489	I	4827489	A_12_P104472	sqst-5	0.027506878770761706	3.77	1	NA	NA	NA	NA	NA	NA
I_4843830	I	4843830	A_12_P104472	sqst-5	0.07797749465134356	3.77	1	NA	NA	NA	NA	NA	NA
I_4845514	I	4845514	A_12_P104472	sqst-5	0.08303324558770164	3.77	1	NA	NA	NA	NA	NA	NA
I_4855280	I	4855280	A_12_P104472	sqst-5	0.10713644993807063	3.77	1	NA	NA	NA	NA	NA	NA
I_4961504	I	4961504	A_12_P104472	sqst-5	0.10713644993807063	3.77	1	NA	NA	NA	NA	NA	NA
I_4997003	I	4997003	A_12_P104472	sqst-5	0.07359635506267134	3.77	1	NA	NA	NA	NA	NA	NA
I_5165633	I	5165633	A_12_P104472	sqst-5	0.07359635506267134	3.77	1	NA	NA	NA	NA	NA	NA
I_5186488	I	5186488	A_12_P104472	sqst-5	0.07359635506267134	3.77	1	NA	NA	NA	NA	NA	NA
I_5199089	I	5199089	A_12_P104472	sqst-5	0.07359635506267134	3.77	1	NA	NA	NA	NA	NA	NA
I_5204384	I	5204384	A_12_P104472	sqst-5	0.07359635506267134	3.77	1	NA	NA	NA	NA	NA	NA
I_5289115	I	5289115	A_12_P104472	sqst-5	0.15544358824441748	3.77	1	NA	NA	NA	NA	NA	NA
I_5371779	I	5371779	A_12_P104472	sqst-5	0.15544358824441748	3.77	1	NA	NA	NA	NA	NA	NA
I_5392890	I	5392890	A_12_P104472	sqst-5	0.15544358824441748	3.77	1	NA	NA	NA	NA	NA	NA
I_5405999	I	5405999	A_12_P104472	sqst-5	0.15544358824441748	3.77	1	NA	NA	NA	NA	NA	NA
I_5417411	I	5417411	A_12_P104472	sqst-5	0.15544358824441748	3.77	1	NA	NA	NA	NA	NA	NA
I_5471434	I	5471434	A_12_P104472	sqst-5	0.15544358824441748	3.77	1	NA	NA	NA	NA	NA	NA
I_5480997	I	5480997	A_12_P104472	sqst-5	0.3260736104032642	3.77	1	NA	NA	NA	NA	NA	NA
I_5497576	I	5497576	A_12_P104472	sqst-5	0.2116517627564689	3.77	1	NA	NA	NA	NA	NA	NA
I_5498193	I	5498193	A_12_P104472	sqst-5	0.2116517627564689	3.77	1	NA	NA	NA	NA	NA	NA
I_5547473	I	5547473	A_12_P104472	sqst-5	0.2116517627564689	3.77	1	NA	NA	NA	NA	NA	NA
I_5638580	I	5638580	A_12_P104472	sqst-5	0.2116517627564689	3.77	1	NA	NA	NA	NA	NA	NA
I_5678132	I	5678132	A_12_P104472	sqst-5	0.2116517627564689	3.77	1	NA	NA	NA	NA	NA	NA
I_5748413	I	5748413	A_12_P104472	sqst-5	0.2116517627564689	3.77	1	NA	NA	NA	NA	NA	NA
I_5780707	I	5780707	A_12_P104472	sqst-5	0.2116517627564689	3.77	1	NA	NA	NA	NA	NA	NA
I_5821684	I	5821684	A_12_P104472	sqst-5	0.2116517627564689	3.77	1	NA	NA	NA	NA	NA	NA
I_5825029	I	5825029	A_12_P104472	sqst-5	0.2116517627564689	3.77	1	NA	NA	NA	NA	NA	NA
I_5885757	I	5885757	A_12_P104472	sqst-5	0.2116517627564689	3.77	1	NA	NA	NA	NA	NA	NA
I_5961172	I	5961172	A_12_P104472	sqst-5	0.11575575097422004	3.77	1	NA	NA	NA	NA	NA	NA
I_5966805	I	5966805	A_12_P104472	sqst-5	0.11575575097422004	3.77	1	NA	NA	NA	NA	NA	NA
I_6001199	I	6001199	A_12_P104472	sqst-5	0.11575575097422004	3.77	1	NA	NA	NA	NA	NA	NA
I_6037330	I	6037330	A_12_P104472	sqst-5	0.049064563468704914	3.77	1	NA	NA	NA	NA	NA	NA
I_6370071	I	6370071	A_12_P104472	sqst-5	0.049064563468704914	3.77	1	NA	NA	NA	NA	NA	NA
I_6375940	I	6375940	A_12_P104472	sqst-5	0.049064563468704914	3.77	1	NA	NA	NA	NA	NA	NA
I_6404866	I	6404866	A_12_P104472	sqst-5	0.049064563468704914	3.77	1	NA	NA	NA	NA	NA	NA
I_6425151	I	6425151	A_12_P104472	sqst-5	0.049064563468704914	3.77	1	NA	NA	NA	NA	NA	NA
I_6466803	I	6466803	A_12_P104472	sqst-5	0.049064563468704914	3.77	1	NA	NA	NA	NA	NA	NA
I_6651082	I	6651082	A_12_P104472	sqst-5	0.004496746785704527	3.77	1	NA	NA	NA	NA	NA	NA
I_6697114	I	6697114	A_12_P104472	sqst-5	0.004496746785704527	3.77	1	NA	NA	NA	NA	NA	NA
I_6862722	I	6862722	A_12_P104472	sqst-5	0.004496746785704527	3.77	1	NA	NA	NA	NA	NA	NA
I_6876469	I	6876469	A_12_P104472	sqst-5	0.004496746785704527	3.77	1	NA	NA	NA	NA	NA	NA
I_6984178	I	6984178	A_12_P104472	sqst-5	0.004496746785704527	3.77	1	NA	NA	NA	NA	NA	NA
I_7115834	I	7115834	A_12_P104472	sqst-5	0.01553184760808523	3.77	1	NA	NA	NA	NA	NA	NA
I_7131010	I	7131010	A_12_P104472	sqst-5	0.01553184760808523	3.77	1	NA	NA	NA	NA	NA	NA
I_7139308	I	7139308	A_12_P104472	sqst-5	0.018554580519080904	3.77	1	NA	NA	NA	NA	NA	NA
I_7151497	I	7151497	A_12_P104472	sqst-5	0.03173190346183483	3.77	1	NA	NA	NA	NA	NA	NA
I_7158584	I	7158584	A_12_P104472	sqst-5	0.03173190346183483	3.77	1	NA	NA	NA	NA	NA	NA
I_7273652	I	7273652	A_12_P104472	sqst-5	0.0019130975329125367	3.77	1	NA	NA	NA	NA	NA	NA
I_7283697	I	7283697	A_12_P104472	sqst-5	0.0019130975329125367	3.77	1	NA	NA	NA	NA	NA	NA
I_7357149	I	7357149	A_12_P104472	sqst-5	0.002905749795263507	3.77	1	NA	NA	NA	NA	NA	NA
I_7423288	I	7423288	A_12_P104472	sqst-5	0.002905749795263507	3.77	1	NA	NA	NA	NA	NA	NA
I_7475497	I	7475497	A_12_P104472	sqst-5	0.002905749795263507	3.77	1	NA	NA	NA	NA	NA	NA
I_7480653	I	7480653	A_12_P104472	sqst-5	0.002905749795263507	3.77	1	NA	NA	NA	NA	NA	NA
I_7602154	I	7602154	A_12_P104472	sqst-5	5.80734142536687e-6	3.77	1	NA	NA	NA	NA	NA	NA
I_7681708	I	7681708	A_12_P104472	sqst-5	5.80734142536687e-6	3.77	1	NA	NA	NA	NA	NA	NA
I_7781489	I	7781489	A_12_P104472	sqst-5	5.80734142536687e-6	3.77	1	NA	NA	NA	NA	NA	NA
I_7805252	I	7805252	A_12_P104472	sqst-5	0.008710975508723892	3.77	1	NA	NA	NA	NA	NA	NA
I_7848828	I	7848828	A_12_P104472	sqst-5	0.008710975508723892	3.77	1	NA	NA	NA	NA	NA	NA
I_7849034	I	7849034	A_12_P104472	sqst-5	0.008710975508723892	3.77	1	NA	NA	NA	NA	NA	NA
I_7893266	I	7893266	A_12_P104472	sqst-5	0.008710975508723892	3.77	1	NA	NA	NA	NA	NA	NA
I_7912406	I	7912406	A_12_P104472	sqst-5	0.008710975508723892	3.77	1	NA	NA	NA	NA	NA	NA
I_7922839	I	7922839	A_12_P104472	sqst-5	0.008710975508723892	3.77	1	NA	NA	NA	NA	NA	NA
I_7944141	I	7944141	A_12_P104472	sqst-5	0.008710975508723892	3.77	1	NA	NA	NA	NA	NA	NA
I_7950215	I	7950215	A_12_P104472	sqst-5	0.008710975508723892	3.77	1	NA	NA	NA	NA	NA	NA
I_7961783	I	7961783	A_12_P104472	sqst-5	0.008710975508723892	3.77	1	NA	NA	NA	NA	NA	NA
I_7964832	I	7964832	A_12_P104472	sqst-5	0.008710975508723892	3.77	1	NA	NA	NA	NA	NA	NA
I_7966514	I	7966514	A_12_P104472	sqst-5	0.008710975508723892	3.77	1	NA	NA	NA	NA	NA	NA
I_7969987	I	7969987	A_12_P104472	sqst-5	0.008710975508723892	3.77	1	NA	NA	NA	NA	NA	NA
I_8014139	I	8014139	A_12_P104472	sqst-5	0.09438176242819425	3.77	1	NA	NA	NA	NA	NA	NA
I_8048026	I	8048026	A_12_P104472	sqst-5	0.09438176242819425	3.77	1	NA	NA	NA	NA	NA	NA
I_8055348	I	8055348	A_12_P104472	sqst-5	0.09438176242819425	3.77	1	NA	NA	NA	NA	NA	NA
I_8071410	I	8071410	A_12_P104472	sqst-5	0.09438176242819425	3.77	1	NA	NA	NA	NA	NA	NA
I_8229113	I	8229113	A_12_P104472	sqst-5	0.09438176242819425	3.77	1	NA	NA	NA	NA	NA	NA
I_8270456	I	8270456	A_12_P104472	sqst-5	0.16768207400335197	3.77	1	NA	NA	NA	NA	NA	NA
I_8346637	I	8346637	A_12_P104472	sqst-5	0.23397188793608037	3.77	1	NA	NA	NA	NA	NA	NA
I_8480089	I	8480089	A_12_P104472	sqst-5	0.23397188793608037	3.77	1	NA	NA	NA	NA	NA	NA
I_8499762	I	8499762	A_12_P104472	sqst-5	0.23397188793608037	3.77	1	NA	NA	NA	NA	NA	NA
I_8597419	I	8597419	A_12_P104472	sqst-5	0.23397188793608037	3.77	1	NA	NA	NA	NA	NA	NA
I_8735377	I	8735377	A_12_P104472	sqst-5	0.23397188793608037	3.77	1	NA	NA	NA	NA	NA	NA
I_8740825	I	8740825	A_12_P104472	sqst-5	0.23397188793608037	3.77	1	NA	NA	NA	NA	NA	NA
I_8816770	I	8816770	A_12_P104472	sqst-5	0.23397188793608037	3.77	1	NA	NA	NA	NA	NA	NA
I_8852890	I	8852890	A_12_P104472	sqst-5	0.23397188793608037	3.77	1	NA	NA	NA	NA	NA	NA
I_8859357	I	8859357	A_12_P104472	sqst-5	0.24446136714542122	3.77	1	NA	NA	NA	NA	NA	NA
I_8955681	I	8955681	A_12_P104472	sqst-5	0.24884914813513656	3.77	1	NA	NA	NA	NA	NA	NA
I_9000872	I	9000872	A_12_P104472	sqst-5	0.24884914813513656	3.77	1	NA	NA	NA	NA	NA	NA
I_9097209	I	9097209	A_12_P104472	sqst-5	0.3155171620345686	3.77	1	NA	NA	NA	NA	NA	NA
I_9194339	I	9194339	A_12_P104472	sqst-5	0.3155171620345686	3.77	1	NA	NA	NA	NA	NA	NA
I_9196803	I	9196803	A_12_P104472	sqst-5	0.2309906920287879	3.77	1	NA	NA	NA	NA	NA	NA
I_9214560	I	9214560	A_12_P104472	sqst-5	0.2309906920287879	3.77	1	NA	NA	NA	NA	NA	NA
I_9337804	I	9337804	A_12_P104472	sqst-5	0.3237023372475629	3.77	1	NA	NA	NA	NA	NA	NA
I_9348087	I	9348087	A_12_P104472	sqst-5	0.3237023372475629	3.77	1	NA	NA	NA	NA	NA	NA
I_9349030	I	9349030	A_12_P104472	sqst-5	0.2969706935386632	3.77	1	NA	NA	NA	NA	NA	NA
I_9368840	I	9368840	A_12_P104472	sqst-5	0.11270102053919522	3.77	1	NA	NA	NA	NA	NA	NA
I_9378143	I	9378143	A_12_P104472	sqst-5	0.11270102053919522	3.77	1	NA	NA	NA	NA	NA	NA
I_9429198	I	9429198	A_12_P104472	sqst-5	0.10428985238977412	3.77	1	NA	NA	NA	NA	NA	NA
I_9497198	I	9497198	A_12_P104472	sqst-5	0.10428985238977412	3.77	1	NA	NA	NA	NA	NA	NA
I_9523381	I	9523381	A_12_P104472	sqst-5	0.10428985238977412	3.77	1	NA	NA	NA	NA	NA	NA
I_9554938	I	9554938	A_12_P104472	sqst-5	0.24920611986243513	3.77	1	NA	NA	NA	NA	NA	NA
I_9631422	I	9631422	A_12_P104472	sqst-5	0.32354567713151394	3.77	1	NA	NA	NA	NA	NA	NA
I_9696873	I	9696873	A_12_P104472	sqst-5	0.32354567713151394	3.77	1	NA	NA	NA	NA	NA	NA
I_9701366	I	9701366	A_12_P104472	sqst-5	0.32354567713151394	3.77	1	NA	NA	NA	NA	NA	NA
I_9729023	I	9729023	A_12_P104472	sqst-5	0.19500533230512568	3.77	1	NA	NA	NA	NA	NA	NA
I_9816593	I	9816593	A_12_P104472	sqst-5	0.19500533230512568	3.77	1	NA	NA	NA	NA	NA	NA
I_9832733	I	9832733	A_12_P104472	sqst-5	0.19500533230512568	3.77	1	NA	NA	NA	NA	NA	NA
I_9880498	I	9880498	A_12_P104472	sqst-5	0.19500533230512568	3.77	1	NA	NA	NA	NA	NA	NA
I_9887673	I	9887673	A_12_P104472	sqst-5	0.19500533230512568	3.77	1	NA	NA	NA	NA	NA	NA
I_9896916	I	9896916	A_12_P104472	sqst-5	0.19500533230512568	3.77	1	NA	NA	NA	NA	NA	NA
I_9920276	I	9920276	A_12_P104472	sqst-5	0.19500533230512568	3.77	1	NA	NA	NA	NA	NA	NA
I_9941265	I	9941265	A_12_P104472	sqst-5	0.13197091062678085	3.77	1	NA	NA	NA	NA	NA	NA
I_9947985	I	9947985	A_12_P104472	sqst-5	0.13197091062678085	3.77	1	NA	NA	NA	NA	NA	NA
I_9964637	I	9964637	A_12_P104472	sqst-5	0.13197091062678085	3.77	1	NA	NA	NA	NA	NA	NA
I_10044711	I	10044711	A_12_P104472	sqst-5	0.13197091062678085	3.77	1	NA	NA	NA	NA	NA	NA
I_10045203	I	10045203	A_12_P104472	sqst-5	0.11315771595112638	3.77	1	NA	NA	NA	NA	NA	NA
I_10076101	I	10076101	A_12_P104472	sqst-5	0.0726842925241861	3.77	1	NA	NA	NA	NA	NA	NA
I_10084096	I	10084096	A_12_P104472	sqst-5	0.0726842925241861	3.77	1	NA	NA	NA	NA	NA	NA
I_10093210	I	10093210	A_12_P104472	sqst-5	0.1792390320725681	3.77	1	NA	NA	NA	NA	NA	NA
I_10094608	I	10094608	A_12_P104472	sqst-5	0.1792390320725681	3.77	1	NA	NA	NA	NA	NA	NA
I_10147200	I	10147200	A_12_P104472	sqst-5	0.1792390320725681	3.77	1	NA	NA	NA	NA	NA	NA
I_10158231	I	10158231	A_12_P104472	sqst-5	0.07105016118720975	3.77	1	NA	NA	NA	NA	NA	NA
I_10163992	I	10163992	A_12_P104472	sqst-5	0.07105016118720975	3.77	1	NA	NA	NA	NA	NA	NA
I_10170689	I	10170689	A_12_P104472	sqst-5	0.07105016118720975	3.77	1	NA	NA	NA	NA	NA	NA
I_10178771	I	10178771	A_12_P104472	sqst-5	0.07105016118720975	3.77	1	NA	NA	NA	NA	NA	NA
I_10179663	I	10179663	A_12_P104472	sqst-5	0.0838087970777614	3.77	1	NA	NA	NA	NA	NA	NA
I_10228183	I	10228183	A_12_P104472	sqst-5	0.14528921024308625	3.77	1	NA	NA	NA	NA	NA	NA
I_10285994	I	10285994	A_12_P104472	sqst-5	0.14528921024308625	3.77	1	NA	NA	NA	NA	NA	NA
I_10301627	I	10301627	A_12_P104472	sqst-5	0.14528921024308625	3.77	1	NA	NA	NA	NA	NA	NA
I_10311367	I	10311367	A_12_P104472	sqst-5	0.14528921024308625	3.77	1	NA	NA	NA	NA	NA	NA
I_10313044	I	10313044	A_12_P104472	sqst-5	0.14528921024308625	3.77	1	NA	NA	NA	NA	NA	NA
I_10336958	I	10336958	A_12_P104472	sqst-5	0.14528921024308625	3.77	1	NA	NA	NA	NA	NA	NA
I_10382536	I	10382536	A_12_P104472	sqst-5	0.11658439797595596	3.77	1	NA	NA	NA	NA	NA	NA
I_10411512	I	10411512	A_12_P104472	sqst-5	0.11658439797595596	3.77	1	NA	NA	NA	NA	NA	NA
I_10497087	I	10497087	A_12_P104472	sqst-5	0.11658439797595596	3.77	1	NA	NA	NA	NA	NA	NA
I_10501532	I	10501532	A_12_P104472	sqst-5	0.11658439797595596	3.77	1	NA	NA	NA	NA	NA	NA
I_10516108	I	10516108	A_12_P104472	sqst-5	0.11658439797595596	3.77	1	NA	NA	NA	NA	NA	NA
I_10528175	I	10528175	A_12_P104472	sqst-5	0.11658439797595596	3.77	1	NA	NA	NA	NA	NA	NA
I_10533236	I	10533236	A_12_P104472	sqst-5	0.11658439797595596	3.77	1	NA	NA	NA	NA	NA	NA
I_10575568	I	10575568	A_12_P104472	sqst-5	0.16462483787593477	3.77	1	NA	NA	NA	NA	NA	NA
I_10579627	I	10579627	A_12_P104472	sqst-5	0.11524777124083592	3.77	1	NA	NA	NA	NA	NA	NA
I_10580881	I	10580881	A_12_P104472	sqst-5	0.11524777124083592	3.77	1	NA	NA	NA	NA	NA	NA
I_10619296	I	10619296	A_12_P104472	sqst-5	0.12592292390431942	3.77	1	NA	NA	NA	NA	NA	NA
I_10623293	I	10623293	A_12_P104472	sqst-5	0.12592292390431942	3.77	1	NA	NA	NA	NA	NA	NA
I_10627424	I	10627424	A_12_P104472	sqst-5	0.12592292390431942	3.77	1	NA	NA	NA	NA	NA	NA
I_10656118	I	10656118	A_12_P104472	sqst-5	0.12592292390431942	3.77	1	NA	NA	NA	NA	NA	NA
I_10656139	I	10656139	A_12_P104472	sqst-5	0.12592292390431942	3.77	1	NA	NA	NA	NA	NA	NA
I_10660937	I	10660937	A_12_P104472	sqst-5	0.12592292390431942	3.77	1	NA	NA	NA	NA	NA	NA
I_10668944	I	10668944	A_12_P104472	sqst-5	0.12592292390431942	3.77	1	NA	NA	NA	NA	NA	NA
I_10676576	I	10676576	A_12_P104472	sqst-5	0.20683988425500444	3.77	1	NA	NA	NA	NA	NA	NA
I_10677025	I	10677025	A_12_P104472	sqst-5	0.20683988425500444	3.77	1	NA	NA	NA	NA	NA	NA
I_10694959	I	10694959	A_12_P104472	sqst-5	0.20683988425500444	3.77	1	NA	NA	NA	NA	NA	NA
I_10707574	I	10707574	A_12_P104472	sqst-5	0.20683988425500444	3.77	1	NA	NA	NA	NA	NA	NA
I_10722400	I	10722400	A_12_P104472	sqst-5	0.20683988425500444	3.77	1	NA	NA	NA	NA	NA	NA
I_10725150	I	10725150	A_12_P104472	sqst-5	0.33806349809900016	3.77	1	NA	NA	NA	NA	NA	NA
I_10734516	I	10734516	A_12_P104472	sqst-5	0.33806349809900016	3.77	1	NA	NA	NA	NA	NA	NA
I_10734844	I	10734844	A_12_P104472	sqst-5	0.33806349809900016	3.77	1	NA	NA	NA	NA	NA	NA
I_10768427	I	10768427	A_12_P104472	sqst-5	0.33806349809900016	3.77	1	NA	NA	NA	NA	NA	NA
I_10789225	I	10789225	A_12_P104472	sqst-5	0.33806349809900016	3.77	1	NA	NA	NA	NA	NA	NA
I_10813115	I	10813115	A_12_P104472	sqst-5	0.33806349809900016	3.77	1	NA	NA	NA	NA	NA	NA
I_10815269	I	10815269	A_12_P104472	sqst-5	0.33806349809900016	3.77	1	NA	NA	NA	NA	NA	NA
I_10819782	I	10819782	A_12_P104472	sqst-5	0.24980718126996887	3.77	1	NA	NA	NA	NA	NA	NA
I_10826560	I	10826560	A_12_P104472	sqst-5	0.09183003810993275	3.77	1	NA	NA	NA	NA	NA	NA
I_10836447	I	10836447	A_12_P104472	sqst-5	0.09183003810993275	3.77	1	NA	NA	NA	NA	NA	NA
I_10837723	I	10837723	A_12_P104472	sqst-5	0.09183003810993275	3.77	1	NA	NA	NA	NA	NA	NA
I_10844191	I	10844191	A_12_P104472	sqst-5	0.04031664580197525	3.77	1	NA	NA	NA	NA	NA	NA
I_10856205	I	10856205	A_12_P104472	sqst-5	0.0031178545189992977	3.77	1	NA	NA	NA	NA	NA	NA
I_10868042	I	10868042	A_12_P104472	sqst-5	0.0031178545189992977	3.77	1	NA	NA	NA	NA	NA	NA
I_10870381	I	10870381	A_12_P104472	sqst-5	0.0031178545189992977	3.77	1	NA	NA	NA	NA	NA	NA
I_10873501	I	10873501	A_12_P104472	sqst-5	0.0031178545189992977	3.77	1	NA	NA	NA	NA	NA	NA
I_10905928	I	10905928	A_12_P104472	sqst-5	0.0031178545189992977	3.77	1	NA	NA	NA	NA	NA	NA
I_10925416	I	10925416	A_12_P104472	sqst-5	0.0031178545189992977	3.77	1	NA	NA	NA	NA	NA	NA
I_10931099	I	10931099	A_12_P104472	sqst-5	0.0031178545189992977	3.77	1	NA	NA	NA	NA	NA	NA
I_10933295	I	10933295	A_12_P104472	sqst-5	0.0031178545189992977	3.77	1	NA	NA	NA	NA	NA	NA
I_10938369	I	10938369	A_12_P104472	sqst-5	0.011291194542928349	3.77	1	NA	NA	NA	NA	NA	NA
I_10939367	I	10939367	A_12_P104472	sqst-5	0.011291194542928349	3.77	1	NA	NA	NA	NA	NA	NA
I_10939387	I	10939387	A_12_P104472	sqst-5	0.011291194542928349	3.77	1	NA	NA	NA	NA	NA	NA
I_10939444	I	10939444	A_12_P104472	sqst-5	0.011291194542928349	3.77	1	NA	NA	NA	NA	NA	NA
I_10940616	I	10940616	A_12_P104472	sqst-5	0.011291194542928349	3.77	1	NA	NA	NA	NA	NA	NA
I_10941517	I	10941517	A_12_P104472	sqst-5	0.011291194542928349	3.77	1	NA	NA	NA	NA	NA	NA
I_10941813	I	10941813	A_12_P104472	sqst-5	0.009686559925996593	3.77	1	NA	NA	NA	NA	NA	NA
I_10965447	I	10965447	A_12_P104472	sqst-5	7.224319026071001e-5	3.77	1	NA	NA	NA	NA	NA	NA
I_10995040	I	10995040	A_12_P104472	sqst-5	7.224319026071001e-5	3.77	1	NA	NA	NA	NA	NA	NA
I_11004221	I	11004221	A_12_P104472	sqst-5	7.224319026071001e-5	3.77	1	NA	NA	NA	NA	NA	NA
I_11031270	I	11031270	A_12_P104472	sqst-5	0.0033602548778133177	3.77	1	NA	NA	NA	NA	NA	NA
I_11081471	I	11081471	A_12_P104472	sqst-5	0.0033602548778133177	3.77	1	NA	NA	NA	NA	NA	NA
I_11094186	I	11094186	A_12_P104472	sqst-5	0.0033602548778133177	3.77	1	NA	NA	NA	NA	NA	NA
I_11099097	I	11099097	A_12_P104472	sqst-5	0.0033602548778133177	3.77	1	NA	NA	NA	NA	NA	NA
I_11102824	I	11102824	A_12_P104472	sqst-5	0.0033602548778133177	3.77	1	NA	NA	NA	NA	NA	NA
I_11109587	I	11109587	A_12_P104472	sqst-5	0.0033602548778133177	3.77	1	NA	NA	NA	NA	NA	NA
I_11112506	I	11112506	A_12_P104472	sqst-5	0.0033602548778133177	3.77	1	NA	NA	NA	NA	NA	NA
I_11124176	I	11124176	A_12_P104472	sqst-5	0.0033602548778133177	3.77	1	NA	NA	NA	NA	NA	NA
I_11125292	I	11125292	A_12_P104472	sqst-5	0.0033602548778133177	3.77	1	NA	NA	NA	NA	NA	NA
I_11133785	I	11133785	A_12_P104472	sqst-5	0.0033602548778133177	3.77	1	NA	NA	NA	NA	NA	NA
I_11139185	I	11139185	A_12_P104472	sqst-5	0.0033602548778133177	3.77	1	NA	NA	NA	NA	NA	NA
I_11144028	I	11144028	A_12_P104472	sqst-5	0.0017363673710927856	3.77	1	NA	NA	NA	NA	NA	NA
I_11147861	I	11147861	A_12_P104472	sqst-5	0.0017363673710927856	3.77	1	NA	NA	NA	NA	NA	NA
I_11149404	I	11149404	A_12_P104472	sqst-5	0.0017363673710927856	3.77	1	NA	NA	NA	NA	NA	NA
I_11150607	I	11150607	A_12_P104472	sqst-5	0.014654861992972801	3.77	1	NA	NA	NA	NA	NA	NA
I_11153417	I	11153417	A_12_P104472	sqst-5	0.014654861992972801	3.77	1	NA	NA	NA	NA	NA	NA
I_11166808	I	11166808	A_12_P104472	sqst-5	0.014654861992972801	3.77	1	NA	NA	NA	NA	NA	NA
I_11179022	I	11179022	A_12_P104472	sqst-5	0.014654861992972801	3.77	1	NA	NA	NA	NA	NA	NA
I_11191583	I	11191583	A_12_P104472	sqst-5	0.014654861992972801	3.77	1	NA	NA	NA	NA	NA	NA
I_11194137	I	11194137	A_12_P104472	sqst-5	0.014654861992972801	3.77	1	NA	NA	NA	NA	NA	NA
I_11196496	I	11196496	A_12_P104472	sqst-5	0.0019552793684901593	3.77	1	NA	NA	NA	NA	NA	NA
I_11255799	I	11255799	A_12_P104472	sqst-5	0.01742877507647616	3.77	1	NA	NA	NA	NA	NA	NA
I_11255909	I	11255909	A_12_P104472	sqst-5	0.01742877507647616	3.77	1	NA	NA	NA	NA	NA	NA
I_11268082	I	11268082	A_12_P104472	sqst-5	0.01742877507647616	3.77	1	NA	NA	NA	NA	NA	NA
I_11292537	I	11292537	A_12_P104472	sqst-5	0.01742877507647616	3.77	1	NA	NA	NA	NA	NA	NA
I_11319472	I	11319472	A_12_P104472	sqst-5	0.01742877507647616	3.77	1	NA	NA	NA	NA	NA	NA
I_11321542	I	11321542	A_12_P104472	sqst-5	0.01742877507647616	3.77	1	NA	NA	NA	NA	NA	NA
I_11323723	I	11323723	A_12_P104472	sqst-5	0.01742877507647616	3.77	1	NA	NA	NA	NA	NA	NA
I_11324714	I	11324714	A_12_P104472	sqst-5	0.01742877507647616	3.77	1	NA	NA	NA	NA	NA	NA
I_11373077	I	11373077	A_12_P104472	sqst-5	0.01742877507647616	3.77	1	NA	NA	NA	NA	NA	NA
I_11373614	I	11373614	A_12_P104472	sqst-5	5.58476206743332e-4	3.77	1	NA	NA	NA	NA	NA	NA
I_11376289	I	11376289	A_12_P104472	sqst-5	5.58476206743332e-4	3.77	1	NA	NA	NA	NA	NA	NA
I_11388363	I	11388363	A_12_P104472	sqst-5	0.007000512131760851	3.77	1	NA	NA	NA	NA	NA	NA
I_11391086	I	11391086	A_12_P104472	sqst-5	0.007000512131760851	3.77	1	NA	NA	NA	NA	NA	NA
I_11399238	I	11399238	A_12_P104472	sqst-5	0.007000512131760851	3.77	1	NA	NA	NA	NA	NA	NA
I_11405401	I	11405401	A_12_P104472	sqst-5	0.007000512131760851	3.77	1	NA	NA	NA	NA	NA	NA
I_11409522	I	11409522	A_12_P104472	sqst-5	0.007000512131760851	3.77	1	NA	NA	NA	NA	NA	NA
I_11424624	I	11424624	A_12_P104472	sqst-5	0.007000512131760851	3.77	1	NA	NA	NA	NA	NA	NA
I_11430355	I	11430355	A_12_P104472	sqst-5	0.007000512131760851	3.77	1	NA	NA	NA	NA	NA	NA
I_11462776	I	11462776	A_12_P104472	sqst-5	0.007000512131760851	3.77	1	NA	NA	NA	NA	NA	NA
I_11464112	I	11464112	A_12_P104472	sqst-5	0.04836820779146389	3.77	1	NA	NA	NA	NA	NA	NA
I_11475178	I	11475178	A_12_P104472	sqst-5	0.07422349053049374	3.77	1	NA	NA	NA	NA	NA	NA
I_11475536	I	11475536	A_12_P104472	sqst-5	0.07422349053049374	3.77	1	NA	NA	NA	NA	NA	NA
I_11488612	I	11488612	A_12_P104472	sqst-5	0.07422349053049374	3.77	1	NA	NA	NA	NA	NA	NA
I_11500249	I	11500249	A_12_P104472	sqst-5	0.07422349053049374	3.77	1	NA	NA	NA	NA	NA	NA
I_11503122	I	11503122	A_12_P104472	sqst-5	0.07422349053049374	3.77	1	NA	NA	NA	NA	NA	NA
I_11507003	I	11507003	A_12_P104472	sqst-5	0.07422349053049374	3.77	1	NA	NA	NA	NA	NA	NA
I_11516668	I	11516668	A_12_P104472	sqst-5	0.07422349053049374	3.77	1	NA	NA	NA	NA	NA	NA
I_11519871	I	11519871	A_12_P104472	sqst-5	0.07422349053049374	3.77	1	NA	NA	NA	NA	NA	NA
I_11530236	I	11530236	A_12_P104472	sqst-5	0.07422349053049374	3.77	1	NA	NA	NA	NA	NA	NA
I_11533211	I	11533211	A_12_P104472	sqst-5	0.07422349053049374	3.77	1	NA	NA	NA	NA	NA	NA
I_11541005	I	11541005	A_12_P104472	sqst-5	0.07422349053049374	3.77	1	NA	NA	NA	NA	NA	NA
I_11541403	I	11541403	A_12_P104472	sqst-5	0.07422349053049374	3.77	1	NA	NA	NA	NA	NA	NA
I_11543723	I	11543723	A_12_P104472	sqst-5	0.11836111565633887	3.77	1	NA	NA	NA	NA	NA	NA
I_11545278	I	11545278	A_12_P104472	sqst-5	0.12229229237725527	3.77	1	NA	NA	NA	NA	NA	NA
I_11546930	I	11546930	A_12_P104472	sqst-5	0.12229229237725527	3.77	1	NA	NA	NA	NA	NA	NA
I_11550390	I	11550390	A_12_P104472	sqst-5	0.07483219650931834	3.77	1	NA	NA	NA	NA	NA	NA
I_11552026	I	11552026	A_12_P104472	sqst-5	0.07483219650931834	3.77	1	NA	NA	NA	NA	NA	NA
I_11555190	I	11555190	A_12_P104472	sqst-5	0.07483219650931834	3.77	1	NA	NA	NA	NA	NA	NA
I_11559112	I	11559112	A_12_P104472	sqst-5	0.07483219650931834	3.77	1	NA	NA	NA	NA	NA	NA
I_11565159	I	11565159	A_12_P104472	sqst-5	0.07483219650931834	3.77	1	NA	NA	NA	NA	NA	NA
I_11567851	I	11567851	A_12_P104472	sqst-5	0.07483219650931834	3.77	1	NA	NA	NA	NA	NA	NA
I_11567966	I	11567966	A_12_P104472	sqst-5	0.07483219650931834	3.77	1	NA	NA	NA	NA	NA	NA
I_11569240	I	11569240	A_12_P104472	sqst-5	0.07483219650931834	3.77	1	NA	NA	NA	NA	NA	NA
I_11571710	I	11571710	A_12_P104472	sqst-5	0.07483219650931834	3.77	1	NA	NA	NA	NA	NA	NA
I_11572593	I	11572593	A_12_P104472	sqst-5	0.07483219650931834	3.77	1	NA	NA	NA	NA	NA	NA
I_11573225	I	11573225	A_12_P104472	sqst-5	0.07483219650931834	3.77	1	NA	NA	NA	NA	NA	NA
I_11575178	I	11575178	A_12_P104472	sqst-5	0.07483219650931834	3.77	1	NA	NA	NA	NA	NA	NA
I_11575781	I	11575781	A_12_P104472	sqst-5	0.1985506967290334	3.77	1	NA	NA	NA	NA	NA	NA
I_11588010	I	11588010	A_12_P104472	sqst-5	0.1985506967290334	3.77	1	NA	NA	NA	NA	NA	NA
I_11604995	I	11604995	A_12_P104472	sqst-5	0.4268207563916078	3.77	1	NA	NA	NA	NA	NA	NA
I_11607522	I	11607522	A_12_P104472	sqst-5	0.4268207563916078	3.77	1	NA	NA	NA	NA	NA	NA
I_11608708	I	11608708	A_12_P104472	sqst-5	0.4268207563916078	3.77	1	NA	NA	NA	NA	NA	NA
I_11610568	I	11610568	A_12_P104472	sqst-5	0.4268207563916078	3.77	1	NA	NA	NA	NA	NA	NA
I_11612804	I	11612804	A_12_P104472	sqst-5	0.4268207563916078	3.77	1	NA	NA	NA	NA	NA	NA
I_11613902	I	11613902	A_12_P104472	sqst-5	0.4268207563916078	3.77	1	NA	NA	NA	NA	NA	NA
I_11614838	I	11614838	A_12_P104472	sqst-5	0.4268207563916078	3.77	1	NA	NA	NA	NA	NA	NA
I_11627655	I	11627655	A_12_P104472	sqst-5	0.4268207563916078	3.77	1	NA	NA	NA	NA	NA	NA
I_11643719	I	11643719	A_12_P104472	sqst-5	0.4268207563916078	3.77	1	NA	NA	NA	NA	NA	NA
I_11645934	I	11645934	A_12_P104472	sqst-5	0.4268207563916078	3.77	1	NA	NA	NA	NA	NA	NA
I_11646225	I	11646225	A_12_P104472	sqst-5	0.4268207563916078	3.77	1	NA	NA	NA	NA	NA	NA
I_11666065	I	11666065	A_12_P104472	sqst-5	0.4268207563916078	3.77	1	NA	NA	NA	NA	NA	NA
I_11703395	I	11703395	A_12_P104472	sqst-5	0.35487696579427536	3.77	1	NA	NA	NA	NA	NA	NA
I_11714873	I	11714873	A_12_P104472	sqst-5	0.35487696579427536	3.77	1	NA	NA	NA	NA	NA	NA
I_11716129	I	11716129	A_12_P104472	sqst-5	0.35487696579427536	3.77	1	NA	NA	NA	NA	NA	NA
I_11716465	I	11716465	A_12_P104472	sqst-5	0.35487696579427536	3.77	1	NA	NA	NA	NA	NA	NA
I_11724761	I	11724761	A_12_P104472	sqst-5	0.35487696579427536	3.77	1	NA	NA	NA	NA	NA	NA
I_11739068	I	11739068	A_12_P104472	sqst-5	0.35487696579427536	3.77	1	NA	NA	NA	NA	NA	NA
I_11740037	I	11740037	A_12_P104472	sqst-5	0.35487696579427536	3.77	1	NA	NA	NA	NA	NA	NA
I_11741937	I	11741937	A_12_P104472	sqst-5	0.35487696579427536	3.77	1	NA	NA	NA	NA	NA	NA
I_11742102	I	11742102	A_12_P104472	sqst-5	0.35487696579427536	3.77	1	NA	NA	NA	NA	NA	NA
I_11744404	I	11744404	A_12_P104472	sqst-5	0.35487696579427536	3.77	1	NA	NA	NA	NA	NA	NA
I_11777069	I	11777069	A_12_P104472	sqst-5	0.35487696579427536	3.77	1	NA	NA	NA	NA	NA	NA
I_11777239	I	11777239	A_12_P104472	sqst-5	0.35487696579427536	3.77	1	NA	NA	NA	NA	NA	NA
I_11780711	I	11780711	A_12_P104472	sqst-5	0.35487696579427536	3.77	1	NA	NA	NA	NA	NA	NA
I_11781452	I	11781452	A_12_P104472	sqst-5	0.35487696579427536	3.77	1	NA	NA	NA	NA	NA	NA
I_11789623	I	11789623	A_12_P104472	sqst-5	0.35487696579427536	3.77	1	NA	NA	NA	NA	NA	NA
I_11796358	I	11796358	A_12_P104472	sqst-5	0.48503401198618157	3.77	1	NA	NA	NA	NA	NA	NA
I_11814261	I	11814261	A_12_P104472	sqst-5	0.35411511431307235	3.77	1	NA	NA	NA	NA	NA	NA
I_11814297	I	11814297	A_12_P104472	sqst-5	0.35411511431307235	3.77	1	NA	NA	NA	NA	NA	NA
I_11831655	I	11831655	A_12_P104472	sqst-5	0.35411511431307235	3.77	1	NA	NA	NA	NA	NA	NA
I_11833643	I	11833643	A_12_P104472	sqst-5	0.35411511431307235	3.77	1	NA	NA	NA	NA	NA	NA
I_11843531	I	11843531	A_12_P104472	sqst-5	0.41759282118094576	3.77	1	NA	NA	NA	NA	NA	NA
I_11844309	I	11844309	A_12_P104472	sqst-5	0.41759282118094576	3.77	1	NA	NA	NA	NA	NA	NA
I_11853308	I	11853308	A_12_P104472	sqst-5	0.41759282118094576	3.77	1	NA	NA	NA	NA	NA	NA
I_11855563	I	11855563	A_12_P104472	sqst-5	0.4105613775330021	3.77	1	NA	NA	NA	NA	NA	NA
I_11856485	I	11856485	A_12_P104472	sqst-5	0.4105613775330021	3.77	1	NA	NA	NA	NA	NA	NA
I_11858299	I	11858299	A_12_P104472	sqst-5	0.3807787816027445	3.77	1	NA	NA	NA	NA	NA	NA
I_11858851	I	11858851	A_12_P104472	sqst-5	0.46283962362033076	3.77	1	NA	NA	NA	NA	NA	NA
I_11862636	I	11862636	A_12_P104472	sqst-5	0.46283962362033076	3.77	1	NA	NA	NA	NA	NA	NA
I_11862740	I	11862740	A_12_P104472	sqst-5	0.46283962362033076	3.77	1	NA	NA	NA	NA	NA	NA
I_11863382	I	11863382	A_12_P104472	sqst-5	0.46283962362033076	3.77	1	NA	NA	NA	NA	NA	NA
I_11864384	I	11864384	A_12_P104472	sqst-5	0.46283962362033076	3.77	1	NA	NA	NA	NA	NA	NA
I_11865594	I	11865594	A_12_P104472	sqst-5	0.46283962362033076	3.77	1	NA	NA	NA	NA	NA	NA
I_11868440	I	11868440	A_12_P104472	sqst-5	0.47372850289887236	3.77	1	NA	NA	NA	NA	NA	NA
I_11870784	I	11870784	A_12_P104472	sqst-5	0.47372850289887236	3.77	1	NA	NA	NA	NA	NA	NA
I_11885484	I	11885484	A_12_P104472	sqst-5	0.47372850289887236	3.77	1	NA	NA	NA	NA	NA	NA
I_11887312	I	11887312	A_12_P104472	sqst-5	0.47372850289887236	3.77	1	NA	NA	NA	NA	NA	NA
I_11896878	I	11896878	A_12_P104472	sqst-5	0.47372850289887236	3.77	1	NA	NA	NA	NA	NA	NA
I_11902882	I	11902882	A_12_P104472	sqst-5	0.406589547031035	3.77	1	NA	NA	NA	NA	NA	NA
I_11914510	I	11914510	A_12_P104472	sqst-5	0.47372850289887236	3.77	1	NA	NA	NA	NA	NA	NA
I_11915690	I	11915690	A_12_P104472	sqst-5	0.47372850289887236	3.77	1	NA	NA	NA	NA	NA	NA
I_11918853	I	11918853	A_12_P104472	sqst-5	0.47372850289887236	3.77	1	NA	NA	NA	NA	NA	NA
I_11920241	I	11920241	A_12_P104472	sqst-5	0.47372850289887236	3.77	1	NA	NA	NA	NA	NA	NA
I_11921650	I	11921650	A_12_P104472	sqst-5	0.6840602449674108	3.77	1	NA	NA	NA	NA	NA	NA
I_11924271	I	11924271	A_12_P104472	sqst-5	0.6840602449674108	3.77	1	NA	NA	NA	NA	NA	NA
I_11926653	I	11926653	A_12_P104472	sqst-5	0.5717923919002954	3.77	1	NA	NA	NA	NA	NA	NA
I_11929752	I	11929752	A_12_P104472	sqst-5	0.5717923919002954	3.77	1	NA	NA	NA	NA	NA	NA
I_11931946	I	11931946	A_12_P104472	sqst-5	0.5717923919002954	3.77	1	NA	NA	NA	NA	NA	NA
I_11937120	I	11937120	A_12_P104472	sqst-5	0.5717923919002954	3.77	1	NA	NA	NA	NA	NA	NA
I_11943121	I	11943121	A_12_P104472	sqst-5	0.4173307528668776	3.77	1	NA	NA	NA	NA	NA	NA
I_11948529	I	11948529	A_12_P104472	sqst-5	0.4173307528668776	3.77	1	NA	NA	NA	NA	NA	NA
I_11949692	I	11949692	A_12_P104472	sqst-5	0.4173307528668776	3.77	1	NA	NA	NA	NA	NA	NA
I_11954235	I	11954235	A_12_P104472	sqst-5	0.4173307528668776	3.77	1	NA	NA	NA	NA	NA	NA
I_11955881	I	11955881	A_12_P104472	sqst-5	0.4173307528668776	3.77	1	NA	NA	NA	NA	NA	NA
I_11958741	I	11958741	A_12_P104472	sqst-5	0.4173307528668776	3.77	1	NA	NA	NA	NA	NA	NA
I_11959037	I	11959037	A_12_P104472	sqst-5	0.4173307528668776	3.77	1	NA	NA	NA	NA	NA	NA
I_11959318	I	11959318	A_12_P104472	sqst-5	0.29932177543444904	3.77	1	NA	NA	NA	NA	NA	NA
I_11960521	I	11960521	A_12_P104472	sqst-5	0.17005890467154605	3.77	1	NA	NA	NA	NA	NA	NA
I_11965483	I	11965483	A_12_P104472	sqst-5	0.09747502344564674	3.77	1	NA	NA	NA	NA	NA	NA
I_11977272	I	11977272	A_12_P104472	sqst-5	0.09747502344564674	3.77	1	NA	NA	NA	NA	NA	NA
I_11985587	I	11985587	A_12_P104472	sqst-5	0.09747502344564674	3.77	1	NA	NA	NA	NA	NA	NA
I_11992110	I	11992110	A_12_P104472	sqst-5	0.09747502344564674	3.77	1	NA	NA	NA	NA	NA	NA
I_11992373	I	11992373	A_12_P104472	sqst-5	0.06994596345021684	3.77	1	NA	NA	NA	NA	NA	NA
I_12012449	I	12012449	A_12_P104472	sqst-5	0.001993630690055275	3.77	1	NA	NA	NA	NA	NA	NA
I_12024694	I	12024694	A_12_P104472	sqst-5	0.001993630690055275	3.77	1	NA	NA	NA	NA	NA	NA
I_12032384	I	12032384	A_12_P104472	sqst-5	0.001993630690055275	3.77	1	NA	NA	NA	NA	NA	NA
I_12035065	I	12035065	A_12_P104472	sqst-5	0.001993630690055275	3.77	1	NA	NA	NA	NA	NA	NA
I_12042476	I	12042476	A_12_P104472	sqst-5	0.001993630690055275	3.77	1	NA	NA	NA	NA	NA	NA
I_12042988	I	12042988	A_12_P104472	sqst-5	0.02181092342597962	3.77	1	NA	NA	NA	NA	NA	NA
I_12046754	I	12046754	A_12_P104472	sqst-5	0.02181092342597962	3.77	1	NA	NA	NA	NA	NA	NA
I_12048245	I	12048245	A_12_P104472	sqst-5	0.02181092342597962	3.77	1	NA	NA	NA	NA	NA	NA
I_12048357	I	12048357	A_12_P104472	sqst-5	0.0070744928205121555	3.77	1	NA	NA	NA	NA	NA	NA
I_12052126	I	12052126	A_12_P104472	sqst-5	0.0038698962621345405	3.77	1	NA	NA	NA	NA	NA	NA
I_12059647	I	12059647	A_12_P104472	sqst-5	0.0038698962621345405	3.77	1	NA	NA	NA	NA	NA	NA
I_12061313	I	12061313	A_12_P104472	sqst-5	0.0038698962621345405	3.77	1	NA	NA	NA	NA	NA	NA
I_12065459	I	12065459	A_12_P104472	sqst-5	0.0038698962621345405	3.77	1	NA	NA	NA	NA	NA	NA
I_12065560	I	12065560	A_12_P104472	sqst-5	0.0038698962621345405	3.77	1	NA	NA	NA	NA	NA	NA
I_12066156	I	12066156	A_12_P104472	sqst-5	0.0038698962621345405	3.77	1	NA	NA	NA	NA	NA	NA
I_12066205	I	12066205	A_12_P104472	sqst-5	0.0038698962621345405	3.77	1	NA	NA	NA	NA	NA	NA
I_12085286	I	12085286	A_12_P104472	sqst-5	0.003460515482607902	3.77	1	NA	NA	NA	NA	NA	NA
I_12088290	I	12088290	A_12_P104472	sqst-5	0.0038698962621345405	3.77	1	NA	NA	NA	NA	NA	NA
I_12097737	I	12097737	A_12_P104472	sqst-5	0.0038698962621345405	3.77	1	NA	NA	NA	NA	NA	NA
I_12098639	I	12098639	A_12_P104472	sqst-5	3.2279445045130684e-4	3.77	1	NA	NA	NA	NA	NA	NA
I_12104063	I	12104063	A_12_P104472	sqst-5	2.699960541423936e-4	3.77	1	NA	NA	NA	NA	NA	NA
I_12105982	I	12105982	A_12_P104472	sqst-5	2.699960541423936e-4	3.77	1	NA	NA	NA	NA	NA	NA
I_12106431	I	12106431	A_12_P104472	sqst-5	2.699960541423936e-4	3.77	1	NA	NA	NA	NA	NA	NA
I_12107303	I	12107303	A_12_P104472	sqst-5	2.699960541423936e-4	3.77	1	NA	NA	NA	NA	NA	NA
I_12119896	I	12119896	A_12_P104472	sqst-5	2.699960541423936e-4	3.77	1	NA	NA	NA	NA	NA	NA
I_12143342	I	12143342	A_12_P104472	sqst-5	2.699960541423936e-4	3.77	1	NA	NA	NA	NA	NA	NA
I_12147931	I	12147931	A_12_P104472	sqst-5	0.005786085760168274	3.77	1	NA	NA	NA	NA	NA	NA
I_12148240	I	12148240	A_12_P104472	sqst-5	0.005786085760168274	3.77	1	NA	NA	NA	NA	NA	NA
I_12162580	I	12162580	A_12_P104472	sqst-5	0.005786085760168274	3.77	1	NA	NA	NA	NA	NA	NA
I_12164974	I	12164974	A_12_P104472	sqst-5	0.005786085760168274	3.77	1	NA	NA	NA	NA	NA	NA
I_12166168	I	12166168	A_12_P104472	sqst-5	0.005786085760168274	3.77	1	NA	NA	NA	NA	NA	NA
I_12166346	I	12166346	A_12_P104472	sqst-5	0.005786085760168274	3.77	1	NA	NA	NA	NA	NA	NA
I_12176355	I	12176355	A_12_P104472	sqst-5	0.005786085760168274	3.77	1	NA	NA	NA	NA	NA	NA
I_12189120	I	12189120	A_12_P104472	sqst-5	0.005786085760168274	3.77	1	NA	NA	NA	NA	NA	NA
I_12198594	I	12198594	A_12_P104472	sqst-5	0.005786085760168274	3.77	1	NA	NA	NA	NA	NA	NA
I_12204620	I	12204620	A_12_P104472	sqst-5	0.005786085760168274	3.77	1	NA	NA	NA	NA	NA	NA
I_12214510	I	12214510	A_12_P104472	sqst-5	0.005786085760168274	3.77	1	NA	NA	NA	NA	NA	NA
I_12219867	I	12219867	A_12_P104472	sqst-5	0.005786085760168274	3.77	1	NA	NA	NA	NA	NA	NA
I_12227795	I	12227795	A_12_P104472	sqst-5	0.005786085760168274	3.77	1	NA	NA	NA	NA	NA	NA
I_12231088	I	12231088	A_12_P104472	sqst-5	0.005786085760168274	3.77	1	NA	NA	NA	NA	NA	NA
I_12252142	I	12252142	A_12_P104472	sqst-5	0.005786085760168274	3.77	1	NA	NA	NA	NA	NA	NA
I_12258273	I	12258273	A_12_P104472	sqst-5	0.019578496889840796	3.77	1	NA	NA	NA	NA	NA	NA
I_12277687	I	12277687	A_12_P104472	sqst-5	0.045315378454999417	3.77	1	NA	NA	NA	NA	NA	NA
I_12298297	I	12298297	A_12_P104472	sqst-5	0.045315378454999417	3.77	1	NA	NA	NA	NA	NA	NA
I_12299646	I	12299646	A_12_P104472	sqst-5	0.045315378454999417	3.77	1	NA	NA	NA	NA	NA	NA
I_12300309	I	12300309	A_12_P104472	sqst-5	0.016223514279982167	3.77	1	NA	NA	NA	NA	NA	NA
I_12301107	I	12301107	A_12_P104472	sqst-5	0.016223514279982167	3.77	1	NA	NA	NA	NA	NA	NA
I_12303093	I	12303093	A_12_P104472	sqst-5	0.016223514279982167	3.77	1	NA	NA	NA	NA	NA	NA
I_12318658	I	12318658	A_12_P104472	sqst-5	0.0071977131199687325	3.77	1	NA	NA	NA	NA	NA	NA
I_12343109	I	12343109	A_12_P104472	sqst-5	0.04519141672109317	3.77	1	NA	NA	NA	NA	NA	NA
I_12343937	I	12343937	A_12_P104472	sqst-5	0.04519141672109317	3.77	1	NA	NA	NA	NA	NA	NA
I_12347443	I	12347443	A_12_P104472	sqst-5	0.04519141672109317	3.77	1	NA	NA	NA	NA	NA	NA
I_12351378	I	12351378	A_12_P104472	sqst-5	0.04519141672109317	3.77	1	NA	NA	NA	NA	NA	NA
I_12363856	I	12363856	A_12_P104472	sqst-5	0.04519141672109317	3.77	1	NA	NA	NA	NA	NA	NA
I_12364083	I	12364083	A_12_P104472	sqst-5	0.04519141672109317	3.77	1	NA	NA	NA	NA	NA	NA
I_12365683	I	12365683	A_12_P104472	sqst-5	0.04519141672109317	3.77	1	NA	NA	NA	NA	NA	NA
I_12366094	I	12366094	A_12_P104472	sqst-5	0.04519141672109317	3.77	1	NA	NA	NA	NA	NA	NA
I_12368100	I	12368100	A_12_P104472	sqst-5	0.04519141672109317	3.77	1	NA	NA	NA	NA	NA	NA
I_12376663	I	12376663	A_12_P104472	sqst-5	0.04519141672109317	3.77	1	NA	NA	NA	NA	NA	NA
I_12404569	I	12404569	A_12_P104472	sqst-5	0.02225926496057008	3.77	1	NA	NA	NA	NA	NA	NA
I_12417145	I	12417145	A_12_P104472	sqst-5	0.02225926496057008	3.77	1	NA	NA	NA	NA	NA	NA
I_12430088	I	12430088	A_12_P104472	sqst-5	0.0032587553585037912	3.77	1	NA	NA	NA	NA	NA	NA
I_12483360	I	12483360	A_12_P104472	sqst-5	0.0032587553585037912	3.77	1	NA	NA	NA	NA	NA	NA
I_12504759	I	12504759	A_12_P104472	sqst-5	0.0032587553585037912	3.77	1	NA	NA	NA	NA	NA	NA
I_12521404	I	12521404	A_12_P104472	sqst-5	0.0032587553585037912	3.77	1	NA	NA	NA	NA	NA	NA
I_12530021	I	12530021	A_12_P104472	sqst-5	0.0032587553585037912	3.77	1	NA	NA	NA	NA	NA	NA
I_12536073	I	12536073	A_12_P104472	sqst-5	0.0032587553585037912	3.77	1	NA	NA	NA	NA	NA	NA
I_12542101	I	12542101	A_12_P104472	sqst-5	0.0032587553585037912	3.77	1	NA	NA	NA	NA	NA	NA
I_12547983	I	12547983	A_12_P104472	sqst-5	0.0032587553585037912	3.77	1	NA	NA	NA	NA	NA	NA
I_12565375	I	12565375	A_12_P104472	sqst-5	0.0032587553585037912	3.77	1	NA	NA	NA	NA	NA	NA
I_12568684	I	12568684	A_12_P104472	sqst-5	0.05135744045971767	3.77	1	NA	NA	NA	NA	NA	NA
I_12571899	I	12571899	A_12_P104472	sqst-5	0.05135744045971767	3.77	1	NA	NA	NA	NA	NA	NA
I_12595694	I	12595694	A_12_P104472	sqst-5	0.05135744045971767	3.77	1	NA	NA	NA	NA	NA	NA
I_12596472	I	12596472	A_12_P104472	sqst-5	0.041805953283427386	3.77	1	NA	NA	NA	NA	NA	NA
I_12597637	I	12597637	A_12_P104472	sqst-5	0.010081249241955692	3.77	1	NA	NA	NA	NA	NA	NA
I_12598674	I	12598674	A_12_P104472	sqst-5	0.00482123757799322	3.77	1	NA	NA	NA	NA	NA	NA
I_12599304	I	12599304	A_12_P104472	sqst-5	0.030547514739868473	3.77	1	NA	NA	NA	NA	NA	NA
I_12607684	I	12607684	A_12_P104472	sqst-5	0.07163560094985919	3.77	1	NA	NA	NA	NA	NA	NA
I_12609552	I	12609552	A_12_P104472	sqst-5	0.07163560094985919	3.77	1	NA	NA	NA	NA	NA	NA
I_12615949	I	12615949	A_12_P104472	sqst-5	0.07163560094985919	3.77	1	NA	NA	NA	NA	NA	NA
I_12618908	I	12618908	A_12_P104472	sqst-5	0.07163560094985919	3.77	1	NA	NA	NA	NA	NA	NA
I_12620037	I	12620037	A_12_P104472	sqst-5	0.07163560094985919	3.77	1	NA	NA	NA	NA	NA	NA
I_12621522	I	12621522	A_12_P104472	sqst-5	0.07163560094985919	3.77	1	NA	NA	NA	NA	NA	NA
I_12622896	I	12622896	A_12_P104472	sqst-5	0.07163560094985919	3.77	1	NA	NA	NA	NA	NA	NA
I_12623100	I	12623100	A_12_P104472	sqst-5	0.07163560094985919	3.77	1	NA	NA	NA	NA	NA	NA
I_12624371	I	12624371	A_12_P104472	sqst-5	0.07163560094985919	3.77	1	NA	NA	NA	NA	NA	NA
I_12625280	I	12625280	A_12_P104472	sqst-5	0.07163560094985919	3.77	1	NA	NA	NA	NA	NA	NA
I_12649342	I	12649342	A_12_P104472	sqst-5	0.050474868755815874	3.77	1	NA	NA	NA	NA	NA	NA
I_12650385	I	12650385	A_12_P104472	sqst-5	0.050474868755815874	3.77	1	NA	NA	NA	NA	NA	NA
I_12650913	I	12650913	A_12_P104472	sqst-5	0.050474868755815874	3.77	1	NA	NA	NA	NA	NA	NA
I_12664766	I	12664766	A_12_P104472	sqst-5	0.050474868755815874	3.77	1	NA	NA	NA	NA	NA	NA
I_12668049	I	12668049	A_12_P104472	sqst-5	0.050474868755815874	3.77	1	NA	NA	NA	NA	NA	NA
I_12668788	I	12668788	A_12_P104472	sqst-5	0.050474868755815874	3.77	1	NA	NA	NA	NA	NA	NA
I_12668877	I	12668877	A_12_P104472	sqst-5	0.050474868755815874	3.77	1	NA	NA	NA	NA	NA	NA
I_12675750	I	12675750	A_12_P104472	sqst-5	0.050474868755815874	3.77	1	NA	NA	NA	NA	NA	NA
I_12676765	I	12676765	A_12_P104472	sqst-5	0.051162117523522344	3.77	1	NA	NA	NA	NA	NA	NA
I_12689783	I	12689783	A_12_P104472	sqst-5	0.051162117523522344	3.77	1	NA	NA	NA	NA	NA	NA
I_12690450	I	12690450	A_12_P104472	sqst-5	0.051162117523522344	3.77	1	NA	NA	NA	NA	NA	NA
I_12719079	I	12719079	A_12_P104472	sqst-5	0.07777830608196512	3.77	1	NA	NA	NA	NA	NA	NA
I_12721985	I	12721985	A_12_P104472	sqst-5	0.1078675818827969	3.77	1	NA	NA	NA	NA	NA	NA
I_12722343	I	12722343	A_12_P104472	sqst-5	0.1078675818827969	3.77	1	NA	NA	NA	NA	NA	NA
I_12722566	I	12722566	A_12_P104472	sqst-5	0.1078675818827969	3.77	1	NA	NA	NA	NA	NA	NA
I_12724456	I	12724456	A_12_P104472	sqst-5	0.1078675818827969	3.77	1	NA	NA	NA	NA	NA	NA
I_12728311	I	12728311	A_12_P104472	sqst-5	0.1078675818827969	3.77	1	NA	NA	NA	NA	NA	NA
I_12728892	I	12728892	A_12_P104472	sqst-5	0.1078675818827969	3.77	1	NA	NA	NA	NA	NA	NA
I_12729331	I	12729331	A_12_P104472	sqst-5	0.1078675818827969	3.77	1	NA	NA	NA	NA	NA	NA
I_12729824	I	12729824	A_12_P104472	sqst-5	0.1078675818827969	3.77	1	NA	NA	NA	NA	NA	NA
I_12732062	I	12732062	A_12_P104472	sqst-5	0.16033238390798155	3.77	1	NA	NA	NA	NA	NA	NA
I_12735358	I	12735358	A_12_P104472	sqst-5	0.16144238243161885	3.77	1	NA	NA	NA	NA	NA	NA
I_12738906	I	12738906	A_12_P104472	sqst-5	0.10794405071249383	3.77	1	NA	NA	NA	NA	NA	NA
I_12740393	I	12740393	A_12_P104472	sqst-5	0.10794405071249383	3.77	1	NA	NA	NA	NA	NA	NA
I_12745387	I	12745387	A_12_P104472	sqst-5	0.10794405071249383	3.77	1	NA	NA	NA	NA	NA	NA
I_12746311	I	12746311	A_12_P104472	sqst-5	0.10794405071249383	3.77	1	NA	NA	NA	NA	NA	NA
I_12746578	I	12746578	A_12_P104472	sqst-5	0.10794405071249383	3.77	1	NA	NA	NA	NA	NA	NA
I_12747046	I	12747046	A_12_P104472	sqst-5	0.14378679029165667	3.77	1	NA	NA	NA	NA	NA	NA
I_12749359	I	12749359	A_12_P104472	sqst-5	0.15991364403916059	3.77	1	NA	NA	NA	NA	NA	NA
I_12758712	I	12758712	A_12_P104472	sqst-5	0.15991364403916059	3.77	1	NA	NA	NA	NA	NA	NA
I_12759929	I	12759929	A_12_P104472	sqst-5	0.15991364403916059	3.77	1	NA	NA	NA	NA	NA	NA
I_12762647	I	12762647	A_12_P104472	sqst-5	0.15991364403916059	3.77	1	NA	NA	NA	NA	NA	NA
I_12762753	I	12762753	A_12_P104472	sqst-5	0.15991364403916059	3.77	1	NA	NA	NA	NA	NA	NA
I_12765535	I	12765535	A_12_P104472	sqst-5	0.15991364403916059	3.77	1	NA	NA	NA	NA	NA	NA
I_12765760	I	12765760	A_12_P104472	sqst-5	0.1675484126972094	3.77	1	NA	NA	NA	NA	NA	NA
I_12766278	I	12766278	A_12_P104472	sqst-5	0.1675484126972094	3.77	1	NA	NA	NA	NA	NA	NA
I_12766753	I	12766753	A_12_P104472	sqst-5	0.1675484126972094	3.77	1	NA	NA	NA	NA	NA	NA
I_12771938	I	12771938	A_12_P104472	sqst-5	0.1675484126972094	3.77	1	NA	NA	NA	NA	NA	NA
I_12772853	I	12772853	A_12_P104472	sqst-5	0.14739752958860375	3.77	1	NA	NA	NA	NA	NA	NA
I_12775585	I	12775585	A_12_P104472	sqst-5	0.1046575710631294	3.77	1	NA	NA	NA	NA	NA	NA
I_12776255	I	12776255	A_12_P104472	sqst-5	0.086287515823481	3.77	1	NA	NA	NA	NA	NA	NA
I_12777445	I	12777445	A_12_P104472	sqst-5	0.086287515823481	3.77	1	NA	NA	NA	NA	NA	NA
I_12779251	I	12779251	A_12_P104472	sqst-5	0.086287515823481	3.77	1	NA	NA	NA	NA	NA	NA
I_12779808	I	12779808	A_12_P104472	sqst-5	0.086287515823481	3.77	1	NA	NA	NA	NA	NA	NA
I_12780398	I	12780398	A_12_P104472	sqst-5	0.086287515823481	3.77	1	NA	NA	NA	NA	NA	NA
I_12781507	I	12781507	A_12_P104472	sqst-5	0.08769201093397329	3.77	1	NA	NA	NA	NA	NA	NA
I_12786864	I	12786864	A_12_P104472	sqst-5	0.08769201093397329	3.77	1	NA	NA	NA	NA	NA	NA
I_12788204	I	12788204	A_12_P104472	sqst-5	0.13813802193725125	3.77	1	NA	NA	NA	NA	NA	NA
I_12791473	I	12791473	A_12_P104472	sqst-5	0.17325623084217842	3.77	1	NA	NA	NA	NA	NA	NA
I_12791897	I	12791897	A_12_P104472	sqst-5	0.17325623084217842	3.77	1	NA	NA	NA	NA	NA	NA
I_12793799	I	12793799	A_12_P104472	sqst-5	0.17325623084217842	3.77	1	NA	NA	NA	NA	NA	NA
I_12795936	I	12795936	A_12_P104472	sqst-5	0.11843716771105968	3.77	1	NA	NA	NA	NA	NA	NA
I_12799812	I	12799812	A_12_P104472	sqst-5	0.11843716771105968	3.77	1	NA	NA	NA	NA	NA	NA
I_12800816	I	12800816	A_12_P104472	sqst-5	0.1871059203978599	3.77	1	NA	NA	NA	NA	NA	NA
I_12801899	I	12801899	A_12_P104472	sqst-5	0.1871059203978599	3.77	1	NA	NA	NA	NA	NA	NA
I_12803795	I	12803795	A_12_P104472	sqst-5	0.1871059203978599	3.77	1	NA	NA	NA	NA	NA	NA
I_12804007	I	12804007	A_12_P104472	sqst-5	0.16825178158465584	3.77	1	NA	NA	NA	NA	NA	NA
I_12804294	I	12804294	A_12_P104472	sqst-5	0.05110501009615857	3.77	1	NA	NA	NA	NA	NA	NA
I_12804661	I	12804661	A_12_P104472	sqst-5	0.0019957241578844745	3.77	1	NA	NA	NA	NA	NA	NA
I_12805399	I	12805399	A_12_P104472	sqst-5	0.015224215186586976	3.77	1	NA	NA	NA	NA	NA	NA
I_12806423	I	12806423	A_12_P104472	sqst-5	0.015224215186586976	3.77	1	NA	NA	NA	NA	NA	NA
I_12811946	I	12811946	A_12_P104472	sqst-5	0.015224215186586976	3.77	1	NA	NA	NA	NA	NA	NA
I_12816395	I	12816395	A_12_P104472	sqst-5	0.015224215186586976	3.77	1	NA	NA	NA	NA	NA	NA
I_12817183	I	12817183	A_12_P104472	sqst-5	0.015224215186586976	3.77	1	NA	NA	NA	NA	NA	NA
I_12818795	I	12818795	A_12_P104472	sqst-5	0.015224215186586976	3.77	1	NA	NA	NA	NA	NA	NA
I_12819821	I	12819821	A_12_P104472	sqst-5	0.015224215186586976	3.77	1	NA	NA	NA	NA	NA	NA
I_12824093	I	12824093	A_12_P104472	sqst-5	0.0012412623007964823	3.77	1	NA	NA	NA	NA	NA	NA
I_12826551	I	12826551	A_12_P104472	sqst-5	0.0012412623007964823	3.77	1	NA	NA	NA	NA	NA	NA
I_12833013	I	12833013	A_12_P104472	sqst-5	0.001529737736828863	3.77	1	NA	NA	NA	NA	NA	NA
I_12839318	I	12839318	A_12_P104472	sqst-5	0.011670391461592895	3.77	1	NA	NA	NA	NA	NA	NA
I_12846782	I	12846782	A_12_P104472	sqst-5	0.008940141704315658	3.77	1	NA	NA	NA	NA	NA	NA
I_12847722	I	12847722	A_12_P104472	sqst-5	0.008940141704315658	3.77	1	NA	NA	NA	NA	NA	NA
I_12848109	I	12848109	A_12_P104472	sqst-5	0.008940141704315658	3.77	1	NA	NA	NA	NA	NA	NA
I_12849131	I	12849131	A_12_P104472	sqst-5	0.008940141704315658	3.77	1	NA	NA	NA	NA	NA	NA
I_12849994	I	12849994	A_12_P104472	sqst-5	0.008940141704315658	3.77	1	NA	NA	NA	NA	NA	NA
I_12853238	I	12853238	A_12_P104472	sqst-5	0.008940141704315658	3.77	1	NA	NA	NA	NA	NA	NA
I_12854103	I	12854103	A_12_P104472	sqst-5	0.008940141704315658	3.77	1	NA	NA	NA	NA	NA	NA
I_12865109	I	12865109	A_12_P104472	sqst-5	0.008940141704315658	3.77	1	NA	NA	NA	NA	NA	NA
I_12868203	I	12868203	A_12_P104472	sqst-5	0.008940141704315658	3.77	1	NA	NA	NA	NA	NA	NA
I_12869494	I	12869494	A_12_P104472	sqst-5	0.008940141704315658	3.77	1	NA	NA	NA	NA	NA	NA
I_12873730	I	12873730	A_12_P104472	sqst-5	0.008940141704315658	3.77	1	NA	NA	NA	NA	NA	NA
I_12883096	I	12883096	A_12_P104472	sqst-5	0.008940141704315658	3.77	1	NA	NA	NA	NA	NA	NA
I_12883670	I	12883670	A_12_P104472	sqst-5	0.008940141704315658	3.77	1	NA	NA	NA	NA	NA	NA
I_12883880	I	12883880	A_12_P104472	sqst-5	0.008940141704315658	3.77	1	NA	NA	NA	NA	NA	NA
I_12883918	I	12883918	A_12_P104472	sqst-5	0.020509643030896526	3.77	1	NA	NA	NA	NA	NA	NA
I_12884357	I	12884357	A_12_P104472	sqst-5	0.034345313179237995	3.77	1	NA	NA	NA	NA	NA	NA
I_12886420	I	12886420	A_12_P104472	sqst-5	0.034345313179237995	3.77	1	NA	NA	NA	NA	NA	NA
I_12891362	I	12891362	A_12_P104472	sqst-5	0.034345313179237995	3.77	1	NA	NA	NA	NA	NA	NA
I_12892410	I	12892410	A_12_P104472	sqst-5	0.034345313179237995	3.77	1	NA	NA	NA	NA	NA	NA
I_12897292	I	12897292	A_12_P104472	sqst-5	0.034345313179237995	3.77	1	NA	NA	NA	NA	NA	NA
I_12900672	I	12900672	A_12_P104472	sqst-5	0.034345313179237995	3.77	1	NA	NA	NA	NA	NA	NA
I_12901011	I	12901011	A_12_P104472	sqst-5	0.034345313179237995	3.77	1	NA	NA	NA	NA	NA	NA
I_12932809	I	12932809	A_12_P104472	sqst-5	0.013036881631285016	3.77	1	NA	NA	NA	NA	NA	NA
I_12934208	I	12934208	A_12_P104472	sqst-5	0.013036881631285016	3.77	1	NA	NA	NA	NA	NA	NA
I_12936127	I	12936127	A_12_P104472	sqst-5	0.013036881631285016	3.77	1	NA	NA	NA	NA	NA	NA
I_12936946	I	12936946	A_12_P104472	sqst-5	0.013036881631285016	3.77	1	NA	NA	NA	NA	NA	NA
I_12937472	I	12937472	A_12_P104472	sqst-5	0.005920931335859982	3.77	1	NA	NA	NA	NA	NA	NA
I_12942790	I	12942790	A_12_P104472	sqst-5	0.008153039493819056	3.77	1	NA	NA	NA	NA	NA	NA
I_12955937	I	12955937	A_12_P104472	sqst-5	3.997088061884717e-4	3.77	1	NA	NA	NA	NA	NA	NA
I_12957859	I	12957859	A_12_P104472	sqst-5	8.404945496913943e-4	3.77	1	NA	NA	NA	NA	NA	NA
I_12958276	I	12958276	A_12_P104472	sqst-5	4.39374522478362e-7	3.77	1	NA	NA	NA	NA	NA	NA
I_12959042	I	12959042	A_12_P104472	sqst-5	4.39374522478362e-7	3.77	1	NA	NA	NA	NA	NA	NA
I_12959964	I	12959964	A_12_P104472	sqst-5	0.0011153895286332713	3.77	1	NA	NA	NA	NA	NA	NA
I_12960957	I	12960957	A_12_P104472	sqst-5	0.0011153895286332713	3.77	1	NA	NA	NA	NA	NA	NA
I_12964194	I	12964194	A_12_P104472	sqst-5	0.0011153895286332713	3.77	1	NA	NA	NA	NA	NA	NA
I_12969217	I	12969217	A_12_P104472	sqst-5	0.0011153895286332713	3.77	1	NA	NA	NA	NA	NA	NA
I_12972348	I	12972348	A_12_P104472	sqst-5	0.0011153895286332713	3.77	1	NA	NA	NA	NA	NA	NA
I_12975685	I	12975685	A_12_P104472	sqst-5	0.0011153895286332713	3.77	1	NA	NA	NA	NA	NA	NA
I_12975696	I	12975696	A_12_P104472	sqst-5	0.0011153895286332713	3.77	1	NA	NA	NA	NA	NA	NA
I_12978632	I	12978632	A_12_P104472	sqst-5	0.0011153895286332713	3.77	1	NA	NA	NA	NA	NA	NA
I_12979385	I	12979385	A_12_P104472	sqst-5	0.0011153895286332713	3.77	1	NA	NA	NA	NA	NA	NA
I_12981738	I	12981738	A_12_P104472	sqst-5	0.0011153895286332713	3.77	1	NA	NA	NA	NA	NA	NA
I_12982590	I	12982590	A_12_P104472	sqst-5	0.0011153895286332713	3.77	1	NA	NA	NA	NA	NA	NA
I_12983458	I	12983458	A_12_P104472	sqst-5	0.0011153895286332713	3.77	1	NA	NA	NA	NA	NA	NA
I_12988124	I	12988124	A_12_P104472	sqst-5	0.001108695174528461	3.77	1	NA	NA	NA	NA	NA	NA
I_12994223	I	12994223	A_12_P104472	sqst-5	0.037252705188131834	3.77	1	NA	NA	NA	NA	NA	NA
I_12998973	I	12998973	A_12_P104472	sqst-5	0.037252705188131834	3.77	1	NA	NA	NA	NA	NA	NA
I_13001102	I	13001102	A_12_P104472	sqst-5	0.037252705188131834	3.77	1	NA	NA	NA	NA	NA	NA
I_13002299	I	13002299	A_12_P104472	sqst-5	0.037252705188131834	3.77	1	NA	NA	NA	NA	NA	NA
I_13005006	I	13005006	A_12_P104472	sqst-5	0.037252705188131834	3.77	1	NA	NA	NA	NA	NA	NA
I_13008740	I	13008740	A_12_P104472	sqst-5	0.037252705188131834	3.77	1	NA	NA	NA	NA	NA	NA
I_13020860	I	13020860	A_12_P104472	sqst-5	0.037252705188131834	3.77	1	NA	NA	NA	NA	NA	NA
I_13021794	I	13021794	A_12_P104472	sqst-5	0.037252705188131834	3.77	1	NA	NA	NA	NA	NA	NA
I_13023158	I	13023158	A_12_P104472	sqst-5	0.027057626160302543	3.77	1	NA	NA	NA	NA	NA	NA
I_13025135	I	13025135	A_12_P104472	sqst-5	0.0042919407174647085	3.77	1	NA	NA	NA	NA	NA	NA
I_13025179	I	13025179	A_12_P104472	sqst-5	0.0042919407174647085	3.77	1	NA	NA	NA	NA	NA	NA
I_13027232	I	13027232	A_12_P104472	sqst-5	0.0042919407174647085	3.77	1	NA	NA	NA	NA	NA	NA
I_13029830	I	13029830	A_12_P104472	sqst-5	0.0042919407174647085	3.77	1	NA	NA	NA	NA	NA	NA
I_13034593	I	13034593	A_12_P104472	sqst-5	0.0042919407174647085	3.77	1	NA	NA	NA	NA	NA	NA
I_13036533	I	13036533	A_12_P104472	sqst-5	0.0042919407174647085	3.77	1	NA	NA	NA	NA	NA	NA
I_13037341	I	13037341	A_12_P104472	sqst-5	0.0042919407174647085	3.77	1	NA	NA	NA	NA	NA	NA
I_13043390	I	13043390	A_12_P104472	sqst-5	0.0042919407174647085	3.77	1	NA	NA	NA	NA	NA	NA
I_13044229	I	13044229	A_12_P104472	sqst-5	0.0042919407174647085	3.77	1	NA	NA	NA	NA	NA	NA
I_13048902	I	13048902	A_12_P104472	sqst-5	0.0042919407174647085	3.77	1	NA	NA	NA	NA	NA	NA
I_13059619	I	13059619	A_12_P104472	sqst-5	0.0042919407174647085	3.77	1	NA	NA	NA	NA	NA	NA
I_13060197	I	13060197	A_12_P104472	sqst-5	0.0042919407174647085	3.77	1	NA	NA	NA	NA	NA	NA
I_13076159	I	13076159	A_12_P104472	sqst-5	0.0042919407174647085	3.77	1	NA	NA	NA	NA	NA	NA
I_13087297	I	13087297	A_12_P104472	sqst-5	0.0042919407174647085	3.77	1	NA	NA	NA	NA	NA	NA
I_13106193	I	13106193	A_12_P104472	sqst-5	0.0026299013747685582	3.77	1	NA	NA	NA	NA	NA	NA
I_13106526	I	13106526	A_12_P104472	sqst-5	0.0026299013747685582	3.77	1	NA	NA	NA	NA	NA	NA
I_13109597	I	13109597	A_12_P104472	sqst-5	0.0026299013747685582	3.77	1	NA	NA	NA	NA	NA	NA
I_13118716	I	13118716	A_12_P104472	sqst-5	0.012799121978789806	3.77	1	NA	NA	NA	NA	NA	NA
I_13119822	I	13119822	A_12_P104472	sqst-5	0.012799121978789806	3.77	1	NA	NA	NA	NA	NA	NA
I_13127253	I	13127253	A_12_P104472	sqst-5	0.012799121978789806	3.77	1	NA	NA	NA	NA	NA	NA
I_13139175	I	13139175	A_12_P104472	sqst-5	6.197213110042971e-4	3.77	1	NA	NA	NA	NA	NA	NA
I_13152082	I	13152082	A_12_P104472	sqst-5	6.197213110042971e-4	3.77	1	NA	NA	NA	NA	NA	NA
I_13164442	I	13164442	A_12_P104472	sqst-5	7.195471695832345e-4	3.77	1	NA	NA	NA	NA	NA	NA
I_13170438	I	13170438	A_12_P104472	sqst-5	7.195471695832345e-4	3.77	1	NA	NA	NA	NA	NA	NA
I_13176898	I	13176898	A_12_P104472	sqst-5	0.0058128066020529355	3.77	1	NA	NA	NA	NA	NA	NA
I_13182056	I	13182056	A_12_P104472	sqst-5	0.0058128066020529355	3.77	1	NA	NA	NA	NA	NA	NA
I_13191405	I	13191405	A_12_P104472	sqst-5	0.03339044892660487	3.77	1	NA	NA	NA	NA	NA	NA
I_13205179	I	13205179	A_12_P104472	sqst-5	0.06620474820006286	3.77	1	NA	NA	NA	NA	NA	NA
I_13218962	I	13218962	A_12_P104472	sqst-5	0.06620474820006286	3.77	1	NA	NA	NA	NA	NA	NA
I_13226874	I	13226874	A_12_P104472	sqst-5	0.06620474820006286	3.77	1	NA	NA	NA	NA	NA	NA
I_13228075	I	13228075	A_12_P104472	sqst-5	0.0341527718766898	3.77	1	NA	NA	NA	NA	NA	NA
I_13237585	I	13237585	A_12_P104472	sqst-5	5.522806492441129e-4	3.77	1	NA	NA	NA	NA	NA	NA
I_13254938	I	13254938	A_12_P104472	sqst-5	0.006424382402550802	3.77	1	NA	NA	NA	NA	NA	NA
I_13259208	I	13259208	A_12_P104472	sqst-5	0.006424382402550802	3.77	1	NA	NA	NA	NA	NA	NA
I_13262067	I	13262067	A_12_P104472	sqst-5	0.006424382402550802	3.77	1	NA	NA	NA	NA	NA	NA
I_13264060	I	13264060	A_12_P104472	sqst-5	0.006424382402550802	3.77	1	NA	NA	NA	NA	NA	NA
I_13267755	I	13267755	A_12_P104472	sqst-5	0.006424382402550802	3.77	1	NA	NA	NA	NA	NA	NA
I_13278149	I	13278149	A_12_P104472	sqst-5	0.006424382402550802	3.77	1	NA	NA	NA	NA	NA	NA
I_13281022	I	13281022	A_12_P104472	sqst-5	1.9046729974760832e-4	3.77	1	NA	NA	NA	NA	NA	NA
I_13285145	I	13285145	A_12_P104472	sqst-5	1.9046729974760832e-4	3.77	1	NA	NA	NA	NA	NA	NA
I_13286850	I	13286850	A_12_P104472	sqst-5	1.9046729974760832e-4	3.77	1	NA	NA	NA	NA	NA	NA
I_13290317	I	13290317	A_12_P104472	sqst-5	1.9046729974760832e-4	3.77	1	NA	NA	NA	NA	NA	NA
I_13294291	I	13294291	A_12_P104472	sqst-5	1.9046729974760832e-4	3.77	1	NA	NA	NA	NA	NA	NA
I_13298029	I	13298029	A_12_P104472	sqst-5	1.9046729974760832e-4	3.77	1	NA	NA	NA	NA	NA	NA
I_13299554	I	13299554	A_12_P104472	sqst-5	1.9046729974760832e-4	3.77	1	NA	NA	NA	NA	NA	NA
I_13303932	I	13303932	A_12_P104472	sqst-5	1.9046729974760832e-4	3.77	1	NA	NA	NA	NA	NA	NA
I_13307128	I	13307128	A_12_P104472	sqst-5	1.9046729974760832e-4	3.77	1	NA	NA	NA	NA	NA	NA
I_13316670	I	13316670	A_12_P104472	sqst-5	0.0038577881628246756	3.77	1	NA	NA	NA	NA	NA	NA
I_13317029	I	13317029	A_12_P104472	sqst-5	0.0038577881628246756	3.77	1	NA	NA	NA	NA	NA	NA
I_13330512	I	13330512	A_12_P104472	sqst-5	0.0038577881628246756	3.77	1	NA	NA	NA	NA	NA	NA
I_13339328	I	13339328	A_12_P104472	sqst-5	0.0038577881628246756	3.77	1	NA	NA	NA	NA	NA	NA
I_13343508	I	13343508	A_12_P104472	sqst-5	0.0038577881628246756	3.77	1	NA	NA	NA	NA	NA	NA
I_13346810	I	13346810	A_12_P104472	sqst-5	0.0038577881628246756	3.77	1	NA	NA	NA	NA	NA	NA
I_13349072	I	13349072	A_12_P104472	sqst-5	0.005819822844441894	3.77	1	NA	NA	NA	NA	NA	NA
I_13349990	I	13349990	A_12_P104472	sqst-5	0.005819822844441894	3.77	1	NA	NA	NA	NA	NA	NA
I_13351093	I	13351093	A_12_P104472	sqst-5	0.005819822844441894	3.77	1	NA	NA	NA	NA	NA	NA
I_13351874	I	13351874	A_12_P104472	sqst-5	4.21398491225542e-4	3.77	1	NA	NA	NA	NA	NA	NA
I_13353501	I	13353501	A_12_P104472	sqst-5	4.21398491225542e-4	3.77	1	NA	NA	NA	NA	NA	NA
I_13356001	I	13356001	A_12_P104472	sqst-5	0.005416072232823133	3.77	1	NA	NA	NA	NA	NA	NA
I_13359410	I	13359410	A_12_P104472	sqst-5	0.005416072232823133	3.77	1	NA	NA	NA	NA	NA	NA
I_13360879	I	13360879	A_12_P104472	sqst-5	0.005416072232823133	3.77	1	NA	NA	NA	NA	NA	NA
I_13362027	I	13362027	A_12_P104472	sqst-5	0.005416072232823133	3.77	1	NA	NA	NA	NA	NA	NA
I_13363377	I	13363377	A_12_P104472	sqst-5	0.005416072232823133	3.77	1	NA	NA	NA	NA	NA	NA
I_13366121	I	13366121	A_12_P104472	sqst-5	0.005416072232823133	3.77	1	NA	NA	NA	NA	NA	NA
I_13366208	I	13366208	A_12_P104472	sqst-5	0.005416072232823133	3.77	1	NA	NA	NA	NA	NA	NA
I_13367071	I	13367071	A_12_P104472	sqst-5	0.005416072232823133	3.77	1	NA	NA	NA	NA	NA	NA
I_13375137	I	13375137	A_12_P104472	sqst-5	0.010797690449721906	3.77	1	NA	NA	NA	NA	NA	NA
I_13381210	I	13381210	A_12_P104472	sqst-5	0.010797690449721906	3.77	1	NA	NA	NA	NA	NA	NA
I_13383753	I	13383753	A_12_P104472	sqst-5	0.010797690449721906	3.77	1	NA	NA	NA	NA	NA	NA
I_13384845	I	13384845	A_12_P104472	sqst-5	0.010797690449721906	3.77	1	NA	NA	NA	NA	NA	NA
I_13385096	I	13385096	A_12_P104472	sqst-5	0.010797690449721906	3.77	1	NA	NA	NA	NA	NA	NA
I_13385188	I	13385188	A_12_P104472	sqst-5	0.010797690449721906	3.77	1	NA	NA	NA	NA	NA	NA
I_13388993	I	13388993	A_12_P104472	sqst-5	0.010797690449721906	3.77	1	NA	NA	NA	NA	NA	NA
I_13389906	I	13389906	A_12_P104472	sqst-5	0.010797690449721906	3.77	1	NA	NA	NA	NA	NA	NA
I_13391041	I	13391041	A_12_P104472	sqst-5	0.010797690449721906	3.77	1	NA	NA	NA	NA	NA	NA
I_13391625	I	13391625	A_12_P104472	sqst-5	0.010797690449721906	3.77	1	NA	NA	NA	NA	NA	NA
I_13392010	I	13392010	A_12_P104472	sqst-5	0.010797690449721906	3.77	1	NA	NA	NA	NA	NA	NA
I_13393831	I	13393831	A_12_P104472	sqst-5	0.010797690449721906	3.77	1	NA	NA	NA	NA	NA	NA
I_13394201	I	13394201	A_12_P104472	sqst-5	0.01633602626583314	3.77	1	NA	NA	NA	NA	NA	NA
I_13395385	I	13395385	A_12_P104472	sqst-5	0.015671131064144896	3.77	1	NA	NA	NA	NA	NA	NA
I_13395979	I	13395979	A_12_P104472	sqst-5	0.03451140707815289	3.77	1	NA	NA	NA	NA	NA	NA
I_13398787	I	13398787	A_12_P104472	sqst-5	0.05939594939057962	3.77	1	NA	NA	NA	NA	NA	NA
I_13399538	I	13399538	A_12_P104472	sqst-5	0.05939594939057962	3.77	1	NA	NA	NA	NA	NA	NA
I_13414068	I	13414068	A_12_P104472	sqst-5	0.13703208266590167	3.77	1	NA	NA	NA	NA	NA	NA
I_13428076	I	13428076	A_12_P104472	sqst-5	0.13703208266590167	3.77	1	NA	NA	NA	NA	NA	NA
I_13428523	I	13428523	A_12_P104472	sqst-5	0.13703208266590167	3.77	1	NA	NA	NA	NA	NA	NA
I_13430146	I	13430146	A_12_P104472	sqst-5	0.13703208266590167	3.77	1	NA	NA	NA	NA	NA	NA
I_13439433	I	13439433	A_12_P104472	sqst-5	0.13703208266590167	3.77	1	NA	NA	NA	NA	NA	NA
I_13440345	I	13440345	A_12_P104472	sqst-5	0.14999973832132443	3.77	1	NA	NA	NA	NA	NA	NA
I_13446396	I	13446396	A_12_P104472	sqst-5	0.16719993238756897	3.77	1	NA	NA	NA	NA	NA	NA
I_13452110	I	13452110	A_12_P104472	sqst-5	0.255362890369453	3.77	1	NA	NA	NA	NA	NA	NA
I_13452811	I	13452811	A_12_P104472	sqst-5	0.255362890369453	3.77	1	NA	NA	NA	NA	NA	NA
I_13463476	I	13463476	A_12_P104472	sqst-5	0.2780927549026643	3.77	1	NA	NA	NA	NA	NA	NA
I_13551265	I	13551265	A_12_P104472	sqst-5	0.2780927549026643	3.77	1	NA	NA	NA	NA	NA	NA
I_13569471	I	13569471	A_12_P104472	sqst-5	0.2780927549026643	3.77	1	NA	NA	NA	NA	NA	NA
I_13590174	I	13590174	A_12_P104472	sqst-5	0.2780927549026643	3.77	1	NA	NA	NA	NA	NA	NA
I_13603496	I	13603496	A_12_P104472	sqst-5	0.2780927549026643	3.77	1	NA	NA	NA	NA	NA	NA
I_13623980	I	13623980	A_12_P104472	sqst-5	0.2780927549026643	3.77	1	NA	NA	NA	NA	NA	NA
I_13625786	I	13625786	A_12_P104472	sqst-5	0.2780927549026643	3.77	1	NA	NA	NA	NA	NA	NA
I_13647369	I	13647369	A_12_P104472	sqst-5	0.2780927549026643	3.77	1	NA	NA	NA	NA	NA	NA
I_13649127	I	13649127	A_12_P104472	sqst-5	0.3024978691737998	3.77	1	NA	NA	NA	NA	NA	NA
I_13666888	I	13666888	A_12_P104472	sqst-5	0.3309614102239199	3.77	1	NA	NA	NA	NA	NA	NA
I_13685760	I	13685760	A_12_P104472	sqst-5	0.3309614102239199	3.77	1	NA	NA	NA	NA	NA	NA
I_13688946	I	13688946	A_12_P104472	sqst-5	0.3309614102239199	3.77	1	NA	NA	NA	NA	NA	NA
I_13696504	I	13696504	A_12_P104472	sqst-5	0.3309614102239199	3.77	1	NA	NA	NA	NA	NA	NA
I_13709331	I	13709331	A_12_P104472	sqst-5	0.24131921181475807	3.77	1	NA	NA	NA	NA	NA	NA
I_13731484	I	13731484	A_12_P104472	sqst-5	0.24131921181475807	3.77	1	NA	NA	NA	NA	NA	NA
I_13779641	I	13779641	A_12_P104472	sqst-5	0.24131921181475807	3.77	1	NA	NA	NA	NA	NA	NA
I_13788926	I	13788926	A_12_P104472	sqst-5	0.24131921181475807	3.77	1	NA	NA	NA	NA	NA	NA
I_13792781	I	13792781	A_12_P104472	sqst-5	0.24892975337497691	3.77	1	NA	NA	NA	NA	NA	NA
I_13853980	I	13853980	A_12_P104472	sqst-5	0.2768715577565544	3.77	1	NA	NA	NA	NA	NA	NA
I_13860554	I	13860554	A_12_P104472	sqst-5	0.2768715577565544	3.77	1	NA	NA	NA	NA	NA	NA
I_13875092	I	13875092	A_12_P104472	sqst-5	0.18200259886209044	3.77	1	NA	NA	NA	NA	NA	NA
I_13880964	I	13880964	A_12_P104472	sqst-5	0.18200259886209044	3.77	1	NA	NA	NA	NA	NA	NA
I_13886754	I	13886754	A_12_P104472	sqst-5	0.18200259886209044	3.77	1	NA	NA	NA	NA	NA	NA
I_13914474	I	13914474	A_12_P104472	sqst-5	0.18200259886209044	3.77	1	NA	NA	NA	NA	NA	NA
I_13942896	I	13942896	A_12_P104472	sqst-5	0.18200259886209044	3.77	1	NA	NA	NA	NA	NA	NA
I_13979708	I	13979708	A_12_P104472	sqst-5	0.11602735029784153	3.77	1	NA	NA	NA	NA	NA	NA
I_13992600	I	13992600	A_12_P104472	sqst-5	0.11602735029784153	3.77	1	NA	NA	NA	NA	NA	NA
I_14006590	I	14006590	A_12_P104472	sqst-5	0.06978746483875958	3.77	1	NA	NA	NA	NA	NA	NA
I_14010408	I	14010408	A_12_P104472	sqst-5	0.06978746483875958	3.77	1	NA	NA	NA	NA	NA	NA
I_14012129	I	14012129	A_12_P104472	sqst-5	0.06978746483875958	3.77	1	NA	NA	NA	NA	NA	NA
I_14014482	I	14014482	A_12_P104472	sqst-5	0.06978746483875958	3.77	1	NA	NA	NA	NA	NA	NA
I_14035932	I	14035932	A_12_P104472	sqst-5	0.06978746483875958	3.77	1	NA	NA	NA	NA	NA	NA
I_14040544	I	14040544	A_12_P104472	sqst-5	0.06978746483875958	3.77	1	NA	NA	NA	NA	NA	NA
I_14049392	I	14049392	A_12_P104472	sqst-5	0.06978746483875958	3.77	1	NA	NA	NA	NA	NA	NA
I_14055519	I	14055519	A_12_P104472	sqst-5	0.05676268506147557	3.77	1	NA	NA	NA	NA	NA	NA
I_14102974	I	14102974	A_12_P104472	sqst-5	0.04664974659316436	3.77	1	NA	NA	NA	NA	NA	NA
I_14103309	I	14103309	A_12_P104472	sqst-5	0.04664974659316436	3.77	1	NA	NA	NA	NA	NA	NA
I_14105321	I	14105321	A_12_P104472	sqst-5	0.04664974659316436	3.77	1	NA	NA	NA	NA	NA	NA
I_14108956	I	14108956	A_12_P104472	sqst-5	0.04664974659316436	3.77	1	NA	NA	NA	NA	NA	NA
I_14116647	I	14116647	A_12_P104472	sqst-5	0.11639214018157094	3.77	1	NA	NA	NA	NA	NA	NA
I_14119923	I	14119923	A_12_P104472	sqst-5	0.1467632895711368	3.77	1	NA	NA	NA	NA	NA	NA
I_14140181	I	14140181	A_12_P104472	sqst-5	0.1467632895711368	3.77	1	NA	NA	NA	NA	NA	NA
I_14142386	I	14142386	A_12_P104472	sqst-5	0.21328720274428173	3.77	1	NA	NA	NA	NA	NA	NA
I_14142791	I	14142791	A_12_P104472	sqst-5	0.21328720274428173	3.77	1	NA	NA	NA	NA	NA	NA
I_14144363	I	14144363	A_12_P104472	sqst-5	0.21328720274428173	3.77	1	NA	NA	NA	NA	NA	NA
I_14158297	I	14158297	A_12_P104472	sqst-5	0.21328720274428173	3.77	1	NA	NA	NA	NA	NA	NA
I_14164665	I	14164665	A_12_P104472	sqst-5	0.21328720274428173	3.77	1	NA	NA	NA	NA	NA	NA
I_14166753	I	14166753	A_12_P104472	sqst-5	0.21328720274428173	3.77	1	NA	NA	NA	NA	NA	NA
I_14169370	I	14169370	A_12_P104472	sqst-5	0.21328720274428173	3.77	1	NA	NA	NA	NA	NA	NA
I_14178480	I	14178480	A_12_P104472	sqst-5	0.21328720274428173	3.77	1	NA	NA	NA	NA	NA	NA
I_14182461	I	14182461	A_12_P104472	sqst-5	0.16151093503115557	3.77	1	NA	NA	NA	NA	NA	NA
I_14183206	I	14183206	A_12_P104472	sqst-5	0.16151093503115557	3.77	1	NA	NA	NA	NA	NA	NA
I_14183811	I	14183811	A_12_P104472	sqst-5	0.16151093503115557	3.77	1	NA	NA	NA	NA	NA	NA
I_14185571	I	14185571	A_12_P104472	sqst-5	0.16151093503115557	3.77	1	NA	NA	NA	NA	NA	NA
I_14193863	I	14193863	A_12_P104472	sqst-5	0.16151093503115557	3.77	1	NA	NA	NA	NA	NA	NA
I_14199774	I	14199774	A_12_P104472	sqst-5	0.16151093503115557	3.77	1	NA	NA	NA	NA	NA	NA
I_14201579	I	14201579	A_12_P104472	sqst-5	0.16151093503115557	3.77	1	NA	NA	NA	NA	NA	NA
I_14210742	I	14210742	A_12_P104472	sqst-5	0.12953985271435306	3.77	1	NA	NA	NA	NA	NA	NA
I_14219502	I	14219502	A_12_P104472	sqst-5	0.12953985271435306	3.77	1	NA	NA	NA	NA	NA	NA
I_14243159	I	14243159	A_12_P104472	sqst-5	0.27080065638531053	3.77	1	NA	NA	NA	NA	NA	NA
I_14289937	I	14289937	A_12_P104472	sqst-5	0.29342214171952985	3.77	1	NA	NA	NA	NA	NA	NA
I_14315954	I	14315954	A_12_P104472	sqst-5	0.29342214171952985	3.77	1	NA	NA	NA	NA	NA	NA
I_14315961	I	14315961	A_12_P104472	sqst-5	0.29342214171952985	3.77	1	NA	NA	NA	NA	NA	NA
I_14316531	I	14316531	A_12_P104472	sqst-5	0.29342214171952985	3.77	1	NA	NA	NA	NA	NA	NA
I_14318555	I	14318555	A_12_P104472	sqst-5	0.29342214171952985	3.77	1	NA	NA	NA	NA	NA	NA
I_14323087	I	14323087	A_12_P104472	sqst-5	0.2502940446269301	3.77	1	NA	NA	NA	NA	NA	NA
I_14333561	I	14333561	A_12_P104472	sqst-5	0.2502940446269301	3.77	1	NA	NA	NA	NA	NA	NA
I_14348106	I	14348106	A_12_P104472	sqst-5	0.2502940446269301	3.77	1	NA	NA	NA	NA	NA	NA
I_14361048	I	14361048	A_12_P104472	sqst-5	0.2502940446269301	3.77	1	NA	NA	NA	NA	NA	NA
I_14376054	I	14376054	A_12_P104472	sqst-5	0.2502940446269301	3.77	1	NA	NA	NA	NA	NA	NA
I_14379544	I	14379544	A_12_P104472	sqst-5	0.2502940446269301	3.77	1	NA	NA	NA	NA	NA	NA
I_14391274	I	14391274	A_12_P104472	sqst-5	0.3153128664571906	3.77	1	NA	NA	NA	NA	NA	NA
I_14395913	I	14395913	A_12_P104472	sqst-5	0.3153128664571906	3.77	1	NA	NA	NA	NA	NA	NA
I_14405536	I	14405536	A_12_P104472	sqst-5	0.15271986221646514	3.77	1	NA	NA	NA	NA	NA	NA
I_14409004	I	14409004	A_12_P104472	sqst-5	0.09922744906366049	3.77	1	NA	NA	NA	NA	NA	NA
I_14410476	I	14410476	A_12_P104472	sqst-5	0.08902848480082952	3.77	1	NA	NA	NA	NA	NA	NA
I_14419199	I	14419199	A_12_P104472	sqst-5	0.08902848480082952	3.77	1	NA	NA	NA	NA	NA	NA
I_14420075	I	14420075	A_12_P104472	sqst-5	0.08902848480082952	3.77	1	NA	NA	NA	NA	NA	NA
I_14425387	I	14425387	A_12_P104472	sqst-5	0.05977833465991028	3.77	1	NA	NA	NA	NA	NA	NA
I_14433480	I	14433480	A_12_P104472	sqst-5	0.05977833465991028	3.77	1	NA	NA	NA	NA	NA	NA
I_14445068	I	14445068	A_12_P104472	sqst-5	0.05977833465991028	3.77	1	NA	NA	NA	NA	NA	NA
I_14447285	I	14447285	A_12_P104472	sqst-5	0.05977833465991028	3.77	1	NA	NA	NA	NA	NA	NA
I_14452126	I	14452126	A_12_P104472	sqst-5	0.05977833465991028	3.77	1	NA	NA	NA	NA	NA	NA
I_14452335	I	14452335	A_12_P104472	sqst-5	0.07944587094975522	3.77	1	NA	NA	NA	NA	NA	NA
I_14455328	I	14455328	A_12_P104472	sqst-5	0.05076534774934091	3.77	1	NA	NA	NA	NA	NA	NA
I_14459579	I	14459579	A_12_P104472	sqst-5	0.03301671975642354	3.77	1	NA	NA	NA	NA	NA	NA
I_14463305	I	14463305	A_12_P104472	sqst-5	0.03301671975642354	3.77	1	NA	NA	NA	NA	NA	NA
I_14468743	I	14468743	A_12_P104472	sqst-5	0.03301671975642354	3.77	1	NA	NA	NA	NA	NA	NA
I_14469444	I	14469444	A_12_P104472	sqst-5	0.03301671975642354	3.77	1	NA	NA	NA	NA	NA	NA
I_14470256	I	14470256	A_12_P104472	sqst-5	0.03301671975642354	3.77	1	NA	NA	NA	NA	NA	NA
I_14472083	I	14472083	A_12_P104472	sqst-5	0.03301671975642354	3.77	1	NA	NA	NA	NA	NA	NA
I_14472629	I	14472629	A_12_P104472	sqst-5	0.04949230170286653	3.77	1	NA	NA	NA	NA	NA	NA
I_14472641	I	14472641	A_12_P104472	sqst-5	0.04949230170286653	3.77	1	NA	NA	NA	NA	NA	NA
I_14475143	I	14475143	A_12_P104472	sqst-5	0.0796589949141086	3.77	1	NA	NA	NA	NA	NA	NA
I_14475736	I	14475736	A_12_P104472	sqst-5	0.06907199445161306	3.77	1	NA	NA	NA	NA	NA	NA
I_14475856	I	14475856	A_12_P104472	sqst-5	0.11220577159689214	3.77	1	NA	NA	NA	NA	NA	NA
I_14476884	I	14476884	A_12_P104472	sqst-5	0.23672054108161225	3.77	1	NA	NA	NA	NA	NA	NA
I_14478662	I	14478662	A_12_P104472	sqst-5	0.2747661586325546	3.77	1	NA	NA	NA	NA	NA	NA
I_14480472	I	14480472	A_12_P104472	sqst-5	0.27605342104341485	3.77	1	NA	NA	NA	NA	NA	NA
I_14484525	I	14484525	A_12_P104472	sqst-5	0.27605342104341485	3.77	1	NA	NA	NA	NA	NA	NA
I_14484676	I	14484676	A_12_P104472	sqst-5	0.27605342104341485	3.77	1	NA	NA	NA	NA	NA	NA
I_14485506	I	14485506	A_12_P104472	sqst-5	0.1823716530834264	3.77	1	NA	NA	NA	NA	NA	NA
I_14486815	I	14486815	A_12_P104472	sqst-5	0.1823716530834264	3.77	1	NA	NA	NA	NA	NA	NA
I_14486883	I	14486883	A_12_P104472	sqst-5	0.1823716530834264	3.77	1	NA	NA	NA	NA	NA	NA
I_14487015	I	14487015	A_12_P104472	sqst-5	0.1823716530834264	3.77	1	NA	NA	NA	NA	NA	NA
I_14488028	I	14488028	A_12_P104472	sqst-5	0.1450539268789801	3.77	1	NA	NA	NA	NA	NA	NA
I_14489264	I	14489264	A_12_P104472	sqst-5	0.09122825992637781	3.77	1	NA	NA	NA	NA	NA	NA
I_14491885	I	14491885	A_12_P104472	sqst-5	0.09939471162481757	3.77	1	NA	NA	NA	NA	NA	NA
I_14492974	I	14492974	A_12_P104472	sqst-5	0.09939471162481757	3.77	1	NA	NA	NA	NA	NA	NA
I_14493853	I	14493853	A_12_P104472	sqst-5	0.09939471162481757	3.77	1	NA	NA	NA	NA	NA	NA
I_14505697	I	14505697	A_12_P104472	sqst-5	0.09939471162481757	3.77	1	NA	NA	NA	NA	NA	NA
I_14508257	I	14508257	A_12_P104472	sqst-5	0.06533020224521598	3.77	1	NA	NA	NA	NA	NA	NA
I_14512844	I	14512844	A_12_P104472	sqst-5	0.1048880460887763	3.77	1	NA	NA	NA	NA	NA	NA
I_14517934	I	14517934	A_12_P104472	sqst-5	0.2528056910144857	3.77	1	NA	NA	NA	NA	NA	NA
I_14519512	I	14519512	A_12_P104472	sqst-5	0.2528056910144857	3.77	1	NA	NA	NA	NA	NA	NA
I_14521001	I	14521001	A_12_P104472	sqst-5	0.2528056910144857	3.77	1	NA	NA	NA	NA	NA	NA
I_14523101	I	14523101	A_12_P104472	sqst-5	0.2528056910144857	3.77	1	NA	NA	NA	NA	NA	NA
I_14525364	I	14525364	A_12_P104472	sqst-5	0.36319338111350113	3.77	1	NA	NA	NA	NA	NA	NA
I_14526202	I	14526202	A_12_P104472	sqst-5	0.36319338111350113	3.77	1	NA	NA	NA	NA	NA	NA
I_14530614	I	14530614	A_12_P104472	sqst-5	0.36319338111350113	3.77	1	NA	NA	NA	NA	NA	NA
I_14532835	I	14532835	A_12_P104472	sqst-5	0.36319338111350113	3.77	1	NA	NA	NA	NA	NA	NA
I_14535232	I	14535232	A_12_P104472	sqst-5	0.36319338111350113	3.77	1	NA	NA	NA	NA	NA	NA
I_14536206	I	14536206	A_12_P104472	sqst-5	0.36319338111350113	3.77	1	NA	NA	NA	NA	NA	NA
I_14536393	I	14536393	A_12_P104472	sqst-5	0.42293044565606785	3.77	1	NA	NA	NA	NA	NA	NA
I_14537701	I	14537701	A_12_P104472	sqst-5	0.30144978663326505	3.77	1	NA	NA	NA	NA	NA	NA
I_14543060	I	14543060	A_12_P104472	sqst-5	0.30144978663326505	3.77	1	NA	NA	NA	NA	NA	NA
I_14545223	I	14545223	A_12_P104472	sqst-5	0.30144978663326505	3.77	1	NA	NA	NA	NA	NA	NA
I_14548152	I	14548152	A_12_P104472	sqst-5	0.30144978663326505	3.77	1	NA	NA	NA	NA	NA	NA
I_14549521	I	14549521	A_12_P104472	sqst-5	0.30144978663326505	3.77	1	NA	NA	NA	NA	NA	NA
I_14549577	I	14549577	A_12_P104472	sqst-5	0.30144978663326505	3.77	1	NA	NA	NA	NA	NA	NA
I_14555905	I	14555905	A_12_P104472	sqst-5	0.23895346676184057	3.77	1	NA	NA	NA	NA	NA	NA
I_14557357	I	14557357	A_12_P104472	sqst-5	0.3041368711619472	3.77	1	NA	NA	NA	NA	NA	NA
I_14558365	I	14558365	A_12_P104472	sqst-5	0.3041368711619472	3.77	1	NA	NA	NA	NA	NA	NA
I_14560705	I	14560705	A_12_P104472	sqst-5	0.5945179116563477	3.77	1	NA	NA	NA	NA	NA	NA
I_14560706	I	14560706	A_12_P104472	sqst-5	0.5945179116563477	3.77	1	NA	NA	NA	NA	NA	NA
I_14570625	I	14570625	A_12_P104472	sqst-5	0.5945179116563477	3.77	1	NA	NA	NA	NA	NA	NA
I_14571362	I	14571362	A_12_P104472	sqst-5	0.4298637368805844	3.77	1	NA	NA	NA	NA	NA	NA
I_14588025	I	14588025	A_12_P104472	sqst-5	0.4298637368805844	3.77	1	NA	NA	NA	NA	NA	NA
I_14594612	I	14594612	A_12_P104472	sqst-5	0.4725264430591259	3.77	1	NA	NA	NA	NA	NA	NA
I_14598844	I	14598844	A_12_P104472	sqst-5	0.4404356318238109	3.77	1	NA	NA	NA	NA	NA	NA
I_14602738	I	14602738	A_12_P104472	sqst-5	0.48072805688372583	3.77	1	NA	NA	NA	NA	NA	NA
I_14606990	I	14606990	A_12_P104472	sqst-5	0.48072805688372583	3.77	1	NA	NA	NA	NA	NA	NA
I_14607655	I	14607655	A_12_P104472	sqst-5	0.48072805688372583	3.77	1	NA	NA	NA	NA	NA	NA
I_14612293	I	14612293	A_12_P104472	sqst-5	0.48072805688372583	3.77	1	NA	NA	NA	NA	NA	NA
I_14619207	I	14619207	A_12_P104472	sqst-5	0.48072805688372583	3.77	1	NA	NA	NA	NA	NA	NA
I_14635769	I	14635769	A_12_P104472	sqst-5	0.5669551064064497	3.77	1	NA	NA	NA	NA	NA	NA
I_14637770	I	14637770	A_12_P104472	sqst-5	0.5669551064064497	3.77	1	NA	NA	NA	NA	NA	NA
I_14639202	I	14639202	A_12_P104472	sqst-5	0.5669551064064497	3.77	1	NA	NA	NA	NA	NA	NA
I_14640290	I	14640290	A_12_P104472	sqst-5	0.6761233903019815	3.77	1	NA	NA	NA	NA	NA	NA
I_14645228	I	14645228	A_12_P104472	sqst-5	0.6761233903019815	3.77	1	NA	NA	NA	NA	NA	NA
I_14646433	I	14646433	A_12_P104472	sqst-5	0.6761233903019815	3.77	1	NA	NA	NA	NA	NA	NA
I_14651159	I	14651159	A_12_P104472	sqst-5	0.6761233903019815	3.77	1	NA	NA	NA	NA	NA	NA
I_14653151	I	14653151	A_12_P104472	sqst-5	0.6761233903019815	3.77	1	NA	NA	NA	NA	NA	NA
I_14661982	I	14661982	A_12_P104472	sqst-5	0.5812329520197436	3.77	1	NA	NA	NA	NA	NA	NA
I_14662515	I	14662515	A_12_P104472	sqst-5	0.5812329520197436	3.77	1	NA	NA	NA	NA	NA	NA
I_14663203	I	14663203	A_12_P104472	sqst-5	0.5812329520197436	3.77	1	NA	NA	NA	NA	NA	NA
I_14666940	I	14666940	A_12_P104472	sqst-5	0.533805125880135	3.77	1	NA	NA	NA	NA	NA	NA
I_14668407	I	14668407	A_12_P104472	sqst-5	0.533805125880135	3.77	1	NA	NA	NA	NA	NA	NA
I_14668653	I	14668653	A_12_P104472	sqst-5	0.533805125880135	3.77	1	NA	NA	NA	NA	NA	NA
I_14674725	I	14674725	A_12_P104472	sqst-5	0.3331896273252118	3.77	1	NA	NA	NA	NA	NA	NA
I_14682966	I	14682966	A_12_P104472	sqst-5	0.3331896273252118	3.77	1	NA	NA	NA	NA	NA	NA
I_14683220	I	14683220	A_12_P104472	sqst-5	0.46234068950198787	3.77	1	NA	NA	NA	NA	NA	NA
I_14691768	I	14691768	A_12_P104472	sqst-5	0.5205779625923246	3.77	1	NA	NA	NA	NA	NA	NA
I_14692754	I	14692754	A_12_P104472	sqst-5	0.5205779625923246	3.77	1	NA	NA	NA	NA	NA	NA
I_14696180	I	14696180	A_12_P104472	sqst-5	0.3747416801909582	3.77	1	NA	NA	NA	NA	NA	NA
I_14696837	I	14696837	A_12_P104472	sqst-5	0.5548361864518775	3.77	1	NA	NA	NA	NA	NA	NA
I_14698156	I	14698156	A_12_P104472	sqst-5	0.5548361864518775	3.77	1	NA	NA	NA	NA	NA	NA
I_14702813	I	14702813	A_12_P104472	sqst-5	0.5093985541109113	3.77	1	NA	NA	NA	NA	NA	NA
I_14702982	I	14702982	A_12_P104472	sqst-5	0.5093985541109113	3.77	1	NA	NA	NA	NA	NA	NA
I_14704325	I	14704325	A_12_P104472	sqst-5	0.5093985541109113	3.77	1	NA	NA	NA	NA	NA	NA
I_14705545	I	14705545	A_12_P104472	sqst-5	0.5093985541109113	3.77	1	NA	NA	NA	NA	NA	NA
I_14707324	I	14707324	A_12_P104472	sqst-5	0.5093985541109113	3.77	1	NA	NA	NA	NA	NA	NA
I_14710600	I	14710600	A_12_P104472	sqst-5	0.5093985541109113	3.77	1	NA	NA	NA	NA	NA	NA
I_14715905	I	14715905	A_12_P104472	sqst-5	0.5093985541109113	3.77	1	NA	NA	NA	NA	NA	NA
I_14717977	I	14717977	A_12_P104472	sqst-5	0.5093985541109113	3.77	1	NA	NA	NA	NA	NA	NA
I_14721276	I	14721276	A_12_P104472	sqst-5	0.5093985541109113	3.77	1	NA	NA	NA	NA	NA	NA
I_14734963	I	14734963	A_12_P104472	sqst-5	0.47439660158305025	3.77	1	NA	NA	NA	NA	NA	NA
I_14743544	I	14743544	A_12_P104472	sqst-5	0.47439660158305025	3.77	1	NA	NA	NA	NA	NA	NA
I_14744485	I	14744485	A_12_P104472	sqst-5	0.47439660158305025	3.77	1	NA	NA	NA	NA	NA	NA
I_14755839	I	14755839	A_12_P104472	sqst-5	0.5677396436030598	3.77	1	NA	NA	NA	NA	NA	NA
I_14760191	I	14760191	A_12_P104472	sqst-5	0.5677396436030598	3.77	1	NA	NA	NA	NA	NA	NA
I_14762005	I	14762005	A_12_P104472	sqst-5	0.5677396436030598	3.77	1	NA	NA	NA	NA	NA	NA
I_14763117	I	14763117	A_12_P104472	sqst-5	0.6852030603815273	3.77	1	NA	NA	NA	NA	NA	NA
I_14763403	I	14763403	A_12_P104472	sqst-5	0.873525857188234	3.77	1	NA	NA	NA	NA	NA	NA
I_14766317	I	14766317	A_12_P104472	sqst-5	0.873525857188234	3.77	1	NA	NA	NA	NA	NA	NA
I_14767397	I	14767397	A_12_P104472	sqst-5	0.873525857188234	3.77	1	NA	NA	NA	NA	NA	NA
I_14768030	I	14768030	A_12_P104472	sqst-5	0.873525857188234	3.77	1	NA	NA	NA	NA	NA	NA
I_14769863	I	14769863	A_12_P104472	sqst-5	0.873525857188234	3.77	1	NA	NA	NA	NA	NA	NA
I_14774273	I	14774273	A_12_P104472	sqst-5	0.873525857188234	3.77	1	NA	NA	NA	NA	NA	NA
I_14775100	I	14775100	A_12_P104472	sqst-5	0.873525857188234	3.77	1	NA	NA	NA	NA	NA	NA
I_14775931	I	14775931	A_12_P104472	sqst-5	0.873525857188234	3.77	1	NA	NA	NA	NA	NA	NA
I_14776886	I	14776886	A_12_P104472	sqst-5	1.08638763737691	3.77	1	NA	NA	NA	NA	NA	NA
I_14777598	I	14777598	A_12_P104472	sqst-5	1.08638763737691	3.77	1	NA	NA	NA	NA	NA	NA
I_14778655	I	14778655	A_12_P104472	sqst-5	1.08638763737691	3.77	1	NA	NA	NA	NA	NA	NA
I_14779325	I	14779325	A_12_P104472	sqst-5	1.08638763737691	3.77	1	NA	NA	NA	NA	NA	NA
I_14782858	I	14782858	A_12_P104472	sqst-5	1.08638763737691	3.77	1	NA	NA	NA	NA	NA	NA
I_14783694	I	14783694	A_12_P104472	sqst-5	1.08638763737691	3.77	1	NA	NA	NA	NA	NA	NA
I_14788131	I	14788131	A_12_P104472	sqst-5	1.08638763737691	3.77	1	NA	NA	NA	NA	NA	NA
I_14797233	I	14797233	A_12_P104472	sqst-5	1.08638763737691	3.77	1	NA	NA	NA	NA	NA	NA
I_14799168	I	14799168	A_12_P104472	sqst-5	1.08638763737691	3.77	1	NA	NA	NA	NA	NA	NA
I_14809107	I	14809107	A_12_P104472	sqst-5	1.08638763737691	3.77	1	NA	NA	NA	NA	NA	NA
I_14811508	I	14811508	A_12_P104472	sqst-5	1.08638763737691	3.77	1	NA	NA	NA	NA	NA	NA
I_14821667	I	14821667	A_12_P104472	sqst-5	0.937106325329644	3.77	1	NA	NA	NA	NA	NA	NA
I_14827067	I	14827067	A_12_P104472	sqst-5	0.937106325329644	3.77	1	NA	NA	NA	NA	NA	NA
I_14828127	I	14828127	A_12_P104472	sqst-5	0.937106325329644	3.77	1	NA	NA	NA	NA	NA	NA
I_14832565	I	14832565	A_12_P104472	sqst-5	0.937106325329644	3.77	1	NA	NA	NA	NA	NA	NA
I_14834574	I	14834574	A_12_P104472	sqst-5	0.937106325329644	3.77	1	NA	NA	NA	NA	NA	NA
I_14838357	I	14838357	A_12_P104472	sqst-5	0.937106325329644	3.77	1	NA	NA	NA	NA	NA	NA
I_14842185	I	14842185	A_12_P104472	sqst-5	1.1142254950463866	3.77	1	NA	NA	NA	NA	NA	NA
I_14844275	I	14844275	A_12_P104472	sqst-5	1.1142254950463866	3.77	1	NA	NA	NA	NA	NA	NA
I_14845874	I	14845874	A_12_P104472	sqst-5	1.1142254950463866	3.77	1	NA	NA	NA	NA	NA	NA
I_14854921	I	14854921	A_12_P104472	sqst-5	1.1142254950463866	3.77	1	NA	NA	NA	NA	NA	NA
I_14863715	I	14863715	A_12_P104472	sqst-5	0.8870685123343723	3.77	1	NA	NA	NA	NA	NA	NA
I_14874140	I	14874140	A_12_P104472	sqst-5	0.7399167403384338	3.77	1	NA	NA	NA	NA	NA	NA
I_14875249	I	14875249	A_12_P104472	sqst-5	0.7399167403384338	3.77	1	NA	NA	NA	NA	NA	NA
I_14878614	I	14878614	A_12_P104472	sqst-5	0.7399167403384338	3.77	1	NA	NA	NA	NA	NA	NA
I_14879178	I	14879178	A_12_P104472	sqst-5	0.7316533850498823	3.77	1	NA	NA	NA	NA	NA	NA
I_14879856	I	14879856	A_12_P104472	sqst-5	0.7316533850498823	3.77	1	NA	NA	NA	NA	NA	NA
I_14893003	I	14893003	A_12_P104472	sqst-5	0.7316533850498823	3.77	1	NA	NA	NA	NA	NA	NA
I_14896937	I	14896937	A_12_P104472	sqst-5	0.7316533850498823	3.77	1	NA	NA	NA	NA	NA	NA
I_14898607	I	14898607	A_12_P104472	sqst-5	0.6222964279653587	3.77	1	NA	NA	NA	NA	NA	NA
I_14906125	I	14906125	A_12_P104472	sqst-5	0.6222964279653587	3.77	1	NA	NA	NA	NA	NA	NA
I_14913657	I	14913657	A_12_P104472	sqst-5	0.6222964279653587	3.77	1	NA	NA	NA	NA	NA	NA
I_14919923	I	14919923	A_12_P104472	sqst-5	0.6222964279653587	3.77	1	NA	NA	NA	NA	NA	NA
I_14921034	I	14921034	A_12_P104472	sqst-5	0.6222964279653587	3.77	1	NA	NA	NA	NA	NA	NA
I_14926629	I	14926629	A_12_P104472	sqst-5	0.6222964279653587	3.77	1	NA	NA	NA	NA	NA	NA
I_14950601	I	14950601	A_12_P104472	sqst-5	0.6222964279653587	3.77	1	NA	NA	NA	NA	NA	NA
I_14963052	I	14963052	A_12_P104472	sqst-5	0.6222964279653587	3.77	1	NA	NA	NA	NA	NA	NA
I_14994340	I	14994340	A_12_P104472	sqst-5	0.6222964279653587	3.77	1	NA	NA	NA	NA	NA	NA
I_15008707	I	15008707	A_12_P104472	sqst-5	0.6222964279653587	3.77	1	NA	NA	NA	NA	NA	NA
I_15048468	I	15048468	A_12_P104472	sqst-5	0.6222964279653587	3.77	1	NA	NA	NA	NA	NA	NA
I_15052955	I	15052955	A_12_P104472	sqst-5	0.6222964279653587	3.77	1	NA	NA	NA	NA	NA	NA
I_15055212	I	15055212	A_12_P104472	sqst-5	0.6222964279653587	3.77	1	NA	NA	NA	NA	NA	NA
I_15058920	I	15058920	A_12_P104472	sqst-5	0.6222964279653587	3.77	1	NA	NA	NA	NA	NA	NA
II_6368	II	6368	A_12_P104472	sqst-5	0.0031852055169417307	3.77	1	NA	NA	NA	NA	NA	NA
II_9186	II	9186	A_12_P104472	sqst-5	2.3688082833645018e-4	3.77	1	NA	NA	NA	NA	NA	NA
II_38371	II	38371	A_12_P104472	sqst-5	2.3688082833645018e-4	3.77	1	NA	NA	NA	NA	NA	NA
II_153281	II	153281	A_12_P104472	sqst-5	2.3688082833645018e-4	3.77	1	NA	NA	NA	NA	NA	NA
II_168920	II	168920	A_12_P104472	sqst-5	2.3688082833645018e-4	3.77	1	NA	NA	NA	NA	NA	NA
II_249866	II	249866	A_12_P104472	sqst-5	2.3688082833645018e-4	3.77	1	NA	NA	NA	NA	NA	NA
II_343260	II	343260	A_12_P104472	sqst-5	0.003973800958782311	3.77	1	NA	NA	NA	NA	NA	NA
II_344280	II	344280	A_12_P104472	sqst-5	0.003973800958782311	3.77	1	NA	NA	NA	NA	NA	NA
II_352386	II	352386	A_12_P104472	sqst-5	0.003973800958782311	3.77	1	NA	NA	NA	NA	NA	NA
II_405260	II	405260	A_12_P104472	sqst-5	0.003973800958782311	3.77	1	NA	NA	NA	NA	NA	NA
II_409392	II	409392	A_12_P104472	sqst-5	0.003973800958782311	3.77	1	NA	NA	NA	NA	NA	NA
II_457115	II	457115	A_12_P104472	sqst-5	0.003973800958782311	3.77	1	NA	NA	NA	NA	NA	NA
II_487967	II	487967	A_12_P104472	sqst-5	0.003973800958782311	3.77	1	NA	NA	NA	NA	NA	NA
II_499064	II	499064	A_12_P104472	sqst-5	0.003973800958782311	3.77	1	NA	NA	NA	NA	NA	NA
II_503527	II	503527	A_12_P104472	sqst-5	0.003973800958782311	3.77	1	NA	NA	NA	NA	NA	NA
II_505240	II	505240	A_12_P104472	sqst-5	0.003973800958782311	3.77	1	NA	NA	NA	NA	NA	NA
II_533080	II	533080	A_12_P104472	sqst-5	0.003973800958782311	3.77	1	NA	NA	NA	NA	NA	NA
II_567519	II	567519	A_12_P104472	sqst-5	0.003973800958782311	3.77	1	NA	NA	NA	NA	NA	NA
II_591211	II	591211	A_12_P104472	sqst-5	0.003973800958782311	3.77	1	NA	NA	NA	NA	NA	NA
II_594482	II	594482	A_12_P104472	sqst-5	0.003973800958782311	3.77	1	NA	NA	NA	NA	NA	NA
II_606293	II	606293	A_12_P104472	sqst-5	0.003973800958782311	3.77	1	NA	NA	NA	NA	NA	NA
II_618295	II	618295	A_12_P104472	sqst-5	0.003973800958782311	3.77	1	NA	NA	NA	NA	NA	NA
II_643539	II	643539	A_12_P104472	sqst-5	0.02788356858978236	3.77	1	NA	NA	NA	NA	NA	NA
II_651789	II	651789	A_12_P104472	sqst-5	0.02788356858978236	3.77	1	NA	NA	NA	NA	NA	NA
II_652361	II	652361	A_12_P104472	sqst-5	0.02788356858978236	3.77	1	NA	NA	NA	NA	NA	NA
II_652393	II	652393	A_12_P104472	sqst-5	0.02788356858978236	3.77	1	NA	NA	NA	NA	NA	NA
II_658806	II	658806	A_12_P104472	sqst-5	0.02788356858978236	3.77	1	NA	NA	NA	NA	NA	NA
II_659261	II	659261	A_12_P104472	sqst-5	0.02788356858978236	3.77	1	NA	NA	NA	NA	NA	NA
II_659986	II	659986	A_12_P104472	sqst-5	0.02788356858978236	3.77	1	NA	NA	NA	NA	NA	NA
II_663021	II	663021	A_12_P104472	sqst-5	0.02788356858978236	3.77	1	NA	NA	NA	NA	NA	NA
II_669698	II	669698	A_12_P104472	sqst-5	0.02788356858978236	3.77	1	NA	NA	NA	NA	NA	NA
II_683543	II	683543	A_12_P104472	sqst-5	0.02788356858978236	3.77	1	NA	NA	NA	NA	NA	NA
II_688252	II	688252	A_12_P104472	sqst-5	0.053615347525718414	3.77	1	NA	NA	NA	NA	NA	NA
II_693206	II	693206	A_12_P104472	sqst-5	0.025446110571015302	3.77	1	NA	NA	NA	NA	NA	NA
II_708299	II	708299	A_12_P104472	sqst-5	0.025446110571015302	3.77	1	NA	NA	NA	NA	NA	NA
II_714839	II	714839	A_12_P104472	sqst-5	0.025446110571015302	3.77	1	NA	NA	NA	NA	NA	NA
II_717830	II	717830	A_12_P104472	sqst-5	0.025446110571015302	3.77	1	NA	NA	NA	NA	NA	NA
II_719111	II	719111	A_12_P104472	sqst-5	0.025446110571015302	3.77	1	NA	NA	NA	NA	NA	NA
II_719430	II	719430	A_12_P104472	sqst-5	0.025446110571015302	3.77	1	NA	NA	NA	NA	NA	NA
II_733570	II	733570	A_12_P104472	sqst-5	0.03703753685090437	3.77	1	NA	NA	NA	NA	NA	NA
II_736515	II	736515	A_12_P104472	sqst-5	0.014254784279342972	3.77	1	NA	NA	NA	NA	NA	NA
II_736677	II	736677	A_12_P104472	sqst-5	0.014254784279342972	3.77	1	NA	NA	NA	NA	NA	NA
II_737015	II	737015	A_12_P104472	sqst-5	0.014254784279342972	3.77	1	NA	NA	NA	NA	NA	NA
II_737076	II	737076	A_12_P104472	sqst-5	0.014254784279342972	3.77	1	NA	NA	NA	NA	NA	NA
II_740888	II	740888	A_12_P104472	sqst-5	0.014254784279342972	3.77	1	NA	NA	NA	NA	NA	NA
II_741896	II	741896	A_12_P104472	sqst-5	0.014254784279342972	3.77	1	NA	NA	NA	NA	NA	NA
II_753124	II	753124	A_12_P104472	sqst-5	0.014254784279342972	3.77	1	NA	NA	NA	NA	NA	NA
II_755334	II	755334	A_12_P104472	sqst-5	0.014254784279342972	3.77	1	NA	NA	NA	NA	NA	NA
II_765839	II	765839	A_12_P104472	sqst-5	0.014254784279342972	3.77	1	NA	NA	NA	NA	NA	NA
II_786256	II	786256	A_12_P104472	sqst-5	0.014254784279342972	3.77	1	NA	NA	NA	NA	NA	NA
II_815429	II	815429	A_12_P104472	sqst-5	0.014254784279342972	3.77	1	NA	NA	NA	NA	NA	NA
II_831837	II	831837	A_12_P104472	sqst-5	0.014254784279342972	3.77	1	NA	NA	NA	NA	NA	NA
II_843384	II	843384	A_12_P104472	sqst-5	0.014254784279342972	3.77	1	NA	NA	NA	NA	NA	NA
II_857941	II	857941	A_12_P104472	sqst-5	0.014254784279342972	3.77	1	NA	NA	NA	NA	NA	NA
II_869219	II	869219	A_12_P104472	sqst-5	0.014254784279342972	3.77	1	NA	NA	NA	NA	NA	NA
II_900675	II	900675	A_12_P104472	sqst-5	0.014254784279342972	3.77	1	NA	NA	NA	NA	NA	NA
II_906013	II	906013	A_12_P104472	sqst-5	0.014254784279342972	3.77	1	NA	NA	NA	NA	NA	NA
II_907474	II	907474	A_12_P104472	sqst-5	0.014254784279342972	3.77	1	NA	NA	NA	NA	NA	NA
II_913646	II	913646	A_12_P104472	sqst-5	0.014254784279342972	3.77	1	NA	NA	NA	NA	NA	NA
II_916957	II	916957	A_12_P104472	sqst-5	0.0014844185727009634	3.77	1	NA	NA	NA	NA	NA	NA
II_925446	II	925446	A_12_P104472	sqst-5	0.0014844185727009634	3.77	1	NA	NA	NA	NA	NA	NA
II_941037	II	941037	A_12_P104472	sqst-5	0.0014844185727009634	3.77	1	NA	NA	NA	NA	NA	NA
II_952791	II	952791	A_12_P104472	sqst-5	0.0014844185727009634	3.77	1	NA	NA	NA	NA	NA	NA
II_955033	II	955033	A_12_P104472	sqst-5	0.0014844185727009634	3.77	1	NA	NA	NA	NA	NA	NA
II_973124	II	973124	A_12_P104472	sqst-5	0.0014844185727009634	3.77	1	NA	NA	NA	NA	NA	NA
II_982259	II	982259	A_12_P104472	sqst-5	0.0014844185727009634	3.77	1	NA	NA	NA	NA	NA	NA
II_991617	II	991617	A_12_P104472	sqst-5	0.0014844185727009634	3.77	1	NA	NA	NA	NA	NA	NA
II_992040	II	992040	A_12_P104472	sqst-5	0.0014844185727009634	3.77	1	NA	NA	NA	NA	NA	NA
II_1001182	II	1001182	A_12_P104472	sqst-5	0.0014844185727009634	3.77	1	NA	NA	NA	NA	NA	NA
II_1001529	II	1001529	A_12_P104472	sqst-5	0.0014844185727009634	3.77	1	NA	NA	NA	NA	NA	NA
II_1001778	II	1001778	A_12_P104472	sqst-5	0.0014844185727009634	3.77	1	NA	NA	NA	NA	NA	NA
II_1002925	II	1002925	A_12_P104472	sqst-5	0.0014844185727009634	3.77	1	NA	NA	NA	NA	NA	NA
II_1027505	II	1027505	A_12_P104472	sqst-5	0.0014844185727009634	3.77	1	NA	NA	NA	NA	NA	NA
II_1031489	II	1031489	A_12_P104472	sqst-5	0.0014844185727009634	3.77	1	NA	NA	NA	NA	NA	NA
II_1040750	II	1040750	A_12_P104472	sqst-5	0.0014844185727009634	3.77	1	NA	NA	NA	NA	NA	NA
II_1041031	II	1041031	A_12_P104472	sqst-5	0.008697357938389801	3.77	1	NA	NA	NA	NA	NA	NA
II_1041078	II	1041078	A_12_P104472	sqst-5	0.008697357938389801	3.77	1	NA	NA	NA	NA	NA	NA
II_1041137	II	1041137	A_12_P104472	sqst-5	0.0014844185727009634	3.77	1	NA	NA	NA	NA	NA	NA
II_1041546	II	1041546	A_12_P104472	sqst-5	0.0014844185727009634	3.77	1	NA	NA	NA	NA	NA	NA
II_1041816	II	1041816	A_12_P104472	sqst-5	0.0014844185727009634	3.77	1	NA	NA	NA	NA	NA	NA
II_1042378	II	1042378	A_12_P104472	sqst-5	0.0014844185727009634	3.77	1	NA	NA	NA	NA	NA	NA
II_1048134	II	1048134	A_12_P104472	sqst-5	0.0014844185727009634	3.77	1	NA	NA	NA	NA	NA	NA
II_1048319	II	1048319	A_12_P104472	sqst-5	0.0014844185727009634	3.77	1	NA	NA	NA	NA	NA	NA
II_1048435	II	1048435	A_12_P104472	sqst-5	0.0014844185727009634	3.77	1	NA	NA	NA	NA	NA	NA
II_1049598	II	1049598	A_12_P104472	sqst-5	0.0014844185727009634	3.77	1	NA	NA	NA	NA	NA	NA
II_1050505	II	1050505	A_12_P104472	sqst-5	0.0014844185727009634	3.77	1	NA	NA	NA	NA	NA	NA
II_1070107	II	1070107	A_12_P104472	sqst-5	0.0014844185727009634	3.77	1	NA	NA	NA	NA	NA	NA
II_1070159	II	1070159	A_12_P104472	sqst-5	0.0014844185727009634	3.77	1	NA	NA	NA	NA	NA	NA
II_1070283	II	1070283	A_12_P104472	sqst-5	0.0014844185727009634	3.77	1	NA	NA	NA	NA	NA	NA
II_1070341	II	1070341	A_12_P104472	sqst-5	0.0014844185727009634	3.77	1	NA	NA	NA	NA	NA	NA
II_1072393	II	1072393	A_12_P104472	sqst-5	0.0014844185727009634	3.77	1	NA	NA	NA	NA	NA	NA
II_1092170	II	1092170	A_12_P104472	sqst-5	0.0014844185727009634	3.77	1	NA	NA	NA	NA	NA	NA
II_1107963	II	1107963	A_12_P104472	sqst-5	0.0014844185727009634	3.77	1	NA	NA	NA	NA	NA	NA
II_1114871	II	1114871	A_12_P104472	sqst-5	0.0014844185727009634	3.77	1	NA	NA	NA	NA	NA	NA
II_1121505	II	1121505	A_12_P104472	sqst-5	0.0014844185727009634	3.77	1	NA	NA	NA	NA	NA	NA
II_1135848	II	1135848	A_12_P104472	sqst-5	0.0014844185727009634	3.77	1	NA	NA	NA	NA	NA	NA
II_1137072	II	1137072	A_12_P104472	sqst-5	0.0014844185727009634	3.77	1	NA	NA	NA	NA	NA	NA
II_1164001	II	1164001	A_12_P104472	sqst-5	0.0014844185727009634	3.77	1	NA	NA	NA	NA	NA	NA
II_1164068	II	1164068	A_12_P104472	sqst-5	0.0014844185727009634	3.77	1	NA	NA	NA	NA	NA	NA
II_1171825	II	1171825	A_12_P104472	sqst-5	0.0014844185727009634	3.77	1	NA	NA	NA	NA	NA	NA
II_1173098	II	1173098	A_12_P104472	sqst-5	0.0014844185727009634	3.77	1	NA	NA	NA	NA	NA	NA
II_1186750	II	1186750	A_12_P104472	sqst-5	0.0014844185727009634	3.77	1	NA	NA	NA	NA	NA	NA
II_1192233	II	1192233	A_12_P104472	sqst-5	0.0014844185727009634	3.77	1	NA	NA	NA	NA	NA	NA
II_1211577	II	1211577	A_12_P104472	sqst-5	0.0014844185727009634	3.77	1	NA	NA	NA	NA	NA	NA
II_1223891	II	1223891	A_12_P104472	sqst-5	2.7528766205057796e-5	3.77	1	NA	NA	NA	NA	NA	NA
II_1238714	II	1238714	A_12_P104472	sqst-5	2.7528766205057796e-5	3.77	1	NA	NA	NA	NA	NA	NA
II_1244551	II	1244551	A_12_P104472	sqst-5	2.7528766205057796e-5	3.77	1	NA	NA	NA	NA	NA	NA
II_1248004	II	1248004	A_12_P104472	sqst-5	2.7528766205057796e-5	3.77	1	NA	NA	NA	NA	NA	NA
II_1278144	II	1278144	A_12_P104472	sqst-5	2.7528766205057796e-5	3.77	1	NA	NA	NA	NA	NA	NA
II_1289608	II	1289608	A_12_P104472	sqst-5	2.7528766205057796e-5	3.77	1	NA	NA	NA	NA	NA	NA
II_1296443	II	1296443	A_12_P104472	sqst-5	0.004234690897719341	3.77	1	NA	NA	NA	NA	NA	NA
II_1324489	II	1324489	A_12_P104472	sqst-5	0.022425777512798457	3.77	1	NA	NA	NA	NA	NA	NA
II_1348804	II	1348804	A_12_P104472	sqst-5	0.022425777512798457	3.77	1	NA	NA	NA	NA	NA	NA
II_1358358	II	1358358	A_12_P104472	sqst-5	0.022425777512798457	3.77	1	NA	NA	NA	NA	NA	NA
II_1363110	II	1363110	A_12_P104472	sqst-5	0.022425777512798457	3.77	1	NA	NA	NA	NA	NA	NA
II_1376703	II	1376703	A_12_P104472	sqst-5	0.022425777512798457	3.77	1	NA	NA	NA	NA	NA	NA
II_1384108	II	1384108	A_12_P104472	sqst-5	0.022425777512798457	3.77	1	NA	NA	NA	NA	NA	NA
II_1387673	II	1387673	A_12_P104472	sqst-5	0.022425777512798457	3.77	1	NA	NA	NA	NA	NA	NA
II_1414185	II	1414185	A_12_P104472	sqst-5	0.022425777512798457	3.77	1	NA	NA	NA	NA	NA	NA
II_1416870	II	1416870	A_12_P104472	sqst-5	0.022425777512798457	3.77	1	NA	NA	NA	NA	NA	NA
II_1417887	II	1417887	A_12_P104472	sqst-5	0.022425777512798457	3.77	1	NA	NA	NA	NA	NA	NA
II_1418895	II	1418895	A_12_P104472	sqst-5	0.054190452276004115	3.77	1	NA	NA	NA	NA	NA	NA
II_1422477	II	1422477	A_12_P104472	sqst-5	0.054190452276004115	3.77	1	NA	NA	NA	NA	NA	NA
II_1427688	II	1427688	A_12_P104472	sqst-5	0.054190452276004115	3.77	1	NA	NA	NA	NA	NA	NA
II_1428905	II	1428905	A_12_P104472	sqst-5	0.054190452276004115	3.77	1	NA	NA	NA	NA	NA	NA
II_1489106	II	1489106	A_12_P104472	sqst-5	0.054190452276004115	3.77	1	NA	NA	NA	NA	NA	NA
II_1494417	II	1494417	A_12_P104472	sqst-5	0.054190452276004115	3.77	1	NA	NA	NA	NA	NA	NA
II_1501777	II	1501777	A_12_P104472	sqst-5	0.09459669433995849	3.77	1	NA	NA	NA	NA	NA	NA
II_1523287	II	1523287	A_12_P104472	sqst-5	0.09459669433995849	3.77	1	NA	NA	NA	NA	NA	NA
II_1527253	II	1527253	A_12_P104472	sqst-5	0.09459669433995849	3.77	1	NA	NA	NA	NA	NA	NA
II_1527254	II	1527254	A_12_P104472	sqst-5	0.09459669433995849	3.77	1	NA	NA	NA	NA	NA	NA
II_1531314	II	1531314	A_12_P104472	sqst-5	0.09459669433995849	3.77	1	NA	NA	NA	NA	NA	NA
II_1531492	II	1531492	A_12_P104472	sqst-5	0.09459669433995849	3.77	1	NA	NA	NA	NA	NA	NA
II_1531501	II	1531501	A_12_P104472	sqst-5	0.09459669433995849	3.77	1	NA	NA	NA	NA	NA	NA
II_1531731	II	1531731	A_12_P104472	sqst-5	0.09459669433995849	3.77	1	NA	NA	NA	NA	NA	NA
II_1532502	II	1532502	A_12_P104472	sqst-5	0.09459669433995849	3.77	1	NA	NA	NA	NA	NA	NA
II_1533403	II	1533403	A_12_P104472	sqst-5	0.09459669433995849	3.77	1	NA	NA	NA	NA	NA	NA
II_1534119	II	1534119	A_12_P104472	sqst-5	0.09459669433995849	3.77	1	NA	NA	NA	NA	NA	NA
II_1534254	II	1534254	A_12_P104472	sqst-5	0.09459669433995849	3.77	1	NA	NA	NA	NA	NA	NA
II_1534317	II	1534317	A_12_P104472	sqst-5	0.09459669433995849	3.77	1	NA	NA	NA	NA	NA	NA
II_1534604	II	1534604	A_12_P104472	sqst-5	0.09459669433995849	3.77	1	NA	NA	NA	NA	NA	NA
II_1535118	II	1535118	A_12_P104472	sqst-5	0.09459669433995849	3.77	1	NA	NA	NA	NA	NA	NA
II_1535122	II	1535122	A_12_P104472	sqst-5	0.09459669433995849	3.77	1	NA	NA	NA	NA	NA	NA
II_1535372	II	1535372	A_12_P104472	sqst-5	0.09459669433995849	3.77	1	NA	NA	NA	NA	NA	NA
II_1537424	II	1537424	A_12_P104472	sqst-5	0.09459669433995849	3.77	1	NA	NA	NA	NA	NA	NA
II_1537680	II	1537680	A_12_P104472	sqst-5	0.09459669433995849	3.77	1	NA	NA	NA	NA	NA	NA
II_1538050	II	1538050	A_12_P104472	sqst-5	0.09459669433995849	3.77	1	NA	NA	NA	NA	NA	NA
II_1538393	II	1538393	A_12_P104472	sqst-5	0.09459669433995849	3.77	1	NA	NA	NA	NA	NA	NA
II_1538855	II	1538855	A_12_P104472	sqst-5	0.09459669433995849	3.77	1	NA	NA	NA	NA	NA	NA
II_1539033	II	1539033	A_12_P104472	sqst-5	0.09459669433995849	3.77	1	NA	NA	NA	NA	NA	NA
II_1539276	II	1539276	A_12_P104472	sqst-5	0.09459669433995849	3.77	1	NA	NA	NA	NA	NA	NA
II_1539302	II	1539302	A_12_P104472	sqst-5	0.09459669433995849	3.77	1	NA	NA	NA	NA	NA	NA
II_1539689	II	1539689	A_12_P104472	sqst-5	0.09459669433995849	3.77	1	NA	NA	NA	NA	NA	NA
II_1539874	II	1539874	A_12_P104472	sqst-5	0.09459669433995849	3.77	1	NA	NA	NA	NA	NA	NA
II_1544978	II	1544978	A_12_P104472	sqst-5	0.09459669433995849	3.77	1	NA	NA	NA	NA	NA	NA
II_1545976	II	1545976	A_12_P104472	sqst-5	0.09459669433995849	3.77	1	NA	NA	NA	NA	NA	NA
II_1546335	II	1546335	A_12_P104472	sqst-5	0.09459669433995849	3.77	1	NA	NA	NA	NA	NA	NA
II_1546805	II	1546805	A_12_P104472	sqst-5	0.09459669433995849	3.77	1	NA	NA	NA	NA	NA	NA
II_1547773	II	1547773	A_12_P104472	sqst-5	0.09459669433995849	3.77	1	NA	NA	NA	NA	NA	NA
II_1568779	II	1568779	A_12_P104472	sqst-5	0.09459669433995849	3.77	1	NA	NA	NA	NA	NA	NA
II_1568885	II	1568885	A_12_P104472	sqst-5	0.09459669433995849	3.77	1	NA	NA	NA	NA	NA	NA
II_1569019	II	1569019	A_12_P104472	sqst-5	0.09459669433995849	3.77	1	NA	NA	NA	NA	NA	NA
II_1569524	II	1569524	A_12_P104472	sqst-5	0.09459669433995849	3.77	1	NA	NA	NA	NA	NA	NA
II_1572482	II	1572482	A_12_P104472	sqst-5	0.09459669433995849	3.77	1	NA	NA	NA	NA	NA	NA
II_1572632	II	1572632	A_12_P104472	sqst-5	0.09459669433995849	3.77	1	NA	NA	NA	NA	NA	NA
II_1572772	II	1572772	A_12_P104472	sqst-5	0.09459669433995849	3.77	1	NA	NA	NA	NA	NA	NA
II_1573058	II	1573058	A_12_P104472	sqst-5	0.09459669433995849	3.77	1	NA	NA	NA	NA	NA	NA
II_1575902	II	1575902	A_12_P104472	sqst-5	0.09459669433995849	3.77	1	NA	NA	NA	NA	NA	NA
II_1579399	II	1579399	A_12_P104472	sqst-5	0.09459669433995849	3.77	1	NA	NA	NA	NA	NA	NA
II_1580786	II	1580786	A_12_P104472	sqst-5	0.09459669433995849	3.77	1	NA	NA	NA	NA	NA	NA
II_1580817	II	1580817	A_12_P104472	sqst-5	0.09459669433995849	3.77	1	NA	NA	NA	NA	NA	NA
II_1581386	II	1581386	A_12_P104472	sqst-5	0.09459669433995849	3.77	1	NA	NA	NA	NA	NA	NA
II_1581506	II	1581506	A_12_P104472	sqst-5	0.09459669433995849	3.77	1	NA	NA	NA	NA	NA	NA
II_1582772	II	1582772	A_12_P104472	sqst-5	0.09459669433995849	3.77	1	NA	NA	NA	NA	NA	NA
II_1582883	II	1582883	A_12_P104472	sqst-5	0.09459669433995849	3.77	1	NA	NA	NA	NA	NA	NA
II_1582925	II	1582925	A_12_P104472	sqst-5	0.09459669433995849	3.77	1	NA	NA	NA	NA	NA	NA
II_1583275	II	1583275	A_12_P104472	sqst-5	0.09459669433995849	3.77	1	NA	NA	NA	NA	NA	NA
II_1589527	II	1589527	A_12_P104472	sqst-5	0.09459669433995849	3.77	1	NA	NA	NA	NA	NA	NA
II_1592799	II	1592799	A_12_P104472	sqst-5	0.09459669433995849	3.77	1	NA	NA	NA	NA	NA	NA
II_1593566	II	1593566	A_12_P104472	sqst-5	0.09459669433995849	3.77	1	NA	NA	NA	NA	NA	NA
II_1599002	II	1599002	A_12_P104472	sqst-5	0.09459669433995849	3.77	1	NA	NA	NA	NA	NA	NA
II_1605015	II	1605015	A_12_P104472	sqst-5	0.09459669433995849	3.77	1	NA	NA	NA	NA	NA	NA
II_1607237	II	1607237	A_12_P104472	sqst-5	0.09459669433995849	3.77	1	NA	NA	NA	NA	NA	NA
II_1614199	II	1614199	A_12_P104472	sqst-5	0.09459669433995849	3.77	1	NA	NA	NA	NA	NA	NA
II_1614400	II	1614400	A_12_P104472	sqst-5	0.09459669433995849	3.77	1	NA	NA	NA	NA	NA	NA
II_1615613	II	1615613	A_12_P104472	sqst-5	0.09459669433995849	3.77	1	NA	NA	NA	NA	NA	NA
II_1615932	II	1615932	A_12_P104472	sqst-5	0.09459669433995849	3.77	1	NA	NA	NA	NA	NA	NA
II_1616045	II	1616045	A_12_P104472	sqst-5	0.09459669433995849	3.77	1	NA	NA	NA	NA	NA	NA
II_1616198	II	1616198	A_12_P104472	sqst-5	0.09459669433995849	3.77	1	NA	NA	NA	NA	NA	NA
II_1618355	II	1618355	A_12_P104472	sqst-5	0.09459669433995849	3.77	1	NA	NA	NA	NA	NA	NA
II_1618934	II	1618934	A_12_P104472	sqst-5	0.14307968308582136	3.77	1	NA	NA	NA	NA	NA	NA
II_1619961	II	1619961	A_12_P104472	sqst-5	0.1630562544109467	3.77	1	NA	NA	NA	NA	NA	NA
II_1619984	II	1619984	A_12_P104472	sqst-5	0.1630562544109467	3.77	1	NA	NA	NA	NA	NA	NA
II_1620424	II	1620424	A_12_P104472	sqst-5	0.09459669433995849	3.77	1	NA	NA	NA	NA	NA	NA
II_1620536	II	1620536	A_12_P104472	sqst-5	0.09459669433995849	3.77	1	NA	NA	NA	NA	NA	NA
II_1620981	II	1620981	A_12_P104472	sqst-5	0.09459669433995849	3.77	1	NA	NA	NA	NA	NA	NA
II_1622926	II	1622926	A_12_P104472	sqst-5	0.09459669433995849	3.77	1	NA	NA	NA	NA	NA	NA
II_1623120	II	1623120	A_12_P104472	sqst-5	0.09459669433995849	3.77	1	NA	NA	NA	NA	NA	NA
II_1623688	II	1623688	A_12_P104472	sqst-5	0.09459669433995849	3.77	1	NA	NA	NA	NA	NA	NA
II_1623865	II	1623865	A_12_P104472	sqst-5	0.09459669433995849	3.77	1	NA	NA	NA	NA	NA	NA
II_1624006	II	1624006	A_12_P104472	sqst-5	0.09459669433995849	3.77	1	NA	NA	NA	NA	NA	NA
II_1624095	II	1624095	A_12_P104472	sqst-5	0.09459669433995849	3.77	1	NA	NA	NA	NA	NA	NA
II_1624459	II	1624459	A_12_P104472	sqst-5	0.09459669433995849	3.77	1	NA	NA	NA	NA	NA	NA
II_1624599	II	1624599	A_12_P104472	sqst-5	0.09459669433995849	3.77	1	NA	NA	NA	NA	NA	NA
II_1624911	II	1624911	A_12_P104472	sqst-5	0.09459669433995849	3.77	1	NA	NA	NA	NA	NA	NA
II_1625111	II	1625111	A_12_P104472	sqst-5	0.09459669433995849	3.77	1	NA	NA	NA	NA	NA	NA
II_1625826	II	1625826	A_12_P104472	sqst-5	0.09459669433995849	3.77	1	NA	NA	NA	NA	NA	NA
II_1625938	II	1625938	A_12_P104472	sqst-5	0.09459669433995849	3.77	1	NA	NA	NA	NA	NA	NA
II_1626129	II	1626129	A_12_P104472	sqst-5	0.09459669433995849	3.77	1	NA	NA	NA	NA	NA	NA
II_1626808	II	1626808	A_12_P104472	sqst-5	0.09459669433995849	3.77	1	NA	NA	NA	NA	NA	NA
II_1637492	II	1637492	A_12_P104472	sqst-5	0.09459669433995849	3.77	1	NA	NA	NA	NA	NA	NA
II_1637598	II	1637598	A_12_P104472	sqst-5	0.09459669433995849	3.77	1	NA	NA	NA	NA	NA	NA
II_1637611	II	1637611	A_12_P104472	sqst-5	0.09459669433995849	3.77	1	NA	NA	NA	NA	NA	NA
II_1637970	II	1637970	A_12_P104472	sqst-5	0.09459669433995849	3.77	1	NA	NA	NA	NA	NA	NA
II_1641531	II	1641531	A_12_P104472	sqst-5	0.09459669433995849	3.77	1	NA	NA	NA	NA	NA	NA
II_1641540	II	1641540	A_12_P104472	sqst-5	0.09459669433995849	3.77	1	NA	NA	NA	NA	NA	NA
II_1645381	II	1645381	A_12_P104472	sqst-5	0.09459669433995849	3.77	1	NA	NA	NA	NA	NA	NA
II_1646697	II	1646697	A_12_P104472	sqst-5	0.09459669433995849	3.77	1	NA	NA	NA	NA	NA	NA
II_1646886	II	1646886	A_12_P104472	sqst-5	0.09459669433995849	3.77	1	NA	NA	NA	NA	NA	NA
II_1646887	II	1646887	A_12_P104472	sqst-5	0.09459669433995849	3.77	1	NA	NA	NA	NA	NA	NA
II_1649935	II	1649935	A_12_P104472	sqst-5	0.09459669433995849	3.77	1	NA	NA	NA	NA	NA	NA
II_1650098	II	1650098	A_12_P104472	sqst-5	0.09459669433995849	3.77	1	NA	NA	NA	NA	NA	NA
II_1650189	II	1650189	A_12_P104472	sqst-5	0.09459669433995849	3.77	1	NA	NA	NA	NA	NA	NA
II_1650240	II	1650240	A_12_P104472	sqst-5	0.09459669433995849	3.77	1	NA	NA	NA	NA	NA	NA
II_1651097	II	1651097	A_12_P104472	sqst-5	0.09459669433995849	3.77	1	NA	NA	NA	NA	NA	NA
II_1651488	II	1651488	A_12_P104472	sqst-5	0.09459669433995849	3.77	1	NA	NA	NA	NA	NA	NA
II_1652483	II	1652483	A_12_P104472	sqst-5	0.09459669433995849	3.77	1	NA	NA	NA	NA	NA	NA
II_1652694	II	1652694	A_12_P104472	sqst-5	0.09459669433995849	3.77	1	NA	NA	NA	NA	NA	NA
II_1652764	II	1652764	A_12_P104472	sqst-5	0.09459669433995849	3.77	1	NA	NA	NA	NA	NA	NA
II_1652873	II	1652873	A_12_P104472	sqst-5	0.09459669433995849	3.77	1	NA	NA	NA	NA	NA	NA
II_1652932	II	1652932	A_12_P104472	sqst-5	0.09459669433995849	3.77	1	NA	NA	NA	NA	NA	NA
II_1652978	II	1652978	A_12_P104472	sqst-5	0.09459669433995849	3.77	1	NA	NA	NA	NA	NA	NA
II_1653081	II	1653081	A_12_P104472	sqst-5	0.09459669433995849	3.77	1	NA	NA	NA	NA	NA	NA
II_1653129	II	1653129	A_12_P104472	sqst-5	0.09459669433995849	3.77	1	NA	NA	NA	NA	NA	NA
II_1653187	II	1653187	A_12_P104472	sqst-5	0.09459669433995849	3.77	1	NA	NA	NA	NA	NA	NA
II_1653259	II	1653259	A_12_P104472	sqst-5	0.09459669433995849	3.77	1	NA	NA	NA	NA	NA	NA
II_1653448	II	1653448	A_12_P104472	sqst-5	0.09459669433995849	3.77	1	NA	NA	NA	NA	NA	NA
II_1653522	II	1653522	A_12_P104472	sqst-5	0.09459669433995849	3.77	1	NA	NA	NA	NA	NA	NA
II_1653582	II	1653582	A_12_P104472	sqst-5	0.09459669433995849	3.77	1	NA	NA	NA	NA	NA	NA
II_1653599	II	1653599	A_12_P104472	sqst-5	0.09459669433995849	3.77	1	NA	NA	NA	NA	NA	NA
II_1653608	II	1653608	A_12_P104472	sqst-5	0.09459669433995849	3.77	1	NA	NA	NA	NA	NA	NA
II_1654209	II	1654209	A_12_P104472	sqst-5	0.09459669433995849	3.77	1	NA	NA	NA	NA	NA	NA
II_1654575	II	1654575	A_12_P104472	sqst-5	0.09459669433995849	3.77	1	NA	NA	NA	NA	NA	NA
II_1654892	II	1654892	A_12_P104472	sqst-5	0.09459669433995849	3.77	1	NA	NA	NA	NA	NA	NA
II_1654970	II	1654970	A_12_P104472	sqst-5	0.09459669433995849	3.77	1	NA	NA	NA	NA	NA	NA
II_1655359	II	1655359	A_12_P104472	sqst-5	0.09459669433995849	3.77	1	NA	NA	NA	NA	NA	NA
II_1663292	II	1663292	A_12_P104472	sqst-5	0.09459669433995849	3.77	1	NA	NA	NA	NA	NA	NA
II_1663463	II	1663463	A_12_P104472	sqst-5	0.09459669433995849	3.77	1	NA	NA	NA	NA	NA	NA
II_1664407	II	1664407	A_12_P104472	sqst-5	0.09459669433995849	3.77	1	NA	NA	NA	NA	NA	NA
II_1664582	II	1664582	A_12_P104472	sqst-5	0.09459669433995849	3.77	1	NA	NA	NA	NA	NA	NA
II_1664590	II	1664590	A_12_P104472	sqst-5	0.09459669433995849	3.77	1	NA	NA	NA	NA	NA	NA
II_1664627	II	1664627	A_12_P104472	sqst-5	0.09459669433995849	3.77	1	NA	NA	NA	NA	NA	NA
II_1665254	II	1665254	A_12_P104472	sqst-5	0.09459669433995849	3.77	1	NA	NA	NA	NA	NA	NA
II_1665320	II	1665320	A_12_P104472	sqst-5	0.09459669433995849	3.77	1	NA	NA	NA	NA	NA	NA
II_1665448	II	1665448	A_12_P104472	sqst-5	0.09459669433995849	3.77	1	NA	NA	NA	NA	NA	NA
II_1665541	II	1665541	A_12_P104472	sqst-5	0.09459669433995849	3.77	1	NA	NA	NA	NA	NA	NA
II_1666235	II	1666235	A_12_P104472	sqst-5	0.09459669433995849	3.77	1	NA	NA	NA	NA	NA	NA
II_1666453	II	1666453	A_12_P104472	sqst-5	0.09459669433995849	3.77	1	NA	NA	NA	NA	NA	NA
II_1666513	II	1666513	A_12_P104472	sqst-5	0.09459669433995849	3.77	1	NA	NA	NA	NA	NA	NA
II_1667204	II	1667204	A_12_P104472	sqst-5	0.09459669433995849	3.77	1	NA	NA	NA	NA	NA	NA
II_1667299	II	1667299	A_12_P104472	sqst-5	0.09459669433995849	3.77	1	NA	NA	NA	NA	NA	NA
II_1669227	II	1669227	A_12_P104472	sqst-5	0.09459669433995849	3.77	1	NA	NA	NA	NA	NA	NA
II_1670667	II	1670667	A_12_P104472	sqst-5	0.09459669433995849	3.77	1	NA	NA	NA	NA	NA	NA
II_1670986	II	1670986	A_12_P104472	sqst-5	0.09459669433995849	3.77	1	NA	NA	NA	NA	NA	NA
II_1676549	II	1676549	A_12_P104472	sqst-5	0.09459669433995849	3.77	1	NA	NA	NA	NA	NA	NA
II_1680838	II	1680838	A_12_P104472	sqst-5	0.09459669433995849	3.77	1	NA	NA	NA	NA	NA	NA
II_1682125	II	1682125	A_12_P104472	sqst-5	0.09459669433995849	3.77	1	NA	NA	NA	NA	NA	NA
II_1684306	II	1684306	A_12_P104472	sqst-5	0.09459669433995849	3.77	1	NA	NA	NA	NA	NA	NA
II_1708094	II	1708094	A_12_P104472	sqst-5	0.09459669433995849	3.77	1	NA	NA	NA	NA	NA	NA
II_1709378	II	1709378	A_12_P104472	sqst-5	0.09459669433995849	3.77	1	NA	NA	NA	NA	NA	NA
II_1718365	II	1718365	A_12_P104472	sqst-5	0.21942432502627773	3.77	1	NA	NA	NA	NA	NA	NA
II_1727040	II	1727040	A_12_P104472	sqst-5	0.2510722868986363	3.77	1	NA	NA	NA	NA	NA	NA
II_1732850	II	1732850	A_12_P104472	sqst-5	0.19162082683854362	3.77	1	NA	NA	NA	NA	NA	NA
II_1745892	II	1745892	A_12_P104472	sqst-5	0.19162082683854362	3.77	1	NA	NA	NA	NA	NA	NA
II_1746994	II	1746994	A_12_P104472	sqst-5	0.19162082683854362	3.77	1	NA	NA	NA	NA	NA	NA
II_1749162	II	1749162	A_12_P104472	sqst-5	0.19162082683854362	3.77	1	NA	NA	NA	NA	NA	NA
II_1749979	II	1749979	A_12_P104472	sqst-5	0.19162082683854362	3.77	1	NA	NA	NA	NA	NA	NA
II_1750321	II	1750321	A_12_P104472	sqst-5	0.19162082683854362	3.77	1	NA	NA	NA	NA	NA	NA
II_1750568	II	1750568	A_12_P104472	sqst-5	0.19162082683854362	3.77	1	NA	NA	NA	NA	NA	NA
II_1756558	II	1756558	A_12_P104472	sqst-5	0.19162082683854362	3.77	1	NA	NA	NA	NA	NA	NA
II_1756794	II	1756794	A_12_P104472	sqst-5	0.19162082683854362	3.77	1	NA	NA	NA	NA	NA	NA
II_1756996	II	1756996	A_12_P104472	sqst-5	0.19162082683854362	3.77	1	NA	NA	NA	NA	NA	NA
II_1757237	II	1757237	A_12_P104472	sqst-5	0.19162082683854362	3.77	1	NA	NA	NA	NA	NA	NA
II_1757335	II	1757335	A_12_P104472	sqst-5	0.19162082683854362	3.77	1	NA	NA	NA	NA	NA	NA
II_1757345	II	1757345	A_12_P104472	sqst-5	0.19162082683854362	3.77	1	NA	NA	NA	NA	NA	NA
II_1758502	II	1758502	A_12_P104472	sqst-5	0.19162082683854362	3.77	1	NA	NA	NA	NA	NA	NA
II_1758742	II	1758742	A_12_P104472	sqst-5	0.19162082683854362	3.77	1	NA	NA	NA	NA	NA	NA
II_1759026	II	1759026	A_12_P104472	sqst-5	0.19162082683854362	3.77	1	NA	NA	NA	NA	NA	NA
II_1759047	II	1759047	A_12_P104472	sqst-5	0.19162082683854362	3.77	1	NA	NA	NA	NA	NA	NA
II_1759637	II	1759637	A_12_P104472	sqst-5	0.19162082683854362	3.77	1	NA	NA	NA	NA	NA	NA
II_1759961	II	1759961	A_12_P104472	sqst-5	0.19162082683854362	3.77	1	NA	NA	NA	NA	NA	NA
II_1760066	II	1760066	A_12_P104472	sqst-5	0.19162082683854362	3.77	1	NA	NA	NA	NA	NA	NA
II_1760109	II	1760109	A_12_P104472	sqst-5	0.19162082683854362	3.77	1	NA	NA	NA	NA	NA	NA
II_1760257	II	1760257	A_12_P104472	sqst-5	0.19162082683854362	3.77	1	NA	NA	NA	NA	NA	NA
II_1760727	II	1760727	A_12_P104472	sqst-5	0.19162082683854362	3.77	1	NA	NA	NA	NA	NA	NA
II_1760797	II	1760797	A_12_P104472	sqst-5	0.19162082683854362	3.77	1	NA	NA	NA	NA	NA	NA
II_1760814	II	1760814	A_12_P104472	sqst-5	0.19162082683854362	3.77	1	NA	NA	NA	NA	NA	NA
II_1761002	II	1761002	A_12_P104472	sqst-5	0.19162082683854362	3.77	1	NA	NA	NA	NA	NA	NA
II_1761012	II	1761012	A_12_P104472	sqst-5	0.19162082683854362	3.77	1	NA	NA	NA	NA	NA	NA
II_1761027	II	1761027	A_12_P104472	sqst-5	0.19162082683854362	3.77	1	NA	NA	NA	NA	NA	NA
II_1761256	II	1761256	A_12_P104472	sqst-5	0.19162082683854362	3.77	1	NA	NA	NA	NA	NA	NA
II_1761813	II	1761813	A_12_P104472	sqst-5	0.19162082683854362	3.77	1	NA	NA	NA	NA	NA	NA
II_1761860	II	1761860	A_12_P104472	sqst-5	0.19162082683854362	3.77	1	NA	NA	NA	NA	NA	NA
II_1761921	II	1761921	A_12_P104472	sqst-5	0.19162082683854362	3.77	1	NA	NA	NA	NA	NA	NA
II_1761946	II	1761946	A_12_P104472	sqst-5	0.19162082683854362	3.77	1	NA	NA	NA	NA	NA	NA
II_1761958	II	1761958	A_12_P104472	sqst-5	0.19162082683854362	3.77	1	NA	NA	NA	NA	NA	NA
II_1762703	II	1762703	A_12_P104472	sqst-5	0.19162082683854362	3.77	1	NA	NA	NA	NA	NA	NA
II_1762746	II	1762746	A_12_P104472	sqst-5	0.19162082683854362	3.77	1	NA	NA	NA	NA	NA	NA
II_1767648	II	1767648	A_12_P104472	sqst-5	0.19162082683854362	3.77	1	NA	NA	NA	NA	NA	NA
II_1775711	II	1775711	A_12_P104472	sqst-5	0.19162082683854362	3.77	1	NA	NA	NA	NA	NA	NA
II_1776258	II	1776258	A_12_P104472	sqst-5	0.19162082683854362	3.77	1	NA	NA	NA	NA	NA	NA
II_1776504	II	1776504	A_12_P104472	sqst-5	0.19162082683854362	3.77	1	NA	NA	NA	NA	NA	NA
II_1776578	II	1776578	A_12_P104472	sqst-5	0.19162082683854362	3.77	1	NA	NA	NA	NA	NA	NA
II_1777002	II	1777002	A_12_P104472	sqst-5	0.19162082683854362	3.77	1	NA	NA	NA	NA	NA	NA
II_1777025	II	1777025	A_12_P104472	sqst-5	0.19162082683854362	3.77	1	NA	NA	NA	NA	NA	NA
II_1783840	II	1783840	A_12_P104472	sqst-5	0.19162082683854362	3.77	1	NA	NA	NA	NA	NA	NA
II_1784376	II	1784376	A_12_P104472	sqst-5	0.19162082683854362	3.77	1	NA	NA	NA	NA	NA	NA
II_1785489	II	1785489	A_12_P104472	sqst-5	0.19162082683854362	3.77	1	NA	NA	NA	NA	NA	NA
II_1785531	II	1785531	A_12_P104472	sqst-5	0.19162082683854362	3.77	1	NA	NA	NA	NA	NA	NA
II_1785582	II	1785582	A_12_P104472	sqst-5	0.19162082683854362	3.77	1	NA	NA	NA	NA	NA	NA
II_1785814	II	1785814	A_12_P104472	sqst-5	0.19162082683854362	3.77	1	NA	NA	NA	NA	NA	NA
II_1786415	II	1786415	A_12_P104472	sqst-5	0.19162082683854362	3.77	1	NA	NA	NA	NA	NA	NA
II_1786579	II	1786579	A_12_P104472	sqst-5	0.19162082683854362	3.77	1	NA	NA	NA	NA	NA	NA
II_1787029	II	1787029	A_12_P104472	sqst-5	0.19162082683854362	3.77	1	NA	NA	NA	NA	NA	NA
II_1787043	II	1787043	A_12_P104472	sqst-5	0.19162082683854362	3.77	1	NA	NA	NA	NA	NA	NA
II_1787803	II	1787803	A_12_P104472	sqst-5	0.19162082683854362	3.77	1	NA	NA	NA	NA	NA	NA
II_1788184	II	1788184	A_12_P104472	sqst-5	0.19162082683854362	3.77	1	NA	NA	NA	NA	NA	NA
II_1788190	II	1788190	A_12_P104472	sqst-5	0.19162082683854362	3.77	1	NA	NA	NA	NA	NA	NA
II_1788272	II	1788272	A_12_P104472	sqst-5	0.19162082683854362	3.77	1	NA	NA	NA	NA	NA	NA
II_1788556	II	1788556	A_12_P104472	sqst-5	0.19162082683854362	3.77	1	NA	NA	NA	NA	NA	NA
II_1789007	II	1789007	A_12_P104472	sqst-5	0.19162082683854362	3.77	1	NA	NA	NA	NA	NA	NA
II_1789700	II	1789700	A_12_P104472	sqst-5	0.19162082683854362	3.77	1	NA	NA	NA	NA	NA	NA
II_1790738	II	1790738	A_12_P104472	sqst-5	0.19162082683854362	3.77	1	NA	NA	NA	NA	NA	NA
II_1791121	II	1791121	A_12_P104472	sqst-5	0.19162082683854362	3.77	1	NA	NA	NA	NA	NA	NA
II_1791126	II	1791126	A_12_P104472	sqst-5	0.19162082683854362	3.77	1	NA	NA	NA	NA	NA	NA
II_1791272	II	1791272	A_12_P104472	sqst-5	0.19162082683854362	3.77	1	NA	NA	NA	NA	NA	NA
II_1791372	II	1791372	A_12_P104472	sqst-5	0.19162082683854362	3.77	1	NA	NA	NA	NA	NA	NA
II_1791564	II	1791564	A_12_P104472	sqst-5	0.19162082683854362	3.77	1	NA	NA	NA	NA	NA	NA
II_1791722	II	1791722	A_12_P104472	sqst-5	0.19162082683854362	3.77	1	NA	NA	NA	NA	NA	NA
II_1799318	II	1799318	A_12_P104472	sqst-5	0.19162082683854362	3.77	1	NA	NA	NA	NA	NA	NA
II_1799871	II	1799871	A_12_P104472	sqst-5	0.19162082683854362	3.77	1	NA	NA	NA	NA	NA	NA
II_1800694	II	1800694	A_12_P104472	sqst-5	0.19162082683854362	3.77	1	NA	NA	NA	NA	NA	NA
II_1800913	II	1800913	A_12_P104472	sqst-5	0.19162082683854362	3.77	1	NA	NA	NA	NA	NA	NA
II_1802084	II	1802084	A_12_P104472	sqst-5	0.19162082683854362	3.77	1	NA	NA	NA	NA	NA	NA
II_1802263	II	1802263	A_12_P104472	sqst-5	0.19162082683854362	3.77	1	NA	NA	NA	NA	NA	NA
II_1803111	II	1803111	A_12_P104472	sqst-5	0.19162082683854362	3.77	1	NA	NA	NA	NA	NA	NA
II_1807396	II	1807396	A_12_P104472	sqst-5	0.19162082683854362	3.77	1	NA	NA	NA	NA	NA	NA
II_1807481	II	1807481	A_12_P104472	sqst-5	0.19162082683854362	3.77	1	NA	NA	NA	NA	NA	NA
II_1807709	II	1807709	A_12_P104472	sqst-5	0.19162082683854362	3.77	1	NA	NA	NA	NA	NA	NA
II_1807762	II	1807762	A_12_P104472	sqst-5	0.19162082683854362	3.77	1	NA	NA	NA	NA	NA	NA
II_1808541	II	1808541	A_12_P104472	sqst-5	0.19162082683854362	3.77	1	NA	NA	NA	NA	NA	NA
II_1808917	II	1808917	A_12_P104472	sqst-5	0.19162082683854362	3.77	1	NA	NA	NA	NA	NA	NA
II_1811664	II	1811664	A_12_P104472	sqst-5	0.19162082683854362	3.77	1	NA	NA	NA	NA	NA	NA
II_1817491	II	1817491	A_12_P104472	sqst-5	0.19162082683854362	3.77	1	NA	NA	NA	NA	NA	NA
II_1817887	II	1817887	A_12_P104472	sqst-5	0.19162082683854362	3.77	1	NA	NA	NA	NA	NA	NA
II_1817982	II	1817982	A_12_P104472	sqst-5	0.19162082683854362	3.77	1	NA	NA	NA	NA	NA	NA
II_1818007	II	1818007	A_12_P104472	sqst-5	0.19162082683854362	3.77	1	NA	NA	NA	NA	NA	NA
II_1818120	II	1818120	A_12_P104472	sqst-5	0.19162082683854362	3.77	1	NA	NA	NA	NA	NA	NA
II_1818172	II	1818172	A_12_P104472	sqst-5	0.19162082683854362	3.77	1	NA	NA	NA	NA	NA	NA
II_1818335	II	1818335	A_12_P104472	sqst-5	0.19162082683854362	3.77	1	NA	NA	NA	NA	NA	NA
II_1819216	II	1819216	A_12_P104472	sqst-5	0.19162082683854362	3.77	1	NA	NA	NA	NA	NA	NA
II_1819596	II	1819596	A_12_P104472	sqst-5	0.19162082683854362	3.77	1	NA	NA	NA	NA	NA	NA
II_1819719	II	1819719	A_12_P104472	sqst-5	0.19162082683854362	3.77	1	NA	NA	NA	NA	NA	NA
II_1819934	II	1819934	A_12_P104472	sqst-5	0.19162082683854362	3.77	1	NA	NA	NA	NA	NA	NA
II_1820267	II	1820267	A_12_P104472	sqst-5	0.19162082683854362	3.77	1	NA	NA	NA	NA	NA	NA
II_1820674	II	1820674	A_12_P104472	sqst-5	0.19162082683854362	3.77	1	NA	NA	NA	NA	NA	NA
II_1820807	II	1820807	A_12_P104472	sqst-5	0.19162082683854362	3.77	1	NA	NA	NA	NA	NA	NA
II_1821537	II	1821537	A_12_P104472	sqst-5	0.19162082683854362	3.77	1	NA	NA	NA	NA	NA	NA
II_1821650	II	1821650	A_12_P104472	sqst-5	0.19162082683854362	3.77	1	NA	NA	NA	NA	NA	NA
II_1822001	II	1822001	A_12_P104472	sqst-5	0.19162082683854362	3.77	1	NA	NA	NA	NA	NA	NA
II_1822205	II	1822205	A_12_P104472	sqst-5	0.19162082683854362	3.77	1	NA	NA	NA	NA	NA	NA
II_1822479	II	1822479	A_12_P104472	sqst-5	0.19162082683854362	3.77	1	NA	NA	NA	NA	NA	NA
II_1822645	II	1822645	A_12_P104472	sqst-5	0.19162082683854362	3.77	1	NA	NA	NA	NA	NA	NA
II_1823448	II	1823448	A_12_P104472	sqst-5	0.19162082683854362	3.77	1	NA	NA	NA	NA	NA	NA
II_1829248	II	1829248	A_12_P104472	sqst-5	0.19162082683854362	3.77	1	NA	NA	NA	NA	NA	NA
II_1829546	II	1829546	A_12_P104472	sqst-5	0.19162082683854362	3.77	1	NA	NA	NA	NA	NA	NA
II_1829653	II	1829653	A_12_P104472	sqst-5	0.19162082683854362	3.77	1	NA	NA	NA	NA	NA	NA
II_1829716	II	1829716	A_12_P104472	sqst-5	0.19162082683854362	3.77	1	NA	NA	NA	NA	NA	NA
II_1831926	II	1831926	A_12_P104472	sqst-5	0.19162082683854362	3.77	1	NA	NA	NA	NA	NA	NA
II_1832435	II	1832435	A_12_P104472	sqst-5	0.19162082683854362	3.77	1	NA	NA	NA	NA	NA	NA
II_1833419	II	1833419	A_12_P104472	sqst-5	0.19162082683854362	3.77	1	NA	NA	NA	NA	NA	NA
II_1834231	II	1834231	A_12_P104472	sqst-5	0.19162082683854362	3.77	1	NA	NA	NA	NA	NA	NA
II_1834300	II	1834300	A_12_P104472	sqst-5	0.19162082683854362	3.77	1	NA	NA	NA	NA	NA	NA
II_1835159	II	1835159	A_12_P104472	sqst-5	0.19162082683854362	3.77	1	NA	NA	NA	NA	NA	NA
II_1835950	II	1835950	A_12_P104472	sqst-5	0.19162082683854362	3.77	1	NA	NA	NA	NA	NA	NA
II_1836364	II	1836364	A_12_P104472	sqst-5	0.19162082683854362	3.77	1	NA	NA	NA	NA	NA	NA
II_1836474	II	1836474	A_12_P104472	sqst-5	0.19162082683854362	3.77	1	NA	NA	NA	NA	NA	NA
II_1836721	II	1836721	A_12_P104472	sqst-5	0.19162082683854362	3.77	1	NA	NA	NA	NA	NA	NA
II_1836954	II	1836954	A_12_P104472	sqst-5	0.19162082683854362	3.77	1	NA	NA	NA	NA	NA	NA
II_1836955	II	1836955	A_12_P104472	sqst-5	0.19162082683854362	3.77	1	NA	NA	NA	NA	NA	NA
II_1837063	II	1837063	A_12_P104472	sqst-5	0.19162082683854362	3.77	1	NA	NA	NA	NA	NA	NA
II_1841741	II	1841741	A_12_P104472	sqst-5	0.19162082683854362	3.77	1	NA	NA	NA	NA	NA	NA
[truncated: 24,007 more rows]
