# Supplementary material for: Natural variation in the sequestosome-related gene, sqst-5, underlies zinc homeostasis in Caenorhabditis elegans
Source: PLoS Genet. 2020 Nov 11;16(11):e1008986. doi: 10.1371/journal.pgen.1008986 (PMC7682890; doi:10.1371/journal.pgen.1008986)
Supplement: S16 File — Mediation estimates for the chromosome III QTL, including sqst-5. (CSV) [file pgen.1008986.s030.csv]

var	estimate	ci_lower	ci_upper	prob	probe	marker	trait	probe_lod
med	0.006751284542777578	-0.1369499679931079	0.13657610653303434	0.886	A_12_P101527	III_483064	zinc_median.EXT	3.7814947198575317
direct	0.5492441832274473	0.11613330639902864	0.9432869388873787	0.012	A_12_P101527	III_483064	zinc_median.EXT	3.7814947198575317
total	0.5559954677702248	0.15407635709710413	0.9459372739130991	0.008	A_12_P101527	III_483064	zinc_median.EXT	3.7814947198575317
prop_med	0.012142697079623802	-0.3667726416903277	0.350622364146701	0.894	A_12_P101527	III_483064	zinc_median.EXT	3.7814947198575317
med	-0.5259297100526836	-1.1556189918041113	-0.09506731892795445	0.02	A_12_P101540	III_4664	zinc_median.EXT	32.34517351722837
direct	1.050639813414265	0.4837399257779029	1.7571280688748114	0	A_12_P101540	III_4664	zinc_median.EXT	32.34517351722837
total	0.5247101033615813	0.04202726009364362	0.9850806554734831	0.028	A_12_P101540	III_4664	zinc_median.EXT	32.34517351722837
prop_med	-1.0023243438296479	-6.66119257487038	-0.028916931575277135	0.048	A_12_P101540	III_4664	zinc_median.EXT	32.34517351722837
med	-0.20296631685111488	-0.4311297625343784	0.0014545629962009025	0.052	A_12_P102932	III_4664	zinc_median.EXT	6.66536053971711
direct	0.6521870647257024	0.20659828363679109	1.1137455174083275	0.008	A_12_P102932	III_4664	zinc_median.EXT	6.66536053971711
total	0.44922074787458754	0.051042226652909764	0.866218768845831	0.026	A_12_P102932	III_4664	zinc_median.EXT	6.66536053971711
prop_med	-0.4518186611179824	-2.506591640460102	0.041823198868931655	0.078	A_12_P102932	III_4664	zinc_median.EXT	6.66536053971711
med	-0.591020820209173	-1.3231976448310865	0.1266444440597784	0.088	A_12_P104472	III_118992	zinc_median.EXT	47.80395558729442
direct	1.041273026301304	0.25050989667674023	1.8172236439770524	0.016	A_12_P104472	III_118992	zinc_median.EXT	47.80395558729442
total	0.4502522060921309	0.04087371181133796	0.8627492727666829	0.034	A_12_P104472	III_118992	zinc_median.EXT	47.80395558729442
prop_med	-1.3126439187023948	-7.032692171042257	0.9720011886690764	0.122	A_12_P104472	III_118992	zinc_median.EXT	47.80395558729442
med	-0.2639706781611753	-0.48354951400467344	-0.08159559942634714	0.008	A_12_P104669	III_555416	zinc_median.EXT	5.633216061533967
direct	0.78686598805282	0.41407536574112086	1.1646419950861926	0	A_12_P104669	III_555416	zinc_median.EXT	5.633216061533967
total	0.5228953098916447	0.13023801638114074	0.9446920771221475	0.008	A_12_P104669	III_555416	zinc_median.EXT	5.633216061533967
prop_med	-0.5048251020187497	-2.5311871495477773	-0.11022881416209217	0.016	A_12_P104669	III_555416	zinc_median.EXT	5.633216061533967
med	-0.07332281866258002	-0.5498448867468745	0.32827949029864917	0.684	A_12_P108308	III_4664	zinc_median.EXT	31.656638152143138
direct	0.5189117325228702	-0.06590281677828147	1.1096927123026445	0.09	A_12_P108308	III_4664	zinc_median.EXT	31.656638152143138
total	0.44558891386029015	0.010947601658450625	0.8484771353236421	0.048	A_12_P108308	III_4664	zinc_median.EXT	31.656638152143138
prop_med	-0.16455260977513825	-2.999063551640178	1.44973362990953	0.696	A_12_P108308	III_4664	zinc_median.EXT	31.656638152143138
med	-0.27544019539319603	-0.562107737002488	-0.004435543566962328	0.044	A_12_P108322	III_148752	zinc_median.EXT	13.848864969892585
direct	0.6922082123810939	0.2635970947159373	1.1256802403948556	0	A_12_P108322	III_148752	zinc_median.EXT	13.848864969892585
total	0.41676801698789784	0.016774096633484767	0.8210842746603213	0.048	A_12_P108322	III_148752	zinc_median.EXT	13.848864969892585
prop_med	-0.6608957121611236	-3.5586359994545904	0.2242074364310966	0.092	A_12_P108322	III_148752	zinc_median.EXT	13.848864969892585
med	-0.010646330002875097	-0.6364074640835208	0.6789629064119226	0.986	A_12_P108525	III_5370	zinc_median.EXT	27.364263817934123
direct	0.49533285737540755	-0.2610801692788389	1.1730825570689125	0.174	A_12_P108525	III_5370	zinc_median.EXT	27.364263817934123
total	0.4846865273725325	0.014955566174136046	0.957797513494082	0.044	A_12_P108525	III_5370	zinc_median.EXT	27.364263817934123
prop_med	-0.02196539289133629	-3.3507592563740487	2.589034166727118	0.998	A_12_P108525	III_5370	zinc_median.EXT	27.364263817934123
med	-0.08045552258613169	-0.3212402074700643	0.15064033659161197	0.452	A_12_P110614	III_119077	zinc_median.EXT	6.018624349760074
direct	0.5085010886893541	0.12491760152707644	0.8880059270520767	0.004	A_12_P110614	III_119077	zinc_median.EXT	6.018624349760074
total	0.42804556610322236	0.03897508648641589	0.7958406581699804	0.038	A_12_P110614	III_119077	zinc_median.EXT	6.018624349760074
prop_med	-0.18796018218006724	-2.3757240487198477	0.5459871779460912	0.49	A_12_P110614	III_119077	zinc_median.EXT	6.018624349760074
med	0.1352093190179669	-0.08935140663709507	0.3817641002538486	0.19	A_12_P112127	III_483064	zinc_median.EXT	5.6565731899296114
direct	0.42222031420577616	-0.04575089861957376	0.9120953549338428	0.078	A_12_P112127	III_483064	zinc_median.EXT	5.6565731899296114
total	0.5574296332237431	0.17457038957458446	0.9515748682561523	0.006	A_12_P112127	III_483064	zinc_median.EXT	5.6565731899296114
prop_med	0.24255854184862846	-0.16532655011871464	1.176502897831956	0.196	A_12_P112127	III_483064	zinc_median.EXT	5.6565731899296114
med	-0.12483987079658083	-0.4960435430677278	0.2847488290071129	0.512	A_12_P116035	III_5370	zinc_median.EXT	23.943259182553405
direct	0.5932148829615	-0.03325544220054425	1.153362196324412	0.06	A_12_P116035	III_5370	zinc_median.EXT	23.943259182553405
total	0.4683750121649192	0.05473855652636989	0.8779007526967895	0.028	A_12_P116035	III_5370	zinc_median.EXT	23.943259182553405
prop_med	-0.26653828140734276	-1.899296522918435	1.106820885955335	0.512	A_12_P116035	III_5370	zinc_median.EXT	23.943259182553405
med	-0.3078688516551899	-0.5642117306386732	-0.10989422632313041	0.01	A_12_P116878	III_149723	zinc_median.EXT	13.498999547642098
direct	0.7812969535369219	0.3239702207252557	1.2611885938748062	0	A_12_P116878	III_149723	zinc_median.EXT	13.498999547642098
total	0.47342810188173196	0.05076692266037458	0.9135504581398852	0.028	A_12_P116878	III_149723	zinc_median.EXT	13.498999547642098
prop_med	-0.6502969520218705	-4.04288265333972	-0.14426429457761944	0.038	A_12_P116878	III_149723	zinc_median.EXT	13.498999547642098
med	0.06977403614522128	-0.07333730137983292	0.24020312699490007	0.372	A_12_P117053	III_29436	zinc_median.EXT	5.183110063893745
direct	0.4217228742062896	-0.014234178154197759	0.8096435049384979	0.062	A_12_P117053	III_29436	zinc_median.EXT	5.183110063893745
total	0.4914969103515109	0.056934705369215716	0.8856607527853345	0.028	A_12_P117053	III_29436	zinc_median.EXT	5.183110063893745
prop_med	0.14196230876674276	-0.2897088218611928	0.8045004236786624	0.388	A_12_P117053	III_29436	zinc_median.EXT	5.183110063893745
med	0.10695029323054481	-0.11571828453992589	0.3469334373904633	0.348	A_12_P117072	III_483064	zinc_median.EXT	5.312323448875359
direct	0.5404214278569605	0.002970544714270967	1.0478547591345881	0.05	A_12_P117072	III_483064	zinc_median.EXT	5.312323448875359
total	0.6473717210875052	0.18438316746626723	1.096410676521668	0.004	A_12_P117072	III_483064	zinc_median.EXT	5.312323448875359
prop_med	0.1652069278696348	-0.2413951277898134	0.9593016016038026	0.352	A_12_P117072	III_483064	zinc_median.EXT	5.312323448875359
med	-0.08735590657344898	-0.3466857963620842	0.09971891882533088	0.368	A_12_P117219	III_866055	zinc_median.EXT	6.5597968855193
direct	0.5434529267930416	0.10203011350007299	0.995706337481974	0.018	A_12_P117219	III_866055	zinc_median.EXT	6.5597968855193
total	0.4560970202195926	0.0649479707828565	0.8509388510290996	0.022	A_12_P117219	III_866055	zinc_median.EXT	6.5597968855193
prop_med	-0.19152922010187784	-1.5199539416018084	0.31663992519581824	0.374	A_12_P117219	III_866055	zinc_median.EXT	6.5597968855193
med	0.033617894890776115	-0.5441065583434354	0.5767771975193794	0.874	A_12_P118060	III_5370	zinc_median.EXT	26.66484063005712
direct	0.4304784204316227	-0.29489951214130794	1.1148105610752772	0.248	A_12_P118060	III_5370	zinc_median.EXT	26.66484063005712
total	0.4640963153223988	0.02706750800543093	0.8982560002071234	0.04	A_12_P118060	III_5370	zinc_median.EXT	26.66484063005712
prop_med	0.07243732341943376	-1.9611406869355714	3.1309801446605525	0.886	A_12_P118060	III_5370	zinc_median.EXT	26.66484063005712
med	-0.03446185095857658	-0.3249121171190715	0.2373955415699474	0.824	A_12_P118947	III_5370	zinc_median.EXT	14.718789659903873
direct	0.49780387022279515	0.010749411140447014	0.9969378715447589	0.048	A_12_P118947	III_5370	zinc_median.EXT	14.718789659903873
total	0.4633420192642186	0.03765480932494366	0.8887961111698195	0.03	A_12_P118947	III_5370	zinc_median.EXT	14.718789659903873
prop_med	-0.07437670128278366	-1.2135231393511188	0.9510242599156725	0.834	A_12_P118947	III_5370	zinc_median.EXT	14.718789659903873
