# Supplementary material for: Natural variation in the sequestosome-related gene, sqst-5, underlies zinc homeostasis in Caenorhabditis elegans
Source: PLoS Genet. 2020 Nov 11;16(11):e1008986. doi: 10.1371/journal.pgen.1008986 (PMC7682890; doi:10.1371/journal.pgen.1008986)
Supplement: S17 File — Raw pruned phenotypes for the sqst-5 deletions in the parental backgrounds (modified HTA). (CSV) [file pgen.1008986.s031.csv]

date	experiment	round	assay	plate	condition	control	strain	row	col	trait	phenotype
20191107	zincIII	1	a	1	water	None	N2	A	1	median.TOF	13.551948051948099
20191107	zincIII	1	a	1	water	None	ECA1380	A	11	median.TOF	19.051948051948074
20191107	zincIII	1	a	1	water	None	CB4856	A	2	median.TOF	-28.448051948051933
20191107	zincIII	1	a	1	water	None	ECA838	A	3	median.TOF	-15.948051948051932
20191107	zincIII	1	a	1	water	None	ECA859	A	4	median.TOF	-50.44805194805193
20191107	zincIII	1	a	1	water	None	ECA1371	A	5	median.TOF	1.0519480519480682
20191107	zincIII	1	a	1	water	None	ECA1372	A	6	median.TOF	8.551948051948068
20191107	zincIII	1	a	1	water	None	ECA1373	A	7	median.TOF	-58.94805194805193
20191107	zincIII	1	a	1	water	None	ECA1377	A	8	median.TOF	-1.4480519480519318
20191107	zincIII	1	a	1	water	None	ECA1378	A	9	median.TOF	6.551948051948068
20191107	zincIII	1	a	1	water	None	N2	B	1	median.TOF	6.551948051948068
20191107	zincIII	1	a	1	water	None	ECA1379	B	10	median.TOF	-6.948051948051932
20191107	zincIII	1	a	1	water	None	ECA1380	B	11	median.TOF	36.55194805194807
20191107	zincIII	1	a	1	water	None	CB4856	B	2	median.TOF	5.551948051948068
20191107	zincIII	1	a	1	water	None	ECA838	B	3	median.TOF	-0.4480519480519318
20191107	zincIII	1	a	1	water	None	ECA859	B	4	median.TOF	-51.44805194805193
20191107	zincIII	1	a	1	water	None	ECA1371	B	5	median.TOF	17.051948051948067
20191107	zincIII	1	a	1	water	None	ECA1372	B	6	median.TOF	14.551948051948068
20191107	zincIII	1	a	1	water	None	ECA1373	B	7	median.TOF	2.5519480519480684
20191107	zincIII	1	a	1	water	None	ECA1377	B	8	median.TOF	27.551948051948067
20191107	zincIII	1	a	1	water	None	ECA1378	B	9	median.TOF	6.551948051948068
20191107	zincIII	1	a	1	water	None	N2	C	1	median.TOF	6.551948051948068
20191107	zincIII	1	a	1	water	None	ECA1379	C	10	median.TOF	26.551948051948067
20191107	zincIII	1	a	1	water	None	ECA1380	C	11	median.TOF	49.55194805194807
20191107	zincIII	1	a	1	water	None	CB4856	C	2	median.TOF	29.551948051948067
20191107	zincIII	1	a	1	water	None	ECA838	C	3	median.TOF	7.051948051948068
20191107	zincIII	1	a	1	water	None	ECA859	C	4	median.TOF	2.5519480519480684
20191107	zincIII	1	a	1	water	None	ECA1371	C	5	median.TOF	11.551948051948068
20191107	zincIII	1	a	1	water	None	ECA1372	C	6	median.TOF	17.551948051948067
20191107	zincIII	1	a	1	water	None	ECA1373	C	7	median.TOF	-5.448051948051932
20191107	zincIII	1	a	1	water	None	ECA1377	C	8	median.TOF	26.551948051948067
20191107	zincIII	1	a	1	water	None	ECA1378	C	9	median.TOF	15.551948051948068
20191107	zincIII	1	a	1	water	None	N2	D	1	median.TOF	3.5519480519480684
20191107	zincIII	1	a	1	water	None	ECA1379	D	10	median.TOF	29.051948051948067
20191107	zincIII	1	a	1	water	None	ECA1380	D	11	median.TOF	3.5519480519480684
20191107	zincIII	1	a	1	water	None	CB4856	D	2	median.TOF	12.551948051948068
20191107	zincIII	1	a	1	water	None	ECA838	D	3	median.TOF	5.051948051948068
20191107	zincIII	1	a	1	water	None	ECA859	D	4	median.TOF	-29.448051948051933
20191107	zincIII	1	a	1	water	None	ECA1371	D	5	median.TOF	-7.448051948051932
20191107	zincIII	1	a	1	water	None	ECA1372	D	6	median.TOF	2.5519480519480684
20191107	zincIII	1	a	1	water	None	ECA1373	D	7	median.TOF	-27.948051948051933
20191107	zincIII	1	a	1	water	None	ECA1377	D	8	median.TOF	4.551948051948068
20191107	zincIII	1	a	1	water	None	ECA1378	D	9	median.TOF	17.551948051948067
20191107	zincIII	1	a	1	water	None	N2	E	1	median.TOF	0.5519480519480682
20191107	zincIII	1	a	1	water	None	ECA1379	E	10	median.TOF	1.5519480519480682
20191107	zincIII	1	a	1	water	None	ECA1380	E	11	median.TOF	6.551948051948068
20191107	zincIII	1	a	1	water	None	CB4856	E	2	median.TOF	-13.448051948051932
20191107	zincIII	1	a	1	water	None	ECA838	E	3	median.TOF	-7.448051948051932
20191107	zincIII	1	a	1	water	None	ECA859	E	4	median.TOF	-21.448051948051933
20191107	zincIII	1	a	1	water	None	ECA1371	E	5	median.TOF	-6.948051948051932
20191107	zincIII	1	a	1	water	None	ECA1372	E	6	median.TOF	12.551948051948068
20191107	zincIII	1	a	1	water	None	ECA1373	E	7	median.TOF	-27.948051948051933
20191107	zincIII	1	a	1	water	None	ECA1377	E	8	median.TOF	-9.948051948051932
20191107	zincIII	1	a	1	water	None	ECA1378	E	9	median.TOF	28.551948051948067
20191107	zincIII	1	a	1	water	None	N2	F	1	median.TOF	0.5519480519480682
20191107	zincIII	1	a	1	water	None	ECA1379	F	10	median.TOF	2.5519480519480684
20191107	zincIII	1	a	1	water	None	ECA1380	F	11	median.TOF	3.5519480519480684
20191107	zincIII	1	a	1	water	None	CB4856	F	2	median.TOF	16.051948051948067
20191107	zincIII	1	a	1	water	None	ECA838	F	3	median.TOF	14.051948051948068
20191107	zincIII	1	a	1	water	None	ECA859	F	4	median.TOF	-51.44805194805193
20191107	zincIII	1	a	1	water	None	ECA1371	F	5	median.TOF	-0.4480519480519318
20191107	zincIII	1	a	1	water	None	ECA1372	F	6	median.TOF	63.55194805194807
20191107	zincIII	1	a	1	water	None	ECA1373	F	7	median.TOF	-61.94805194805193
20191107	zincIII	1	a	1	water	None	ECA1377	F	8	median.TOF	5.551948051948068
20191107	zincIII	1	a	1	water	None	ECA1378	F	9	median.TOF	5.551948051948068
20191107	zincIII	1	a	1	water	None	N2	G	1	median.TOF	-10.948051948051932
20191107	zincIII	1	a	1	water	None	ECA1379	G	10	median.TOF	-7.948051948051932
20191107	zincIII	1	a	1	water	None	ECA1380	G	11	median.TOF	5.051948051948068
20191107	zincIII	1	a	1	water	None	CB4856	G	2	median.TOF	27.051948051948067
20191107	zincIII	1	a	1	water	None	ECA838	G	3	median.TOF	-3.4480519480519316
20191107	zincIII	1	a	1	water	None	ECA859	G	4	median.TOF	-55.94805194805193
20191107	zincIII	1	a	1	water	None	ECA1371	G	5	median.TOF	-7.448051948051932
20191107	zincIII	1	a	1	water	None	ECA1372	G	6	median.TOF	-3.4480519480519316
20191107	zincIII	1	a	1	water	None	ECA1373	G	7	median.TOF	-16.448051948051933
20191107	zincIII	1	a	1	water	None	ECA1377	G	8	median.TOF	-7.448051948051932
20191107	zincIII	1	a	1	water	None	ECA1378	G	9	median.TOF	7.551948051948068
20191107	zincIII	1	a	3	zinc	water	N2	A	1	median.TOF	10.746710526315349
20191107	zincIII	1	a	3	zinc	water	ECA1380	A	11	median.TOF	11.24671052631708
20191107	zincIII	1	a	3	zinc	water	CB4856	A	2	median.TOF	-0.7532894736842283
20191107	zincIII	1	a	3	zinc	water	ECA838	A	3	median.TOF	17.246710526315773
20191107	zincIII	1	a	3	zinc	water	ECA859	A	4	median.TOF	-43.75328947368423
20191107	zincIII	1	a	3	zinc	water	ECA1371	A	5	median.TOF	30.746710526315773
20191107	zincIII	1	a	3	zinc	water	ECA1372	A	6	median.TOF	8.746710526315772
20191107	zincIII	1	a	3	zinc	water	ECA1373	A	7	median.TOF	-1.2532894736842284
20191107	zincIII	1	a	3	zinc	water	ECA1377	A	8	median.TOF	26.246710526315773
20191107	zincIII	1	a	3	zinc	water	ECA1378	A	9	median.TOF	25.746710526315773
20191107	zincIII	1	a	3	zinc	water	N2	B	1	median.TOF	17.746710526315773
20191107	zincIII	1	a	3	zinc	water	ECA1379	B	10	median.TOF	7.246710526315772
20191107	zincIII	1	a	3	zinc	water	ECA1380	B	11	median.TOF	-15.253289473684228
20191107	zincIII	1	a	3	zinc	water	CB4856	B	2	median.TOF	-23.253289473684227
20191107	zincIII	1	a	3	zinc	water	ECA838	B	3	median.TOF	16.746710526315773
20191107	zincIII	1	a	3	zinc	water	ECA859	B	4	median.TOF	-80.25328947368423
20191107	zincIII	1	a	3	zinc	water	ECA1371	B	5	median.TOF	10.746710526315349
20191107	zincIII	1	a	3	zinc	water	ECA1372	B	6	median.TOF	-0.7532894736842283
20191107	zincIII	1	a	3	zinc	water	ECA1373	B	7	median.TOF	0.7467105263157717
20191107	zincIII	1	a	3	zinc	water	ECA1377	B	8	median.TOF	18.246710526315773
20191107	zincIII	1	a	3	zinc	water	ECA1378	B	9	median.TOF	9.746710526315772
20191107	zincIII	1	a	3	zinc	water	N2	C	1	median.TOF	18.746710526315773
20191107	zincIII	1	a	3	zinc	water	ECA1379	C	10	median.TOF	-8.253289473684228
20191107	zincIII	1	a	3	zinc	water	CB4856	C	2	median.TOF	-8.753289473684228
20191107	zincIII	1	a	3	zinc	water	ECA838	C	3	median.TOF	22.746710526315773
20191107	zincIII	1	a	3	zinc	water	ECA859	C	4	median.TOF	-72.25328947368423
20191107	zincIII	1	a	3	zinc	water	ECA1371	C	5	median.TOF	16.746710526315773
20191107	zincIII	1	a	3	zinc	water	ECA1372	C	6	median.TOF	-0.7532894736842283
20191107	zincIII	1	a	3	zinc	water	ECA1373	C	7	median.TOF	20.746710526315773
20191107	zincIII	1	a	3	zinc	water	ECA1377	C	8	median.TOF	11.746710526315772
20191107	zincIII	1	a	3	zinc	water	ECA1378	C	9	median.TOF	19.746710526315773
20191107	zincIII	1	a	3	zinc	water	N2	D	1	median.TOF	18.746710526315773
20191107	zincIII	1	a	3	zinc	water	ECA1379	D	10	median.TOF	-3.2532894736842284
20191107	zincIII	1	a	3	zinc	water	ECA1380	D	11	median.TOF	2.7467105263157716
20191107	zincIII	1	a	3	zinc	water	CB4856	D	2	median.TOF	-16.753289473684227
20191107	zincIII	1	a	3	zinc	water	ECA838	D	3	median.TOF	13.746710526315772
20191107	zincIII	1	a	3	zinc	water	ECA859	D	4	median.TOF	-94.25328947368423
20191107	zincIII	1	a	3	zinc	water	ECA1371	D	5	median.TOF	5.746710526315772
20191107	zincIII	1	a	3	zinc	water	ECA1372	D	6	median.TOF	-11.753289473684228
20191107	zincIII	1	a	3	zinc	water	ECA1373	D	7	median.TOF	-11.253289473684228
20191107	zincIII	1	a	3	zinc	water	ECA1377	D	8	median.TOF	27.746710526315773
20191107	zincIII	1	a	3	zinc	water	ECA1378	D	9	median.TOF	26.746710526315773
20191107	zincIII	1	a	3	zinc	water	N2	E	1	median.TOF	16.746710526315773
20191107	zincIII	1	a	3	zinc	water	ECA1379	E	10	median.TOF	15.746710526315772
20191107	zincIII	1	a	3	zinc	water	ECA1380	E	11	median.TOF	9.746710526315772
20191107	zincIII	1	a	3	zinc	water	CB4856	E	2	median.TOF	-32.25328947368423
20191107	zincIII	1	a	3	zinc	water	ECA838	E	3	median.TOF	5.746710526315772
20191107	zincIII	1	a	3	zinc	water	ECA859	E	4	median.TOF	-97.75328947368423
20191107	zincIII	1	a	3	zinc	water	ECA1371	E	5	median.TOF	33.24671052631577
20191107	zincIII	1	a	3	zinc	water	ECA1372	E	6	median.TOF	15.746710526315772
20191107	zincIII	1	a	3	zinc	water	ECA1373	E	7	median.TOF	6.246710526315772
20191107	zincIII	1	a	3	zinc	water	ECA1377	E	8	median.TOF	-18.253289473684227
20191107	zincIII	1	a	3	zinc	water	ECA1378	E	9	median.TOF	22.246710526315773
20191107	zincIII	1	a	3	zinc	water	N2	F	1	median.TOF	21.746710526315773
20191107	zincIII	1	a	3	zinc	water	ECA1379	F	10	median.TOF	7.746710526315772
20191107	zincIII	1	a	3	zinc	water	ECA1380	F	11	median.TOF	-13.253289473684228
20191107	zincIII	1	a	3	zinc	water	CB4856	F	2	median.TOF	-15.253289473684228
20191107	zincIII	1	a	3	zinc	water	ECA838	F	3	median.TOF	10.746710526315349
20191107	zincIII	1	a	3	zinc	water	ECA859	F	4	median.TOF	-63.25328947368423
20191107	zincIII	1	a	3	zinc	water	ECA1371	F	5	median.TOF	18.746710526315773
20191107	zincIII	1	a	3	zinc	water	ECA1372	F	6	median.TOF	-10.253289473684228
20191107	zincIII	1	a	3	zinc	water	ECA1373	F	7	median.TOF	-1.2532894736842284
20191107	zincIII	1	a	3	zinc	water	ECA1377	F	8	median.TOF	4.246710526315772
20191107	zincIII	1	a	3	zinc	water	ECA1378	F	9	median.TOF	22.746710526315773
20191107	zincIII	1	a	3	zinc	water	N2	G	1	median.TOF	19.746710526315773
20191107	zincIII	1	a	3	zinc	water	ECA1379	G	10	median.TOF	-13.253289473684228
20191107	zincIII	1	a	3	zinc	water	ECA1380	G	11	median.TOF	-7.253289473684228
20191107	zincIII	1	a	3	zinc	water	CB4856	G	2	median.TOF	-8.253289473684228
20191107	zincIII	1	a	3	zinc	water	ECA838	G	3	median.TOF	21.246710526315773
20191107	zincIII	1	a	3	zinc	water	ECA1371	G	5	median.TOF	20.746710526315773
20191107	zincIII	1	a	3	zinc	water	ECA1372	G	6	median.TOF	3.2467105263157716
20191107	zincIII	1	a	3	zinc	water	ECA1373	G	7	median.TOF	-19.253289473684227
20191107	zincIII	1	a	3	zinc	water	ECA1377	G	8	median.TOF	10.246710526315772
20191107	zincIII	1	a	3	zinc	water	ECA1378	G	9	median.TOF	23.246710526315773
20191107	zincIII	1	a	4	zinc	water	N2	A	1	median.TOF	13.746710526315772
20191107	zincIII	1	a	4	zinc	water	ECA1379	A	10	median.TOF	-11.253289473684228
20191107	zincIII	1	a	4	zinc	water	ECA1380	A	11	median.TOF	13.246710526315772
20191107	zincIII	1	a	4	zinc	water	CB4856	A	2	median.TOF	0.24671052631577173
20191107	zincIII	1	a	4	zinc	water	ECA838	A	3	median.TOF	45.24671052631577
20191107	zincIII	1	a	4	zinc	water	ECA1371	A	5	median.TOF	25.746710526315773
20191107	zincIII	1	a	4	zinc	water	ECA1372	A	6	median.TOF	-10.253289473684228
20191107	zincIII	1	a	4	zinc	water	ECA1377	A	8	median.TOF	14.746710526315772
20191107	zincIII	1	a	4	zinc	water	ECA1378	A	9	median.TOF	15.746710526315772
20191107	zincIII	1	a	4	zinc	water	N2	B	1	median.TOF	24.746710526315773
20191107	zincIII	1	a	4	zinc	water	ECA1379	B	10	median.TOF	1.7467105263157716
20191107	zincIII	1	a	4	zinc	water	ECA1380	B	11	median.TOF	2.2467105263157716
20191107	zincIII	1	a	4	zinc	water	CB4856	B	2	median.TOF	-9.253289473684228
20191107	zincIII	1	a	4	zinc	water	ECA838	B	3	median.TOF	40.24671052631577
20191107	zincIII	1	a	4	zinc	water	ECA859	B	4	median.TOF	-65.75328947368423
20191107	zincIII	1	a	4	zinc	water	ECA1371	B	5	median.TOF	8.746710526315772
20191107	zincIII	1	a	4	zinc	water	ECA1372	B	6	median.TOF	21.746710526315773
20191107	zincIII	1	a	4	zinc	water	ECA1373	B	7	median.TOF	-7.253289473684228
20191107	zincIII	1	a	4	zinc	water	ECA1377	B	8	median.TOF	12.746710526315772
20191107	zincIII	1	a	4	zinc	water	ECA1378	B	9	median.TOF	16.746710526315773
20191107	zincIII	1	a	4	zinc	water	N2	C	1	median.TOF	19.746710526315773
20191107	zincIII	1	a	4	zinc	water	ECA1379	C	10	median.TOF	-6.253289473684228
20191107	zincIII	1	a	4	zinc	water	ECA1380	C	11	median.TOF	7.246710526315772
20191107	zincIII	1	a	4	zinc	water	CB4856	C	2	median.TOF	0.7467105263157717
20191107	zincIII	1	a	4	zinc	water	ECA838	C	3	median.TOF	17.746710526315773
20191107	zincIII	1	a	4	zinc	water	ECA859	C	4	median.TOF	-56.75328947368423
20191107	zincIII	1	a	4	zinc	water	ECA1371	C	5	median.TOF	16.246710526315773
20191107	zincIII	1	a	4	zinc	water	ECA1372	C	6	median.TOF	18.746710526315773
20191107	zincIII	1	a	4	zinc	water	ECA1373	C	7	median.TOF	6.746710526315772
20191107	zincIII	1	a	4	zinc	water	ECA1377	C	8	median.TOF	10.746710526315349
20191107	zincIII	1	a	4	zinc	water	ECA1378	C	9	median.TOF	-6.753289473684228
20191107	zincIII	1	a	4	zinc	water	N2	D	1	median.TOF	11.746710526315772
20191107	zincIII	1	a	4	zinc	water	ECA1379	D	10	median.TOF	0.7467105263157717
20191107	zincIII	1	a	4	zinc	water	ECA1380	D	11	median.TOF	-5.253289473684228
20191107	zincIII	1	a	4	zinc	water	CB4856	D	2	median.TOF	-23.753289473684227
20191107	zincIII	1	a	4	zinc	water	ECA838	D	3	median.TOF	66.24671052631577
20191107	zincIII	1	a	4	zinc	water	ECA859	D	4	median.TOF	-105.75328947368423
20191107	zincIII	1	a	4	zinc	water	ECA1371	D	5	median.TOF	-30.253289473684227
20191107	zincIII	1	a	4	zinc	water	ECA1372	D	6	median.TOF	29.246710526315773
20191107	zincIII	1	a	4	zinc	water	ECA1373	D	7	median.TOF	-18.253289473684227
20191107	zincIII	1	a	4	zinc	water	ECA1377	D	8	median.TOF	13.246710526315772
20191107	zincIII	1	a	4	zinc	water	ECA1378	D	9	median.TOF	30.746710526315773
20191107	zincIII	1	a	4	zinc	water	N2	E	1	median.TOF	5.746710526315772
20191107	zincIII	1	a	4	zinc	water	ECA1379	E	10	median.TOF	1.7467105263157716
20191107	zincIII	1	a	4	zinc	water	ECA1380	E	11	median.TOF	9.746710526315772
20191107	zincIII	1	a	4	zinc	water	CB4856	E	2	median.TOF	13.746710526315772
20191107	zincIII	1	a	4	zinc	water	ECA838	E	3	median.TOF	18.746710526315773
20191107	zincIII	1	a	4	zinc	water	ECA859	E	4	median.TOF	-90.25328947368423
20191107	zincIII	1	a	4	zinc	water	ECA1371	E	5	median.TOF	17.746710526315773
20191107	zincIII	1	a	4	zinc	water	ECA1372	E	6	median.TOF	22.746710526315773
20191107	zincIII	1	a	4	zinc	water	ECA1373	E	7	median.TOF	-35.25328947368423
20191107	zincIII	1	a	4	zinc	water	ECA1377	E	8	median.TOF	6.246710526315772
20191107	zincIII	1	a	4	zinc	water	ECA1378	E	9	median.TOF	32.24671052631577
20191107	zincIII	1	a	4	zinc	water	N2	F	1	median.TOF	19.746710526315773
20191107	zincIII	1	a	4	zinc	water	ECA1379	F	10	median.TOF	-15.753289473684228
20191107	zincIII	1	a	4	zinc	water	ECA1380	F	11	median.TOF	14.746710526315772
20191107	zincIII	1	a	4	zinc	water	CB4856	F	2	median.TOF	0.7467105263157717
20191107	zincIII	1	a	4	zinc	water	ECA838	F	3	median.TOF	11.746710526315772
20191107	zincIII	1	a	4	zinc	water	ECA859	F	4	median.TOF	-46.25328947368423
20191107	zincIII	1	a	4	zinc	water	ECA1371	F	5	median.TOF	8.746710526315772
20191107	zincIII	1	a	4	zinc	water	ECA1372	F	6	median.TOF	18.246710526315773
20191107	zincIII	1	a	4	zinc	water	ECA1373	F	7	median.TOF	-19.253289473684227
20191107	zincIII	1	a	4	zinc	water	ECA1377	F	8	median.TOF	24.746710526315773
20191107	zincIII	1	a	4	zinc	water	ECA1378	F	9	median.TOF	23.746710526315773
20191107	zincIII	1	a	4	zinc	water	N2	G	1	median.TOF	13.746710526315772
20191107	zincIII	1	a	4	zinc	water	ECA1380	G	11	median.TOF	-6.753289473684228
20191107	zincIII	1	a	4	zinc	water	CB4856	G	2	median.TOF	-5.753289473684228
20191107	zincIII	1	a	4	zinc	water	ECA838	G	3	median.TOF	29.746710526315773
20191107	zincIII	1	a	4	zinc	water	ECA859	G	4	median.TOF	-68.25328947368423
20191107	zincIII	1	a	4	zinc	water	ECA1371	G	5	median.TOF	-1.2532894736842284
20191107	zincIII	1	a	4	zinc	water	ECA1372	G	6	median.TOF	18.746710526315773
20191107	zincIII	1	a	4	zinc	water	ECA1373	G	7	median.TOF	-6.253289473684228
20191107	zincIII	1	a	4	zinc	water	ECA1377	G	8	median.TOF	20.246710526315773
20191107	zincIII	1	a	4	zinc	water	ECA1378	G	9	median.TOF	-8.253289473684228
20191107	zincIII	1	b	2	water	None	N2	A	1	median.TOF	-73.88666666666667
20191107	zincIII	1	b	2	water	None	ECA1379	A	10	median.TOF	55.61333333333334
20191107	zincIII	1	b	2	water	None	ECA1380	A	11	median.TOF	48.11333333333334
20191107	zincIII	1	b	2	water	None	ECA859	A	4	median.TOF	25.113333333333333
20191107	zincIII	1	b	2	water	None	ECA1371	A	5	median.TOF	-15.886666666666667
20191107	zincIII	1	b	2	water	None	ECA1372	A	6	median.TOF	-62.38666666666666
20191107	zincIII	1	b	2	water	None	ECA1373	A	7	median.TOF	-38.38666666666666
20191107	zincIII	1	b	2	water	None	ECA1377	A	8	median.TOF	-20.386666666666667
20191107	zincIII	1	b	2	water	None	ECA1378	A	9	median.TOF	16.113333333333333
20191107	zincIII	1	b	2	water	None	N2	B	1	median.TOF	-35.38666666666666
20191107	zincIII	1	b	2	water	None	ECA1379	B	10	median.TOF	53.61333333333334
20191107	zincIII	1	b	2	water	None	ECA1380	B	11	median.TOF	31.613333333333333
20191107	zincIII	1	b	2	water	None	CB4856	B	2	median.TOF	-5.886666666666666
20191107	zincIII	1	b	2	water	None	ECA838	B	3	median.TOF	-50.38666666666666
20191107	zincIII	1	b	2	water	None	ECA859	B	4	median.TOF	38.61333333333334
20191107	zincIII	1	b	2	water	None	ECA1371	B	5	median.TOF	-29.386666666666667
20191107	zincIII	1	b	2	water	None	ECA1372	B	6	median.TOF	-1.3866666666666658
20191107	zincIII	1	b	2	water	None	ECA1373	B	7	median.TOF	47.61333333333334
20191107	zincIII	1	b	2	water	None	ECA1378	B	9	median.TOF	11.613333333333333
20191107	zincIII	1	b	2	water	None	N2	C	1	median.TOF	-39.38666666666666
20191107	zincIII	1	b	2	water	None	ECA1379	C	10	median.TOF	43.61333333333334
20191107	zincIII	1	b	2	water	None	ECA1380	C	11	median.TOF	0.6133333333333342
20191107	zincIII	1	b	2	water	None	CB4856	C	2	median.TOF	-21.386666666666667
20191107	zincIII	1	b	2	water	None	ECA838	C	3	median.TOF	-0.3866666666666658
20191107	zincIII	1	b	2	water	None	ECA859	C	4	median.TOF	15.613333333333333
20191107	zincIII	1	b	2	water	None	ECA1371	C	5	median.TOF	31.113333333333333
20191107	zincIII	1	b	2	water	None	ECA1372	C	6	median.TOF	-15.386666666666667
20191107	zincIII	1	b	2	water	None	ECA1373	C	7	median.TOF	-29.386666666666667
20191107	zincIII	1	b	2	water	None	ECA1378	C	9	median.TOF	10.613333333333333
20191107	zincIII	1	b	2	water	None	N2	D	1	median.TOF	1.6133333333333342
20191107	zincIII	1	b	2	water	None	ECA1379	D	10	median.TOF	37.61333333333334
20191107	zincIII	1	b	2	water	None	ECA1380	D	11	median.TOF	54.61333333333334
20191107	zincIII	1	b	2	water	None	ECA838	D	3	median.TOF	-22.386666666666667
20191107	zincIII	1	b	2	water	None	ECA859	D	4	median.TOF	-4.886666666666666
20191107	zincIII	1	b	2	water	None	ECA1371	D	5	median.TOF	7.613333333333334
20191107	zincIII	1	b	2	water	None	ECA1372	D	6	median.TOF	-25.386666666666667
20191107	zincIII	1	b	2	water	None	ECA1373	D	7	median.TOF	39.11333333333334
20191107	zincIII	1	b	2	water	None	ECA1377	D	8	median.TOF	-4.386666666666666
20191107	zincIII	1	b	2	water	None	ECA1378	D	9	median.TOF	24.113333333333333
20191107	zincIII	1	b	2	water	None	N2	E	1	median.TOF	-11.386666666666667
20191107	zincIII	1	b	2	water	None	ECA1379	E	10	median.TOF	12.613333333333333
20191107	zincIII	1	b	2	water	None	ECA1380	E	11	median.TOF	43.61333333333334
20191107	zincIII	1	b	2	water	None	CB4856	E	2	median.TOF	-35.38666666666666
20191107	zincIII	1	b	2	water	None	ECA838	E	3	median.TOF	-54.88666666666666
20191107	zincIII	1	b	2	water	None	ECA859	E	4	median.TOF	18.613333333333333
20191107	zincIII	1	b	2	water	None	ECA1371	E	5	median.TOF	20.613333333333333
20191107	zincIII	1	b	2	water	None	ECA1373	E	7	median.TOF	13.613333333333333
20191107	zincIII	1	b	2	water	None	ECA1377	E	8	median.TOF	-7.386666666666666
20191107	zincIII	1	b	2	water	None	ECA1378	E	9	median.TOF	18.613333333333333
20191107	zincIII	1	b	2	water	None	N2	F	1	median.TOF	-3.386666666666666
20191107	zincIII	1	b	2	water	None	ECA1379	F	10	median.TOF	32.61333333333334
20191107	zincIII	1	b	2	water	None	ECA1380	F	11	median.TOF	40.61333333333334
20191107	zincIII	1	b	2	water	None	CB4856	F	2	median.TOF	22.613333333333333
20191107	zincIII	1	b	2	water	None	ECA838	F	3	median.TOF	-52.38666666666666
20191107	zincIII	1	b	2	water	None	ECA859	F	4	median.TOF	24.613333333333333
20191107	zincIII	1	b	2	water	None	ECA1371	F	5	median.TOF	-0.8866666666666658
20191107	zincIII	1	b	2	water	None	ECA1373	F	7	median.TOF	38.61333333333334
20191107	zincIII	1	b	2	water	None	ECA1378	F	9	median.TOF	15.613333333333333
20191107	zincIII	1	b	2	water	None	N2	G	1	median.TOF	-13.386666666666667
20191107	zincIII	1	b	2	water	None	ECA1379	G	10	median.TOF	66.61333333333333
20191107	zincIII	1	b	2	water	None	ECA1380	G	11	median.TOF	39.11333333333334
20191107	zincIII	1	b	2	water	None	CB4856	G	2	median.TOF	-19.386666666666667
20191107	zincIII	1	b	2	water	None	ECA838	G	3	median.TOF	-8.386666666666667
20191107	zincIII	1	b	2	water	None	ECA859	G	4	median.TOF	-9.886666666666667
20191107	zincIII	1	b	2	water	None	ECA1371	G	5	median.TOF	16.113333333333333
20191107	zincIII	1	b	2	water	None	ECA1372	G	6	median.TOF	16.613333333333333
20191107	zincIII	1	b	2	water	None	ECA1373	G	7	median.TOF	16.613333333333333
20191107	zincIII	1	b	2	water	None	ECA1377	G	8	median.TOF	6.113333333333334
20191107	zincIII	1	b	2	water	None	ECA1378	G	9	median.TOF	3.113333333333334
20191107	zincIII	1	b	5	zinc	water	ECA1379	A	10	median.TOF	-3.1033333333333317
20191107	zincIII	1	b	5	zinc	water	ECA1380	A	11	median.TOF	2.3966666666666683
20191107	zincIII	1	b	5	zinc	water	CB4856	A	2	median.TOF	-45.10333333333333
20191107	zincIII	1	b	5	zinc	water	ECA838	A	3	median.TOF	-2.1033333333333317
20191107	zincIII	1	b	5	zinc	water	ECA859	A	4	median.TOF	-39.10333333333333
20191107	zincIII	1	b	5	zinc	water	ECA1371	A	5	median.TOF	25.89666666666667
20191107	zincIII	1	b	5	zinc	water	ECA1372	A	6	median.TOF	18.39666666666667
20191107	zincIII	1	b	5	zinc	water	ECA1378	A	9	median.TOF	24.39666666666667
20191107	zincIII	1	b	5	zinc	water	N2	B	1	median.TOF	33.89666666666667
20191107	zincIII	1	b	5	zinc	water	ECA1379	B	10	median.TOF	4.896666666666668
20191107	zincIII	1	b	5	zinc	water	ECA1380	B	11	median.TOF	24.89666666666667
20191107	zincIII	1	b	5	zinc	water	CB4856	B	2	median.TOF	-47.60333333333333
20191107	zincIII	1	b	5	zinc	water	ECA838	B	3	median.TOF	15.396666666666668
20191107	zincIII	1	b	5	zinc	water	ECA859	B	4	median.TOF	-50.10333333333333
20191107	zincIII	1	b	5	zinc	water	ECA1371	B	5	median.TOF	22.39666666666667
20191107	zincIII	1	b	5	zinc	water	ECA1372	B	6	median.TOF	7.396666666666668
20191107	zincIII	1	b	5	zinc	water	ECA1373	B	7	median.TOF	-12.103333333333332
20191107	zincIII	1	b	5	zinc	water	ECA1377	B	8	median.TOF	7.396666666666668
20191107	zincIII	1	b	5	zinc	water	ECA1378	B	9	median.TOF	23.89666666666667
20191107	zincIII	1	b	5	zinc	water	N2	C	1	median.TOF	23.39666666666667
20191107	zincIII	1	b	5	zinc	water	ECA1379	C	10	median.TOF	21.89666666666667
20191107	zincIII	1	b	5	zinc	water	ECA1380	C	11	median.TOF	11.896666666666668
20191107	zincIII	1	b	5	zinc	water	CB4856	C	2	median.TOF	27.89666666666667
20191107	zincIII	1	b	5	zinc	water	ECA838	C	3	median.TOF	30.39666666666667
20191107	zincIII	1	b	5	zinc	water	ECA859	C	4	median.TOF	-29.10333333333333
20191107	zincIII	1	b	5	zinc	water	ECA1371	C	5	median.TOF	21.39666666666667
20191107	zincIII	1	b	5	zinc	water	ECA1372	C	6	median.TOF	20.89666666666667
20191107	zincIII	1	b	5	zinc	water	ECA1373	C	7	median.TOF	-20.60333333333333
20191107	zincIII	1	b	5	zinc	water	ECA1377	C	8	median.TOF	-10.103333333333332
20191107	zincIII	1	b	5	zinc	water	ECA1378	C	9	median.TOF	18.89666666666667
20191107	zincIII	1	b	5	zinc	water	N2	D	1	median.TOF	23.39666666666667
20191107	zincIII	1	b	5	zinc	water	ECA1379	D	10	median.TOF	-0.10333333333333172
20191107	zincIII	1	b	5	zinc	water	ECA1380	D	11	median.TOF	-16.10333333333333
20191107	zincIII	1	b	5	zinc	water	CB4856	D	2	median.TOF	-16.60333333333333
20191107	zincIII	1	b	5	zinc	water	ECA838	D	3	median.TOF	22.89666666666667
20191107	zincIII	1	b	5	zinc	water	ECA859	D	4	median.TOF	-9.103333333333332
20191107	zincIII	1	b	5	zinc	water	ECA1372	D	6	median.TOF	17.89666666666667
20191107	zincIII	1	b	5	zinc	water	ECA1373	D	7	median.TOF	19.89666666666667
20191107	zincIII	1	b	5	zinc	water	ECA1377	D	8	median.TOF	-4.103333333333332
20191107	zincIII	1	b	5	zinc	water	ECA1378	D	9	median.TOF	27.89666666666667
20191107	zincIII	1	b	5	zinc	water	N2	E	1	median.TOF	28.89666666666667
20191107	zincIII	1	b	5	zinc	water	ECA1379	E	10	median.TOF	-4.103333333333332
20191107	zincIII	1	b	5	zinc	water	ECA1380	E	11	median.TOF	25.89666666666667
20191107	zincIII	1	b	5	zinc	water	CB4856	E	2	median.TOF	-14.103333333333332
20191107	zincIII	1	b	5	zinc	water	ECA838	E	3	median.TOF	12.896666666666668
20191107	zincIII	1	b	5	zinc	water	ECA859	E	4	median.TOF	-45.10333333333333
20191107	zincIII	1	b	5	zinc	water	ECA1371	E	5	median.TOF	17.39666666666667
20191107	zincIII	1	b	5	zinc	water	ECA1373	E	7	median.TOF	17.89666666666667
20191107	zincIII	1	b	5	zinc	water	ECA1377	E	8	median.TOF	9.896666666666668
20191107	zincIII	1	b	5	zinc	water	ECA1378	E	9	median.TOF	23.89666666666667
20191107	zincIII	1	b	5	zinc	water	N2	F	1	median.TOF	32.89666666666667
20191107	zincIII	1	b	5	zinc	water	ECA1379	F	10	median.TOF	1.8966666666666683
20191107	zincIII	1	b	5	zinc	water	CB4856	F	2	median.TOF	10.896666666666668
20191107	zincIII	1	b	5	zinc	water	ECA838	F	3	median.TOF	0.8966666666666683
20191107	zincIII	1	b	5	zinc	water	ECA1371	F	5	median.TOF	33.89666666666667
20191107	zincIII	1	b	5	zinc	water	ECA1372	F	6	median.TOF	40.89666666666667
20191107	zincIII	1	b	5	zinc	water	ECA1373	F	7	median.TOF	4.896666666666668
20191107	zincIII	1	b	5	zinc	water	ECA1378	F	9	median.TOF	20.89666666666667
20191107	zincIII	1	b	5	zinc	water	N2	G	1	median.TOF	22.89666666666667
20191107	zincIII	1	b	5	zinc	water	ECA1379	G	10	median.TOF	3.8966666666666683
20191107	zincIII	1	b	5	zinc	water	ECA1380	G	11	median.TOF	-21.10333333333333
20191107	zincIII	1	b	5	zinc	water	CB4856	G	2	median.TOF	-14.103333333333332
20191107	zincIII	1	b	5	zinc	water	ECA838	G	3	median.TOF	25.89666666666667
20191107	zincIII	1	b	5	zinc	water	ECA859	G	4	median.TOF	-23.10333333333333
20191107	zincIII	1	b	5	zinc	water	ECA1371	G	5	median.TOF	18.89666666666667
20191107	zincIII	1	b	5	zinc	water	ECA1372	G	6	median.TOF	21.39666666666667
20191107	zincIII	1	b	5	zinc	water	ECA1373	G	7	median.TOF	-2.1033333333333317
20191107	zincIII	1	b	5	zinc	water	ECA1377	G	8	median.TOF	37.89666666666667
20191107	zincIII	1	b	5	zinc	water	ECA1378	G	9	median.TOF	32.89666666666667
20191107	zincIII	1	b	6	zinc	water	ECA1379	A	10	median.TOF	11.896666666666668
20191107	zincIII	1	b	6	zinc	water	ECA1380	A	11	median.TOF	10.896666666666668
20191107	zincIII	1	b	6	zinc	water	CB4856	A	2	median.TOF	9.896666666666668
20191107	zincIII	1	b	6	zinc	water	ECA838	A	3	median.TOF	15.896666666666668
20191107	zincIII	1	b	6	zinc	water	ECA859	A	4	median.TOF	-59.10333333333333
20191107	zincIII	1	b	6	zinc	water	ECA1371	A	5	median.TOF	-8.103333333333332
20191107	zincIII	1	b	6	zinc	water	ECA1372	A	6	median.TOF	-11.103333333333332
20191107	zincIII	1	b	6	zinc	water	ECA1373	A	7	median.TOF	12.896666666666668
20191107	zincIII	1	b	6	zinc	water	ECA1378	A	9	median.TOF	22.89666666666667
20191107	zincIII	1	b	6	zinc	water	N2	B	1	median.TOF	-35.10333333333333
20191107	zincIII	1	b	6	zinc	water	ECA1379	B	10	median.TOF	-19.10333333333333
20191107	zincIII	1	b	6	zinc	water	ECA1380	B	11	median.TOF	-2.1033333333333317
20191107	zincIII	1	b	6	zinc	water	ECA838	B	3	median.TOF	21.89666666666667
20191107	zincIII	1	b	6	zinc	water	ECA859	B	4	median.TOF	-102.10333333333332
20191107	zincIII	1	b	6	zinc	water	ECA1371	B	5	median.TOF	-1.1033333333333317
20191107	zincIII	1	b	6	zinc	water	ECA1372	B	6	median.TOF	11.896666666666668
20191107	zincIII	1	b	6	zinc	water	ECA1373	B	7	median.TOF	6.896666666666668
20191107	zincIII	1	b	6	zinc	water	ECA1378	B	9	median.TOF	20.39666666666667
20191107	zincIII	1	b	6	zinc	water	N2	C	1	median.TOF	11.896666666666668
20191107	zincIII	1	b	6	zinc	water	ECA1379	C	10	median.TOF	-17.10333333333333
20191107	zincIII	1	b	6	zinc	water	ECA1380	C	11	median.TOF	25.39666666666667
20191107	zincIII	1	b	6	zinc	water	CB4856	C	2	median.TOF	-11.103333333333332
20191107	zincIII	1	b	6	zinc	water	ECA838	C	3	median.TOF	-6.103333333333332
20191107	zincIII	1	b	6	zinc	water	ECA859	C	4	median.TOF	-66.10333333333332
20191107	zincIII	1	b	6	zinc	water	ECA1371	C	5	median.TOF	25.89666666666667
20191107	zincIII	1	b	6	zinc	water	ECA1372	C	6	median.TOF	21.89666666666667
20191107	zincIII	1	b	6	zinc	water	ECA1373	C	7	median.TOF	14.896666666666668
20191107	zincIII	1	b	6	zinc	water	ECA1377	C	8	median.TOF	-36.10333333333333
20191107	zincIII	1	b	6	zinc	water	ECA1378	C	9	median.TOF	20.89666666666667
20191107	zincIII	1	b	6	zinc	water	N2	D	1	median.TOF	23.89666666666667
20191107	zincIII	1	b	6	zinc	water	ECA1379	D	10	median.TOF	14.896666666666668
20191107	zincIII	1	b	6	zinc	water	ECA1380	D	11	median.TOF	2.3966666666666683
20191107	zincIII	1	b	6	zinc	water	CB4856	D	2	median.TOF	-31.10333333333333
20191107	zincIII	1	b	6	zinc	water	ECA838	D	3	median.TOF	19.39666666666667
20191107	zincIII	1	b	6	zinc	water	ECA859	D	4	median.TOF	-69.60333333333332
20191107	zincIII	1	b	6	zinc	water	ECA1371	D	5	median.TOF	28.89666666666667
20191107	zincIII	1	b	6	zinc	water	ECA1372	D	6	median.TOF	1.8966666666666683
20191107	zincIII	1	b	6	zinc	water	ECA1373	D	7	median.TOF	0.8966666666666683
20191107	zincIII	1	b	6	zinc	water	ECA1377	D	8	median.TOF	21.89666666666667
20191107	zincIII	1	b	6	zinc	water	ECA1378	D	9	median.TOF	19.89666666666667
20191107	zincIII	1	b	6	zinc	water	ECA1379	E	10	median.TOF	31.89666666666667
20191107	zincIII	1	b	6	zinc	water	ECA1380	E	11	median.TOF	7.896666666666668
20191107	zincIII	1	b	6	zinc	water	CB4856	E	2	median.TOF	-7.103333333333332
20191107	zincIII	1	b	6	zinc	water	ECA838	E	3	median.TOF	-10.603333333333332
20191107	zincIII	1	b	6	zinc	water	ECA859	E	4	median.TOF	-40.60333333333333
20191107	zincIII	1	b	6	zinc	water	ECA1371	E	5	median.TOF	21.89666666666667
20191107	zincIII	1	b	6	zinc	water	ECA1373	E	7	median.TOF	11.396666666666668
20191107	zincIII	1	b	6	zinc	water	ECA1377	E	8	median.TOF	17.89666666666667
20191107	zincIII	1	b	6	zinc	water	ECA1378	E	9	median.TOF	21.89666666666667
20191107	zincIII	1	b	6	zinc	water	N2	F	1	median.TOF	10.396666666666668
20191107	zincIII	1	b	6	zinc	water	ECA1379	F	10	median.TOF	-23.60333333333333
20191107	zincIII	1	b	6	zinc	water	ECA1380	F	11	median.TOF	5.396666666666668
20191107	zincIII	1	b	6	zinc	water	ECA859	F	4	median.TOF	-70.10333333333332
20191107	zincIII	1	b	6	zinc	water	ECA1371	F	5	median.TOF	4.896666666666668
20191107	zincIII	1	b	6	zinc	water	ECA1372	F	6	median.TOF	-24.10333333333333
20191107	zincIII	1	b	6	zinc	water	ECA1373	F	7	median.TOF	0.8966666666666683
20191107	zincIII	1	b	6	zinc	water	ECA1377	F	8	median.TOF	2.8966666666666683
20191107	zincIII	1	b	6	zinc	water	ECA1378	F	9	median.TOF	21.89666666666667
20191107	zincIII	1	b	6	zinc	water	N2	G	1	median.TOF	-32.60333333333333
20191107	zincIII	1	b	6	zinc	water	ECA1379	G	10	median.TOF	-20.10333333333333
20191107	zincIII	1	b	6	zinc	water	ECA1380	G	11	median.TOF	-15.103333333333332
20191107	zincIII	1	b	6	zinc	water	CB4856	G	2	median.TOF	-7.103333333333332
20191107	zincIII	1	b	6	zinc	water	ECA838	G	3	median.TOF	32.89666666666667
20191107	zincIII	1	b	6	zinc	water	ECA859	G	4	median.TOF	-66.10333333333332
20191107	zincIII	1	b	6	zinc	water	ECA1371	G	5	median.TOF	22.89666666666667
20191107	zincIII	1	b	6	zinc	water	ECA1372	G	6	median.TOF	-23.60333333333333
20191107	zincIII	1	b	6	zinc	water	ECA1373	G	7	median.TOF	1.8966666666666683
20191107	zincIII	1	b	6	zinc	water	ECA1378	G	9	median.TOF	11.396666666666668
20191107	zincIII	1	c	7	water	None	N2	A	1	median.TOF	7
20191107	zincIII	1	c	7	water	None	ECA1379	A	10	median.TOF	26.5
20191107	zincIII	1	c	7	water	None	ECA1380	A	11	median.TOF	39
20191107	zincIII	1	c	7	water	None	CB4856	A	2	median.TOF	-7
20191107	zincIII	1	c	7	water	None	ECA838	A	3	median.TOF	-20
20191107	zincIII	1	c	7	water	None	ECA859	A	4	median.TOF	-9.5
20191107	zincIII	1	c	7	water	None	ECA1371	A	5	median.TOF	6
20191107	zincIII	1	c	7	water	None	ECA1372	A	6	median.TOF	17
20191107	zincIII	1	c	7	water	None	ECA1373	A	7	median.TOF	-4.5
20191107	zincIII	1	c	7	water	None	ECA1377	A	8	median.TOF	-6
20191107	zincIII	1	c	7	water	None	N2	B	1	median.TOF	6
20191107	zincIII	1	c	7	water	None	ECA1379	B	10	median.TOF	37.5
20191107	zincIII	1	c	7	water	None	ECA1380	B	11	median.TOF	16
20191107	zincIII	1	c	7	water	None	CB4856	B	2	median.TOF	15.5
20191107	zincIII	1	c	7	water	None	ECA838	B	3	median.TOF	-6
20191107	zincIII	1	c	7	water	None	ECA859	B	4	median.TOF	-19
20191107	zincIII	1	c	7	water	None	ECA1371	B	5	median.TOF	20
20191107	zincIII	1	c	7	water	None	ECA1372	B	6	median.TOF	-11
20191107	zincIII	1	c	7	water	None	ECA1373	B	7	median.TOF	-23
20191107	zincIII	1	c	7	water	None	ECA1377	B	8	median.TOF	20.5
20191107	zincIII	1	c	7	water	None	ECA1378	B	9	median.TOF	-13
20191107	zincIII	1	c	7	water	None	ECA1379	C	10	median.TOF	-13
20191107	zincIII	1	c	7	water	None	ECA1380	C	11	median.TOF	17.5
20191107	zincIII	1	c	7	water	None	CB4856	C	2	median.TOF	-15.5
20191107	zincIII	1	c	7	water	None	ECA838	C	3	median.TOF	2
20191107	zincIII	1	c	7	water	None	ECA859	C	4	median.TOF	-25
20191107	zincIII	1	c	7	water	None	ECA1372	C	6	median.TOF	25.5
20191107	zincIII	1	c	7	water	None	ECA1373	C	7	median.TOF	67
20191107	zincIII	1	c	7	water	None	ECA1377	C	8	median.TOF	-3
20191107	zincIII	1	c	7	water	None	ECA1378	C	9	median.TOF	27
20191107	zincIII	1	c	7	water	None	N2	D	1	median.TOF	8.5
20191107	zincIII	1	c	7	water	None	ECA1379	D	10	median.TOF	-22.5
20191107	zincIII	1	c	7	water	None	ECA1380	D	11	median.TOF	-6
20191107	zincIII	1	c	7	water	None	CB4856	D	2	median.TOF	14
20191107	zincIII	1	c	7	water	None	ECA838	D	3	median.TOF	-12
20191107	zincIII	1	c	7	water	None	ECA859	D	4	median.TOF	22
20191107	zincIII	1	c	7	water	None	ECA1371	D	5	median.TOF	18
20191107	zincIII	1	c	7	water	None	ECA1372	D	6	median.TOF	-40
20191107	zincIII	1	c	7	water	None	ECA1373	D	7	median.TOF	-12
20191107	zincIII	1	c	7	water	None	ECA1377	D	8	median.TOF	-0.5
20191107	zincIII	1	c	7	water	None	ECA1378	D	9	median.TOF	-6
20191107	zincIII	1	c	7	water	None	N2	E	1	median.TOF	-4
20191107	zincIII	1	c	7	water	None	ECA1379	E	10	median.TOF	37
20191107	zincIII	1	c	7	water	None	ECA1380	E	11	median.TOF	-6
20191107	zincIII	1	c	7	water	None	CB4856	E	2	median.TOF	-26
20191107	zincIII	1	c	7	water	None	ECA838	E	3	median.TOF	11
20191107	zincIII	1	c	7	water	None	ECA859	E	4	median.TOF	-5.5
20191107	zincIII	1	c	7	water	None	ECA1371	E	5	median.TOF	-0.5
20191107	zincIII	1	c	7	water	None	ECA1372	E	6	median.TOF	-12
20191107	zincIII	1	c	7	water	None	ECA1373	E	7	median.TOF	8
20191107	zincIII	1	c	7	water	None	ECA1377	E	8	median.TOF	22
20191107	zincIII	1	c	7	water	None	ECA1378	E	9	median.TOF	-6.5
20191107	zincIII	1	c	7	water	None	N2	F	1	median.TOF	13
20191107	zincIII	1	c	7	water	None	ECA1379	F	10	median.TOF	16.5
20191107	zincIII	1	c	7	water	None	ECA1380	F	11	median.TOF	10
20191107	zincIII	1	c	7	water	None	CB4856	F	2	median.TOF	1.5
20191107	zincIII	1	c	7	water	None	ECA838	F	3	median.TOF	-24
20191107	zincIII	1	c	7	water	None	ECA859	F	4	median.TOF	-0.5
20191107	zincIII	1	c	7	water	None	ECA1371	F	5	median.TOF	-9
20191107	zincIII	1	c	7	water	None	ECA1372	F	6	median.TOF	-17
20191107	zincIII	1	c	7	water	None	ECA1373	F	7	median.TOF	36.5
20191107	zincIII	1	c	7	water	None	ECA1377	F	8	median.TOF	-7
20191107	zincIII	1	c	7	water	None	ECA1378	F	9	median.TOF	-13
20191107	zincIII	1	c	7	water	None	N2	G	1	median.TOF	-30
20191107	zincIII	1	c	7	water	None	ECA1379	G	10	median.TOF	6
20191107	zincIII	1	c	7	water	None	ECA1380	G	11	median.TOF	26
20191107	zincIII	1	c	7	water	None	CB4856	G	2	median.TOF	6.5
20191107	zincIII	1	c	7	water	None	ECA838	G	3	median.TOF	-31
20191107	zincIII	1	c	7	water	None	ECA859	G	4	median.TOF	5
20191107	zincIII	1	c	7	water	None	ECA1371	G	5	median.TOF	2.5
20191107	zincIII	1	c	7	water	None	ECA1372	G	6	median.TOF	10.5
20191107	zincIII	1	c	7	water	None	ECA1373	G	7	median.TOF	12.5
20191107	zincIII	1	c	7	water	None	ECA1377	G	8	median.TOF	6.5
20191107	zincIII	1	c	7	water	None	ECA1378	G	9	median.TOF	43
20191107	zincIII	1	c	8	zinc	water	N2	A	1	median.TOF	17.89261744966443
20191107	zincIII	1	c	8	zinc	water	ECA1380	A	11	median.TOF	-6.10738255033557
20191107	zincIII	1	c	8	zinc	water	ECA838	A	3	median.TOF	28.89261744966443
20191107	zincIII	1	c	8	zinc	water	ECA859	A	4	median.TOF	-69.60738255033557
20191107	zincIII	1	c	8	zinc	water	ECA1371	A	5	median.TOF	50.39261744966443
20191107	zincIII	1	c	8	zinc	water	ECA1372	A	6	median.TOF	43.89261744966443
20191107	zincIII	1	c	8	zinc	water	ECA1373	A	7	median.TOF	29.89261744966443
20191107	zincIII	1	c	8	zinc	water	ECA1377	A	8	median.TOF	31.39261744966443
20191107	zincIII	1	c	8	zinc	water	N2	B	1	median.TOF	5.89261744966443
20191107	zincIII	1	c	8	zinc	water	ECA1380	B	11	median.TOF	13.89261744966443
20191107	zincIII	1	c	8	zinc	water	CB4856	B	2	median.TOF	12.89261744966443
20191107	zincIII	1	c	8	zinc	water	ECA838	B	3	median.TOF	24.89261744966443
20191107	zincIII	1	c	8	zinc	water	ECA859	B	4	median.TOF	-40.10738255033557
20191107	zincIII	1	c	8	zinc	water	ECA1372	B	6	median.TOF	21.39261744966443
20191107	zincIII	1	c	8	zinc	water	ECA1373	B	7	median.TOF	-14.60738255033557
20191107	zincIII	1	c	8	zinc	water	ECA1377	B	8	median.TOF	32.89261744966443
20191107	zincIII	1	c	8	zinc	water	N2	C	1	median.TOF	13.89261744966443
20191107	zincIII	1	c	8	zinc	water	ECA1379	C	10	median.TOF	19.89261744966443
20191107	zincIII	1	c	8	zinc	water	ECA1380	C	11	median.TOF	-14.10738255033557
20191107	zincIII	1	c	8	zinc	water	CB4856	C	2	median.TOF	-18.10738255033557
20191107	zincIII	1	c	8	zinc	water	ECA838	C	3	median.TOF	5.89261744966443
20191107	zincIII	1	c	8	zinc	water	ECA859	C	4	median.TOF	-81.60738255033557
20191107	zincIII	1	c	8	zinc	water	ECA1371	C	5	median.TOF	35.89261744966443
20191107	zincIII	1	c	8	zinc	water	ECA1372	C	6	median.TOF	-13.60738255033557
20191107	zincIII	1	c	8	zinc	water	ECA1373	C	7	median.TOF	14.89261744966443
20191107	zincIII	1	c	8	zinc	water	ECA1377	C	8	median.TOF	15.89261744966443
20191107	zincIII	1	c	8	zinc	water	ECA1378	C	9	median.TOF	-32.10738255033557
20191107	zincIII	1	c	8	zinc	water	N2	D	1	median.TOF	-17.10738255033557
20191107	zincIII	1	c	8	zinc	water	ECA1379	D	10	median.TOF	3.8926174496644297
20191107	zincIII	1	c	8	zinc	water	ECA1380	D	11	median.TOF	10.89261744966443
20191107	zincIII	1	c	8	zinc	water	CB4856	D	2	median.TOF	4.39261744966443
20191107	zincIII	1	c	8	zinc	water	ECA838	D	3	median.TOF	37.39261744966443
20191107	zincIII	1	c	8	zinc	water	ECA859	D	4	median.TOF	-55.60738255033557
20191107	zincIII	1	c	8	zinc	water	ECA1371	D	5	median.TOF	-1.1073825503355703
20191107	zincIII	1	c	8	zinc	water	ECA1372	D	6	median.TOF	35.39261744966443
20191107	zincIII	1	c	8	zinc	water	ECA1377	D	8	median.TOF	-20.10738255033557
20191107	zincIII	1	c	8	zinc	water	ECA1378	D	9	median.TOF	-26.60738255033557
20191107	zincIII	1	c	8	zinc	water	ECA1379	E	10	median.TOF	-9.60738255033557
20191107	zincIII	1	c	8	zinc	water	ECA1380	E	11	median.TOF	19.89261744966443
20191107	zincIII	1	c	8	zinc	water	CB4856	E	2	median.TOF	4.39261744966443
20191107	zincIII	1	c	8	zinc	water	ECA838	E	3	median.TOF	26.89261744966443
20191107	zincIII	1	c	8	zinc	water	ECA859	E	4	median.TOF	-37.10738255033557
20191107	zincIII	1	c	8	zinc	water	ECA1371	E	5	median.TOF	21.89261744966443
20191107	zincIII	1	c	8	zinc	water	ECA1372	E	6	median.TOF	24.89261744966443
20191107	zincIII	1	c	8	zinc	water	ECA1373	E	7	median.TOF	-21.60738255033557
20191107	zincIII	1	c	8	zinc	water	ECA1377	E	8	median.TOF	24.89261744966443
20191107	zincIII	1	c	8	zinc	water	ECA1378	E	9	median.TOF	30.39261744966443
20191107	zincIII	1	c	8	zinc	water	N2	F	1	median.TOF	4.89261744966443
20191107	zincIII	1	c	8	zinc	water	ECA1379	F	10	median.TOF	10.89261744966443
20191107	zincIII	1	c	8	zinc	water	ECA1380	F	11	median.TOF	11.39261744966443
20191107	zincIII	1	c	8	zinc	water	CB4856	F	2	median.TOF	-6.10738255033557
20191107	zincIII	1	c	8	zinc	water	ECA859	F	4	median.TOF	-49.10738255033557
20191107	zincIII	1	c	8	zinc	water	ECA1371	F	5	median.TOF	-27.10738255033557
20191107	zincIII	1	c	8	zinc	water	ECA1372	F	6	median.TOF	5.39261744966443
20191107	zincIII	1	c	8	zinc	water	ECA1377	F	8	median.TOF	26.89261744966443
20191107	zincIII	1	c	8	zinc	water	ECA1378	F	9	median.TOF	-15.10738255033557
20191107	zincIII	1	c	8	zinc	water	N2	G	1	median.TOF	21.39261744966443
20191107	zincIII	1	c	8	zinc	water	ECA1379	G	10	median.TOF	1.8926174496644297
20191107	zincIII	1	c	8	zinc	water	ECA1380	G	11	median.TOF	17.39261744966443
20191107	zincIII	1	c	8	zinc	water	CB4856	G	2	median.TOF	0.8926174496644298
20191107	zincIII	1	c	8	zinc	water	ECA838	G	3	median.TOF	24.89261744966443
20191107	zincIII	1	c	8	zinc	water	ECA859	G	4	median.TOF	-50.10738255033557
20191107	zincIII	1	c	8	zinc	water	ECA1371	G	5	median.TOF	0.8926174496644298
20191107	zincIII	1	c	8	zinc	water	ECA1372	G	6	median.TOF	28.39261744966443
20191107	zincIII	1	c	8	zinc	water	ECA1373	G	7	median.TOF	18.39261744966443
20191107	zincIII	1	c	8	zinc	water	ECA1377	G	8	median.TOF	21.89261744966443
20191107	zincIII	1	c	8	zinc	water	ECA1378	G	9	median.TOF	19.89261744966443
20191107	zincIII	1	c	9	zinc	water	N2	A	1	median.TOF	51.89261744966443
20191107	zincIII	1	c	9	zinc	water	ECA1379	A	10	median.TOF	2.3926174496644297
20191107	zincIII	1	c	9	zinc	water	ECA1380	A	11	median.TOF	-16.60738255033557
20191107	zincIII	1	c	9	zinc	water	CB4856	A	2	median.TOF	21.89261744966443
20191107	zincIII	1	c	9	zinc	water	ECA838	A	3	median.TOF	-35.10738255033557
20191107	zincIII	1	c	9	zinc	water	ECA859	A	4	median.TOF	-30.60738255033557
20191107	zincIII	1	c	9	zinc	water	ECA1371	A	5	median.TOF	41.89261744966443
20191107	zincIII	1	c	9	zinc	water	ECA1372	A	6	median.TOF	36.89261744966443
20191107	zincIII	1	c	9	zinc	water	ECA1373	A	7	median.TOF	15.89261744966443
20191107	zincIII	1	c	9	zinc	water	ECA1377	A	8	median.TOF	17.39261744966443
20191107	zincIII	1	c	9	zinc	water	ECA1378	A	9	median.TOF	-31.60738255033557
20191107	zincIII	1	c	9	zinc	water	N2	B	1	median.TOF	32.89261744966443
20191107	zincIII	1	c	9	zinc	water	ECA1379	B	10	median.TOF	6.89261744966443
20191107	zincIII	1	c	9	zinc	water	ECA1380	B	11	median.TOF	22.89261744966443
20191107	zincIII	1	c	9	zinc	water	CB4856	B	2	median.TOF	-7.10738255033557
20191107	zincIII	1	c	9	zinc	water	ECA838	B	3	median.TOF	-9.10738255033557
20191107	zincIII	1	c	9	zinc	water	ECA859	B	4	median.TOF	-66.60738255033557
20191107	zincIII	1	c	9	zinc	water	ECA1371	B	5	median.TOF	-17.10738255033557
20191107	zincIII	1	c	9	zinc	water	ECA1372	B	6	median.TOF	31.89261744966443
20191107	zincIII	1	c	9	zinc	water	ECA1373	B	7	median.TOF	13.89261744966443
20191107	zincIII	1	c	9	zinc	water	ECA1377	B	8	median.TOF	-30.10738255033557
20191107	zincIII	1	c	9	zinc	water	N2	C	1	median.TOF	3.8926174496644297
20191107	zincIII	1	c	9	zinc	water	ECA1379	C	10	median.TOF	6.89261744966443
20191107	zincIII	1	c	9	zinc	water	ECA1380	C	11	median.TOF	22.39261744966443
20191107	zincIII	1	c	9	zinc	water	CB4856	C	2	median.TOF	10.39261744966443
20191107	zincIII	1	c	9	zinc	water	ECA838	C	3	median.TOF	27.39261744966443
20191107	zincIII	1	c	9	zinc	water	ECA859	C	4	median.TOF	-49.10738255033557
20191107	zincIII	1	c	9	zinc	water	ECA1371	C	5	median.TOF	14.89261744966443
20191107	zincIII	1	c	9	zinc	water	ECA1372	C	6	median.TOF	42.89261744966443
20191107	zincIII	1	c	9	zinc	water	ECA1373	C	7	median.TOF	5.89261744966443
20191107	zincIII	1	c	9	zinc	water	ECA1377	C	8	median.TOF	3.8926174496644297
20191107	zincIII	1	c	9	zinc	water	ECA1379	D	10	median.TOF	11.39261744966443
20191107	zincIII	1	c	9	zinc	water	ECA1380	D	11	median.TOF	8.89261744966443
20191107	zincIII	1	c	9	zinc	water	CB4856	D	2	median.TOF	15.39261744966443
20191107	zincIII	1	c	9	zinc	water	ECA838	D	3	median.TOF	14.39261744966443
20191107	zincIII	1	c	9	zinc	water	ECA859	D	4	median.TOF	-15.10738255033557
20191107	zincIII	1	c	9	zinc	water	ECA1372	D	6	median.TOF	26.89261744966443
20191107	zincIII	1	c	9	zinc	water	ECA1373	D	7	median.TOF	5.39261744966443
20191107	zincIII	1	c	9	zinc	water	ECA1377	D	8	median.TOF	26.89261744966443
20191107	zincIII	1	c	9	zinc	water	N2	E	1	median.TOF	15.89261744966443
20191107	zincIII	1	c	9	zinc	water	ECA1379	E	10	median.TOF	25.89261744966443
20191107	zincIII	1	c	9	zinc	water	ECA1380	E	11	median.TOF	17.39261744966443
20191107	zincIII	1	c	9	zinc	water	CB4856	E	2	median.TOF	16.39261744966443
20191107	zincIII	1	c	9	zinc	water	ECA838	E	3	median.TOF	4.89261744966443
20191107	zincIII	1	c	9	zinc	water	ECA859	E	4	median.TOF	-85.10738255033557
20191107	zincIII	1	c	9	zinc	water	ECA1371	E	5	median.TOF	36.89261744966443
20191107	zincIII	1	c	9	zinc	water	ECA1372	E	6	median.TOF	-5.10738255033557
20191107	zincIII	1	c	9	zinc	water	ECA1373	E	7	median.TOF	-0.1073825503355702
20191107	zincIII	1	c	9	zinc	water	ECA1377	E	8	median.TOF	17.39261744966443
20191107	zincIII	1	c	9	zinc	water	N2	F	1	median.TOF	8.39261744966443
20191107	zincIII	1	c	9	zinc	water	ECA1379	F	10	median.TOF	11.89261744966443
20191107	zincIII	1	c	9	zinc	water	ECA1380	F	11	median.TOF	23.89261744966443
20191107	zincIII	1	c	9	zinc	water	CB4856	F	2	median.TOF	-27.10738255033557
20191107	zincIII	1	c	9	zinc	water	ECA838	F	3	median.TOF	-11.10738255033557
20191107	zincIII	1	c	9	zinc	water	ECA859	F	4	median.TOF	-77.10738255033557
20191107	zincIII	1	c	9	zinc	water	ECA1371	F	5	median.TOF	27.89261744966443
20191107	zincIII	1	c	9	zinc	water	ECA1372	F	6	median.TOF	31.39261744966443
20191107	zincIII	1	c	9	zinc	water	ECA1373	F	7	median.TOF	20.89261744966443
20191107	zincIII	1	c	9	zinc	water	ECA1377	F	8	median.TOF	25.89261744966443
20191107	zincIII	1	c	9	zinc	water	ECA1378	F	9	median.TOF	-36.10738255033557
20191107	zincIII	1	c	9	zinc	water	N2	G	1	median.TOF	27.39261744966443
20191107	zincIII	1	c	9	zinc	water	ECA1379	G	10	median.TOF	13.89261744966443
20191107	zincIII	1	c	9	zinc	water	ECA1380	G	11	median.TOF	0.3926174496644298
20191107	zincIII	1	c	9	zinc	water	CB4856	G	2	median.TOF	-3.1073825503355703
20191107	zincIII	1	c	9	zinc	water	ECA838	G	3	median.TOF	25.39261744966443
20191107	zincIII	1	c	9	zinc	water	ECA859	G	4	median.TOF	-84.60738255033557
20191107	zincIII	1	c	9	zinc	water	ECA1371	G	5	median.TOF	-2.1073825503355703
20191107	zincIII	1	c	9	zinc	water	ECA1372	G	6	median.TOF	30.39261744966443
20191107	zincIII	1	c	9	zinc	water	ECA1373	G	7	median.TOF	23.89261744966443
20191107	zincIII	1	c	9	zinc	water	ECA1377	G	8	median.TOF	18.89261744966443
20191107	zincIII	1	c	9	zinc	water	ECA1378	G	9	median.TOF	-23.10738255033557
20191107	zincIII	1	a	1	water	None	N2	A	1	median.EXT	71.72727272727
20191107	zincIII	1	a	1	water	None	ECA1379	A	10	median.EXT	65.72727272727295
20191107	zincIII	1	a	1	water	None	ECA1380	A	11	median.EXT	182.22727272726945
20191107	zincIII	1	a	1	water	None	CB4856	A	2	median.EXT	-14.272727272727193
20191107	zincIII	1	a	1	water	None	ECA838	A	3	median.EXT	81.2272727272728
20191107	zincIII	1	a	1	water	None	ECA859	A	4	median.EXT	-161.2727272727272
20191107	zincIII	1	a	1	water	None	ECA1371	A	5	median.EXT	-19.272727272727195
20191107	zincIII	1	a	1	water	None	ECA1372	A	6	median.EXT	3.2272727272728066
20191107	zincIII	1	a	1	water	None	ECA1373	A	7	median.EXT	-150.7727272727272
20191107	zincIII	1	a	1	water	None	ECA1377	A	8	median.EXT	-89.2727272727272
20191107	zincIII	1	a	1	water	None	ECA1378	A	9	median.EXT	59.727272727272805
20191107	zincIII	1	a	1	water	None	N2	B	1	median.EXT	-27.272727272727195
20191107	zincIII	1	a	1	water	None	ECA1380	B	11	median.EXT	125.7272727272728
20191107	zincIII	1	a	1	water	None	CB4856	B	2	median.EXT	5.727272727272807
20191107	zincIII	1	a	1	water	None	ECA838	B	3	median.EXT	34.727272727272805
20191107	zincIII	1	a	1	water	None	ECA859	B	4	median.EXT	-24.772727272727195
20191107	zincIII	1	a	1	water	None	ECA1371	B	5	median.EXT	30.227272727272805
20191107	zincIII	1	a	1	water	None	ECA1372	B	6	median.EXT	62.727272727272805
20191107	zincIII	1	a	1	water	None	ECA1373	B	7	median.EXT	111.7272727272728
20191107	zincIII	1	a	1	water	None	ECA1377	B	8	median.EXT	-63.272727272727195
20191107	zincIII	1	a	1	water	None	ECA1378	B	9	median.EXT	72.7272727272728
20191107	zincIII	1	a	1	water	None	N2	C	1	median.EXT	43.727272727272805
20191107	zincIII	1	a	1	water	None	ECA1379	C	10	median.EXT	89.2272727272728
20191107	zincIII	1	a	1	water	None	ECA1380	C	11	median.EXT	162.7272727272728
20191107	zincIII	1	a	1	water	None	CB4856	C	2	median.EXT	70.7272727272728
20191107	zincIII	1	a	1	water	None	ECA838	C	3	median.EXT	17.727272727272805
20191107	zincIII	1	a	1	water	None	ECA859	C	4	median.EXT	-150.2727272727272
20191107	zincIII	1	a	1	water	None	ECA1371	C	5	median.EXT	-13.272727272727193
20191107	zincIII	1	a	1	water	None	ECA1372	C	6	median.EXT	76.7272727272728
20191107	zincIII	1	a	1	water	None	ECA1373	C	7	median.EXT	16.727272727272805
20191107	zincIII	1	a	1	water	None	ECA1378	C	9	median.EXT	112.2272727272728
20191107	zincIII	1	a	1	water	None	N2	D	1	median.EXT	-27.272727272727195
20191107	zincIII	1	a	1	water	None	ECA1379	D	10	median.EXT	43.227272727272805
20191107	zincIII	1	a	1	water	None	ECA1380	D	11	median.EXT	9.727272727272807
20191107	zincIII	1	a	1	water	None	CB4856	D	2	median.EXT	47.727272727272805
20191107	zincIII	1	a	1	water	None	ECA838	D	3	median.EXT	43.227272727272805
20191107	zincIII	1	a	1	water	None	ECA859	D	4	median.EXT	-45.272727272727195
20191107	zincIII	1	a	1	water	None	ECA1371	D	5	median.EXT	-117.2727272727272
20191107	zincIII	1	a	1	water	None	ECA1372	D	6	median.EXT	8.227272727272807
20191107	zincIII	1	a	1	water	None	ECA1377	D	8	median.EXT	47.727272727272805
20191107	zincIII	1	a	1	water	None	ECA1378	D	9	median.EXT	55.727272727272805
20191107	zincIII	1	a	1	water	None	N2	E	1	median.EXT	11.727272727272807
20191107	zincIII	1	a	1	water	None	ECA1379	E	10	median.EXT	70.7272727272728
20191107	zincIII	1	a	1	water	None	ECA1380	E	11	median.EXT	32.727272727272805
20191107	zincIII	1	a	1	water	None	CB4856	E	2	median.EXT	3.7272727272728066
20191107	zincIII	1	a	1	water	None	ECA838	E	3	median.EXT	-26.272727272727195
20191107	zincIII	1	a	1	water	None	ECA859	E	4	median.EXT	-110.7727272727272
20191107	zincIII	1	a	1	water	None	ECA1371	E	5	median.EXT	-139.2727272727272
20191107	zincIII	1	a	1	water	None	ECA1372	E	6	median.EXT	8.727272727272807
20191107	zincIII	1	a	1	water	None	ECA1373	E	7	median.EXT	-58.772727272727195
20191107	zincIII	1	a	1	water	None	ECA1377	E	8	median.EXT	-87.7727272727272
20191107	zincIII	1	a	1	water	None	ECA1378	E	9	median.EXT	38.227272727272805
20191107	zincIII	1	a	1	water	None	N2	F	1	median.EXT	-10.772727272727193
20191107	zincIII	1	a	1	water	None	ECA1379	F	10	median.EXT	28.727272727272805
20191107	zincIII	1	a	1	water	None	ECA1380	F	11	median.EXT	21.727272727272805
20191107	zincIII	1	a	1	water	None	CB4856	F	2	median.EXT	7.727272727272807
20191107	zincIII	1	a	1	water	None	ECA838	F	3	median.EXT	68.7272727272728
20191107	zincIII	1	a	1	water	None	ECA859	F	4	median.EXT	-38.272727272727195
20191107	zincIII	1	a	1	water	None	ECA1371	F	5	median.EXT	-64.2727272727272
20191107	zincIII	1	a	1	water	None	ECA1372	F	6	median.EXT	22.227272727272805
20191107	zincIII	1	a	1	water	None	ECA1373	F	7	median.EXT	-102.7727272727272
20191107	zincIII	1	a	1	water	None	ECA1377	F	8	median.EXT	-96.2727272727272
20191107	zincIII	1	a	1	water	None	ECA1378	F	9	median.EXT	14.727272727272807
20191107	zincIII	1	a	1	water	None	N2	G	1	median.EXT	3.2272727272728066
20191107	zincIII	1	a	1	water	None	ECA1379	G	10	median.EXT	-13.772727272727193
20191107	zincIII	1	a	1	water	None	ECA1380	G	11	median.EXT	14.227272727272807
20191107	zincIII	1	a	1	water	None	CB4856	G	2	median.EXT	118.7272727272728
20191107	zincIII	1	a	1	water	None	ECA838	G	3	median.EXT	18.727272727272805
20191107	zincIII	1	a	1	water	None	ECA859	G	4	median.EXT	-127.2727272727272
20191107	zincIII	1	a	1	water	None	ECA1371	G	5	median.EXT	-61.772727272727195
20191107	zincIII	1	a	1	water	None	ECA1372	G	6	median.EXT	-90.2727272727272
20191107	zincIII	1	a	1	water	None	ECA1373	G	7	median.EXT	-89.2727272727272
20191107	zincIII	1	a	1	water	None	ECA1377	G	8	median.EXT	-69.2727272727272
20191107	zincIII	1	a	1	water	None	ECA1378	G	9	median.EXT	-0.27272727272719344
20191107	zincIII	1	a	3	zinc	water	N2	A	1	median.EXT	68.4802631578963
20191107	zincIII	1	a	3	zinc	water	ECA1379	A	10	median.EXT	-65.01973684210188
20191107	zincIII	1	a	3	zinc	water	ECA1380	A	11	median.EXT	-6.019736842104276
20191107	zincIII	1	a	3	zinc	water	CB4856	A	2	median.EXT	-23.519736842105303
20191107	zincIII	1	a	3	zinc	water	ECA838	A	3	median.EXT	75.9802631578947
20191107	zincIII	1	a	3	zinc	water	ECA859	A	4	median.EXT	-103.5197368421053
20191107	zincIII	1	a	3	zinc	water	ECA1371	A	5	median.EXT	81.9802631578947
20191107	zincIII	1	a	3	zinc	water	ECA1372	A	6	median.EXT	25.480263157894697
20191107	zincIII	1	a	3	zinc	water	ECA1373	A	7	median.EXT	-30.519736842105303
20191107	zincIII	1	a	3	zinc	water	ECA1377	A	8	median.EXT	61.4802631578947
20191107	zincIII	1	a	3	zinc	water	ECA1378	A	9	median.EXT	85.4802631578947
20191107	zincIII	1	a	3	zinc	water	N2	B	1	median.EXT	50.4802631578947
20191107	zincIII	1	a	3	zinc	water	ECA1379	B	10	median.EXT	-17.519736842105303
20191107	zincIII	1	a	3	zinc	water	ECA1380	B	11	median.EXT	-65.5197368421053
20191107	zincIII	1	a	3	zinc	water	CB4856	B	2	median.EXT	-2.019736842105303
20191107	zincIII	1	a	3	zinc	water	ECA838	B	3	median.EXT	75.9802631578947
20191107	zincIII	1	a	3	zinc	water	ECA859	B	4	median.EXT	-217.51973684210532
20191107	zincIII	1	a	3	zinc	water	ECA1371	B	5	median.EXT	26.980263157894697
20191107	zincIII	1	a	3	zinc	water	ECA1372	B	6	median.EXT	-40.5197368421053
20191107	zincIII	1	a	3	zinc	water	ECA1373	B	7	median.EXT	-36.5197368421053
20191107	zincIII	1	a	3	zinc	water	ECA1377	B	8	median.EXT	99.4802631578947
20191107	zincIII	1	a	3	zinc	water	ECA1378	B	9	median.EXT	6.480263157894697
20191107	zincIII	1	a	3	zinc	water	N2	C	1	median.EXT	15.480263157894697
20191107	zincIII	1	a	3	zinc	water	ECA1379	C	10	median.EXT	-39.5197368421053
20191107	zincIII	1	a	3	zinc	water	ECA1380	C	11	median.EXT	-54.5197368421053
20191107	zincIII	1	a	3	zinc	water	CB4856	C	2	median.EXT	-48.0197368421053
20191107	zincIII	1	a	3	zinc	water	ECA838	C	3	median.EXT	127.4802631578947
20191107	zincIII	1	a	3	zinc	water	ECA859	C	4	median.EXT	-210.51973684210532
20191107	zincIII	1	a	3	zinc	water	ECA1371	C	5	median.EXT	45.4802631578947
20191107	zincIII	1	a	3	zinc	water	ECA1372	C	6	median.EXT	70.4802631578947
20191107	zincIII	1	a	3	zinc	water	ECA1373	C	7	median.EXT	-4.519736842105303
20191107	zincIII	1	a	3	zinc	water	ECA1377	C	8	median.EXT	79.4802631578947
20191107	zincIII	1	a	3	zinc	water	ECA1378	C	9	median.EXT	43.4802631578947
20191107	zincIII	1	a	3	zinc	water	N2	D	1	median.EXT	63.4802631578947
20191107	zincIII	1	a	3	zinc	water	ECA1379	D	10	median.EXT	-17.519736842105303
20191107	zincIII	1	a	3	zinc	water	ECA1380	D	11	median.EXT	33.4802631578947
20191107	zincIII	1	a	3	zinc	water	CB4856	D	2	median.EXT	-9.519736842105303
20191107	zincIII	1	a	3	zinc	water	ECA838	D	3	median.EXT	75.4802631578947
20191107	zincIII	1	a	3	zinc	water	ECA859	D	4	median.EXT	-172.51973684210532
20191107	zincIII	1	a	3	zinc	water	ECA1371	D	5	median.EXT	39.9802631578947
20191107	zincIII	1	a	3	zinc	water	ECA1372	D	6	median.EXT	-49.5197368421053
20191107	zincIII	1	a	3	zinc	water	ECA1373	D	7	median.EXT	-73.5197368421053
20191107	zincIII	1	a	3	zinc	water	ECA1377	D	8	median.EXT	55.4802631578947
20191107	zincIII	1	a	3	zinc	water	ECA1378	D	9	median.EXT	53.9802631578947
20191107	zincIII	1	a	3	zinc	water	N2	E	1	median.EXT	43.4802631578947
20191107	zincIII	1	a	3	zinc	water	ECA1379	E	10	median.EXT	41.4802631578947
20191107	zincIII	1	a	3	zinc	water	ECA1380	E	11	median.EXT	-35.0197368421053
20191107	zincIII	1	a	3	zinc	water	CB4856	E	2	median.EXT	-51.5197368421053
20191107	zincIII	1	a	3	zinc	water	ECA838	E	3	median.EXT	56.4802631578947
20191107	zincIII	1	a	3	zinc	water	ECA859	E	4	median.EXT	-213.51973684210532
20191107	zincIII	1	a	3	zinc	water	ECA1371	E	5	median.EXT	126.4802631578947
20191107	zincIII	1	a	3	zinc	water	ECA1372	E	6	median.EXT	27.480263157894697
20191107	zincIII	1	a	3	zinc	water	ECA1373	E	7	median.EXT	-27.019736842105303
20191107	zincIII	1	a	3	zinc	water	ECA1377	E	8	median.EXT	-39.5197368421053
20191107	zincIII	1	a	3	zinc	water	ECA1378	E	9	median.EXT	79.9802631578947
20191107	zincIII	1	a	3	zinc	water	N2	F	1	median.EXT	55.4802631578947
20191107	zincIII	1	a	3	zinc	water	ECA1379	F	10	median.EXT	-23.519736842105303
20191107	zincIII	1	a	3	zinc	water	ECA1380	F	11	median.EXT	-25.519736842105303
20191107	zincIII	1	a	3	zinc	water	CB4856	F	2	median.EXT	-33.5197368421053
20191107	zincIII	1	a	3	zinc	water	ECA838	F	3	median.EXT	69.4802631578947
20191107	zincIII	1	a	3	zinc	water	ECA859	F	4	median.EXT	-111.0197368421053
20191107	zincIII	1	a	3	zinc	water	ECA1371	F	5	median.EXT	55.4802631578947
20191107	zincIII	1	a	3	zinc	water	ECA1372	F	6	median.EXT	-24.519736842105303
20191107	zincIII	1	a	3	zinc	water	ECA1373	F	7	median.EXT	-35.0197368421053
20191107	zincIII	1	a	3	zinc	water	ECA1377	F	8	median.EXT	35.4802631578947
20191107	zincIII	1	a	3	zinc	water	ECA1378	F	9	median.EXT	61.4802631578947
20191107	zincIII	1	a	3	zinc	water	N2	G	1	median.EXT	54.4802631578947
20191107	zincIII	1	a	3	zinc	water	ECA1379	G	10	median.EXT	-83.5197368421053
20191107	zincIII	1	a	3	zinc	water	ECA1380	G	11	median.EXT	-58.5197368421053
20191107	zincIII	1	a	3	zinc	water	CB4856	G	2	median.EXT	-36.5197368421053
20191107	zincIII	1	a	3	zinc	water	ECA838	G	3	median.EXT	69.9802631578947
20191107	zincIII	1	a	3	zinc	water	ECA1371	G	5	median.EXT	4.980263157894697
20191107	zincIII	1	a	3	zinc	water	ECA1372	G	6	median.EXT	-9.019736842105303
20191107	zincIII	1	a	3	zinc	water	ECA1373	G	7	median.EXT	-56.5197368421053
20191107	zincIII	1	a	3	zinc	water	ECA1377	G	8	median.EXT	38.9802631578947
20191107	zincIII	1	a	3	zinc	water	ECA1378	G	9	median.EXT	46.9802631578947
20191107	zincIII	1	a	4	zinc	water	N2	A	1	median.EXT	23.980263157894697
20191107	zincIII	1	a	4	zinc	water	ECA1379	A	10	median.EXT	-39.0197368421053
20191107	zincIII	1	a	4	zinc	water	ECA1380	A	11	median.EXT	-25.519736842105303
20191107	zincIII	1	a	4	zinc	water	CB4856	A	2	median.EXT	24.480263157894697
20191107	zincIII	1	a	4	zinc	water	ECA838	A	3	median.EXT	117.9802631578947
20191107	zincIII	1	a	4	zinc	water	ECA1371	A	5	median.EXT	73.4802631578947
20191107	zincIII	1	a	4	zinc	water	ECA1372	A	6	median.EXT	83.4802631578947
20191107	zincIII	1	a	4	zinc	water	ECA1377	A	8	median.EXT	25.480263157894697
20191107	zincIII	1	a	4	zinc	water	ECA1378	A	9	median.EXT	11.980263157894697
20191107	zincIII	1	a	4	zinc	water	N2	B	1	median.EXT	89.4802631578947
20191107	zincIII	1	a	4	zinc	water	ECA1379	B	10	median.EXT	7.980263157894697
20191107	zincIII	1	a	4	zinc	water	ECA1380	B	11	median.EXT	-41.0197368421053
20191107	zincIII	1	a	4	zinc	water	CB4856	B	2	median.EXT	-3.519736842105303
20191107	zincIII	1	a	4	zinc	water	ECA838	B	3	median.EXT	106.4802631578947
20191107	zincIII	1	a	4	zinc	water	ECA859	B	4	median.EXT	-158.51973684210532
20191107	zincIII	1	a	4	zinc	water	ECA1371	B	5	median.EXT	8.480263157894697
20191107	zincIII	1	a	4	zinc	water	ECA1372	B	6	median.EXT	40.4802631578947
20191107	zincIII	1	a	4	zinc	water	ECA1373	B	7	median.EXT	21.480263157894697
20191107	zincIII	1	a	4	zinc	water	ECA1377	B	8	median.EXT	14.480263157894697
20191107	zincIII	1	a	4	zinc	water	ECA1378	B	9	median.EXT	63.4802631578947
20191107	zincIII	1	a	4	zinc	water	N2	C	1	median.EXT	66.4802631578947
20191107	zincIII	1	a	4	zinc	water	ECA1379	C	10	median.EXT	-43.0197368421053
20191107	zincIII	1	a	4	zinc	water	ECA1380	C	11	median.EXT	-4.519736842105303
20191107	zincIII	1	a	4	zinc	water	CB4856	C	2	median.EXT	-6.519736842105303
20191107	zincIII	1	a	4	zinc	water	ECA838	C	3	median.EXT	37.4802631578947
20191107	zincIII	1	a	4	zinc	water	ECA859	C	4	median.EXT	-167.01973684210532
20191107	zincIII	1	a	4	zinc	water	ECA1371	C	5	median.EXT	47.9802631578947
20191107	zincIII	1	a	4	zinc	water	ECA1372	C	6	median.EXT	47.4802631578947
20191107	zincIII	1	a	4	zinc	water	ECA1373	C	7	median.EXT	2.480263157894697
20191107	zincIII	1	a	4	zinc	water	ECA1377	C	8	median.EXT	20.980263157894697
20191107	zincIII	1	a	4	zinc	water	ECA1378	C	9	median.EXT	13.480263157894697
20191107	zincIII	1	a	4	zinc	water	N2	D	1	median.EXT	42.4802631578947
20191107	zincIII	1	a	4	zinc	water	ECA1379	D	10	median.EXT	-1.5197368421053028
20191107	zincIII	1	a	4	zinc	water	ECA1380	D	11	median.EXT	-59.5197368421053
20191107	zincIII	1	a	4	zinc	water	CB4856	D	2	median.EXT	-48.0197368421053
20191107	zincIII	1	a	4	zinc	water	ECA859	D	4	median.EXT	-262.5197368421053
20191107	zincIII	1	a	4	zinc	water	ECA1372	D	6	median.EXT	61.4802631578947
20191107	zincIII	1	a	4	zinc	water	ECA1373	D	7	median.EXT	-69.5197368421053
20191107	zincIII	1	a	4	zinc	water	ECA1377	D	8	median.EXT	30.980263157894697
20191107	zincIII	1	a	4	zinc	water	ECA1378	D	9	median.EXT	82.4802631578947
20191107	zincIII	1	a	4	zinc	water	N2	E	1	median.EXT	51.4802631578947
20191107	zincIII	1	a	4	zinc	water	ECA1379	E	10	median.EXT	-15.519736842105303
20191107	zincIII	1	a	4	zinc	water	ECA1380	E	11	median.EXT	-5.519736842105303
20191107	zincIII	1	a	4	zinc	water	CB4856	E	2	median.EXT	-7.519736842105303
20191107	zincIII	1	a	4	zinc	water	ECA838	E	3	median.EXT	78.4802631578947
20191107	zincIII	1	a	4	zinc	water	ECA859	E	4	median.EXT	-218.51973684210532
20191107	zincIII	1	a	4	zinc	water	ECA1371	E	5	median.EXT	8.480263157894697
20191107	zincIII	1	a	4	zinc	water	ECA1372	E	6	median.EXT	36.4802631578947
20191107	zincIII	1	a	4	zinc	water	ECA1377	E	8	median.EXT	7.480263157894697
20191107	zincIII	1	a	4	zinc	water	ECA1378	E	9	median.EXT	73.9802631578947
20191107	zincIII	1	a	4	zinc	water	N2	F	1	median.EXT	41.4802631578947
20191107	zincIII	1	a	4	zinc	water	ECA1379	F	10	median.EXT	-40.5197368421053
20191107	zincIII	1	a	4	zinc	water	ECA1380	F	11	median.EXT	26.480263157894697
20191107	zincIII	1	a	4	zinc	water	CB4856	F	2	median.EXT	-9.019736842105303
20191107	zincIII	1	a	4	zinc	water	ECA838	F	3	median.EXT	71.4802631578947
20191107	zincIII	1	a	4	zinc	water	ECA859	F	4	median.EXT	-166.51973684210532
20191107	zincIII	1	a	4	zinc	water	ECA1371	F	5	median.EXT	29.480263157894697
20191107	zincIII	1	a	4	zinc	water	ECA1372	F	6	median.EXT	10.980263157894697
20191107	zincIII	1	a	4	zinc	water	ECA1373	F	7	median.EXT	-54.5197368421053
20191107	zincIII	1	a	4	zinc	water	ECA1377	F	8	median.EXT	54.4802631578947
20191107	zincIII	1	a	4	zinc	water	ECA1378	F	9	median.EXT	64.4802631578947
20191107	zincIII	1	a	4	zinc	water	N2	G	1	median.EXT	64.4802631578947
20191107	zincIII	1	a	4	zinc	water	ECA1379	G	10	median.EXT	-26.519736842105303
20191107	zincIII	1	a	4	zinc	water	ECA1380	G	11	median.EXT	-58.5197368421053
20191107	zincIII	1	a	4	zinc	water	CB4856	G	2	median.EXT	-32.5197368421053
20191107	zincIII	1	a	4	zinc	water	ECA838	G	3	median.EXT	114.4802631578947
20191107	zincIII	1	a	4	zinc	water	ECA859	G	4	median.EXT	-200.51973684210532
20191107	zincIII	1	a	4	zinc	water	ECA1371	G	5	median.EXT	26.480263157894697
20191107	zincIII	1	a	4	zinc	water	ECA1372	G	6	median.EXT	39.9802631578947
20191107	zincIII	1	a	4	zinc	water	ECA1373	G	7	median.EXT	0.4802631578946972
20191107	zincIII	1	a	4	zinc	water	ECA1377	G	8	median.EXT	62.4802631578947
20191107	zincIII	1	a	4	zinc	water	ECA1378	G	9	median.EXT	12.980263157894697
20191107	zincIII	1	b	2	water	None	N2	A	1	median.EXT	16.426666666666662
20191107	zincIII	1	b	2	water	None	ECA1379	A	10	median.EXT	165.42666666666668
20191107	zincIII	1	b	2	water	None	ECA1380	A	11	median.EXT	63.42666666666666
20191107	zincIII	1	b	2	water	None	CB4856	A	2	median.EXT	144.42666666666668
20191107	zincIII	1	b	2	water	None	ECA859	A	4	median.EXT	-23.573333333333338
20191107	zincIII	1	b	2	water	None	ECA1371	A	5	median.EXT	-46.57333333333334
20191107	zincIII	1	b	2	water	None	ECA1372	A	6	median.EXT	-175.57333333333332
20191107	zincIII	1	b	2	water	None	ECA1373	A	7	median.EXT	-43.57333333333334
20191107	zincIII	1	b	2	water	None	ECA1377	A	8	median.EXT	-150.57333333333332
20191107	zincIII	1	b	2	water	None	ECA1378	A	9	median.EXT	40.92666666666666
20191107	zincIII	1	b	2	water	None	N2	B	1	median.EXT	-58.57333333333334
20191107	zincIII	1	b	2	water	None	ECA1379	B	10	median.EXT	158.42666666666668
20191107	zincIII	1	b	2	water	None	ECA1380	B	11	median.EXT	92.42666666666666
20191107	zincIII	1	b	2	water	None	CB4856	B	2	median.EXT	35.92666666666666
20191107	zincIII	1	b	2	water	None	ECA838	B	3	median.EXT	7.426666666666663
20191107	zincIII	1	b	2	water	None	ECA859	B	4	median.EXT	60.92666666666666
20191107	zincIII	1	b	2	water	None	ECA1371	B	5	median.EXT	27.426666666666662
20191107	zincIII	1	b	2	water	None	ECA1372	B	6	median.EXT	-13.573333333333338
20191107	zincIII	1	b	2	water	None	ECA1373	B	7	median.EXT	152.42666666666668
20191107	zincIII	1	b	2	water	None	ECA1378	B	9	median.EXT	1.4266666666666632
20191107	zincIII	1	b	2	water	None	N2	C	1	median.EXT	-43.57333333333334
20191107	zincIII	1	b	2	water	None	ECA1379	C	10	median.EXT	58.42666666666666
20191107	zincIII	1	b	2	water	None	ECA1380	C	11	median.EXT	96.42666666666666
20191107	zincIII	1	b	2	water	None	CB4856	C	2	median.EXT	-55.07333333333334
20191107	zincIII	1	b	2	water	None	ECA838	C	3	median.EXT	-50.57333333333334
20191107	zincIII	1	b	2	water	None	ECA859	C	4	median.EXT	8.426666666666662
20191107	zincIII	1	b	2	water	None	ECA1371	C	5	median.EXT	54.42666666666666
20191107	zincIII	1	b	2	water	None	ECA1372	C	6	median.EXT	-135.57333333333332
20191107	zincIII	1	b	2	water	None	ECA1373	C	7	median.EXT	109.42666666666666
20191107	zincIII	1	b	2	water	None	ECA1377	C	8	median.EXT	-3.573333333333337
20191107	zincIII	1	b	2	water	None	ECA1378	C	9	median.EXT	29.426666666666662
20191107	zincIII	1	b	2	water	None	N2	D	1	median.EXT	-62.57333333333334
20191107	zincIII	1	b	2	water	None	ECA1379	D	10	median.EXT	-36.57333333333334
20191107	zincIII	1	b	2	water	None	ECA1380	D	11	median.EXT	127.42666666666666
20191107	zincIII	1	b	2	water	None	ECA838	D	3	median.EXT	-85.57333333333334
20191107	zincIII	1	b	2	water	None	ECA859	D	4	median.EXT	80.42666666666666
20191107	zincIII	1	b	2	water	None	ECA1371	D	5	median.EXT	10.426666666666662
20191107	zincIII	1	b	2	water	None	ECA1372	D	6	median.EXT	-33.57333333333334
20191107	zincIII	1	b	2	water	None	ECA1373	D	7	median.EXT	3.926666666666663
20191107	zincIII	1	b	2	water	None	ECA1377	D	8	median.EXT	-97.57333333333334
20191107	zincIII	1	b	2	water	None	ECA1378	D	9	median.EXT	131.92666666666668
20191107	zincIII	1	b	2	water	None	N2	E	1	median.EXT	60.42666666666666
20191107	zincIII	1	b	2	water	None	ECA1379	E	10	median.EXT	71.42666666666666
20191107	zincIII	1	b	2	water	None	ECA1380	E	11	median.EXT	133.42666666666668
20191107	zincIII	1	b	2	water	None	ECA838	E	3	median.EXT	-70.07333333333334
20191107	zincIII	1	b	2	water	None	ECA859	E	4	median.EXT	90.92666666666666
20191107	zincIII	1	b	2	water	None	ECA1371	E	5	median.EXT	24.926666666666662
20191107	zincIII	1	b	2	water	None	ECA1373	E	7	median.EXT	33.42666666666666
20191107	zincIII	1	b	2	water	None	ECA1377	E	8	median.EXT	-103.57333333333334
20191107	zincIII	1	b	2	water	None	ECA1378	E	9	median.EXT	65.42666666666666
20191107	zincIII	1	b	2	water	None	N2	F	1	median.EXT	-68.57333333333334
20191107	zincIII	1	b	2	water	None	ECA1379	F	10	median.EXT	17.426666666666662
20191107	zincIII	1	b	2	water	None	ECA1380	F	11	median.EXT	24.426666666666662
20191107	zincIII	1	b	2	water	None	CB4856	F	2	median.EXT	-10.573333333333338
20191107	zincIII	1	b	2	water	None	ECA838	F	3	median.EXT	-49.07333333333334
20191107	zincIII	1	b	2	water	None	ECA859	F	4	median.EXT	44.92666666666666
20191107	zincIII	1	b	2	water	None	ECA1371	F	5	median.EXT	44.92666666666666
20191107	zincIII	1	b	2	water	None	ECA1373	F	7	median.EXT	121.92666666666666
20191107	zincIII	1	b	2	water	None	ECA1377	F	8	median.EXT	-136.07333333333332
20191107	zincIII	1	b	2	water	None	ECA1378	F	9	median.EXT	57.92666666666666
20191107	zincIII	1	b	2	water	None	N2	G	1	median.EXT	-25.573333333333338
20191107	zincIII	1	b	2	water	None	ECA1379	G	10	median.EXT	144.42666666666668
20191107	zincIII	1	b	2	water	None	ECA1380	G	11	median.EXT	82.42666666666666
20191107	zincIII	1	b	2	water	None	CB4856	G	2	median.EXT	-37.57333333333334
20191107	zincIII	1	b	2	water	None	ECA838	G	3	median.EXT	-82.57333333333334
20191107	zincIII	1	b	2	water	None	ECA859	G	4	median.EXT	-4.073333333333337
20191107	zincIII	1	b	2	water	None	ECA1371	G	5	median.EXT	-16.573333333333338
20191107	zincIII	1	b	2	water	None	ECA1372	G	6	median.EXT	0.4266666666666632
20191107	zincIII	1	b	2	water	None	ECA1373	G	7	median.EXT	22.426666666666662
20191107	zincIII	1	b	2	water	None	ECA1377	G	8	median.EXT	-124.07333333333334
20191107	zincIII	1	b	2	water	None	ECA1378	G	9	median.EXT	0.4266666666666632
20191107	zincIII	1	b	5	zinc	water	ECA1379	A	10	median.EXT	2.5666666666666638
20191107	zincIII	1	b	5	zinc	water	ECA1380	A	11	median.EXT	-16.933333333333337
20191107	zincIII	1	b	5	zinc	water	ECA838	A	3	median.EXT	58.56666666666666
20191107	zincIII	1	b	5	zinc	water	ECA859	A	4	median.EXT	-122.93333333333334
20191107	zincIII	1	b	5	zinc	water	ECA1371	A	5	median.EXT	84.06666666666666
20191107	zincIII	1	b	5	zinc	water	ECA1372	A	6	median.EXT	101.56666666666666
20191107	zincIII	1	b	5	zinc	water	ECA1373	A	7	median.EXT	-67.43333333333334
20191107	zincIII	1	b	5	zinc	water	ECA1378	A	9	median.EXT	59.56666666666666
20191107	zincIII	1	b	5	zinc	water	N2	B	1	median.EXT	78.06666666666666
20191107	zincIII	1	b	5	zinc	water	ECA1379	B	10	median.EXT	11.566666666666663
20191107	zincIII	1	b	5	zinc	water	ECA1380	B	11	median.EXT	53.56666666666666
20191107	zincIII	1	b	5	zinc	water	CB4856	B	2	median.EXT	-88.43333333333334
20191107	zincIII	1	b	5	zinc	water	ECA838	B	3	median.EXT	19.066666666666663
20191107	zincIII	1	b	5	zinc	water	ECA859	B	4	median.EXT	-119.43333333333334
20191107	zincIII	1	b	5	zinc	water	ECA1371	B	5	median.EXT	66.56666666666666
20191107	zincIII	1	b	5	zinc	water	ECA1372	B	6	median.EXT	-24.433333333333337
20191107	zincIII	1	b	5	zinc	water	ECA1373	B	7	median.EXT	-44.43333333333334
20191107	zincIII	1	b	5	zinc	water	ECA1377	B	8	median.EXT	-33.93333333333334
20191107	zincIII	1	b	5	zinc	water	ECA1378	B	9	median.EXT	41.56666666666666
20191107	zincIII	1	b	5	zinc	water	N2	C	1	median.EXT	38.06666666666666
20191107	zincIII	1	b	5	zinc	water	ECA1379	C	10	median.EXT	5.066666666666664
20191107	zincIII	1	b	5	zinc	water	ECA1380	C	11	median.EXT	18.566666666666663
20191107	zincIII	1	b	5	zinc	water	CB4856	C	2	median.EXT	-46.43333333333334
20191107	zincIII	1	b	5	zinc	water	ECA838	C	3	median.EXT	92.06666666666666
20191107	zincIII	1	b	5	zinc	water	ECA859	C	4	median.EXT	-129.43333333333334
20191107	zincIII	1	b	5	zinc	water	ECA1371	C	5	median.EXT	67.06666666666666
20191107	zincIII	1	b	5	zinc	water	ECA1372	C	6	median.EXT	66.56666666666666
20191107	zincIII	1	b	5	zinc	water	ECA1373	C	7	median.EXT	-38.43333333333334
20191107	zincIII	1	b	5	zinc	water	ECA1377	C	8	median.EXT	-95.43333333333334
20191107	zincIII	1	b	5	zinc	water	ECA1378	C	9	median.EXT	91.06666666666666
20191107	zincIII	1	b	5	zinc	water	N2	D	1	median.EXT	49.06666666666666
20191107	zincIII	1	b	5	zinc	water	ECA1379	D	10	median.EXT	-13.433333333333337
20191107	zincIII	1	b	5	zinc	water	ECA1380	D	11	median.EXT	15.566666666666663
20191107	zincIII	1	b	5	zinc	water	CB4856	D	2	median.EXT	-18.433333333333337
20191107	zincIII	1	b	5	zinc	water	ECA838	D	3	median.EXT	82.06666666666666
20191107	zincIII	1	b	5	zinc	water	ECA859	D	4	median.EXT	-81.43333333333334
20191107	zincIII	1	b	5	zinc	water	ECA1372	D	6	median.EXT	16.566666666666663
20191107	zincIII	1	b	5	zinc	water	ECA1373	D	7	median.EXT	0.5666666666666638
20191107	zincIII	1	b	5	zinc	water	ECA1377	D	8	median.EXT	-24.433333333333337
20191107	zincIII	1	b	5	zinc	water	ECA1378	D	9	median.EXT	90.56666666666666
20191107	zincIII	1	b	5	zinc	water	N2	E	1	median.EXT	45.06666666666666
20191107	zincIII	1	b	5	zinc	water	ECA1379	E	10	median.EXT	-8.433333333333337
20191107	zincIII	1	b	5	zinc	water	ECA1380	E	11	median.EXT	36.56666666666666
20191107	zincIII	1	b	5	zinc	water	CB4856	E	2	median.EXT	-29.433333333333337
20191107	zincIII	1	b	5	zinc	water	ECA838	E	3	median.EXT	19.566666666666663
20191107	zincIII	1	b	5	zinc	water	ECA859	E	4	median.EXT	-116.43333333333334
20191107	zincIII	1	b	5	zinc	water	ECA1371	E	5	median.EXT	4.066666666666664
20191107	zincIII	1	b	5	zinc	water	ECA1373	E	7	median.EXT	27.566666666666663
20191107	zincIII	1	b	5	zinc	water	ECA1377	E	8	median.EXT	-13.933333333333337
20191107	zincIII	1	b	5	zinc	water	ECA1378	E	9	median.EXT	69.56666666666666
20191107	zincIII	1	b	5	zinc	water	N2	F	1	median.EXT	92.56666666666666
20191107	zincIII	1	b	5	zinc	water	ECA1379	F	10	median.EXT	-19.433333333333337
20191107	zincIII	1	b	5	zinc	water	ECA1380	F	11	median.EXT	-38.93333333333334
20191107	zincIII	1	b	5	zinc	water	CB4856	F	2	median.EXT	6.566666666666664
20191107	zincIII	1	b	5	zinc	water	ECA838	F	3	median.EXT	28.566666666666663
20191107	zincIII	1	b	5	zinc	water	ECA1371	F	5	median.EXT	78.56666666666666
20191107	zincIII	1	b	5	zinc	water	ECA1372	F	6	median.EXT	83.06666666666666
20191107	zincIII	1	b	5	zinc	water	ECA1373	F	7	median.EXT	-0.9333333333333362
20191107	zincIII	1	b	5	zinc	water	ECA1378	F	9	median.EXT	33.56666666666666
20191107	zincIII	1	b	5	zinc	water	N2	G	1	median.EXT	57.56666666666666
20191107	zincIII	1	b	5	zinc	water	ECA1379	G	10	median.EXT	-14.433333333333337
20191107	zincIII	1	b	5	zinc	water	ECA1380	G	11	median.EXT	-36.43333333333334
20191107	zincIII	1	b	5	zinc	water	CB4856	G	2	median.EXT	-19.433333333333337
20191107	zincIII	1	b	5	zinc	water	ECA838	G	3	median.EXT	82.56666666666666
20191107	zincIII	1	b	5	zinc	water	ECA859	G	4	median.EXT	-86.43333333333334
20191107	zincIII	1	b	5	zinc	water	ECA1371	G	5	median.EXT	44.56666666666666
20191107	zincIII	1	b	5	zinc	water	ECA1372	G	6	median.EXT	51.56666666666666
20191107	zincIII	1	b	5	zinc	water	ECA1373	G	7	median.EXT	10.566666666666663
20191107	zincIII	1	b	5	zinc	water	ECA1377	G	8	median.EXT	72.56666666666666
20191107	zincIII	1	b	5	zinc	water	ECA1378	G	9	median.EXT	89.56666666666666
20191107	zincIII	1	b	6	zinc	water	ECA1379	A	10	median.EXT	27.566666666666663
20191107	zincIII	1	b	6	zinc	water	ECA1380	A	11	median.EXT	11.566666666666663
20191107	zincIII	1	b	6	zinc	water	CB4856	A	2	median.EXT	8.566666666666663
20191107	zincIII	1	b	6	zinc	water	ECA838	A	3	median.EXT	78.56666666666666
20191107	zincIII	1	b	6	zinc	water	ECA859	A	4	median.EXT	-198.43333333333334
20191107	zincIII	1	b	6	zinc	water	ECA1371	A	5	median.EXT	19.066666666666663
20191107	zincIII	1	b	6	zinc	water	ECA1373	A	7	median.EXT	12.566666666666663
20191107	zincIII	1	b	6	zinc	water	ECA1378	A	9	median.EXT	43.56666666666666
20191107	zincIII	1	b	6	zinc	water	N2	B	1	median.EXT	52.56666666666666
20191107	zincIII	1	b	6	zinc	water	ECA1379	B	10	median.EXT	-49.43333333333334
20191107	zincIII	1	b	6	zinc	water	ECA1380	B	11	median.EXT	62.56666666666666
20191107	zincIII	1	b	6	zinc	water	CB4856	B	2	median.EXT	-93.43333333333334
20191107	zincIII	1	b	6	zinc	water	ECA838	B	3	median.EXT	10.566666666666663
20191107	zincIII	1	b	6	zinc	water	ECA859	B	4	median.EXT	-209.43333333333334
20191107	zincIII	1	b	6	zinc	water	ECA1371	B	5	median.EXT	39.06666666666666
20191107	zincIII	1	b	6	zinc	water	ECA1372	B	6	median.EXT	64.56666666666666
20191107	zincIII	1	b	6	zinc	water	ECA1373	B	7	median.EXT	-10.433333333333337
20191107	zincIII	1	b	6	zinc	water	ECA1378	B	9	median.EXT	34.56666666666666
20191107	zincIII	1	b	6	zinc	water	N2	C	1	median.EXT	37.56666666666666
20191107	zincIII	1	b	6	zinc	water	ECA1379	C	10	median.EXT	-31.433333333333337
20191107	zincIII	1	b	6	zinc	water	ECA1380	C	11	median.EXT	13.566666666666663
20191107	zincIII	1	b	6	zinc	water	CB4856	C	2	median.EXT	3.5666666666666638
20191107	zincIII	1	b	6	zinc	water	ECA859	C	4	median.EXT	-197.43333333333334
20191107	zincIII	1	b	6	zinc	water	ECA1371	C	5	median.EXT	50.56666666666666
20191107	zincIII	1	b	6	zinc	water	ECA1372	C	6	median.EXT	41.06666666666666
20191107	zincIII	1	b	6	zinc	water	ECA1373	C	7	median.EXT	4.066666666666664
20191107	zincIII	1	b	6	zinc	water	ECA1377	C	8	median.EXT	-49.43333333333334
20191107	zincIII	1	b	6	zinc	water	ECA1378	C	9	median.EXT	59.56666666666666
20191107	zincIII	1	b	6	zinc	water	N2	D	1	median.EXT	29.566666666666663
20191107	zincIII	1	b	6	zinc	water	ECA1379	D	10	median.EXT	21.566666666666663
20191107	zincIII	1	b	6	zinc	water	ECA1380	D	11	median.EXT	-29.933333333333337
20191107	zincIII	1	b	6	zinc	water	ECA838	D	3	median.EXT	117.06666666666666
20191107	zincIII	1	b	6	zinc	water	ECA859	D	4	median.EXT	-161.93333333333334
20191107	zincIII	1	b	6	zinc	water	ECA1371	D	5	median.EXT	59.56666666666666
20191107	zincIII	1	b	6	zinc	water	ECA1372	D	6	median.EXT	-39.43333333333334
20191107	zincIII	1	b	6	zinc	water	ECA1373	D	7	median.EXT	-13.433333333333337
20191107	zincIII	1	b	6	zinc	water	ECA1377	D	8	median.EXT	40.56666666666666
20191107	zincIII	1	b	6	zinc	water	ECA1378	D	9	median.EXT	73.56666666666666
20191107	zincIII	1	b	6	zinc	water	N2	E	1	median.EXT	4.066666666666664
20191107	zincIII	1	b	6	zinc	water	ECA1379	E	10	median.EXT	47.56666666666666
20191107	zincIII	1	b	6	zinc	water	ECA1380	E	11	median.EXT	-9.933333333333337
20191107	zincIII	1	b	6	zinc	water	CB4856	E	2	median.EXT	-66.43333333333334
20191107	zincIII	1	b	6	zinc	water	ECA838	E	3	median.EXT	-8.433333333333337
20191107	zincIII	1	b	6	zinc	water	ECA859	E	4	median.EXT	-120.43333333333334
20191107	zincIII	1	b	6	zinc	water	ECA1371	E	5	median.EXT	48.06666666666666
20191107	zincIII	1	b	6	zinc	water	ECA1372	E	6	median.EXT	8.566666666666663
20191107	zincIII	1	b	6	zinc	water	ECA1373	E	7	median.EXT	40.56666666666666
20191107	zincIII	1	b	6	zinc	water	ECA1377	E	8	median.EXT	65.56666666666666
20191107	zincIII	1	b	6	zinc	water	ECA1378	E	9	median.EXT	48.56666666666666
20191107	zincIII	1	b	6	zinc	water	N2	F	1	median.EXT	90.06666666666666
20191107	zincIII	1	b	6	zinc	water	ECA1379	F	10	median.EXT	-61.93333333333334
20191107	zincIII	1	b	6	zinc	water	ECA1380	F	11	median.EXT	2.0666666666666638
20191107	zincIII	1	b	6	zinc	water	ECA859	F	4	median.EXT	-143.93333333333334
20191107	zincIII	1	b	6	zinc	water	ECA1371	F	5	median.EXT	9.566666666666663
20191107	zincIII	1	b	6	zinc	water	ECA1372	F	6	median.EXT	55.56666666666666
20191107	zincIII	1	b	6	zinc	water	ECA1373	F	7	median.EXT	-50.43333333333334
20191107	zincIII	1	b	6	zinc	water	ECA1377	F	8	median.EXT	2.5666666666666638
20191107	zincIII	1	b	6	zinc	water	ECA1378	F	9	median.EXT	24.566666666666663
20191107	zincIII	1	b	6	zinc	water	ECA1380	G	11	median.EXT	-84.43333333333334
20191107	zincIII	1	b	6	zinc	water	CB4856	G	2	median.EXT	-37.43333333333334
20191107	zincIII	1	b	6	zinc	water	ECA838	G	3	median.EXT	29.566666666666663
20191107	zincIII	1	b	6	zinc	water	ECA859	G	4	median.EXT	-132.43333333333334
20191107	zincIII	1	b	6	zinc	water	ECA1371	G	5	median.EXT	57.56666666666666
20191107	zincIII	1	b	6	zinc	water	ECA1372	G	6	median.EXT	58.06666666666666
20191107	zincIII	1	b	6	zinc	water	ECA1373	G	7	median.EXT	-30.433333333333337
20191107	zincIII	1	b	6	zinc	water	ECA1378	G	9	median.EXT	37.56666666666666
20191107	zincIII	1	c	7	water	None	N2	A	1	median.EXT	-38.16233766233766
20191107	zincIII	1	c	7	water	None	ECA1379	A	10	median.EXT	75.83766233766234
20191107	zincIII	1	c	7	water	None	ECA1380	A	11	median.EXT	24.83766233766234
20191107	zincIII	1	c	7	water	None	CB4856	A	2	median.EXT	68.83766233766234
20191107	zincIII	1	c	7	water	None	ECA838	A	3	median.EXT	-60.16233766233766
20191107	zincIII	1	c	7	water	None	ECA859	A	4	median.EXT	39.83766233766234
20191107	zincIII	1	c	7	water	None	ECA1371	A	5	median.EXT	9.83766233766234
20191107	zincIII	1	c	7	water	None	ECA1372	A	6	median.EXT	-20.16233766233766
20191107	zincIII	1	c	7	water	None	ECA1373	A	7	median.EXT	-14.16233766233766
20191107	zincIII	1	c	7	water	None	ECA1377	A	8	median.EXT	-16.16233766233766
20191107	zincIII	1	c	7	water	None	N2	B	1	median.EXT	136.83766233766235
20191107	zincIII	1	c	7	water	None	ECA1379	B	10	median.EXT	37.33766233766234
20191107	zincIII	1	c	7	water	None	CB4856	B	2	median.EXT	71.83766233766234
20191107	zincIII	1	c	7	water	None	ECA838	B	3	median.EXT	48.83766233766234
20191107	zincIII	1	c	7	water	None	ECA859	B	4	median.EXT	38.83766233766234
20191107	zincIII	1	c	7	water	None	ECA1371	B	5	median.EXT	5.837662337662341
20191107	zincIII	1	c	7	water	None	ECA1372	B	6	median.EXT	-13.16233766233766
20191107	zincIII	1	c	7	water	None	ECA1373	B	7	median.EXT	72.83766233766234
20191107	zincIII	1	c	7	water	None	ECA1377	B	8	median.EXT	18.83766233766234
20191107	zincIII	1	c	7	water	None	ECA1379	C	10	median.EXT	51.83766233766234
20191107	zincIII	1	c	7	water	None	ECA1380	C	11	median.EXT	-1.1623376623376593
20191107	zincIII	1	c	7	water	None	CB4856	C	2	median.EXT	1.3376623376623407
20191107	zincIII	1	c	7	water	None	ECA838	C	3	median.EXT	-9.16233766233766
20191107	zincIII	1	c	7	water	None	ECA859	C	4	median.EXT	-13.16233766233766
20191107	zincIII	1	c	7	water	None	ECA1371	C	5	median.EXT	74.83766233766234
20191107	zincIII	1	c	7	water	None	ECA1372	C	6	median.EXT	46.33766233766234
20191107	zincIII	1	c	7	water	None	ECA1373	C	7	median.EXT	166.33766233766235
20191107	zincIII	1	c	7	water	None	ECA1377	C	8	median.EXT	-190.16233766233765
20191107	zincIII	1	c	7	water	None	ECA1378	C	9	median.EXT	56.83766233766234
20191107	zincIII	1	c	7	water	None	N2	D	1	median.EXT	-70.66233766233766
20191107	zincIII	1	c	7	water	None	ECA1379	D	10	median.EXT	-41.16233766233766
20191107	zincIII	1	c	7	water	None	ECA1380	D	11	median.EXT	60.33766233766234
20191107	zincIII	1	c	7	water	None	CB4856	D	2	median.EXT	112.83766233766234
20191107	zincIII	1	c	7	water	None	ECA838	D	3	median.EXT	-47.16233766233766
20191107	zincIII	1	c	7	water	None	ECA859	D	4	median.EXT	95.83766233766234
20191107	zincIII	1	c	7	water	None	ECA1371	D	5	median.EXT	-40.16233766233766
20191107	zincIII	1	c	7	water	None	ECA1372	D	6	median.EXT	47.33766233766234
20191107	zincIII	1	c	7	water	None	ECA1373	D	7	median.EXT	-60.16233766233766
20191107	zincIII	1	c	7	water	None	ECA1377	D	8	median.EXT	-111.16233766233766
20191107	zincIII	1	c	7	water	None	ECA1378	D	9	median.EXT	-184.16233766233765
20191107	zincIII	1	c	7	water	None	N2	E	1	median.EXT	-77.16233766233766
20191107	zincIII	1	c	7	water	None	ECA1379	E	10	median.EXT	79.83766233766234
20191107	zincIII	1	c	7	water	None	ECA1380	E	11	median.EXT	-23.16233766233766
20191107	zincIII	1	c	7	water	None	CB4856	E	2	median.EXT	-31.16233766233766
20191107	zincIII	1	c	7	water	None	ECA838	E	3	median.EXT	28.33766233766234
20191107	zincIII	1	c	7	water	None	ECA859	E	4	median.EXT	39.33766233766234
20191107	zincIII	1	c	7	water	None	ECA1371	E	5	median.EXT	-5.162337662337659
20191107	zincIII	1	c	7	water	None	ECA1372	E	6	median.EXT	-100.66233766233766
20191107	zincIII	1	c	7	water	None	ECA1373	E	7	median.EXT	61.83766233766234
20191107	zincIII	1	c	7	water	None	ECA1377	E	8	median.EXT	58.83766233766234
20191107	zincIII	1	c	7	water	None	ECA1378	E	9	median.EXT	-127.16233766233766
20191107	zincIII	1	c	7	water	None	N2	F	1	median.EXT	2.8376623376623407
20191107	zincIII	1	c	7	water	None	ECA1379	F	10	median.EXT	31.33766233766234
20191107	zincIII	1	c	7	water	None	ECA1380	F	11	median.EXT	46.83766233766234
20191107	zincIII	1	c	7	water	None	CB4856	F	2	median.EXT	37.33766233766234
20191107	zincIII	1	c	7	water	None	ECA838	F	3	median.EXT	-20.66233766233766
20191107	zincIII	1	c	7	water	None	ECA859	F	4	median.EXT	50.83766233766234
20191107	zincIII	1	c	7	water	None	ECA1372	F	6	median.EXT	-27.16233766233766
20191107	zincIII	1	c	7	water	None	ECA1373	F	7	median.EXT	129.83766233766235
20191107	zincIII	1	c	7	water	None	ECA1377	F	8	median.EXT	-89.16233766233766
20191107	zincIII	1	c	7	water	None	ECA1378	F	9	median.EXT	-89.16233766233766
20191107	zincIII	1	c	7	water	None	N2	G	1	median.EXT	92.83766233766234
20191107	zincIII	1	c	7	water	None	ECA1379	G	10	median.EXT	72.83766233766234
20191107	zincIII	1	c	7	water	None	ECA1380	G	11	median.EXT	114.83766233766234
20191107	zincIII	1	c	7	water	None	CB4856	G	2	median.EXT	52.33766233766234
20191107	zincIII	1	c	7	water	None	ECA838	G	3	median.EXT	48.83766233766234
20191107	zincIII	1	c	7	water	None	ECA859	G	4	median.EXT	121.83766233766234
20191107	zincIII	1	c	7	water	None	ECA1371	G	5	median.EXT	47.33766233766234
20191107	zincIII	1	c	7	water	None	ECA1372	G	6	median.EXT	72.33766233766234
20191107	zincIII	1	c	7	water	None	ECA1373	G	7	median.EXT	2.3376623376623407
20191107	zincIII	1	c	7	water	None	ECA1377	G	8	median.EXT	42.83766233766234
20191107	zincIII	1	c	7	water	None	ECA1378	G	9	median.EXT	149.83766233766235
20191107	zincIII	1	c	8	zinc	water	N2	A	1	median.EXT	60.261744966442954
20191107	zincIII	1	c	8	zinc	water	ECA1379	A	10	median.EXT	66.76174496644295
20191107	zincIII	1	c	8	zinc	water	ECA1380	A	11	median.EXT	-51.738255033557046
20191107	zincIII	1	c	8	zinc	water	CB4856	A	2	median.EXT	-52.238255033557046
20191107	zincIII	1	c	8	zinc	water	ECA838	A	3	median.EXT	107.76174496644295
20191107	zincIII	1	c	8	zinc	water	ECA859	A	4	median.EXT	-156.23825503355704
20191107	zincIII	1	c	8	zinc	water	ECA1371	A	5	median.EXT	132.76174496644296
20191107	zincIII	1	c	8	zinc	water	ECA1372	A	6	median.EXT	155.76174496644296
20191107	zincIII	1	c	8	zinc	water	ECA1373	A	7	median.EXT	38.761744966442954
20191107	zincIII	1	c	8	zinc	water	ECA1377	A	8	median.EXT	68.26174496644295
20191107	zincIII	1	c	8	zinc	water	N2	B	1	median.EXT	-8.238255033557047
20191107	zincIII	1	c	8	zinc	water	ECA1380	B	11	median.EXT	-6.2382550335570475
20191107	zincIII	1	c	8	zinc	water	CB4856	B	2	median.EXT	1.7617449664429528
20191107	zincIII	1	c	8	zinc	water	ECA838	B	3	median.EXT	62.761744966442954
20191107	zincIII	1	c	8	zinc	water	ECA859	B	4	median.EXT	-155.23825503355704
20191107	zincIII	1	c	8	zinc	water	ECA1372	B	6	median.EXT	41.761744966442954
20191107	zincIII	1	c	8	zinc	water	ECA1373	B	7	median.EXT	-40.738255033557046
20191107	zincIII	1	c	8	zinc	water	ECA1377	B	8	median.EXT	53.261744966442954
20191107	zincIII	1	c	8	zinc	water	N2	C	1	median.EXT	91.76174496644295
20191107	zincIII	1	c	8	zinc	water	ECA1379	C	10	median.EXT	-4.2382550335570475
20191107	zincIII	1	c	8	zinc	water	ECA1380	C	11	median.EXT	-69.73825503355705
20191107	zincIII	1	c	8	zinc	water	CB4856	C	2	median.EXT	3.7617449664429525
20191107	zincIII	1	c	8	zinc	water	ECA838	C	3	median.EXT	70.26174496644295
20191107	zincIII	1	c	8	zinc	water	ECA859	C	4	median.EXT	-204.73825503355704
20191107	zincIII	1	c	8	zinc	water	ECA1371	C	5	median.EXT	91.76174496644295
20191107	zincIII	1	c	8	zinc	water	ECA1372	C	6	median.EXT	2.7617449664429525
20191107	zincIII	1	c	8	zinc	water	ECA1373	C	7	median.EXT	-3.2382550335570475
20191107	zincIII	1	c	8	zinc	water	ECA1377	C	8	median.EXT	64.76174496644295
20191107	zincIII	1	c	8	zinc	water	ECA1378	C	9	median.EXT	-60.238255033557046
20191107	zincIII	1	c	8	zinc	water	N2	D	1	median.EXT	-24.238255033557046
20191107	zincIII	1	c	8	zinc	water	ECA1379	D	10	median.EXT	-18.238255033557046
20191107	zincIII	1	c	8	zinc	water	ECA1380	D	11	median.EXT	-33.238255033557046
20191107	zincIII	1	c	8	zinc	water	CB4856	D	2	median.EXT	41.261744966442954
20191107	zincIII	1	c	8	zinc	water	ECA838	D	3	median.EXT	101.76174496644295
20191107	zincIII	1	c	8	zinc	water	ECA859	D	4	median.EXT	-140.23825503355704
20191107	zincIII	1	c	8	zinc	water	ECA1371	D	5	median.EXT	-38.738255033557046
20191107	zincIII	1	c	8	zinc	water	ECA1372	D	6	median.EXT	72.26174496644295
20191107	zincIII	1	c	8	zinc	water	ECA1373	D	7	median.EXT	-75.23825503355705
20191107	zincIII	1	c	8	zinc	water	ECA1377	D	8	median.EXT	1.7617449664429528
20191107	zincIII	1	c	8	zinc	water	ECA1378	D	9	median.EXT	-83.73825503355705
20191107	zincIII	1	c	8	zinc	water	N2	E	1	median.EXT	43.761744966442954
20191107	zincIII	1	c	8	zinc	water	ECA1379	E	10	median.EXT	-43.738255033557046
20191107	zincIII	1	c	8	zinc	water	ECA1380	E	11	median.EXT	-37.238255033557046
20191107	zincIII	1	c	8	zinc	water	CB4856	E	2	median.EXT	-9.238255033557047
20191107	zincIII	1	c	8	zinc	water	ECA838	E	3	median.EXT	62.761744966442954
20191107	zincIII	1	c	8	zinc	water	ECA859	E	4	median.EXT	-155.23825503355704
20191107	zincIII	1	c	8	zinc	water	ECA1371	E	5	median.EXT	26.761744966442954
20191107	zincIII	1	c	8	zinc	water	ECA1372	E	6	median.EXT	60.761744966442954
20191107	zincIII	1	c	8	zinc	water	ECA1373	E	7	median.EXT	-50.738255033557046
20191107	zincIII	1	c	8	zinc	water	ECA1377	E	8	median.EXT	95.76174496644295
20191107	zincIII	1	c	8	zinc	water	ECA1378	E	9	median.EXT	72.76174496644295
20191107	zincIII	1	c	8	zinc	water	N2	F	1	median.EXT	13.761744966442953
20191107	zincIII	1	c	8	zinc	water	ECA1379	F	10	median.EXT	-19.238255033557046
20191107	zincIII	1	c	8	zinc	water	ECA1380	F	11	median.EXT	-20.738255033557046
20191107	zincIII	1	c	8	zinc	water	CB4856	F	2	median.EXT	-43.238255033557046
20191107	zincIII	1	c	8	zinc	water	ECA838	F	3	median.EXT	-21.238255033557046
20191107	zincIII	1	c	8	zinc	water	ECA859	F	4	median.EXT	-156.23825503355704
20191107	zincIII	1	c	8	zinc	water	ECA1371	F	5	median.EXT	-40.238255033557046
20191107	zincIII	1	c	8	zinc	water	ECA1372	F	6	median.EXT	75.76174496644295
20191107	zincIII	1	c	8	zinc	water	ECA1377	F	8	median.EXT	74.76174496644295
20191107	zincIII	1	c	8	zinc	water	ECA1378	F	9	median.EXT	96.76174496644295
20191107	zincIII	1	c	8	zinc	water	N2	G	1	median.EXT	28.261744966442954
20191107	zincIII	1	c	8	zinc	water	ECA1379	G	10	median.EXT	3.7617449664429525
20191107	zincIII	1	c	8	zinc	water	ECA1380	G	11	median.EXT	10.761744966442953
20191107	zincIII	1	c	8	zinc	water	CB4856	G	2	median.EXT	-48.238255033557046
20191107	zincIII	1	c	8	zinc	water	ECA838	G	3	median.EXT	43.761744966442954
20191107	zincIII	1	c	8	zinc	water	ECA859	G	4	median.EXT	-160.23825503355704
20191107	zincIII	1	c	8	zinc	water	ECA1371	G	5	median.EXT	69.76174496644295
20191107	zincIII	1	c	8	zinc	water	ECA1372	G	6	median.EXT	82.26174496644295
20191107	zincIII	1	c	8	zinc	water	ECA1373	G	7	median.EXT	5.2617449664429525
20191107	zincIII	1	c	8	zinc	water	ECA1377	G	8	median.EXT	27.261744966442954
20191107	zincIII	1	c	8	zinc	water	ECA1378	G	9	median.EXT	7.7617449664429525
20191107	zincIII	1	c	9	zinc	water	N2	A	1	median.EXT	136.76174496644296
20191107	zincIII	1	c	9	zinc	water	ECA1379	A	10	median.EXT	-3.2382550335570475
20191107	zincIII	1	c	9	zinc	water	ECA1380	A	11	median.EXT	4.2617449664429525
20191107	zincIII	1	c	9	zinc	water	CB4856	A	2	median.EXT	25.761744966442954
20191107	zincIII	1	c	9	zinc	water	ECA838	A	3	median.EXT	-55.738255033557046
20191107	zincIII	1	c	9	zinc	water	ECA859	A	4	median.EXT	-104.23825503355705
20191107	zincIII	1	c	9	zinc	water	ECA1371	A	5	median.EXT	129.76174496644296
20191107	zincIII	1	c	9	zinc	water	ECA1372	A	6	median.EXT	125.76174496644295
20191107	zincIII	1	c	9	zinc	water	ECA1373	A	7	median.EXT	42.761744966442954
20191107	zincIII	1	c	9	zinc	water	ECA1377	A	8	median.EXT	25.261744966442954
20191107	zincIII	1	c	9	zinc	water	N2	B	1	median.EXT	62.761744966442954
20191107	zincIII	1	c	9	zinc	water	ECA1379	B	10	median.EXT	10.761744966442953
20191107	zincIII	1	c	9	zinc	water	ECA1380	B	11	median.EXT	41.761744966442954
20191107	zincIII	1	c	9	zinc	water	CB4856	B	2	median.EXT	-25.238255033557046
20191107	zincIII	1	c	9	zinc	water	ECA838	B	3	median.EXT	35.261744966442954
20191107	zincIII	1	c	9	zinc	water	ECA859	B	4	median.EXT	-163.73825503355704
20191107	zincIII	1	c	9	zinc	water	ECA1371	B	5	median.EXT	0.7617449664429528
20191107	zincIII	1	c	9	zinc	water	ECA1372	B	6	median.EXT	124.76174496644295
20191107	zincIII	1	c	9	zinc	water	ECA1373	B	7	median.EXT	-1.2382550335570472
20191107	zincIII	1	c	9	zinc	water	ECA1379	C	10	median.EXT	-3.2382550335570475
20191107	zincIII	1	c	9	zinc	water	CB4856	C	2	median.EXT	-10.738255033557047
20191107	zincIII	1	c	9	zinc	water	ECA838	C	3	median.EXT	84.76174496644295
20191107	zincIII	1	c	9	zinc	water	ECA859	C	4	median.EXT	-178.23825503355704
20191107	zincIII	1	c	9	zinc	water	ECA1371	C	5	median.EXT	31.761744966442954
20191107	zincIII	1	c	9	zinc	water	ECA1372	C	6	median.EXT	51.761744966442954
20191107	zincIII	1	c	9	zinc	water	ECA1377	C	8	median.EXT	43.761744966442954
20191107	zincIII	1	c	9	zinc	water	N2	D	1	median.EXT	-58.738255033557046
20191107	zincIII	1	c	9	zinc	water	ECA1379	D	10	median.EXT	17.261744966442954
20191107	zincIII	1	c	9	zinc	water	ECA1380	D	11	median.EXT	38.261744966442954
20191107	zincIII	1	c	9	zinc	water	CB4856	D	2	median.EXT	35.761744966442954
20191107	zincIII	1	c	9	zinc	water	ECA838	D	3	median.EXT	62.761744966442954
20191107	zincIII	1	c	9	zinc	water	ECA859	D	4	median.EXT	-111.23825503355705
20191107	zincIII	1	c	9	zinc	water	ECA1372	D	6	median.EXT	64.76174496644295
20191107	zincIII	1	c	9	zinc	water	ECA1373	D	7	median.EXT	-31.738255033557046
20191107	zincIII	1	c	9	zinc	water	ECA1377	D	8	median.EXT	65.76174496644295
20191107	zincIII	1	c	9	zinc	water	ECA1378	D	9	median.EXT	-131.23825503355704
20191107	zincIII	1	c	9	zinc	water	N2	E	1	median.EXT	31.761744966442954
20191107	zincIII	1	c	9	zinc	water	ECA1380	E	11	median.EXT	16.261744966442954
20191107	zincIII	1	c	9	zinc	water	CB4856	E	2	median.EXT	-7.2382550335570475
20191107	zincIII	1	c	9	zinc	water	ECA838	E	3	median.EXT	5.7617449664429525
20191107	zincIII	1	c	9	zinc	water	ECA859	E	4	median.EXT	-213.23825503355704
20191107	zincIII	1	c	9	zinc	water	ECA1371	E	5	median.EXT	103.76174496644295
20191107	zincIII	1	c	9	zinc	water	ECA1372	E	6	median.EXT	33.761744966442954
20191107	zincIII	1	c	9	zinc	water	ECA1373	E	7	median.EXT	27.261744966442954
20191107	zincIII	1	c	9	zinc	water	ECA1377	E	8	median.EXT	18.261744966442954
20191107	zincIII	1	c	9	zinc	water	N2	F	1	median.EXT	47.761744966442954
20191107	zincIII	1	c	9	zinc	water	ECA1379	F	10	median.EXT	-15.238255033557047
20191107	zincIII	1	c	9	zinc	water	ECA1380	F	11	median.EXT	8.761744966442953
20191107	zincIII	1	c	9	zinc	water	CB4856	F	2	median.EXT	-76.23825503355705
20191107	zincIII	1	c	9	zinc	water	ECA838	F	3	median.EXT	-42.238255033557046
20191107	zincIII	1	c	9	zinc	water	ECA859	F	4	median.EXT	-210.23825503355704
20191107	zincIII	1	c	9	zinc	water	ECA1371	F	5	median.EXT	83.76174496644295
20191107	zincIII	1	c	9	zinc	water	ECA1372	F	6	median.EXT	96.76174496644295
20191107	zincIII	1	c	9	zinc	water	ECA1373	F	7	median.EXT	5.7617449664429525
20191107	zincIII	1	c	9	zinc	water	ECA1377	F	8	median.EXT	77.26174496644295
20191107	zincIII	1	c	9	zinc	water	ECA1378	F	9	median.EXT	-14.238255033557047
20191107	zincIII	1	c	9	zinc	water	N2	G	1	median.EXT	29.761744966442954
20191107	zincIII	1	c	9	zinc	water	ECA1379	G	10	median.EXT	48.761744966442954
20191107	zincIII	1	c	9	zinc	water	ECA1380	G	11	median.EXT	-28.738255033557046
20191107	zincIII	1	c	9	zinc	water	CB4856	G	2	median.EXT	-22.238255033557046
20191107	zincIII	1	c	9	zinc	water	ECA838	G	3	median.EXT	81.76174496644295
20191107	zincIII	1	c	9	zinc	water	ECA859	G	4	median.EXT	-213.73825503355704
20191107	zincIII	1	c	9	zinc	water	ECA1371	G	5	median.EXT	46.761744966442954
20191107	zincIII	1	c	9	zinc	water	ECA1372	G	6	median.EXT	71.26174496644295
20191107	zincIII	1	c	9	zinc	water	ECA1373	G	7	median.EXT	57.761744966442954
20191107	zincIII	1	c	9	zinc	water	ECA1377	G	8	median.EXT	15.761744966442953
20191107	zincIII	1	c	9	zinc	water	ECA1378	G	9	median.EXT	-45.238255033557046
20191107	zincIII	1	a	1	water	None	N2	A	1	median.norm.EXT	0.011271121494873184
20191107	zincIII	1	a	1	water	None	ECA1380	A	11	median.norm.EXT	0.24075305922554682
20191107	zincIII	1	a	1	water	None	CB4856	A	2	median.norm.EXT	0.3112891608722554
20191107	zincIII	1	a	1	water	None	ECA838	A	3	median.norm.EXT	0.34890672568478104
20191107	zincIII	1	a	1	water	None	ECA1371	A	5	median.norm.EXT	-0.22683939235888453
20191107	zincIII	1	a	1	water	None	ECA1372	A	6	median.norm.EXT	-0.16328970685681735
20191107	zincIII	1	a	1	water	None	ECA1373	A	7	median.norm.EXT	0.2705460299601303
20191107	zincIII	1	a	1	water	None	ECA1377	A	8	median.norm.EXT	-0.1487528195231658
20191107	zincIII	1	a	1	water	None	ECA1378	A	9	median.norm.EXT	0.05878209701388344
20191107	zincIII	1	a	1	water	None	N2	B	1	median.norm.EXT	-0.03927720388976445
20191107	zincIII	1	a	1	water	None	ECA1379	B	10	median.norm.EXT	-0.01026898204528774
20191107	zincIII	1	a	1	water	None	ECA1380	B	11	median.norm.EXT	0.07421927526885681
20191107	zincIII	1	a	1	water	None	CB4856	B	2	median.norm.EXT	0.0722992883411084
20191107	zincIII	1	a	1	water	None	ECA838	B	3	median.norm.EXT	0.1406387137501883
20191107	zincIII	1	a	1	water	None	ECA859	B	4	median.norm.EXT	-0.14502321659878173
20191107	zincIII	1	a	1	water	None	ECA1371	B	5	median.norm.EXT	-0.10582286747514406
20191107	zincIII	1	a	1	water	None	ECA1372	B	6	median.norm.EXT	-0.12508500088990407
20191107	zincIII	1	a	1	water	None	ECA1373	B	7	median.norm.EXT	-0.009138032289679505
20191107	zincIII	1	a	1	water	None	ECA1377	B	8	median.norm.EXT	-0.1884085775238891
20191107	zincIII	1	a	1	water	None	ECA1378	B	9	median.norm.EXT	-0.08909449291568676
20191107	zincIII	1	a	1	water	None	N2	C	1	median.norm.EXT	0.06314553081966419
20191107	zincIII	1	a	1	water	None	ECA1379	C	10	median.norm.EXT	0.142096628519337
20191107	zincIII	1	a	1	water	None	ECA1380	C	11	median.norm.EXT	0.0403637288408238
20191107	zincIII	1	a	1	water	None	CB4856	C	2	median.norm.EXT	-0.004035831770068872
20191107	zincIII	1	a	1	water	None	ECA838	C	3	median.norm.EXT	0.09786339780345883
20191107	zincIII	1	a	1	water	None	ECA859	C	4	median.norm.EXT	-0.23984576913806868
20191107	zincIII	1	a	1	water	None	ECA1372	C	6	median.norm.EXT	0.019399259195086633
20191107	zincIII	1	a	1	water	None	ECA1373	C	7	median.norm.EXT	-0.01633532000814601
20191107	zincIII	1	a	1	water	None	ECA1377	C	8	median.norm.EXT	-0.18591988974108367
20191107	zincIII	1	a	1	water	None	ECA1378	C	9	median.norm.EXT	0.12419489821338554
20191107	zincIII	1	a	1	water	None	N2	D	1	median.norm.EXT	-0.21110599395944576
20191107	zincIII	1	a	1	water	None	ECA1379	D	10	median.norm.EXT	0.09046825475457516
20191107	zincIII	1	a	1	water	None	ECA1380	D	11	median.norm.EXT	-0.05316963865303541
20191107	zincIII	1	a	1	water	None	CB4856	D	2	median.norm.EXT	0.05125959743840354
20191107	zincIII	1	a	1	water	None	ECA838	D	3	median.norm.EXT	-0.010743230602160243
20191107	zincIII	1	a	1	water	None	ECA1371	D	5	median.norm.EXT	-0.19879117686979655
20191107	zincIII	1	a	1	water	None	ECA1372	D	6	median.norm.EXT	-0.0012419720767598403
20191107	zincIII	1	a	1	water	None	ECA1373	D	7	median.norm.EXT	-0.013131442299359404
20191107	zincIII	1	a	1	water	None	ECA1377	D	8	median.norm.EXT	-0.030986303403322462
20191107	zincIII	1	a	1	water	None	ECA1378	D	9	median.norm.EXT	-0.08433617933384378
20191107	zincIII	1	a	1	water	None	N2	E	1	median.norm.EXT	0.032488661327799886
20191107	zincIII	1	a	1	water	None	ECA1379	E	10	median.norm.EXT	0.01944491712586945
20191107	zincIII	1	a	1	water	None	ECA1380	E	11	median.norm.EXT	0.04280871661588477
20191107	zincIII	1	a	1	water	None	CB4856	E	2	median.norm.EXT	0.1547927926382657
20191107	zincIII	1	a	1	water	None	ECA838	E	3	median.norm.EXT	0.09120226346802603
20191107	zincIII	1	a	1	water	None	ECA859	E	4	median.norm.EXT	-0.05461817898524628
20191107	zincIII	1	a	1	water	None	ECA1371	E	5	median.norm.EXT	-0.1677167113405367
20191107	zincIII	1	a	1	water	None	ECA1372	E	6	median.norm.EXT	-0.1536773144992454
20191107	zincIII	1	a	1	water	None	ECA1373	E	7	median.norm.EXT	0.18455669250020443
20191107	zincIII	1	a	1	water	None	ECA1377	E	8	median.norm.EXT	-0.14867782624902007
20191107	zincIII	1	a	1	water	None	ECA1378	E	9	median.norm.EXT	-0.21858441622583505
20191107	zincIII	1	a	1	water	None	N2	F	1	median.norm.EXT	0.0015714836198554454
20191107	zincIII	1	a	1	water	None	ECA1379	F	10	median.norm.EXT	0.05008416705404835
20191107	zincIII	1	a	1	water	None	ECA1380	F	11	median.norm.EXT	0.139495392650943
20191107	zincIII	1	a	1	water	None	CB4856	F	2	median.norm.EXT	-0.04397303751709507
20191107	zincIII	1	a	1	water	None	ECA838	F	3	median.norm.EXT	-0.022401662918401438
20191107	zincIII	1	a	1	water	None	ECA859	F	4	median.norm.EXT	0.048483779983686984
20191107	zincIII	1	a	1	water	None	ECA1371	F	5	median.norm.EXT	-0.09582327138359541
20191107	zincIII	1	a	1	water	None	ECA1372	F	6	median.norm.EXT	-0.2850136788812883
20191107	zincIII	1	a	1	water	None	ECA1373	F	7	median.norm.EXT	-0.030710060778137243
20191107	zincIII	1	a	1	water	None	ECA1377	F	8	median.norm.EXT	-0.29306274688394046
20191107	zincIII	1	a	1	water	None	ECA1378	F	9	median.norm.EXT	-0.09587074969194335
20191107	zincIII	1	a	1	water	None	N2	G	1	median.norm.EXT	0.16565479005940273
20191107	zincIII	1	a	1	water	None	ECA1379	G	10	median.norm.EXT	0.011494954744978041
20191107	zincIII	1	a	1	water	None	ECA1380	G	11	median.norm.EXT	0.07279793467180791
20191107	zincIII	1	a	1	water	None	CB4856	G	2	median.norm.EXT	0.038190927011072476
20191107	zincIII	1	a	1	water	None	ECA838	G	3	median.norm.EXT	0.16026149450712654
20191107	zincIII	1	a	1	water	None	ECA859	G	4	median.norm.EXT	-0.045061148789120195
20191107	zincIII	1	a	1	water	None	ECA1371	G	5	median.norm.EXT	-0.0034119942486921357
20191107	zincIII	1	a	1	water	None	ECA1372	G	6	median.norm.EXT	-0.33485037102450615
20191107	zincIII	1	a	1	water	None	ECA1373	G	7	median.norm.EXT	0.23948994632449014
20191107	zincIII	1	a	1	water	None	ECA1377	G	8	median.norm.EXT	-0.06665485633351102
20191107	zincIII	1	a	1	water	None	ECA1378	G	9	median.norm.EXT	0.003365824544630818
20191107	zincIII	1	a	3	zinc	water	N2	A	1	median.norm.EXT	0.11682777805514936
20191107	zincIII	1	a	3	zinc	water	ECA1379	A	10	median.norm.EXT	0.03883871516676197
20191107	zincIII	1	a	3	zinc	water	ECA1380	A	11	median.norm.EXT	-0.133047612855617
20191107	zincIII	1	a	3	zinc	water	CB4856	A	2	median.norm.EXT	-0.06249883905061171
20191107	zincIII	1	a	3	zinc	water	ECA838	A	3	median.norm.EXT	0.08553403708338225
20191107	zincIII	1	a	3	zinc	water	ECA1371	A	5	median.norm.EXT	0.12210049646151122
20191107	zincIII	1	a	3	zinc	water	ECA1372	A	6	median.norm.EXT	-7.491208776789771e-4
20191107	zincIII	1	a	3	zinc	water	ECA1373	A	7	median.norm.EXT	-0.08257962935225527
20191107	zincIII	1	a	3	zinc	water	ECA1377	A	8	median.norm.EXT	0.06064900312637722
20191107	zincIII	1	a	3	zinc	water	ECA1378	A	9	median.norm.EXT	0.14692037064774477
20191107	zincIII	1	a	3	zinc	water	N2	B	1	median.norm.EXT	0.056938101144198616
20191107	zincIII	1	a	3	zinc	water	ECA1379	B	10	median.norm.EXT	-0.061379262107031596
20191107	zincIII	1	a	3	zinc	water	ECA1380	B	11	median.norm.EXT	-0.11597645474908058
20191107	zincIII	1	a	3	zinc	water	CB4856	B	2	median.norm.EXT	0.04874538898963776
20191107	zincIII	1	a	3	zinc	water	ECA838	B	3	median.norm.EXT	0.1691251676957154
20191107	zincIII	1	a	3	zinc	water	ECA859	B	4	median.norm.EXT	-0.20437273280053103
20191107	zincIII	1	a	3	zinc	water	ECA1371	B	5	median.norm.EXT	0.07055825055878995
20191107	zincIII	1	a	3	zinc	water	ECA1372	B	6	median.norm.EXT	-0.07783740973980657
20191107	zincIII	1	a	3	zinc	water	ECA1373	B	7	median.norm.EXT	0.014567429471274207
20191107	zincIII	1	a	3	zinc	water	ECA1378	B	9	median.norm.EXT	0.021133189833390076
20191107	zincIII	1	a	3	zinc	water	N2	C	1	median.norm.EXT	0.05394333884562463
20191107	zincIII	1	a	3	zinc	water	ECA1379	C	10	median.norm.EXT	-0.15857962935225534
20191107	zincIII	1	a	3	zinc	water	ECA1380	C	11	median.norm.EXT	-0.001493576567572208
20191107	zincIII	1	a	3	zinc	water	CB4856	C	2	median.norm.EXT	-0.121309788082414
20191107	zincIII	1	a	3	zinc	water	ECA838	C	3	median.norm.EXT	0.16460244347687636
20191107	zincIII	1	a	3	zinc	water	ECA859	C	4	median.norm.EXT	-0.2936471140148319
20191107	zincIII	1	a	3	zinc	water	ECA1371	C	5	median.norm.EXT	0.03676880250588421
20191107	zincIII	1	a	3	zinc	water	ECA1372	C	6	median.norm.EXT	0.21785349596398673
20191107	zincIII	1	a	3	zinc	water	ECA1373	C	7	median.norm.EXT	-0.1307412361263155
20191107	zincIII	1	a	3	zinc	water	ECA1377	C	8	median.norm.EXT	0.008703524769608673
20191107	zincIII	1	a	3	zinc	water	ECA1378	C	9	median.norm.EXT	0.025674787608875538
20191107	zincIII	1	a	3	zinc	water	N2	D	1	median.norm.EXT	0.1280950694429256
20191107	zincIII	1	a	3	zinc	water	ECA1379	D	10	median.norm.EXT	-0.013781890054516022
20191107	zincIII	1	a	3	zinc	water	ECA1380	D	11	median.norm.EXT	-0.07323996189382298
20191107	zincIII	1	a	3	zinc	water	CB4856	D	2	median.norm.EXT	-0.003465873344015269
20191107	zincIII	1	a	3	zinc	water	ECA838	D	3	median.norm.EXT	0.13905000027737435
20191107	zincIII	1	a	3	zinc	water	ECA1371	D	5	median.norm.EXT	0.12645658415629535
20191107	zincIII	1	a	3	zinc	water	ECA1372	D	6	median.norm.EXT	0.027743172972253594
20191107	zincIII	1	a	3	zinc	water	ECA1373	D	7	median.norm.EXT	-0.19058613563895477
20191107	zincIII	1	a	3	zinc	water	ECA1377	D	8	median.norm.EXT	0.05503440573546403
20191107	zincIII	1	a	3	zinc	water	ECA1378	D	9	median.norm.EXT	0.062080597019311345
20191107	zincIII	1	a	3	zinc	water	N2	E	1	median.norm.EXT	0.038785450012824074
20191107	zincIII	1	a	3	zinc	water	ECA1379	E	10	median.norm.EXT	0.035786930133275274
20191107	zincIII	1	a	3	zinc	water	ECA1380	E	11	median.norm.EXT	-0.09995682706908304
20191107	zincIII	1	a	3	zinc	water	CB4856	E	2	median.norm.EXT	-0.05790636202552257
20191107	zincIII	1	a	3	zinc	water	ECA838	E	3	median.norm.EXT	0.12218047791547282
20191107	zincIII	1	a	3	zinc	water	ECA859	E	4	median.norm.EXT	-0.32586331729551776
20191107	zincIII	1	a	3	zinc	water	ECA1371	E	5	median.norm.EXT	0.16820994708437997
20191107	zincIII	1	a	3	zinc	water	ECA1372	E	6	median.norm.EXT	0.030981708937707686
20191107	zincIII	1	a	3	zinc	water	ECA1373	E	7	median.norm.EXT	-0.07415857672067616
20191107	zincIII	1	a	3	zinc	water	ECA1378	E	9	median.norm.EXT	0.11993222928702496
20191107	zincIII	1	a	3	zinc	water	N2	F	1	median.norm.EXT	0.09263204947986148
20191107	zincIII	1	a	3	zinc	water	ECA1379	F	10	median.norm.EXT	-0.07716787700231043
20191107	zincIII	1	a	3	zinc	water	ECA1380	F	11	median.norm.EXT	-0.031686348719844104
20191107	zincIII	1	a	3	zinc	water	CB4856	F	2	median.norm.EXT	-0.04057962935225523
20191107	zincIII	1	a	3	zinc	water	ECA838	F	3	median.norm.EXT	0.12042664519436574
20191107	zincIII	1	a	3	zinc	water	ECA1371	F	5	median.norm.EXT	0.18414961252500117
20191107	zincIII	1	a	3	zinc	water	ECA1372	F	6	median.norm.EXT	-0.09104911292033024
20191107	zincIII	1	a	3	zinc	water	ECA1373	F	7	median.norm.EXT	-0.045978445095898546
20191107	zincIII	1	a	3	zinc	water	ECA1377	F	8	median.norm.EXT	0.0992197017514237
20191107	zincIII	1	a	3	zinc	water	ECA1378	F	9	median.norm.EXT	0.08854124976862388
20191107	zincIII	1	a	3	zinc	water	N2	G	1	median.norm.EXT	0.03387178130605195
20191107	zincIII	1	a	3	zinc	water	ECA1379	G	10	median.norm.EXT	-0.10358775943355603
20191107	zincIII	1	a	3	zinc	water	ECA1380	G	11	median.norm.EXT	-0.13744309798694154
20191107	zincIII	1	a	3	zinc	water	CB4856	G	2	median.norm.EXT	-0.07027311594229346
20191107	zincIII	1	a	3	zinc	water	ECA838	G	3	median.norm.EXT	0.09716535653960767
20191107	zincIII	1	a	3	zinc	water	ECA859	G	4	median.norm.EXT	-0.3290411678137938
20191107	zincIII	1	a	3	zinc	water	ECA1371	G	5	median.norm.EXT	0.004521587124190263
20191107	zincIII	1	a	3	zinc	water	ECA1372	G	6	median.norm.EXT	-0.07060657304826357
20191107	zincIII	1	a	3	zinc	water	ECA1373	G	7	median.norm.EXT	-0.051623806059082455
20191107	zincIII	1	a	3	zinc	water	ECA1377	G	8	median.norm.EXT	0.09876541019526297
20191107	zincIII	1	a	3	zinc	water	ECA1378	G	9	median.norm.EXT	0.04866735492945551
20191107	zincIII	1	a	4	zinc	water	N2	A	1	median.norm.EXT	0.052980976708351
20191107	zincIII	1	a	4	zinc	water	ECA1379	A	10	median.norm.EXT	-0.057286119755600384
20191107	zincIII	1	a	4	zinc	water	ECA1380	A	11	median.norm.EXT	-0.15592356707964317
20191107	zincIII	1	a	4	zinc	water	CB4856	A	2	median.norm.EXT	0.022160394023934438
20191107	zincIII	1	a	4	zinc	water	ECA838	A	3	median.norm.EXT	0.13788053976211956
20191107	zincIII	1	a	4	zinc	water	ECA1371	A	5	median.norm.EXT	0.10139567928972004
20191107	zincIII	1	a	4	zinc	water	ECA1372	A	6	median.norm.EXT	0.1825747330638522
20191107	zincIII	1	a	4	zinc	water	ECA1377	A	8	median.norm.EXT	0.11817949473533595
20191107	zincIII	1	a	4	zinc	water	ECA1378	A	9	median.norm.EXT	0.01900683681315829
20191107	zincIII	1	a	4	zinc	water	N2	B	1	median.norm.EXT	0.09999787824652906
20191107	zincIII	1	a	4	zinc	water	ECA1379	B	10	median.norm.EXT	0.06161698619218303
20191107	zincIII	1	a	4	zinc	water	ECA1380	B	11	median.norm.EXT	-0.12058573435836017
20191107	zincIII	1	a	4	zinc	water	CB4856	B	2	median.norm.EXT	-0.08757211055526282
20191107	zincIII	1	a	4	zinc	water	ECA838	B	3	median.norm.EXT	0.15441522396735363
20191107	zincIII	1	a	4	zinc	water	ECA859	B	4	median.norm.EXT	-0.2864559419626075
20191107	zincIII	1	a	4	zinc	water	ECA1371	B	5	median.norm.EXT	0.031098692326066435
20191107	zincIII	1	a	4	zinc	water	ECA1372	B	6	median.norm.EXT	0.017501178728552946
20191107	zincIII	1	a	4	zinc	water	ECA1373	B	7	median.norm.EXT	0.06524859150664042
20191107	zincIII	1	a	4	zinc	water	ECA1377	B	8	median.norm.EXT	0.025549402905809315
20191107	zincIII	1	a	4	zinc	water	ECA1378	B	9	median.norm.EXT	0.08130649164418602
20191107	zincIII	1	a	4	zinc	water	N2	C	1	median.norm.EXT	0.07415391296749407
20191107	zincIII	1	a	4	zinc	water	ECA1379	C	10	median.norm.EXT	-7.987887239570002e-4
20191107	zincIII	1	a	4	zinc	water	ECA1380	C	11	median.norm.EXT	-0.04245932860037549
20191107	zincIII	1	a	4	zinc	water	CB4856	C	2	median.norm.EXT	-0.019947212347598442
20191107	zincIII	1	a	4	zinc	water	ECA838	C	3	median.norm.EXT	0.06702554864127219
20191107	zincIII	1	a	4	zinc	water	ECA859	C	4	median.norm.EXT	-0.32128138373822013
20191107	zincIII	1	a	4	zinc	water	ECA1371	C	5	median.norm.EXT	0.017628139255301378
20191107	zincIII	1	a	4	zinc	water	ECA1372	C	6	median.norm.EXT	0.02212940074807912
20191107	zincIII	1	a	4	zinc	water	ECA1373	C	7	median.norm.EXT	0.15082299636680208
20191107	zincIII	1	a	4	zinc	water	ECA1377	C	8	median.norm.EXT	0.039550452362481336
20191107	zincIII	1	a	4	zinc	water	ECA1378	C	9	median.norm.EXT	0.001438629323026519
20191107	zincIII	1	a	4	zinc	water	N2	D	1	median.norm.EXT	0.10240930053704356
20191107	zincIII	1	a	4	zinc	water	ECA1379	D	10	median.norm.EXT	0.06815643012729866
20191107	zincIII	1	a	4	zinc	water	ECA1380	D	11	median.norm.EXT	-0.16021744495280366
20191107	zincIII	1	a	4	zinc	water	CB4856	D	2	median.norm.EXT	-0.00350606663766706
20191107	zincIII	1	a	4	zinc	water	ECA838	D	3	median.norm.EXT	0.15856554888717567
20191107	zincIII	1	a	4	zinc	water	ECA859	D	4	median.norm.EXT	-0.49637402187561974
20191107	zincIII	1	a	4	zinc	water	ECA1372	D	6	median.norm.EXT	0.14286272098033914
20191107	zincIII	1	a	4	zinc	water	ECA1373	D	7	median.norm.EXT	0.1453634311459654
20191107	zincIII	1	a	4	zinc	water	ECA1377	D	8	median.norm.EXT	-0.006726510639981531
20191107	zincIII	1	a	4	zinc	water	ECA1378	D	9	median.norm.EXT	0.11966828355388193
20191107	zincIII	1	a	4	zinc	water	N2	E	1	median.norm.EXT	0.04744853966182927
20191107	zincIII	1	a	4	zinc	water	ECA1379	E	10	median.norm.EXT	-0.04803128807659529
20191107	zincIII	1	a	4	zinc	water	ECA1380	E	11	median.norm.EXT	0.01598971371343827
20191107	zincIII	1	a	4	zinc	water	CB4856	E	2	median.norm.EXT	-0.09194762180471072
20191107	zincIII	1	a	4	zinc	water	ECA838	E	3	median.norm.EXT	0.16460244347687636
20191107	zincIII	1	a	4	zinc	water	ECA859	E	4	median.norm.EXT	-0.2838531719531522
20191107	zincIII	1	a	4	zinc	water	ECA1371	E	5	median.norm.EXT	-0.03965126791020046
20191107	zincIII	1	a	4	zinc	water	ECA1372	E	6	median.norm.EXT	0.021477108236397258
20191107	zincIII	1	a	4	zinc	water	ECA1373	E	7	median.norm.EXT	0.10004537064774477
20191107	zincIII	1	a	4	zinc	water	ECA1377	E	8	median.norm.EXT	-0.053235963351666915
20191107	zincIII	1	a	4	zinc	water	ECA1378	E	9	median.norm.EXT	0.14803266715477792
20191107	zincIII	1	a	4	zinc	water	N2	F	1	median.norm.EXT	0.06476628259743034
20191107	zincIII	1	a	4	zinc	water	ECA1379	F	10	median.norm.EXT	-0.05085669723232733
20191107	zincIII	1	a	4	zinc	water	ECA1380	F	11	median.norm.EXT	-0.04057962935225523
20191107	zincIII	1	a	4	zinc	water	CB4856	F	2	median.norm.EXT	-0.066323905888315493
20191107	zincIII	1	a	4	zinc	water	ECA838	F	3	median.norm.EXT	0.13140618625058165
20191107	zincIII	1	a	4	zinc	water	ECA859	F	4	median.norm.EXT	-0.14604837935225523
20191107	zincIII	1	a	4	zinc	water	ECA1371	F	5	median.norm.EXT	0.08768489853849026
20191107	zincIII	1	a	4	zinc	water	ECA1372	F	6	median.norm.EXT	0.02127601158343062
20191107	zincIII	1	a	4	zinc	water	ECA1373	F	7	median.norm.EXT	0.034420370647744725
20191107	zincIII	1	a	4	zinc	water	ECA1377	F	8	median.norm.EXT	0.05801191994351951
20191107	zincIII	1	a	4	zinc	water	ECA1378	F	9	median.norm.EXT	0.0359886363304015
20191107	zincIII	1	a	4	zinc	water	N2	G	1	median.norm.EXT	0.1512486254953901
20191107	zincIII	1	a	4	zinc	water	ECA1379	G	10	median.norm.EXT	-0.05337826416454183
20191107	zincIII	1	a	4	zinc	water	ECA1380	G	11	median.norm.EXT	-0.12964958819999184
20191107	zincIII	1	a	4	zinc	water	CB4856	G	2	median.norm.EXT	-0.06253513286513568
20191107	zincIII	1	a	4	zinc	water	ECA838	G	3	median.norm.EXT	0.17484590256263843
20191107	zincIII	1	a	4	zinc	water	ECA859	G	4	median.norm.EXT	-0.30278506217901613
20191107	zincIII	1	a	4	zinc	water	ECA1371	G	5	median.norm.EXT	0.04420297934339701
20191107	zincIII	1	a	4	zinc	water	ECA1372	G	6	median.norm.EXT	0.11473006934662566
20191107	zincIII	1	a	4	zinc	water	ECA1373	G	7	median.norm.EXT	-0.11421218775487973
20191107	zincIII	1	a	4	zinc	water	ECA1377	G	8	median.norm.EXT	0.11641601836919879
20191107	zincIII	1	a	4	zinc	water	ECA1378	G	9	median.norm.EXT	0.1043948504278781
20191107	zincIII	1	b	2	water	None	ECA1379	A	10	median.norm.EXT	0.08385113032896355
20191107	zincIII	1	b	2	water	None	CB4856	A	2	median.norm.EXT	0.2031674521125917
20191107	zincIII	1	b	2	water	None	ECA838	A	3	median.norm.EXT	0.01729123011860237
20191107	zincIII	1	b	2	water	None	ECA859	A	4	median.norm.EXT	-0.005789409048994026
20191107	zincIII	1	b	2	water	None	ECA1371	A	5	median.norm.EXT	-0.09600240365012722
20191107	zincIII	1	b	2	water	None	ECA1372	A	6	median.norm.EXT	-0.1192426075021917
20191107	zincIII	1	b	2	water	None	ECA1373	A	7	median.norm.EXT	0.04762939436980965
20191107	zincIII	1	b	2	water	None	ECA1377	A	8	median.norm.EXT	-0.1504902637498484
20191107	zincIII	1	b	2	water	None	ECA1378	A	9	median.norm.EXT	0.07728844638897472
20191107	zincIII	1	b	2	water	None	N2	B	1	median.norm.EXT	0.04121946711264249
20191107	zincIII	1	b	2	water	None	ECA1379	B	10	median.norm.EXT	-0.059551852056719506
20191107	zincIII	1	b	2	water	None	ECA1380	B	11	median.norm.EXT	-0.03824519308893601
20191107	zincIII	1	b	2	water	None	CB4856	B	2	median.norm.EXT	0.06111836175833199
20191107	zincIII	1	b	2	water	None	ECA838	B	3	median.norm.EXT	0.017322952843856126
20191107	zincIII	1	b	2	water	None	ECA859	B	4	median.norm.EXT	-0.01776327578725853
20191107	zincIII	1	b	2	water	None	ECA1371	B	5	median.norm.EXT	-0.03346649604114901
20191107	zincIII	1	b	2	water	None	ECA1372	B	6	median.norm.EXT	-0.11466867161426306
20191107	zincIII	1	b	2	water	None	ECA1373	B	7	median.norm.EXT	0.07173195847237393
20191107	zincIII	1	b	2	water	None	ECA1378	B	9	median.norm.EXT	-0.06902739172292469
20191107	zincIII	1	b	2	water	None	N2	C	1	median.norm.EXT	0.2141586039918029
20191107	zincIII	1	b	2	water	None	ECA1379	C	10	median.norm.EXT	0.06932198200327713
20191107	zincIII	1	b	2	water	None	ECA1380	C	11	median.norm.EXT	0.09033766903722754
20191107	zincIII	1	b	2	water	None	CB4856	C	2	median.norm.EXT	0.11460021338200635
20191107	zincIII	1	b	2	water	None	ECA838	C	3	median.norm.EXT	-0.01950238857592687
20191107	zincIII	1	b	2	water	None	ECA859	C	4	median.norm.EXT	0.07201633213937234
20191107	zincIII	1	b	2	water	None	ECA1371	C	5	median.norm.EXT	-0.05177734530587161
20191107	zincIII	1	b	2	water	None	ECA1372	C	6	median.norm.EXT	-0.13648088131941336
20191107	zincIII	1	b	2	water	None	ECA1373	C	7	median.norm.EXT	0.005141832180754841
20191107	zincIII	1	b	2	water	None	ECA1378	C	9	median.norm.EXT	0.05241647219653503
20191107	zincIII	1	b	2	water	None	N2	D	1	median.norm.EXT	-0.09310320636279076
20191107	zincIII	1	b	2	water	None	ECA1379	D	10	median.norm.EXT	-0.1468668869013194
20191107	zincIII	1	b	2	water	None	ECA838	D	3	median.norm.EXT	0.1923727060111691
20191107	zincIII	1	b	2	water	None	ECA859	D	4	median.norm.EXT	0.0029665444970363997
20191107	zincIII	1	b	2	water	None	ECA1371	D	5	median.norm.EXT	-0.13904255482643377
20191107	zincIII	1	b	2	water	None	ECA1372	D	6	median.norm.EXT	-0.06017179417692173
20191107	zincIII	1	b	2	water	None	ECA1373	D	7	median.norm.EXT	-0.13634381991590436
20191107	zincIII	1	b	2	water	None	ECA1377	D	8	median.norm.EXT	-0.15420635442246075
20191107	zincIII	1	b	2	water	None	ECA1378	D	9	median.norm.EXT	0.06305467731278228
20191107	zincIII	1	b	2	water	None	N2	E	1	median.norm.EXT	0.38993179986809134
20191107	zincIII	1	b	2	water	None	ECA1379	E	10	median.norm.EXT	-0.004511885983391223
20191107	zincIII	1	b	2	water	None	ECA1380	E	11	median.norm.EXT	-0.006821472682213531
20191107	zincIII	1	b	2	water	None	CB4856	E	2	median.norm.EXT	-0.14000101275487228
20191107	zincIII	1	b	2	water	None	ECA859	E	4	median.norm.EXT	2.2459644757402697e-4
20191107	zincIII	1	b	2	water	None	ECA1371	E	5	median.norm.EXT	0.05679494844190616
20191107	zincIII	1	b	2	water	None	ECA1373	E	7	median.norm.EXT	-0.12658291124208995
20191107	zincIII	1	b	2	water	None	ECA1377	E	8	median.norm.EXT	-0.10893288816324517
20191107	zincIII	1	b	2	water	None	ECA1378	E	9	median.norm.EXT	-0.04070780593954845
20191107	zincIII	1	b	2	water	None	N2	F	1	median.norm.EXT	-0.033717579202227926
20191107	zincIII	1	b	2	water	None	ECA1379	F	10	median.norm.EXT	-0.025033922213104826
20191107	zincIII	1	b	2	water	None	ECA1380	F	11	median.norm.EXT	-0.0798706056301903
20191107	zincIII	1	b	2	water	None	CB4856	F	2	median.norm.EXT	-0.02158707309366978
20191107	zincIII	1	b	2	water	None	ECA838	F	3	median.norm.EXT	0.11103311240118766
20191107	zincIII	1	b	2	water	None	ECA859	F	4	median.norm.EXT	-0.0368030380626225
20191107	zincIII	1	b	2	water	None	ECA1371	F	5	median.norm.EXT	0.0696106527366103
20191107	zincIII	1	b	2	water	None	ECA1372	F	6	median.norm.EXT	-0.1233541835477305
20191107	zincIII	1	b	2	water	None	ECA1373	F	7	median.norm.EXT	0.13062585322732526
20191107	zincIII	1	b	2	water	None	ECA1377	F	8	median.norm.EXT	0.036933423673839255
20191107	zincIII	1	b	2	water	None	ECA1378	F	9	median.norm.EXT	-2.973993586976309e-4
20191107	zincIII	1	b	2	water	None	N2	G	1	median.norm.EXT	0.06907332678148428
20191107	zincIII	1	b	2	water	None	ECA1379	G	10	median.norm.EXT	-0.031202220750465165
20191107	zincIII	1	b	2	water	None	ECA1380	G	11	median.norm.EXT	-0.10170323149978097
20191107	zincIII	1	b	2	water	None	CB4856	G	2	median.norm.EXT	0.013055750958957085
20191107	zincIII	1	b	2	water	None	ECA838	G	3	median.norm.EXT	-0.14160807839707498
20191107	zincIII	1	b	2	water	None	ECA859	G	4	median.norm.EXT	-0.05659075304260883
20191107	zincIII	1	b	2	water	None	ECA1371	G	5	median.norm.EXT	0.021371617380822966
20191107	zincIII	1	b	2	water	None	ECA1372	G	6	median.norm.EXT	-0.058366131357259404
20191107	zincIII	1	b	2	water	None	ECA1373	G	7	median.norm.EXT	-0.11122022447980903
20191107	zincIII	1	b	2	water	None	ECA1377	G	8	median.norm.EXT	-0.15125640185151276
20191107	zincIII	1	b	2	water	None	ECA1378	G	9	median.norm.EXT	-0.0446446686529309
20191107	zincIII	1	b	5	zinc	water	N2	A	1	median.norm.EXT	0.08755387057101591
20191107	zincIII	1	b	5	zinc	water	ECA1379	A	10	median.norm.EXT	0.06004817066561304
20191107	zincIII	1	b	5	zinc	water	ECA1380	A	11	median.norm.EXT	-0.036693371935910636
20191107	zincIII	1	b	5	zinc	water	ECA838	A	3	median.norm.EXT	0.17043312925397266
20191107	zincIII	1	b	5	zinc	water	ECA859	A	4	median.norm.EXT	-0.1506878018812974
20191107	zincIII	1	b	5	zinc	water	ECA1371	A	5	median.norm.EXT	0.16235168388546103
20191107	zincIII	1	b	5	zinc	water	ECA1372	A	6	median.norm.EXT	0.15169765041892755
20191107	zincIII	1	b	5	zinc	water	ECA1373	A	7	median.norm.EXT	0.039028799872921925
20191107	zincIII	1	b	5	zinc	water	ECA1378	A	9	median.norm.EXT	0.032184849409945
20191107	zincIII	1	b	5	zinc	water	N2	B	1	median.norm.EXT	0.14795723261600988
20191107	zincIII	1	b	5	zinc	water	ECA1379	B	10	median.norm.EXT	-0.06495492255158022
20191107	zincIII	1	b	5	zinc	water	ECA1380	B	11	median.norm.EXT	0.021478435270277006
20191107	zincIII	1	b	5	zinc	water	CB4856	B	2	median.norm.EXT	-0.10211156268304869
20191107	zincIII	1	b	5	zinc	water	ECA859	B	4	median.norm.EXT	-0.2068841002507216
20191107	zincIII	1	b	5	zinc	water	ECA1371	B	5	median.norm.EXT	0.05514836084615068
20191107	zincIII	1	b	5	zinc	water	ECA1372	B	6	median.norm.EXT	0.007360257853142614
20191107	zincIII	1	b	5	zinc	water	ECA1373	B	7	median.norm.EXT	-0.10455740702362995
20191107	zincIII	1	b	5	zinc	water	ECA1377	B	8	median.norm.EXT	0.12043642074162927
20191107	zincIII	1	b	5	zinc	water	ECA1378	B	9	median.norm.EXT	0.04762006737910048
20191107	zincIII	1	b	5	zinc	water	N2	C	1	median.norm.EXT	0.07559726236100503
20191107	zincIII	1	b	5	zinc	water	ECA1379	C	10	median.norm.EXT	-0.03226244299485307
20191107	zincIII	1	b	5	zinc	water	ECA1380	C	11	median.norm.EXT	-0.006173705095315264
20191107	zincIII	1	b	5	zinc	water	CB4856	C	2	median.norm.EXT	-6.15619081841857e-4
20191107	zincIII	1	b	5	zinc	water	ECA838	C	3	median.norm.EXT	0.18368062341061495
20191107	zincIII	1	b	5	zinc	water	ECA859	C	4	median.norm.EXT	-0.36706980371784487
20191107	zincIII	1	b	5	zinc	water	ECA1371	C	5	median.norm.EXT	0.07541318121166427
20191107	zincIII	1	b	5	zinc	water	ECA1372	C	6	median.norm.EXT	0.0239425929763701
20191107	zincIII	1	b	5	zinc	water	ECA1373	C	7	median.norm.EXT	-0.0556158253799948
20191107	zincIII	1	b	5	zinc	water	ECA1377	C	8	median.norm.EXT	-0.1177344643802383
20191107	zincIII	1	b	5	zinc	water	ECA1378	C	9	median.norm.EXT	0.04106594114964409
20191107	zincIII	1	b	5	zinc	water	N2	D	1	median.norm.EXT	0.04036873186255182
20191107	zincIII	1	b	5	zinc	water	ECA1379	D	10	median.norm.EXT	-0.03356240202862496
20191107	zincIII	1	b	5	zinc	water	ECA1380	D	11	median.norm.EXT	0.0898209713547484
20191107	zincIII	1	b	5	zinc	water	CB4856	D	2	median.norm.EXT	0.12848388501766214
20191107	zincIII	1	b	5	zinc	water	ECA838	D	3	median.norm.EXT	0.17363419265622523
20191107	zincIII	1	b	5	zinc	water	ECA859	D	4	median.norm.EXT	-0.1851818795974696
20191107	zincIII	1	b	5	zinc	water	ECA1371	D	5	median.norm.EXT	0.18722113968917273
20191107	zincIII	1	b	5	zinc	water	ECA1372	D	6	median.norm.EXT	-0.02799402674193966
20191107	zincIII	1	b	5	zinc	water	ECA1373	D	7	median.norm.EXT	-0.05546132161437715
20191107	zincIII	1	b	5	zinc	water	ECA1377	D	8	median.norm.EXT	0.012479149393524756
20191107	zincIII	1	b	5	zinc	water	ECA1378	D	9	median.norm.EXT	0.11144259297637002
20191107	zincIII	1	b	5	zinc	water	N2	E	1	median.norm.EXT	0.01512552659606544
20191107	zincIII	1	b	5	zinc	water	ECA1379	E	10	median.norm.EXT	-0.03566165412787695
20191107	zincIII	1	b	5	zinc	water	ECA1380	E	11	median.norm.EXT	-0.032718765834670184
20191107	zincIII	1	b	5	zinc	water	CB4856	E	2	median.norm.EXT	0.06807341734912994
20191107	zincIII	1	b	5	zinc	water	ECA838	E	3	median.norm.EXT	0.12904558923105178
20191107	zincIII	1	b	5	zinc	water	ECA859	E	4	median.norm.EXT	-0.12509586856209134
20191107	zincIII	1	b	5	zinc	water	ECA1371	E	5	median.norm.EXT	-0.07644803202362985
20191107	zincIII	1	b	5	zinc	water	ECA1372	E	6	median.norm.EXT	0.1316601692251895
20191107	zincIII	1	b	5	zinc	water	ECA1373	E	7	median.norm.EXT	0.04664858548573344
20191107	zincIII	1	b	5	zinc	water	ECA1377	E	8	median.norm.EXT	0.05494484011064268
20191107	zincIII	1	b	5	zinc	water	ECA1378	E	9	median.norm.EXT	0.05954385879915499
20191107	zincIII	1	b	5	zinc	water	N2	F	1	median.norm.EXT	0.11975204856376262
20191107	zincIII	1	b	5	zinc	water	ECA1379	F	10	median.norm.EXT	-0.07638028525241228
20191107	zincIII	1	b	5	zinc	water	ECA1380	F	11	median.norm.EXT	0.010186712600026092
20191107	zincIII	1	b	5	zinc	water	CB4856	F	2	median.norm.EXT	-0.008415563051998677
20191107	zincIII	1	b	5	zinc	water	ECA838	F	3	median.norm.EXT	0.03608462084014704
20191107	zincIII	1	b	5	zinc	water	ECA859	F	4	median.norm.EXT	-0.12180510658923319
20191107	zincIII	1	b	5	zinc	water	ECA1371	F	5	median.norm.EXT	0.020359790428599443
20191107	zincIII	1	b	5	zinc	water	ECA1372	F	6	median.norm.EXT	0.08701048797889396
20191107	zincIII	1	b	5	zinc	water	ECA1373	F	7	median.norm.EXT	-0.1378488857971805
20191107	zincIII	1	b	5	zinc	water	ECA1378	F	9	median.norm.EXT	0.011442592976370146
20191107	zincIII	1	b	5	zinc	water	N2	G	1	median.norm.EXT	0.04594963522989134
20191107	zincIII	1	b	5	zinc	water	ECA1379	G	10	median.norm.EXT	-0.002565189124797119
20191107	zincIII	1	b	5	zinc	water	ECA1380	G	11	median.norm.EXT	-0.09327843706654829
20191107	zincIII	1	b	5	zinc	water	CB4856	G	2	median.norm.EXT	-0.14589812724523646
20191107	zincIII	1	b	5	zinc	water	ECA838	G	3	median.norm.EXT	0.05343697499884211
20191107	zincIII	1	b	5	zinc	water	ECA859	G	4	median.norm.EXT	-0.21380657645884574
20191107	zincIII	1	b	5	zinc	water	ECA1371	G	5	median.norm.EXT	-0.027581797267532328
20191107	zincIII	1	b	5	zinc	water	ECA1372	G	6	median.norm.EXT	0.06759669909330143
20191107	zincIII	1	b	5	zinc	water	ECA1373	G	7	median.norm.EXT	0.008435074179377687
20191107	zincIII	1	b	5	zinc	water	ECA1377	G	8	median.norm.EXT	0.012789394323171353
20191107	zincIII	1	b	5	zinc	water	ECA1378	G	9	median.norm.EXT	0.12698313351691068
20191107	zincIII	1	b	6	zinc	water	N2	A	1	median.norm.EXT	-0.021919550498132913
20191107	zincIII	1	b	6	zinc	water	ECA1379	A	10	median.norm.EXT	-0.03169466192559071
20191107	zincIII	1	b	6	zinc	water	ECA1380	A	11	median.norm.EXT	-0.0855909352101514
20191107	zincIII	1	b	6	zinc	water	CB4856	A	2	median.norm.EXT	-0.03430584699054976
20191107	zincIII	1	b	6	zinc	water	ECA838	A	3	median.norm.EXT	0.17158752051260204
20191107	zincIII	1	b	6	zinc	water	ECA859	A	4	median.norm.EXT	-0.33828116392970725
20191107	zincIII	1	b	6	zinc	water	ECA1371	A	5	median.norm.EXT	0.11992684006146057
20191107	zincIII	1	b	6	zinc	water	ECA1372	A	6	median.norm.EXT	0.0859813383638239
20191107	zincIII	1	b	6	zinc	water	ECA1373	A	7	median.norm.EXT	-0.04550185146807432
20191107	zincIII	1	b	6	zinc	water	ECA1378	A	9	median.norm.EXT	-0.00991019216951864
20191107	zincIII	1	b	6	zinc	water	N2	B	1	median.norm.EXT	0.09273755700514716
20191107	zincIII	1	b	6	zinc	water	ECA1379	B	10	median.norm.EXT	-0.13025019699228182
20191107	zincIII	1	b	6	zinc	water	CB4856	B	2	median.norm.EXT	0.20344288387488293
20191107	zincIII	1	b	6	zinc	water	ECA838	B	3	median.norm.EXT	0.1824570857299934
20191107	zincIII	1	b	6	zinc	water	ECA859	B	4	median.norm.EXT	-0.2731342337057197
20191107	zincIII	1	b	6	zinc	water	ECA1371	B	5	median.norm.EXT	0.030836041071358365
20191107	zincIII	1	b	6	zinc	water	ECA1372	B	6	median.norm.EXT	0.06156933568866415
20191107	zincIII	1	b	6	zinc	water	ECA1373	B	7	median.norm.EXT	-0.06117327155125899
20191107	zincIII	1	b	6	zinc	water	ECA1377	B	8	median.norm.EXT	-0.10673922520544801
20191107	zincIII	1	b	6	zinc	water	ECA1378	B	9	median.norm.EXT	0.039755991143170154
20191107	zincIII	1	b	6	zinc	water	N2	C	1	median.norm.EXT	0.12343485603246315
20191107	zincIII	1	b	6	zinc	water	ECA1379	C	10	median.norm.EXT	-0.10052006976005837
20191107	zincIII	1	b	6	zinc	water	ECA1380	C	11	median.norm.EXT	0.025006987936114076
20191107	zincIII	1	b	6	zinc	water	CB4856	C	2	median.norm.EXT	0.05457984787833078
20191107	zincIII	1	b	6	zinc	water	ECA838	C	3	median.norm.EXT	-0.029692158796679448
20191107	zincIII	1	b	6	zinc	water	ECA859	C	4	median.norm.EXT	-0.3843020878746937
20191107	zincIII	1	b	6	zinc	water	ECA1371	C	5	median.norm.EXT	0.18659787247947565
20191107	zincIII	1	b	6	zinc	water	ECA1372	C	6	median.norm.EXT	0.0562090986124408
20191107	zincIII	1	b	6	zinc	water	ECA1373	C	7	median.norm.EXT	-0.09776245516310425
20191107	zincIII	1	b	6	zinc	water	ECA1377	C	8	median.norm.EXT	-0.10284312130934417
20191107	zincIII	1	b	6	zinc	water	ECA1378	C	9	median.norm.EXT	0.07051028135440338
20191107	zincIII	1	b	6	zinc	water	N2	D	1	median.norm.EXT	0.02026612238813482
20191107	zincIII	1	b	6	zinc	water	ECA1379	D	10	median.norm.EXT	0.07012154842951898
20191107	zincIII	1	b	6	zinc	water	ECA1380	D	11	median.norm.EXT	-0.11213778153724843
20191107	zincIII	1	b	6	zinc	water	CB4856	D	2	median.norm.EXT	-0.13107709206300003
20191107	zincIII	1	b	6	zinc	water	ECA838	D	3	median.norm.EXT	0.07168790322168037
20191107	zincIII	1	b	6	zinc	water	ECA859	D	4	median.norm.EXT	-0.34656394297134235
20191107	zincIII	1	b	6	zinc	water	ECA1371	D	5	median.norm.EXT	0.06656626788803097
20191107	zincIII	1	b	6	zinc	water	ECA1373	D	7	median.norm.EXT	-0.00957189977725318
20191107	zincIII	1	b	6	zinc	water	ECA1377	D	8	median.norm.EXT	0.01514629668007391
20191107	zincIII	1	b	6	zinc	water	ECA1378	D	9	median.norm.EXT	0.04355938129753808
20191107	zincIII	1	b	6	zinc	water	N2	E	1	median.norm.EXT	0.1221568786906557
20191107	zincIII	1	b	6	zinc	water	ECA1379	E	10	median.norm.EXT	0.05409993563371281
20191107	zincIII	1	b	6	zinc	water	ECA1380	E	11	median.norm.EXT	-0.054807236188588106
20191107	zincIII	1	b	6	zinc	water	CB4856	E	2	median.norm.EXT	-0.037446295912518836
20191107	zincIII	1	b	6	zinc	water	ECA838	E	3	median.norm.EXT	0.08338745139663836
20191107	zincIII	1	b	6	zinc	water	ECA859	E	4	median.norm.EXT	-0.19569471960278587
20191107	zincIII	1	b	6	zinc	water	ECA1371	E	5	median.norm.EXT	0.0670213208178718
20191107	zincIII	1	b	6	zinc	water	ECA1372	E	6	median.norm.EXT	0.018585450119227263
20191107	zincIII	1	b	6	zinc	water	ECA1373	E	7	median.norm.EXT	0.09534873440562872
20191107	zincIII	1	b	6	zinc	water	ECA1377	E	8	median.norm.EXT	0.1085014165057818
20191107	zincIII	1	b	6	zinc	water	ECA1378	E	9	median.norm.EXT	0.10403518556896271
20191107	zincIII	1	b	6	zinc	water	N2	F	1	median.norm.EXT	0.007999781106592128
20191107	zincIII	1	b	6	zinc	water	ECA1379	F	10	median.norm.EXT	-0.09331111544212825
20191107	zincIII	1	b	6	zinc	water	ECA1380	F	11	median.norm.EXT	0.01345697929123709
20191107	zincIII	1	b	6	zinc	water	ECA859	F	4	median.norm.EXT	-0.19136100905068168
20191107	zincIII	1	b	6	zinc	water	ECA1371	F	5	median.norm.EXT	-0.019326637792860736
20191107	zincIII	1	b	6	zinc	water	ECA1372	F	6	median.norm.EXT	0.09955587578450717
20191107	zincIII	1	b	6	zinc	water	ECA1373	F	7	median.norm.EXT	-0.09096885547397784
20191107	zincIII	1	b	6	zinc	water	ECA1377	F	8	median.norm.EXT	0.006981626433619069
20191107	zincIII	1	b	6	zinc	water	ECA1378	F	9	median.norm.EXT	-0.01269533805811255
20191107	zincIII	1	b	6	zinc	water	N2	G	1	median.norm.EXT	0.05390051612657661
20191107	zincIII	1	b	6	zinc	water	ECA1379	G	10	median.norm.EXT	-0.0190261570236299
20191107	zincIII	1	b	6	zinc	water	CB4856	G	2	median.norm.EXT	-0.05546132161437715
20191107	zincIII	1	b	6	zinc	water	ECA838	G	3	median.norm.EXT	0.020001151534928728
20191107	zincIII	1	b	6	zinc	water	ECA859	G	4	median.norm.EXT	-0.20032211290598292
20191107	zincIII	1	b	6	zinc	water	ECA1371	G	5	median.norm.EXT	0.09230901896914998
20191107	zincIII	1	b	6	zinc	water	ECA1372	G	6	median.norm.EXT	0.12837775205812593
20191107	zincIII	1	b	6	zinc	water	ECA1373	G	7	median.norm.EXT	-0.07817733282526487
20191107	zincIII	1	b	6	zinc	water	ECA1377	G	8	median.norm.EXT	-0.0526419140658834
20191107	zincIII	1	b	6	zinc	water	ECA1378	G	9	median.norm.EXT	0.09399619921418687
20191107	zincIII	1	c	7	water	None	N2	A	1	median.norm.EXT	-0.2184118061157032
20191107	zincIII	1	c	7	water	None	ECA1379	A	10	median.norm.EXT	-0.01752587799447668
20191107	zincIII	1	c	7	water	None	ECA1380	A	11	median.norm.EXT	0.056947588145394704
20191107	zincIII	1	c	7	water	None	CB4856	A	2	median.norm.EXT	0.11368414819303087
20191107	zincIII	1	c	7	water	None	ECA838	A	3	median.norm.EXT	-0.05594579453944791
20191107	zincIII	1	c	7	water	None	ECA859	A	4	median.norm.EXT	0.1470030723057545
20191107	zincIII	1	c	7	water	None	ECA1371	A	5	median.norm.EXT	0.06806889334304912
20191107	zincIII	1	c	7	water	None	ECA1372	A	6	median.norm.EXT	-0.12342422934379858
20191107	zincIII	1	c	7	water	None	ECA1373	A	7	median.norm.EXT	0.03341269098436285
20191107	zincIII	1	c	7	water	None	ECA1377	A	8	median.norm.EXT	0.04615946861844701
20191107	zincIII	1	c	7	water	None	ECA1378	A	9	median.norm.EXT	-0.08429266725164596
20191107	zincIII	1	c	7	water	None	N2	B	1	median.norm.EXT	-0.04049760374997423
20191107	zincIII	1	c	7	water	None	ECA1379	B	10	median.norm.EXT	-0.026300145764043926
20191107	zincIII	1	c	7	water	None	ECA1380	B	11	median.norm.EXT	0.058596748430553194
20191107	zincIII	1	c	7	water	None	CB4856	B	2	median.norm.EXT	0.09437370790453282
20191107	zincIII	1	c	7	water	None	ECA838	B	3	median.norm.EXT	0.2843075683964278
20191107	zincIII	1	c	7	water	None	ECA859	B	4	median.norm.EXT	0.12653704298915613
20191107	zincIII	1	c	7	water	None	ECA1371	B	5	median.norm.EXT	-0.18332157665207216
20191107	zincIII	1	c	7	water	None	ECA1372	B	6	median.norm.EXT	0.23592883585676727
20191107	zincIII	1	c	7	water	None	ECA1373	B	7	median.norm.EXT	0.2701223611668655
20191107	zincIII	1	c	7	water	None	ECA1377	B	8	median.norm.EXT	-0.17868181302513175
20191107	zincIII	1	c	7	water	None	ECA1379	C	10	median.norm.EXT	0.28768247352768306
20191107	zincIII	1	c	7	water	None	ECA1380	C	11	median.norm.EXT	0.006078805657193442
20191107	zincIII	1	c	7	water	None	CB4856	C	2	median.norm.EXT	0.1211313233890632
20191107	zincIII	1	c	7	water	None	ECA838	C	3	median.norm.EXT	0.16361527028477463
20191107	zincIII	1	c	7	water	None	ECA859	C	4	median.norm.EXT	0.15700476367426797
20191107	zincIII	1	c	7	water	None	ECA1371	C	5	median.norm.EXT	-0.21628367628083822
20191107	zincIII	1	c	7	water	None	ECA1372	C	6	median.norm.EXT	0.04269130404632994
20191107	zincIII	1	c	7	water	None	ECA1373	C	7	median.norm.EXT	0.026889958299181515
20191107	zincIII	1	c	7	water	None	ECA1377	C	8	median.norm.EXT	-0.07841013295558151
20191107	zincIII	1	c	7	water	None	ECA1378	C	9	median.norm.EXT	-0.1750486398528861
20191107	zincIII	1	c	7	water	None	N2	D	1	median.norm.EXT	0.02066720255479516
20191107	zincIII	1	c	7	water	None	ECA1379	D	10	median.norm.EXT	0.1288691471104868
20191107	zincIII	1	c	7	water	None	ECA1380	D	11	median.norm.EXT	0.15844192865213058
20191107	zincIII	1	c	7	water	None	CB4856	D	2	median.norm.EXT	0.14650072075127252
20191107	zincIII	1	c	7	water	None	ECA838	D	3	median.norm.EXT	-0.06274374178852281
20191107	zincIII	1	c	7	water	None	ECA859	D	4	median.norm.EXT	0.11699743967902877
20191107	zincIII	1	c	7	water	None	ECA1371	D	5	median.norm.EXT	-0.1861220548623863
20191107	zincIII	1	c	7	water	None	ECA1372	D	6	median.norm.EXT	0.2690105053373184
20191107	zincIII	1	c	7	water	None	ECA1373	D	7	median.norm.EXT	0.0401843859843254
20191107	zincIII	1	c	7	water	None	ECA1377	D	8	median.norm.EXT	-0.08790260033294615
20191107	zincIII	1	c	7	water	None	N2	E	1	median.norm.EXT	-0.15258365785445172
20191107	zincIII	1	c	7	water	None	ECA1379	E	10	median.norm.EXT	0.027982583105695912
20191107	zincIII	1	c	7	water	None	ECA1380	E	11	median.norm.EXT	4.1743112127036117e-4
20191107	zincIII	1	c	7	water	None	CB4856	E	2	median.norm.EXT	0.053873660543164906
20191107	zincIII	1	c	7	water	None	ECA838	E	3	median.norm.EXT	0.048601201424551835
20191107	zincIII	1	c	7	water	None	ECA859	E	4	median.norm.EXT	0.10034232767291763
20191107	zincIII	1	c	7	water	None	ECA1371	E	5	median.norm.EXT	0.22554541085134927
20191107	zincIII	1	c	7	water	None	ECA1372	E	6	median.norm.EXT	-0.033516445304291306
20191107	zincIII	1	c	7	water	None	ECA1373	E	7	median.norm.EXT	0.0816183831653934
20191107	zincIII	1	c	7	water	None	ECA1377	E	8	median.norm.EXT	-0.13270080262704287
20191107	zincIII	1	c	7	water	None	ECA1378	E	9	median.norm.EXT	-0.09374429564658503
20191107	zincIII	1	c	7	water	None	N2	F	1	median.norm.EXT	0.13859899700060296
20191107	zincIII	1	c	7	water	None	ECA1379	F	10	median.norm.EXT	0.11937716139149358
20191107	zincIII	1	c	7	water	None	ECA1380	F	11	median.norm.EXT	0.06776468648238378
20191107	zincIII	1	c	7	water	None	CB4856	F	2	median.norm.EXT	0.021166780914974048
20191107	zincIII	1	c	7	water	None	ECA838	F	3	median.norm.EXT	-0.1459414895493496
20191107	zincIII	1	c	7	water	None	ECA859	F	4	median.norm.EXT	0.15030657539643633
20191107	zincIII	1	c	7	water	None	ECA1371	F	5	median.norm.EXT	-0.16662597526969591
20191107	zincIII	1	c	7	water	None	ECA1372	F	6	median.norm.EXT	0.13651929676023
20191107	zincIII	1	c	7	water	None	ECA1373	F	7	median.norm.EXT	0.10199738274631721
20191107	zincIII	1	c	7	water	None	ECA1377	F	8	median.norm.EXT	-0.06149603377389788
20191107	zincIII	1	c	7	water	None	ECA1378	F	9	median.norm.EXT	-0.22983790185692188
20191107	zincIII	1	c	7	water	None	N2	G	1	median.norm.EXT	-0.21711590732140262
20191107	zincIII	1	c	7	water	None	ECA1379	G	10	median.norm.EXT	0.06724059657959237
20191107	zincIII	1	c	7	water	None	ECA1380	G	11	median.norm.EXT	0.0972369655102825
20191107	zincIII	1	c	7	water	None	CB4856	G	2	median.norm.EXT	-4.531441971606827e-4
20191107	zincIII	1	c	7	water	None	ECA838	G	3	median.norm.EXT	0.14571259672172365
20191107	zincIII	1	c	7	water	None	ECA859	G	4	median.norm.EXT	0.1421525114063109
20191107	zincIII	1	c	7	water	None	ECA1371	G	5	median.norm.EXT	0.059063144885361143
20191107	zincIII	1	c	7	water	None	ECA1372	G	6	median.norm.EXT	0.18268073825535236
20191107	zincIII	1	c	7	water	None	ECA1373	G	7	median.norm.EXT	0.022332856633939812
20191107	zincIII	1	c	7	water	None	ECA1377	G	8	median.norm.EXT	-0.050015434659164346
20191107	zincIII	1	c	7	water	None	ECA1378	G	9	median.norm.EXT	-0.1152999568376236
20191107	zincIII	1	c	8	zinc	water	N2	A	1	median.norm.EXT	0.10385269570044477
20191107	zincIII	1	c	8	zinc	water	ECA1379	A	10	median.norm.EXT	-0.03240172047915722
20191107	zincIII	1	c	8	zinc	water	ECA1380	A	11	median.norm.EXT	-0.057505553893098735
20191107	zincIII	1	c	8	zinc	water	ECA838	A	3	median.norm.EXT	0.12411837773083291
20191107	zincIII	1	c	8	zinc	water	ECA859	A	4	median.norm.EXT	-0.4085934640227088
20191107	zincIII	1	c	8	zinc	water	ECA1371	A	5	median.norm.EXT	0.11751726442240264
20191107	zincIII	1	c	8	zinc	water	ECA1372	A	6	median.norm.EXT	0.11856282217527737
20191107	zincIII	1	c	8	zinc	water	ECA1373	A	7	median.norm.EXT	-0.07440157078911579
20191107	zincIII	1	c	8	zinc	water	ECA1377	A	8	median.norm.EXT	0.1266303349484731
20191107	zincIII	1	c	8	zinc	water	ECA1378	A	9	median.norm.EXT	0.03370653731899233
20191107	zincIII	1	c	8	zinc	water	N2	B	1	median.norm.EXT	-0.08665756611284024
20191107	zincIII	1	c	8	zinc	water	ECA1379	B	10	median.norm.EXT	0.048360801973257
20191107	zincIII	1	c	8	zinc	water	ECA1380	B	11	median.norm.EXT	-0.03028413799243755
20191107	zincIII	1	c	8	zinc	water	CB4856	B	2	median.norm.EXT	0.08003858365103879
20191107	zincIII	1	c	8	zinc	water	ECA838	B	3	median.norm.EXT	0.06560773943296051
20191107	zincIII	1	c	8	zinc	water	ECA859	B	4	median.norm.EXT	-0.25239907644619597
20191107	zincIII	1	c	8	zinc	water	ECA1372	B	6	median.norm.EXT	-0.053141509274816964
20191107	zincIII	1	c	8	zinc	water	ECA1377	B	8	median.norm.EXT	-0.02006063822143421
20191107	zincIII	1	c	8	zinc	water	N2	C	1	median.norm.EXT	0.12329329522258194
20191107	zincIII	1	c	8	zinc	water	ECA1379	C	10	median.norm.EXT	-0.026510553086777175
20191107	zincIII	1	c	8	zinc	water	ECA1380	C	11	median.norm.EXT	-0.1786209975891876
20191107	zincIII	1	c	8	zinc	water	CB4856	C	2	median.norm.EXT	0.07558357919603433
20191107	zincIII	1	c	8	zinc	water	ECA838	C	3	median.norm.EXT	0.09690397923977091
20191107	zincIII	1	c	8	zinc	water	ECA859	C	4	median.norm.EXT	-0.4143953461892703
20191107	zincIII	1	c	8	zinc	water	ECA1371	C	5	median.norm.EXT	0.11492502067270717
20191107	zincIII	1	c	8	zinc	water	ECA1372	C	6	median.norm.EXT	0.00871635204192879
20191107	zincIII	1	c	8	zinc	water	ECA1373	C	7	median.norm.EXT	0.029915479180108298
20191107	zincIII	1	c	8	zinc	water	ECA1377	C	8	median.norm.EXT	0.18140289336775128
20191107	zincIII	1	c	8	zinc	water	ECA1378	C	9	median.norm.EXT	-0.17918313380456896
20191107	zincIII	1	c	8	zinc	water	N2	D	1	median.norm.EXT	-0.09723578893583383
20191107	zincIII	1	c	8	zinc	water	ECA1379	D	10	median.norm.EXT	-0.03408203554027765
20191107	zincIII	1	c	8	zinc	water	ECA1380	D	11	median.norm.EXT	-0.1332422952449822
20191107	zincIII	1	c	8	zinc	water	CB4856	D	2	median.norm.EXT	0.06887166902411747
20191107	zincIII	1	c	8	zinc	water	ECA838	D	3	median.norm.EXT	0.11727661186760886
20191107	zincIII	1	c	8	zinc	water	ECA859	D	4	median.norm.EXT	-0.29588175454954857
20191107	zincIII	1	c	8	zinc	water	ECA1372	D	6	median.norm.EXT	0.054710871820667376
20191107	zincIII	1	c	8	zinc	water	ECA1373	D	7	median.norm.EXT	0.096750604053096
20191107	zincIII	1	c	8	zinc	water	ECA1377	D	8	median.norm.EXT	0.09437750611716979
20191107	zincIII	1	c	8	zinc	water	ECA1378	D	9	median.norm.EXT	-0.22871947578001117
20191107	zincIII	1	c	8	zinc	water	ECA1379	E	10	median.norm.EXT	-0.12062239993616629
20191107	zincIII	1	c	8	zinc	water	ECA1380	E	11	median.norm.EXT	-0.06866769192090848
20191107	zincIII	1	c	8	zinc	water	CB4856	E	2	median.norm.EXT	0.024466559130464596
20191107	zincIII	1	c	8	zinc	water	ECA838	E	3	median.norm.EXT	0.0566394366959352
20191107	zincIII	1	c	8	zinc	water	ECA859	E	4	median.norm.EXT	-0.3008127517457512
20191107	zincIII	1	c	8	zinc	water	ECA1371	E	5	median.norm.EXT	-0.0017681470918621128
20191107	zincIII	1	c	8	zinc	water	ECA1372	E	6	median.norm.EXT	0.11370171106416617
20191107	zincIII	1	c	8	zinc	water	ECA1373	E	7	median.norm.EXT	-0.012427729249753758
20191107	zincIII	1	c	8	zinc	water	ECA1377	E	8	median.norm.EXT	0.10328504439749943
20191107	zincIII	1	c	8	zinc	water	ECA1378	E	9	median.norm.EXT	0.1468698223105066
20191107	zincIII	1	c	8	zinc	water	N2	F	1	median.norm.EXT	0.04518756012076998
20191107	zincIII	1	c	8	zinc	water	ECA1379	F	10	median.norm.EXT	-0.11988641843223667
20191107	zincIII	1	c	8	zinc	water	ECA1380	F	11	median.norm.EXT	-0.08798261214793467
20191107	zincIII	1	c	8	zinc	water	CB4856	F	2	median.norm.EXT	-0.17059706942363861
20191107	zincIII	1	c	8	zinc	water	ECA838	F	3	median.norm.EXT	0.23281402990474576
20191107	zincIII	1	c	8	zinc	water	ECA859	F	4	median.norm.EXT	-0.35300141240831395
20191107	zincIII	1	c	8	zinc	water	ECA1371	F	5	median.norm.EXT	-0.06295645220113998
20191107	zincIII	1	c	8	zinc	water	ECA1372	F	6	median.norm.EXT	0.025251099176054295
20191107	zincIII	1	c	8	zinc	water	ECA1377	F	8	median.norm.EXT	0.05991072745760885
20191107	zincIII	1	c	8	zinc	water	ECA1378	F	9	median.norm.EXT	0.20745171106416616
20191107	zincIII	1	c	8	zinc	water	N2	G	1	median.norm.EXT	-0.01687009259343096
20191107	zincIII	1	c	8	zinc	water	ECA1379	G	10	median.norm.EXT	-0.06744868734220831
20191107	zincIII	1	c	8	zinc	water	ECA1380	G	11	median.norm.EXT	0.06890775710035903
20191107	zincIII	1	c	8	zinc	water	CB4856	G	2	median.norm.EXT	-0.20344080563747913
20191107	zincIII	1	c	8	zinc	water	ECA838	G	3	median.norm.EXT	0.06683356482804238
20191107	zincIII	1	c	8	zinc	water	ECA859	G	4	median.norm.EXT	-0.2611951536223024
20191107	zincIII	1	c	8	zinc	water	ECA1371	G	5	median.norm.EXT	0.021884700754887812
20191107	zincIII	1	c	8	zinc	water	ECA1372	G	6	median.norm.EXT	0.10512840680922565
20191107	zincIII	1	c	8	zinc	water	ECA1373	G	7	median.norm.EXT	-0.04453094671675949
20191107	zincIII	1	c	8	zinc	water	ECA1377	G	8	median.norm.EXT	-0.026251992639537355
20191107	zincIII	1	c	8	zinc	water	ECA1378	G	9	median.norm.EXT	0.013903323967391926
20191107	zincIII	1	c	9	zinc	water	N2	A	1	median.norm.EXT	0.160856728985313
20191107	zincIII	1	c	9	zinc	water	ECA1379	A	10	median.norm.EXT	-0.04240472802067084
20191107	zincIII	1	c	9	zinc	water	ECA1380	A	11	median.norm.EXT	-0.02751712292679863
20191107	zincIII	1	c	9	zinc	water	CB4856	A	2	median.norm.EXT	-0.00203445494373887
20191107	zincIII	1	c	9	zinc	water	ECA838	A	3	median.norm.EXT	0.057888009197324966
20191107	zincIII	1	c	9	zinc	water	ECA859	A	4	median.norm.EXT	-0.2708802867990817
20191107	zincIII	1	c	9	zinc	water	ECA1371	A	5	median.norm.EXT	0.1664960796648488
20191107	zincIII	1	c	9	zinc	water	ECA1372	A	6	median.norm.EXT	0.19699874939169237
20191107	zincIII	1	c	9	zinc	water	ECA1373	A	7	median.norm.EXT	0.04568700518181314
20191107	zincIII	1	c	9	zinc	water	ECA1377	A	8	median.norm.EXT	0.047684931452025694
20191107	zincIII	1	c	9	zinc	water	ECA1378	A	9	median.norm.EXT	0.02183767597644705
20191107	zincIII	1	c	9	zinc	water	N2	B	1	median.norm.EXT	0.017213351569424953
20191107	zincIII	1	c	9	zinc	water	ECA1379	B	10	median.norm.EXT	0.05784541185156779
20191107	zincIII	1	c	9	zinc	water	ECA1380	B	11	median.norm.EXT	-0.012328508716053718
20191107	zincIII	1	c	9	zinc	water	CB4856	B	2	median.norm.EXT	-0.05073010711765212
20191107	zincIII	1	c	9	zinc	water	ECA838	B	3	median.norm.EXT	0.15133516302146133
20191107	zincIII	1	c	9	zinc	water	ECA859	B	4	median.norm.EXT	-0.22919776081006626
20191107	zincIII	1	c	9	zinc	water	ECA1371	B	5	median.norm.EXT	0.04930000764714716
20191107	zincIII	1	c	9	zinc	water	ECA1373	B	7	median.norm.EXT	0.10745171106416608
20191107	zincIII	1	c	9	zinc	water	ECA1377	B	8	median.norm.EXT	0.03416651250820947
20191107	zincIII	1	c	9	zinc	water	ECA1379	C	10	median.norm.EXT	-0.059655502374569166
20191107	zincIII	1	c	9	zinc	water	CB4856	C	2	median.norm.EXT	0.0024560176963798336
20191107	zincIII	1	c	9	zinc	water	ECA838	C	3	median.norm.EXT	0.08532241419438481
20191107	zincIII	1	c	9	zinc	water	ECA859	C	4	median.norm.EXT	-0.43540543179297664
20191107	zincIII	1	c	9	zinc	water	ECA1371	C	5	median.norm.EXT	0.09791107502176345
20191107	zincIII	1	c	9	zinc	water	ECA1372	C	6	median.norm.EXT	-0.05828255467009967
20191107	zincIII	1	c	9	zinc	water	ECA1373	C	7	median.norm.EXT	0.13163943669593514
20191107	zincIII	1	c	9	zinc	water	ECA1377	C	8	median.norm.EXT	0.05079374761769108
20191107	zincIII	1	c	9	zinc	water	N2	D	1	median.norm.EXT	0.11745964487352802
20191107	zincIII	1	c	9	zinc	water	ECA1379	D	10	median.norm.EXT	-0.005628200753915999
20191107	zincIII	1	c	9	zinc	water	ECA1380	D	11	median.norm.EXT	0.026054217809154193
20191107	zincIII	1	c	9	zinc	water	CB4856	D	2	median.norm.EXT	-0.019889842039878855
20191107	zincIII	1	c	9	zinc	water	ECA838	D	3	median.norm.EXT	0.17571709199237928
20191107	zincIII	1	c	9	zinc	water	ECA859	D	4	median.norm.EXT	-0.26432248248422086
20191107	zincIII	1	c	9	zinc	water	ECA1371	D	5	median.norm.EXT	0.16199716560962074
20191107	zincIII	1	c	9	zinc	water	ECA1372	D	6	median.norm.EXT	0.18579106124467148
20191107	zincIII	1	c	9	zinc	water	ECA1373	D	7	median.norm.EXT	-0.10503772744877647
20191107	zincIII	1	c	9	zinc	water	ECA1377	D	8	median.norm.EXT	0.005245828711225045
20191107	zincIII	1	c	9	zinc	water	N2	E	1	median.norm.EXT	-0.020826622887137755
20191107	zincIII	1	c	9	zinc	water	ECA1379	E	10	median.norm.EXT	0.08292340917737374
20191107	zincIII	1	c	9	zinc	water	ECA1380	E	11	median.norm.EXT	-0.09701827616444168
20191107	zincIII	1	c	9	zinc	water	CB4856	E	2	median.norm.EXT	-0.020307399817198632
20191107	zincIII	1	c	9	zinc	water	ECA838	E	3	median.norm.EXT	0.092605772688816
20191107	zincIII	1	c	9	zinc	water	ECA859	E	4	median.norm.EXT	-0.275004429286711
20191107	zincIII	1	c	9	zinc	water	ECA1371	E	5	median.norm.EXT	0.20745171106416616
20191107	zincIII	1	c	9	zinc	water	ECA1372	E	6	median.norm.EXT	0.14759255613458866
20191107	zincIII	1	c	9	zinc	water	ECA1373	E	7	median.norm.EXT	-0.11421536032971434
20191107	zincIII	1	c	9	zinc	water	ECA1377	E	8	median.norm.EXT	-0.056444512412834644
20191107	zincIII	1	c	9	zinc	water	N2	F	1	median.norm.EXT	0.03305654977384366
20191107	zincIII	1	c	9	zinc	water	ECA1379	F	10	median.norm.EXT	-0.10070166656595557
20191107	zincIII	1	c	9	zinc	water	ECA1380	F	11	median.norm.EXT	-0.06163919802674288
20191107	zincIII	1	c	9	zinc	water	CB4856	F	2	median.norm.EXT	0.00821799458907048
20191107	zincIII	1	c	9	zinc	water	ECA838	F	3	median.norm.EXT	0.09511117474549925
20191107	zincIII	1	c	9	zinc	water	ECA859	F	4	median.norm.EXT	-0.46300283439037926
20191107	zincIII	1	c	9	zinc	water	ECA1371	F	5	median.norm.EXT	0.06241354312523496
20191107	zincIII	1	c	9	zinc	water	ECA1372	F	6	median.norm.EXT	0.16800993218576743
20191107	zincIII	1	c	9	zinc	water	ECA1373	F	7	median.norm.EXT	0.12049518932503579
20191107	zincIII	1	c	9	zinc	water	ECA1377	F	8	median.norm.EXT	0.09596207510021294
20191107	zincIII	1	c	9	zinc	water	N2	G	1	median.norm.EXT	-0.04537722838449164
20191107	zincIII	1	c	9	zinc	water	ECA1380	G	11	median.norm.EXT	-0.04614441618341335
20191107	zincIII	1	c	9	zinc	water	CB4856	G	2	median.norm.EXT	-0.006288746951100918
20191107	zincIII	1	c	9	zinc	water	ECA838	G	3	median.norm.EXT	0.12674442815100095
20191107	zincIII	1	c	9	zinc	water	ECA859	G	4	median.norm.EXT	-0.3967941877835378
20191107	zincIII	1	c	9	zinc	water	ECA1371	G	5	median.norm.EXT	0.04604820229223629
20191107	zincIII	1	c	9	zinc	water	ECA1372	G	6	median.norm.EXT	0.12350652007642017
20191107	zincIII	1	c	9	zinc	water	ECA1373	G	7	median.norm.EXT	0.08331378002968338
20191107	zincIII	1	c	9	zinc	water	ECA1377	G	8	median.norm.EXT	-0.058759893031396934
20191107	zincIII	1	c	9	zinc	water	ECA1378	G	9	median.norm.EXT	-0.098674635280651
