# Supplementary material for: Natural variation in the sequestosome-related gene, sqst-5, underlies zinc homeostasis in Caenorhabditis elegans
Source: PLoS Genet. 2020 Nov 11;16(11):e1008986. doi: 10.1371/journal.pgen.1008986 (PMC7682890; doi:10.1371/journal.pgen.1008986)
Supplement: S18 File — Raw pruned phenotypes for the sqst-5 deletions in the NIL (ECA859) background (modified HTA). (CSV) [file pgen.1008986.s032.csv]

date	experiment	round	assay	plate	condition	control	strain	row	col	trait	phenotype
20200227	sqst	1	a	1	water	None	N2	A	1	median.TOF	-14.851190476190705
20200227	sqst	1	a	1	water	None	ECA2517	A	10	median.TOF	35.148809523810584
20200227	sqst	1	a	1	water	None	ECA2518	A	11	median.TOF	-22.85119047619015
20200227	sqst	1	a	1	water	None	ECA2518	A	12	median.TOF	11.148809523808833
20200227	sqst	1	a	1	water	None	N2	A	2	median.TOF	8.148809523811666
20200227	sqst	1	a	1	water	None	CB4856	A	3	median.TOF	-27.85119047619051
20200227	sqst	1	a	1	water	None	CB4856	A	4	median.TOF	-20.35119047619051
20200227	sqst	1	a	1	water	None	ECA838	A	5	median.TOF	9.648809523809492
20200227	sqst	1	a	1	water	None	ECA838	A	6	median.TOF	32.14880952380949
20200227	sqst	1	a	1	water	None	ECA859	A	7	median.TOF	-6.351190476190508
20200227	sqst	1	a	1	water	None	ECA859	A	8	median.TOF	1.6488095238094915
20200227	sqst	1	a	1	water	None	ECA2517	A	9	median.TOF	-11.351190476190508
20200227	sqst	1	a	1	water	None	N2	B	1	median.TOF	16.14880952380949
20200227	sqst	1	a	1	water	None	ECA2517	B	10	median.TOF	2.1488095238094918
20200227	sqst	1	a	1	water	None	ECA2518	B	12	median.TOF	10.648809523809492
20200227	sqst	1	a	1	water	None	N2	B	2	median.TOF	12.148809523809492
20200227	sqst	1	a	1	water	None	CB4856	B	3	median.TOF	-32.85119047619051
20200227	sqst	1	a	1	water	None	CB4856	B	4	median.TOF	-33.85119047619051
20200227	sqst	1	a	1	water	None	ECA838	B	5	median.TOF	30.14880952380949
20200227	sqst	1	a	1	water	None	ECA838	B	6	median.TOF	19.14880952380949
20200227	sqst	1	a	1	water	None	ECA859	B	7	median.TOF	26.64880952380949
20200227	sqst	1	a	1	water	None	ECA859	B	8	median.TOF	9.648809523809492
20200227	sqst	1	a	1	water	None	ECA2517	B	9	median.TOF	15.148809523809492
20200227	sqst	1	a	1	water	None	N2	C	1	median.TOF	7.648809523809492
20200227	sqst	1	a	1	water	None	ECA2517	C	10	median.TOF	20.14880952380949
20200227	sqst	1	a	1	water	None	ECA2518	C	11	median.TOF	10.648809523809492
20200227	sqst	1	a	1	water	None	ECA2518	C	12	median.TOF	15.148809523809492
20200227	sqst	1	a	1	water	None	N2	C	2	median.TOF	-11.851190476190508
20200227	sqst	1	a	1	water	None	CB4856	C	3	median.TOF	-29.85119047619051
20200227	sqst	1	a	1	water	None	CB4856	C	4	median.TOF	-4.851190476190508
20200227	sqst	1	a	1	water	None	ECA838	C	5	median.TOF	48.64880952380949
20200227	sqst	1	a	1	water	None	ECA838	C	6	median.TOF	-1.3511904761905085
20200227	sqst	1	a	1	water	None	ECA859	C	7	median.TOF	0.14880952380949153
20200227	sqst	1	a	1	water	None	ECA859	C	8	median.TOF	-50.35119047619051
20200227	sqst	1	a	1	water	None	ECA2517	C	9	median.TOF	16.14880952380949
20200227	sqst	1	a	1	water	None	N2	D	1	median.TOF	34.14880952380949
20200227	sqst	1	a	1	water	None	ECA2517	D	10	median.TOF	27.14880952380949
20200227	sqst	1	a	1	water	None	ECA2518	D	11	median.TOF	27.14880952380949
20200227	sqst	1	a	1	water	None	ECA2518	D	12	median.TOF	0.6488095238094915
20200227	sqst	1	a	1	water	None	N2	D	2	median.TOF	-19.85119047619051
20200227	sqst	1	a	1	water	None	CB4856	D	3	median.TOF	-35.35119047619051
20200227	sqst	1	a	1	water	None	CB4856	D	4	median.TOF	-14.851190476190705
20200227	sqst	1	a	1	water	None	ECA838	D	5	median.TOF	27.64880952380949
20200227	sqst	1	a	1	water	None	ECA838	D	6	median.TOF	50.14880952380949
20200227	sqst	1	a	1	water	None	ECA859	D	7	median.TOF	-10.851190476190508
20200227	sqst	1	a	1	water	None	ECA859	D	8	median.TOF	-23.85119047619051
20200227	sqst	1	a	1	water	None	ECA2517	D	9	median.TOF	30.14880952380949
20200227	sqst	1	a	1	water	None	ECA2517	E	10	median.TOF	33.14880952380949
20200227	sqst	1	a	1	water	None	ECA2518	E	11	median.TOF	24.14880952380949
20200227	sqst	1	a	1	water	None	ECA2518	E	12	median.TOF	28.14880952380949
20200227	sqst	1	a	1	water	None	N2	E	2	median.TOF	-7.851190476190508
20200227	sqst	1	a	1	water	None	CB4856	E	3	median.TOF	-24.85119047619051
20200227	sqst	1	a	1	water	None	CB4856	E	4	median.TOF	-2.8511904761905082
20200227	sqst	1	a	1	water	None	ECA838	E	5	median.TOF	31.64880952380949
20200227	sqst	1	a	1	water	None	ECA838	E	6	median.TOF	36.14880952380949
20200227	sqst	1	a	1	water	None	ECA859	E	7	median.TOF	-49.85119047619051
20200227	sqst	1	a	1	water	None	ECA859	E	8	median.TOF	16.14880952380949
20200227	sqst	1	a	1	water	None	ECA2517	E	9	median.TOF	0.14880952380949153
20200227	sqst	1	a	1	water	None	N2	F	1	median.TOF	23.14880952380949
20200227	sqst	1	a	1	water	None	ECA2517	F	10	median.TOF	16.14880952380949
20200227	sqst	1	a	1	water	None	ECA2518	F	11	median.TOF	-5.851190476190508
20200227	sqst	1	a	1	water	None	ECA2518	F	12	median.TOF	11.148809523808833
20200227	sqst	1	a	1	water	None	CB4856	F	3	median.TOF	-3.8511904761905082
20200227	sqst	1	a	1	water	None	CB4856	F	4	median.TOF	2.1488095238094918
20200227	sqst	1	a	1	water	None	ECA838	F	5	median.TOF	23.14880952380949
20200227	sqst	1	a	1	water	None	ECA838	F	6	median.TOF	20.14880952380949
20200227	sqst	1	a	1	water	None	ECA859	F	7	median.TOF	-64.85119047619051
20200227	sqst	1	a	1	water	None	ECA859	F	8	median.TOF	5.148809523809492
20200227	sqst	1	a	1	water	None	ECA2517	F	9	median.TOF	15.148809523809492
20200227	sqst	1	a	1	water	None	ECA2518	G	11	median.TOF	12.148809523809492
20200227	sqst	1	a	1	water	None	ECA2518	G	12	median.TOF	15.148809523809492
20200227	sqst	1	a	1	water	None	N2	G	2	median.TOF	-34.85119047619051
20200227	sqst	1	a	1	water	None	CB4856	G	3	median.TOF	9.148809523809492
20200227	sqst	1	a	1	water	None	CB4856	G	4	median.TOF	-9.351190476190508
20200227	sqst	1	a	1	water	None	ECA838	G	5	median.TOF	12.148809523809492
20200227	sqst	1	a	1	water	None	ECA838	G	6	median.TOF	46.14880952380949
20200227	sqst	1	a	1	water	None	ECA859	G	7	median.TOF	16.14880952380949
20200227	sqst	1	a	1	water	None	ECA859	G	8	median.TOF	-20.35119047619051
20200227	sqst	1	a	1	water	None	ECA2517	G	9	median.TOF	-43.35119047619051
20200227	sqst	1	a	4	zinc	water	N2	A	1	median.TOF	22.59451219512217
20200227	sqst	1	a	4	zinc	water	ECA2517	A	10	median.TOF	21.594512195121396
20200227	sqst	1	a	4	zinc	water	ECA2518	A	12	median.TOF	-10.405487804877696
20200227	sqst	1	a	4	zinc	water	N2	A	2	median.TOF	25.59451219512211
20200227	sqst	1	a	4	zinc	water	CB4856	A	3	median.TOF	27.594512195121947
20200227	sqst	1	a	4	zinc	water	CB4856	A	4	median.TOF	-1.4054878048780524
20200227	sqst	1	a	4	zinc	water	ECA838	A	5	median.TOF	49.59451219512195
20200227	sqst	1	a	4	zinc	water	ECA838	A	6	median.TOF	34.59451219512195
20200227	sqst	1	a	4	zinc	water	ECA859	A	7	median.TOF	-27.405487804878053
20200227	sqst	1	a	4	zinc	water	ECA859	A	8	median.TOF	-59.40548780487805
20200227	sqst	1	a	4	zinc	water	ECA2517	A	9	median.TOF	-4.905487804878052
20200227	sqst	1	a	4	zinc	water	N2	B	1	median.TOF	0.5945121951219476
20200227	sqst	1	a	4	zinc	water	ECA2517	B	10	median.TOF	-6.405487804878052
20200227	sqst	1	a	4	zinc	water	ECA2518	B	11	median.TOF	28.594512195121947
20200227	sqst	1	a	4	zinc	water	ECA2518	B	12	median.TOF	15.094512195121947
20200227	sqst	1	a	4	zinc	water	N2	B	2	median.TOF	-54.40548780487805
20200227	sqst	1	a	4	zinc	water	CB4856	B	4	median.TOF	30.594512195121947
20200227	sqst	1	a	4	zinc	water	ECA838	B	5	median.TOF	26.594512195121947
20200227	sqst	1	a	4	zinc	water	ECA838	B	6	median.TOF	-13.905487804878053
20200227	sqst	1	a	4	zinc	water	ECA859	B	7	median.TOF	-56.40548780487805
20200227	sqst	1	a	4	zinc	water	ECA859	B	8	median.TOF	0.5945121951219476
20200227	sqst	1	a	4	zinc	water	ECA2517	B	9	median.TOF	1.5945121951219476
20200227	sqst	1	a	4	zinc	water	N2	C	1	median.TOF	7.094512195121948
20200227	sqst	1	a	4	zinc	water	ECA2517	C	10	median.TOF	-0.9054878048780524
20200227	sqst	1	a	4	zinc	water	ECA2518	C	11	median.TOF	8.594512195121947
20200227	sqst	1	a	4	zinc	water	ECA2518	C	12	median.TOF	23.594512195121947
20200227	sqst	1	a	4	zinc	water	N2	C	2	median.TOF	33.59451219512195
20200227	sqst	1	a	4	zinc	water	CB4856	C	3	median.TOF	27.094512195121947
20200227	sqst	1	a	4	zinc	water	CB4856	C	4	median.TOF	13.594512195121947
20200227	sqst	1	a	4	zinc	water	ECA838	C	5	median.TOF	8.594512195121947
20200227	sqst	1	a	4	zinc	water	ECA838	C	6	median.TOF	9.594512195121947
20200227	sqst	1	a	4	zinc	water	ECA859	C	7	median.TOF	-15.405487804878053
20200227	sqst	1	a	4	zinc	water	ECA859	C	8	median.TOF	-31.405487804878053
20200227	sqst	1	a	4	zinc	water	ECA2517	C	9	median.TOF	34.59451219512195
20200227	sqst	1	a	4	zinc	water	N2	D	1	median.TOF	42.59451219512195
20200227	sqst	1	a	4	zinc	water	ECA2517	D	10	median.TOF	-14.405487804878053
20200227	sqst	1	a	4	zinc	water	ECA2518	D	11	median.TOF	-6.405487804878052
20200227	sqst	1	a	4	zinc	water	ECA2518	D	12	median.TOF	13.594512195121947
20200227	sqst	1	a	4	zinc	water	N2	D	2	median.TOF	8.094512195121947
20200227	sqst	1	a	4	zinc	water	CB4856	D	3	median.TOF	33.59451219512195
20200227	sqst	1	a	4	zinc	water	CB4856	D	4	median.TOF	-6.405487804878052
20200227	sqst	1	a	4	zinc	water	ECA838	D	5	median.TOF	35.59451219512195
20200227	sqst	1	a	4	zinc	water	ECA838	D	6	median.TOF	19.594512195121947
20200227	sqst	1	a	4	zinc	water	ECA859	D	7	median.TOF	13.094512195121947
20200227	sqst	1	a	4	zinc	water	ECA859	D	8	median.TOF	-51.40548780487805
20200227	sqst	1	a	4	zinc	water	ECA2517	D	9	median.TOF	36.09451219512195
20200227	sqst	1	a	4	zinc	water	N2	E	1	median.TOF	-0.40548780487805236
20200227	sqst	1	a	4	zinc	water	ECA2517	E	10	median.TOF	10.594512195121947
20200227	sqst	1	a	4	zinc	water	ECA2518	E	12	median.TOF	8.594512195121947
20200227	sqst	1	a	4	zinc	water	CB4856	E	3	median.TOF	9.594512195121947
20200227	sqst	1	a	4	zinc	water	CB4856	E	4	median.TOF	-5.405487804878052
20200227	sqst	1	a	4	zinc	water	ECA838	E	5	median.TOF	14.594512195121947
20200227	sqst	1	a	4	zinc	water	ECA838	E	6	median.TOF	18.594512195121947
20200227	sqst	1	a	4	zinc	water	ECA859	E	7	median.TOF	-7.405487804878052
20200227	sqst	1	a	4	zinc	water	ECA859	E	8	median.TOF	-16.405487804878053
20200227	sqst	1	a	4	zinc	water	ECA2517	E	9	median.TOF	9.094512195121947
20200227	sqst	1	a	4	zinc	water	N2	F	1	median.TOF	56.09451219512195
20200227	sqst	1	a	4	zinc	water	ECA2517	F	10	median.TOF	29.594512195121947
20200227	sqst	1	a	4	zinc	water	ECA2518	F	11	median.TOF	-2.405487804878052
20200227	sqst	1	a	4	zinc	water	ECA2518	F	12	median.TOF	-26.405487804878053
20200227	sqst	1	a	4	zinc	water	N2	F	2	median.TOF	-32.90548780487805
20200227	sqst	1	a	4	zinc	water	CB4856	F	3	median.TOF	-4.405487804878052
20200227	sqst	1	a	4	zinc	water	CB4856	F	4	median.TOF	52.59451219512195
20200227	sqst	1	a	4	zinc	water	ECA838	F	5	median.TOF	35.59451219512195
20200227	sqst	1	a	4	zinc	water	ECA838	F	6	median.TOF	41.59451219512195
20200227	sqst	1	a	4	zinc	water	ECA859	F	7	median.TOF	1.5945121951219476
20200227	sqst	1	a	4	zinc	water	ECA859	F	8	median.TOF	-7.405487804878052
20200227	sqst	1	a	4	zinc	water	ECA2517	F	9	median.TOF	-5.405487804878052
20200227	sqst	1	a	4	zinc	water	N2	G	1	median.TOF	-93.90548780487805
20200227	sqst	1	a	4	zinc	water	ECA2517	G	10	median.TOF	19.594512195121947
20200227	sqst	1	a	4	zinc	water	ECA2518	G	11	median.TOF	-9.405487804878053
20200227	sqst	1	a	4	zinc	water	ECA2518	G	12	median.TOF	-8.405487804878053
20200227	sqst	1	a	4	zinc	water	N2	G	2	median.TOF	46.59451219512195
20200227	sqst	1	a	4	zinc	water	CB4856	G	4	median.TOF	27.594512195121947
20200227	sqst	1	a	4	zinc	water	ECA838	G	5	median.TOF	62.09451219512195
20200227	sqst	1	a	4	zinc	water	ECA838	G	6	median.TOF	16.094512195121947
20200227	sqst	1	a	4	zinc	water	ECA859	G	7	median.TOF	-16.405487804878053
20200227	sqst	1	a	4	zinc	water	ECA859	G	8	median.TOF	-20.405487804878053
20200227	sqst	1	a	4	zinc	water	ECA2517	G	9	median.TOF	-16.905487804878053
20200227	sqst	1	a	7	zinc	water	N2	A	1	median.TOF	-37.90548780487805
20200227	sqst	1	a	7	zinc	water	ECA2517	A	10	median.TOF	7.594512195121948
20200227	sqst	1	a	7	zinc	water	ECA2518	A	11	median.TOF	4.594512195121948
20200227	sqst	1	a	7	zinc	water	ECA2518	A	12	median.TOF	23.594512195121947
20200227	sqst	1	a	7	zinc	water	N2	A	2	median.TOF	21.594512195121396
20200227	sqst	1	a	7	zinc	water	CB4856	A	3	median.TOF	19.594512195121947
20200227	sqst	1	a	7	zinc	water	CB4856	A	4	median.TOF	7.094512195121948
20200227	sqst	1	a	7	zinc	water	ECA838	A	5	median.TOF	33.59451219512195
20200227	sqst	1	a	7	zinc	water	ECA838	A	6	median.TOF	-17.405487804878053
20200227	sqst	1	a	7	zinc	water	ECA859	A	7	median.TOF	-24.905487804878053
20200227	sqst	1	a	7	zinc	water	ECA859	A	8	median.TOF	2.094512195121948
20200227	sqst	1	a	7	zinc	water	ECA2517	A	9	median.TOF	13.594512195121947
20200227	sqst	1	a	7	zinc	water	N2	B	1	median.TOF	-3.405487804878052
20200227	sqst	1	a	7	zinc	water	ECA2518	B	11	median.TOF	3.594512195121948
20200227	sqst	1	a	7	zinc	water	ECA2518	B	12	median.TOF	15.594512195121947
20200227	sqst	1	a	7	zinc	water	N2	B	2	median.TOF	28.594512195121947
20200227	sqst	1	a	7	zinc	water	CB4856	B	3	median.TOF	7.594512195121948
20200227	sqst	1	a	7	zinc	water	CB4856	B	4	median.TOF	17.594512195121947
20200227	sqst	1	a	7	zinc	water	ECA838	B	5	median.TOF	19.094512195121947
20200227	sqst	1	a	7	zinc	water	ECA838	B	6	median.TOF	44.59451219512195
20200227	sqst	1	a	7	zinc	water	ECA859	B	7	median.TOF	-32.90548780487805
20200227	sqst	1	a	7	zinc	water	ECA859	B	8	median.TOF	-41.90548780487805
20200227	sqst	1	a	7	zinc	water	ECA2517	B	9	median.TOF	9.594512195121947
20200227	sqst	1	a	7	zinc	water	N2	C	1	median.TOF	-33.40548780487805
20200227	sqst	1	a	7	zinc	water	ECA2517	C	10	median.TOF	-3.905487804878052
20200227	sqst	1	a	7	zinc	water	ECA2518	C	11	median.TOF	-26.905487804878053
20200227	sqst	1	a	7	zinc	water	ECA2518	C	12	median.TOF	-3.405487804878052
20200227	sqst	1	a	7	zinc	water	N2	C	2	median.TOF	-23.405487804878053
20200227	sqst	1	a	7	zinc	water	CB4856	C	3	median.TOF	-12.405487804878053
20200227	sqst	1	a	7	zinc	water	CB4856	C	4	median.TOF	2.094512195121948
20200227	sqst	1	a	7	zinc	water	ECA838	C	5	median.TOF	3.594512195121948
20200227	sqst	1	a	7	zinc	water	ECA838	C	6	median.TOF	-14.405487804878053
20200227	sqst	1	a	7	zinc	water	ECA859	C	7	median.TOF	-59.40548780487805
20200227	sqst	1	a	7	zinc	water	ECA859	C	8	median.TOF	-57.40548780487805
20200227	sqst	1	a	7	zinc	water	ECA2517	C	9	median.TOF	37.59451219512195
20200227	sqst	1	a	7	zinc	water	N2	D	1	median.TOF	-64.40548780487805
20200227	sqst	1	a	7	zinc	water	ECA2517	D	10	median.TOF	24.594512195121947
20200227	sqst	1	a	7	zinc	water	ECA2518	D	11	median.TOF	6.594512195121948
20200227	sqst	1	a	7	zinc	water	ECA2518	D	12	median.TOF	-1.9054878048780524
20200227	sqst	1	a	7	zinc	water	N2	D	2	median.TOF	0.5945121951219476
20200227	sqst	1	a	7	zinc	water	CB4856	D	3	median.TOF	-5.905487804878052
20200227	sqst	1	a	7	zinc	water	CB4856	D	4	median.TOF	1.5945121951219476
20200227	sqst	1	a	7	zinc	water	ECA838	D	5	median.TOF	-33.90548780487805
20200227	sqst	1	a	7	zinc	water	ECA838	D	6	median.TOF	36.09451219512195
20200227	sqst	1	a	7	zinc	water	ECA859	D	8	median.TOF	-44.40548780487805
20200227	sqst	1	a	7	zinc	water	ECA2517	D	9	median.TOF	13.594512195121947
20200227	sqst	1	a	7	zinc	water	N2	E	1	median.TOF	-4.905487804878052
20200227	sqst	1	a	7	zinc	water	ECA2517	E	10	median.TOF	16.094512195121947
20200227	sqst	1	a	7	zinc	water	ECA2518	E	11	median.TOF	-2.905487804878052
20200227	sqst	1	a	7	zinc	water	ECA2518	E	12	median.TOF	20.094512195121947
20200227	sqst	1	a	7	zinc	water	N2	E	2	median.TOF	27.094512195121947
20200227	sqst	1	a	7	zinc	water	CB4856	E	3	median.TOF	-7.405487804878052
20200227	sqst	1	a	7	zinc	water	CB4856	E	4	median.TOF	21.594512195121396
20200227	sqst	1	a	7	zinc	water	ECA838	E	5	median.TOF	15.094512195121947
20200227	sqst	1	a	7	zinc	water	ECA838	E	6	median.TOF	4.594512195121948
20200227	sqst	1	a	7	zinc	water	ECA859	E	7	median.TOF	-65.40548780487805
20200227	sqst	1	a	7	zinc	water	ECA859	E	8	median.TOF	-32.40548780487805
20200227	sqst	1	a	7	zinc	water	ECA2517	E	9	median.TOF	-27.405487804878053
20200227	sqst	1	a	7	zinc	water	N2	F	1	median.TOF	-4.905487804878052
20200227	sqst	1	a	7	zinc	water	ECA2517	F	10	median.TOF	-2.905487804878052
20200227	sqst	1	a	7	zinc	water	ECA2518	F	11	median.TOF	0.09451219512194764
20200227	sqst	1	a	7	zinc	water	ECA2518	F	12	median.TOF	2.594512195121948
20200227	sqst	1	a	7	zinc	water	CB4856	F	3	median.TOF	28.594512195121947
20200227	sqst	1	a	7	zinc	water	CB4856	F	4	median.TOF	18.594512195121947
20200227	sqst	1	a	7	zinc	water	ECA838	F	5	median.TOF	33.09451219512195
20200227	sqst	1	a	7	zinc	water	ECA838	F	6	median.TOF	-17.405487804878053
20200227	sqst	1	a	7	zinc	water	ECA859	F	7	median.TOF	-44.40548780487805
20200227	sqst	1	a	7	zinc	water	ECA859	F	8	median.TOF	-89.90548780487805
20200227	sqst	1	a	7	zinc	water	ECA2517	F	9	median.TOF	-3.905487804878052
20200227	sqst	1	a	7	zinc	water	N2	G	1	median.TOF	-70.40548780487805
20200227	sqst	1	a	7	zinc	water	ECA2517	G	10	median.TOF	-14.405487804878053
20200227	sqst	1	a	7	zinc	water	ECA2518	G	11	median.TOF	0.5945121951219476
20200227	sqst	1	a	7	zinc	water	ECA2518	G	12	median.TOF	4.094512195121948
20200227	sqst	1	a	7	zinc	water	N2	G	2	median.TOF	-11.905487804878053
20200227	sqst	1	a	7	zinc	water	CB4856	G	3	median.TOF	-14.405487804878053
20200227	sqst	1	a	7	zinc	water	CB4856	G	4	median.TOF	13.594512195121947
20200227	sqst	1	a	7	zinc	water	ECA838	G	5	median.TOF	-24.905487804878053
20200227	sqst	1	a	7	zinc	water	ECA838	G	6	median.TOF	2.594512195121948
20200227	sqst	1	a	7	zinc	water	ECA859	G	7	median.TOF	-47.90548780487805
20200227	sqst	1	a	7	zinc	water	ECA859	G	8	median.TOF	-77.90548780487805
20200227	sqst	1	a	7	zinc	water	ECA2517	G	9	median.TOF	0.5945121951219476
20200227	sqst	1	b	2	water	None	N2	A	1	median.TOF	41.2289156626506
20200227	sqst	1	b	2	water	None	ECA2517	A	10	median.TOF	4.728915662650603
20200227	sqst	1	b	2	water	None	ECA2518	A	11	median.TOF	-21.271084337349397
20200227	sqst	1	b	2	water	None	ECA2518	A	12	median.TOF	22.728915662650603
20200227	sqst	1	b	2	water	None	N2	A	2	median.TOF	-32.2710843373494
20200227	sqst	1	b	2	water	None	CB4856	A	3	median.TOF	-9.271084337349397
20200227	sqst	1	b	2	water	None	CB4856	A	4	median.TOF	18.728915662650603
20200227	sqst	1	b	2	water	None	ECA838	A	5	median.TOF	8.728915662650603
20200227	sqst	1	b	2	water	None	ECA838	A	6	median.TOF	18.728915662650603
20200227	sqst	1	b	2	water	None	ECA859	A	7	median.TOF	-1.2710843373493974
20200227	sqst	1	b	2	water	None	ECA2517	A	9	median.TOF	14.728915662650603
20200227	sqst	1	b	2	water	None	N2	B	1	median.TOF	16.228915662650603
20200227	sqst	1	b	2	water	None	ECA2517	B	10	median.TOF	1.2289156626506026
20200227	sqst	1	b	2	water	None	ECA2518	B	11	median.TOF	5.728915662650603
20200227	sqst	1	b	2	water	None	ECA2518	B	12	median.TOF	3.7289156626506026
20200227	sqst	1	b	2	water	None	CB4856	B	3	median.TOF	-7.271084337349397
20200227	sqst	1	b	2	water	None	CB4856	B	4	median.TOF	-35.7710843373494
20200227	sqst	1	b	2	water	None	ECA838	B	5	median.TOF	5.728915662650603
20200227	sqst	1	b	2	water	None	ECA838	B	6	median.TOF	29.728915662650603
20200227	sqst	1	b	2	water	None	ECA859	B	7	median.TOF	19.728915662650603
20200227	sqst	1	b	2	water	None	ECA859	B	8	median.TOF	-0.2710843373493974
20200227	sqst	1	b	2	water	None	ECA2517	B	9	median.TOF	-0.7710843373493974
20200227	sqst	1	b	2	water	None	N2	C	1	median.TOF	33.7289156626506
20200227	sqst	1	b	2	water	None	ECA2517	C	10	median.TOF	16.728915662650603
20200227	sqst	1	b	2	water	None	ECA2518	C	11	median.TOF	19.728915662650603
20200227	sqst	1	b	2	water	None	ECA2518	C	12	median.TOF	41.7289156626506
20200227	sqst	1	b	2	water	None	N2	C	2	median.TOF	15.728915662650603
20200227	sqst	1	b	2	water	None	CB4856	C	3	median.TOF	27.728915662650603
20200227	sqst	1	b	2	water	None	CB4856	C	4	median.TOF	-8.271084337349397
20200227	sqst	1	b	2	water	None	ECA838	C	5	median.TOF	28.728915662650603
20200227	sqst	1	b	2	water	None	ECA838	C	6	median.TOF	34.2289156626506
20200227	sqst	1	b	2	water	None	ECA859	C	7	median.TOF	-45.7710843373494
20200227	sqst	1	b	2	water	None	ECA859	C	8	median.TOF	-48.2710843373494
20200227	sqst	1	b	2	water	None	ECA2517	C	9	median.TOF	21.728915662650603
20200227	sqst	1	b	2	water	None	N2	D	1	median.TOF	18.228915662650603
20200227	sqst	1	b	2	water	None	ECA2517	D	10	median.TOF	-16.771084337349397
20200227	sqst	1	b	2	water	None	ECA2518	D	11	median.TOF	35.2289156626506
20200227	sqst	1	b	2	water	None	ECA2518	D	12	median.TOF	9.728915662650603
20200227	sqst	1	b	2	water	None	N2	D	2	median.TOF	20.228915662650603
20200227	sqst	1	b	2	water	None	CB4856	D	3	median.TOF	13.728915662650603
20200227	sqst	1	b	2	water	None	CB4856	D	4	median.TOF	5.228915662650603
20200227	sqst	1	b	2	water	None	ECA838	D	5	median.TOF	40.7289156626506
20200227	sqst	1	b	2	water	None	ECA838	D	6	median.TOF	30.728915662650603
20200227	sqst	1	b	2	water	None	ECA859	D	7	median.TOF	-50.7710843373494
20200227	sqst	1	b	2	water	None	ECA2517	D	9	median.TOF	19.728915662650603
20200227	sqst	1	b	2	water	None	N2	E	1	median.TOF	-45.2710843373494
20200227	sqst	1	b	2	water	None	ECA2517	E	10	median.TOF	18.728915662650603
20200227	sqst	1	b	2	water	None	ECA2518	E	11	median.TOF	-26.271084337349397
20200227	sqst	1	b	2	water	None	ECA2518	E	12	median.TOF	12.728915662650603
20200227	sqst	1	b	2	water	None	N2	E	2	median.TOF	5.728915662650603
20200227	sqst	1	b	2	water	None	CB4856	E	3	median.TOF	-52.7710843373494
20200227	sqst	1	b	2	water	None	CB4856	E	4	median.TOF	0.2289156626506026
20200227	sqst	1	b	2	water	None	ECA838	E	5	median.TOF	-46.2710843373494
20200227	sqst	1	b	2	water	None	ECA838	E	6	median.TOF	21.728915662650603
20200227	sqst	1	b	2	water	None	ECA859	E	7	median.TOF	-35.2710843373494
20200227	sqst	1	b	2	water	None	ECA2517	E	9	median.TOF	28.728915662650603
20200227	sqst	1	b	2	water	None	ECA2517	F	10	median.TOF	-10.271084337349397
20200227	sqst	1	b	2	water	None	ECA2518	F	11	median.TOF	-2.2710843373493974
20200227	sqst	1	b	2	water	None	ECA2518	F	12	median.TOF	5.728915662650603
20200227	sqst	1	b	2	water	None	N2	F	2	median.TOF	38.7289156626506
20200227	sqst	1	b	2	water	None	CB4856	F	3	median.TOF	6.728915662650603
20200227	sqst	1	b	2	water	None	CB4856	F	4	median.TOF	-12.271084337349397
20200227	sqst	1	b	2	water	None	ECA838	F	5	median.TOF	52.7289156626506
20200227	sqst	1	b	2	water	None	ECA838	F	6	median.TOF	43.7289156626506
20200227	sqst	1	b	2	water	None	ECA859	F	7	median.TOF	-34.7710843373494
20200227	sqst	1	b	2	water	None	ECA859	F	8	median.TOF	-5.271084337349397
20200227	sqst	1	b	2	water	None	ECA2517	F	9	median.TOF	13.728915662650603
20200227	sqst	1	b	2	water	None	N2	G	1	median.TOF	-17.271084337349397
20200227	sqst	1	b	2	water	None	ECA2517	G	10	median.TOF	10.728915662650603
20200227	sqst	1	b	2	water	None	ECA2518	G	11	median.TOF	15.728915662650603
20200227	sqst	1	b	2	water	None	ECA2518	G	12	median.TOF	18.728915662650603
20200227	sqst	1	b	2	water	None	CB4856	G	3	median.TOF	-17.271084337349397
20200227	sqst	1	b	2	water	None	CB4856	G	4	median.TOF	-31.271084337349397
20200227	sqst	1	b	2	water	None	ECA838	G	5	median.TOF	-25.271084337349397
20200227	sqst	1	b	2	water	None	ECA838	G	6	median.TOF	33.7289156626506
20200227	sqst	1	b	2	water	None	ECA859	G	8	median.TOF	-12.771084337349397
20200227	sqst	1	b	2	water	None	ECA2517	G	9	median.TOF	-39.2710843373494
20200227	sqst	1	b	5	zinc	water	ECA2517	A	10	median.TOF	21.50310559006211
20200227	sqst	1	b	5	zinc	water	ECA2518	A	11	median.TOF	3.503105590062111
20200227	sqst	1	b	5	zinc	water	ECA2518	A	12	median.TOF	-21.49689440993789
20200227	sqst	1	b	5	zinc	water	CB4856	A	3	median.TOF	3.503105590062111
20200227	sqst	1	b	5	zinc	water	CB4856	A	4	median.TOF	3.503105590062111
20200227	sqst	1	b	5	zinc	water	ECA838	A	5	median.TOF	15.00310559006211
20200227	sqst	1	b	5	zinc	water	ECA838	A	6	median.TOF	9.50310559006211
20200227	sqst	1	b	5	zinc	water	ECA859	A	7	median.TOF	-56.49689440993789
20200227	sqst	1	b	5	zinc	water	ECA859	A	8	median.TOF	-57.49689440993789
20200227	sqst	1	b	5	zinc	water	ECA2517	A	9	median.TOF	-18.99689440993789
20200227	sqst	1	b	5	zinc	water	ECA2517	B	10	median.TOF	-13.49689440993789
20200227	sqst	1	b	5	zinc	water	ECA2518	B	11	median.TOF	-3.496894409937889
20200227	sqst	1	b	5	zinc	water	ECA2518	B	12	median.TOF	-31.49689440993789
20200227	sqst	1	b	5	zinc	water	N2	B	2	median.TOF	-34.99689440993789
20200227	sqst	1	b	5	zinc	water	CB4856	B	3	median.TOF	7.503105590062111
20200227	sqst	1	b	5	zinc	water	CB4856	B	4	median.TOF	36.00310559006211
20200227	sqst	1	b	5	zinc	water	ECA838	B	5	median.TOF	57.50310559006211
20200227	sqst	1	b	5	zinc	water	ECA838	B	6	median.TOF	26.50310559006211
20200227	sqst	1	b	5	zinc	water	ECA859	B	7	median.TOF	-41.99689440993789
20200227	sqst	1	b	5	zinc	water	ECA859	B	8	median.TOF	-37.49689440993789
20200227	sqst	1	b	5	zinc	water	ECA2517	B	9	median.TOF	-13.99689440993789
20200227	sqst	1	b	5	zinc	water	N2	C	1	median.TOF	56.50310559006211
20200227	sqst	1	b	5	zinc	water	ECA2517	C	10	median.TOF	25.50310559006211
20200227	sqst	1	b	5	zinc	water	ECA2518	C	11	median.TOF	-11.49689440993789
20200227	sqst	1	b	5	zinc	water	ECA2518	C	12	median.TOF	9.50310559006211
20200227	sqst	1	b	5	zinc	water	N2	C	2	median.TOF	29.50310559006211
20200227	sqst	1	b	5	zinc	water	CB4856	C	3	median.TOF	44.50310559006211
20200227	sqst	1	b	5	zinc	water	CB4856	C	4	median.TOF	-1.4968944099378894
20200227	sqst	1	b	5	zinc	water	ECA838	C	5	median.TOF	-53.49689440993789
20200227	sqst	1	b	5	zinc	water	ECA838	C	6	median.TOF	22.50310559006211
20200227	sqst	1	b	5	zinc	water	ECA859	C	7	median.TOF	-43.99689440993789
20200227	sqst	1	b	5	zinc	water	ECA859	C	8	median.TOF	-46.49689440993789
20200227	sqst	1	b	5	zinc	water	ECA2517	C	9	median.TOF	19.00310559006211
20200227	sqst	1	b	5	zinc	water	N2	D	1	median.TOF	-46.49689440993789
20200227	sqst	1	b	5	zinc	water	ECA2517	D	10	median.TOF	10.00310559006211
20200227	sqst	1	b	5	zinc	water	ECA2518	D	11	median.TOF	15.50310559006211
20200227	sqst	1	b	5	zinc	water	ECA2518	D	12	median.TOF	-11.49689440993789
20200227	sqst	1	b	5	zinc	water	N2	D	2	median.TOF	-0.49689440993788936
20200227	sqst	1	b	5	zinc	water	CB4856	D	3	median.TOF	49.50310559006211
20200227	sqst	1	b	5	zinc	water	CB4856	D	4	median.TOF	2.003105590062111
20200227	sqst	1	b	5	zinc	water	ECA838	D	5	median.TOF	3.503105590062111
20200227	sqst	1	b	5	zinc	water	ECA838	D	6	median.TOF	-23.49689440993789
20200227	sqst	1	b	5	zinc	water	ECA859	D	7	median.TOF	-56.99689440993789
20200227	sqst	1	b	5	zinc	water	ECA859	D	8	median.TOF	-46.49689440993789
20200227	sqst	1	b	5	zinc	water	ECA2517	E	10	median.TOF	16.50310559006211
20200227	sqst	1	b	5	zinc	water	ECA2518	E	11	median.TOF	14.00310559006211
20200227	sqst	1	b	5	zinc	water	ECA2518	E	12	median.TOF	-3.496894409937889
20200227	sqst	1	b	5	zinc	water	N2	E	2	median.TOF	-19.49689440993789
20200227	sqst	1	b	5	zinc	water	CB4856	E	3	median.TOF	-22.49689440993789
20200227	sqst	1	b	5	zinc	water	CB4856	E	4	median.TOF	3.503105590062111
20200227	sqst	1	b	5	zinc	water	ECA838	E	5	median.TOF	-7.996894409937889
20200227	sqst	1	b	5	zinc	water	ECA838	E	6	median.TOF	26.50310559006211
20200227	sqst	1	b	5	zinc	water	ECA859	E	7	median.TOF	-1.4968944099378894
20200227	sqst	1	b	5	zinc	water	ECA859	E	8	median.TOF	-62.49689440993789
20200227	sqst	1	b	5	zinc	water	ECA2517	E	9	median.TOF	35.50310559006211
20200227	sqst	1	b	5	zinc	water	N2	F	1	median.TOF	-41.49689440993789
20200227	sqst	1	b	5	zinc	water	ECA2517	F	10	median.TOF	5.503105590062111
20200227	sqst	1	b	5	zinc	water	ECA2518	F	11	median.TOF	1.5031055900621106
20200227	sqst	1	b	5	zinc	water	ECA2518	F	12	median.TOF	-8.49689440993789
20200227	sqst	1	b	5	zinc	water	N2	F	2	median.TOF	-31.49689440993789
20200227	sqst	1	b	5	zinc	water	CB4856	F	3	median.TOF	49.50310559006211
20200227	sqst	1	b	5	zinc	water	CB4856	F	4	median.TOF	50.50310559006211
20200227	sqst	1	b	5	zinc	water	ECA838	F	5	median.TOF	5.503105590062111
20200227	sqst	1	b	5	zinc	water	ECA838	F	6	median.TOF	-4.996894409937889
20200227	sqst	1	b	5	zinc	water	ECA859	F	7	median.TOF	-52.49689440993789
20200227	sqst	1	b	5	zinc	water	ECA859	F	8	median.TOF	-22.49689440993789
20200227	sqst	1	b	5	zinc	water	N2	G	1	median.TOF	54.50310559006211
20200227	sqst	1	b	5	zinc	water	ECA2517	G	10	median.TOF	14.50310559006211
20200227	sqst	1	b	5	zinc	water	ECA2518	G	11	median.TOF	31.00310559006211
20200227	sqst	1	b	5	zinc	water	ECA2518	G	12	median.TOF	0.5031055900621106
20200227	sqst	1	b	5	zinc	water	N2	G	2	median.TOF	-15.49689440993789
20200227	sqst	1	b	5	zinc	water	CB4856	G	3	median.TOF	1.5031055900621106
20200227	sqst	1	b	5	zinc	water	CB4856	G	4	median.TOF	31.50310559006211
20200227	sqst	1	b	5	zinc	water	ECA838	G	5	median.TOF	-20.49689440993789
20200227	sqst	1	b	5	zinc	water	ECA838	G	6	median.TOF	22.50310559006211
20200227	sqst	1	b	5	zinc	water	ECA859	G	8	median.TOF	-64.4968944099379
20200227	sqst	1	b	5	zinc	water	ECA2517	G	9	median.TOF	4.503105590062111
20200227	sqst	1	b	8	zinc	water	N2	A	1	median.TOF	60.00310559006211
20200227	sqst	1	b	8	zinc	water	ECA2517	A	10	median.TOF	-15.49689440993789
20200227	sqst	1	b	8	zinc	water	ECA2518	A	11	median.TOF	-2.496894409937889
20200227	sqst	1	b	8	zinc	water	N2	A	2	median.TOF	77.0031055900621
20200227	sqst	1	b	8	zinc	water	CB4856	A	3	median.TOF	44.00310559006211
20200227	sqst	1	b	8	zinc	water	CB4856	A	4	median.TOF	-4.496894409937889
20200227	sqst	1	b	8	zinc	water	ECA838	A	5	median.TOF	-15.99689440993789
20200227	sqst	1	b	8	zinc	water	ECA838	A	6	median.TOF	14.50310559006211
20200227	sqst	1	b	8	zinc	water	ECA859	A	7	median.TOF	-41.49689440993789
20200227	sqst	1	b	8	zinc	water	ECA859	A	8	median.TOF	-24.49689440993789
20200227	sqst	1	b	8	zinc	water	ECA2517	A	9	median.TOF	25.50310559006211
20200227	sqst	1	b	8	zinc	water	N2	B	1	median.TOF	-12.99689440993789
20200227	sqst	1	b	8	zinc	water	ECA2518	B	11	median.TOF	-19.49689440993789
20200227	sqst	1	b	8	zinc	water	ECA2518	B	12	median.TOF	-14.99689440993789
20200227	sqst	1	b	8	zinc	water	N2	B	2	median.TOF	9.00310559006211
20200227	sqst	1	b	8	zinc	water	CB4856	B	4	median.TOF	28.50310559006211
20200227	sqst	1	b	8	zinc	water	ECA838	B	5	median.TOF	-9.49689440993789
20200227	sqst	1	b	8	zinc	water	ECA838	B	6	median.TOF	25.00310559006211
20200227	sqst	1	b	8	zinc	water	ECA859	B	7	median.TOF	-54.99689440993789
20200227	sqst	1	b	8	zinc	water	ECA859	B	8	median.TOF	-58.49689440993789
20200227	sqst	1	b	8	zinc	water	ECA2517	B	9	median.TOF	27.00310559006211
20200227	sqst	1	b	8	zinc	water	N2	C	1	median.TOF	32.50310559006211
20200227	sqst	1	b	8	zinc	water	ECA2517	C	10	median.TOF	-5.496894409937889
20200227	sqst	1	b	8	zinc	water	ECA2518	C	11	median.TOF	8.00310559006211
20200227	sqst	1	b	8	zinc	water	ECA2518	C	12	median.TOF	29.50310559006211
20200227	sqst	1	b	8	zinc	water	N2	C	2	median.TOF	6.003105590062111
20200227	sqst	1	b	8	zinc	water	CB4856	C	3	median.TOF	-1.4968944099378894
20200227	sqst	1	b	8	zinc	water	CB4856	C	4	median.TOF	-14.99689440993789
20200227	sqst	1	b	8	zinc	water	ECA838	C	5	median.TOF	38.50310559006211
20200227	sqst	1	b	8	zinc	water	ECA838	C	6	median.TOF	81.5031055900621
20200227	sqst	1	b	8	zinc	water	ECA859	C	7	median.TOF	-88.4968944099379
20200227	sqst	1	b	8	zinc	water	ECA859	C	8	median.TOF	-73.4968944099379
20200227	sqst	1	b	8	zinc	water	ECA2517	C	9	median.TOF	23.50310559006211
20200227	sqst	1	b	8	zinc	water	N2	D	1	median.TOF	81.0031055900621
20200227	sqst	1	b	8	zinc	water	ECA2517	D	10	median.TOF	15.00310559006211
20200227	sqst	1	b	8	zinc	water	ECA2518	D	11	median.TOF	-14.49689440993789
20200227	sqst	1	b	8	zinc	water	ECA2518	D	12	median.TOF	14.00310559006211
20200227	sqst	1	b	8	zinc	water	N2	D	2	median.TOF	-8.99689440993789
20200227	sqst	1	b	8	zinc	water	CB4856	D	3	median.TOF	27.00310559006211
20200227	sqst	1	b	8	zinc	water	CB4856	D	4	median.TOF	33.00310559006211
20200227	sqst	1	b	8	zinc	water	ECA838	D	5	median.TOF	-11.49689440993789
20200227	sqst	1	b	8	zinc	water	ECA838	D	6	median.TOF	51.50310559006211
20200227	sqst	1	b	8	zinc	water	ECA859	D	7	median.TOF	-28.49689440993789
20200227	sqst	1	b	8	zinc	water	ECA859	D	8	median.TOF	-27.49689440993789
20200227	sqst	1	b	8	zinc	water	ECA2517	D	9	median.TOF	-17.99689440993789
20200227	sqst	1	b	8	zinc	water	ECA2517	E	10	median.TOF	-27.49689440993789
20200227	sqst	1	b	8	zinc	water	ECA2518	E	11	median.TOF	27.50310559006211
20200227	sqst	1	b	8	zinc	water	ECA2518	E	12	median.TOF	1.5031055900621106
20200227	sqst	1	b	8	zinc	water	N2	E	2	median.TOF	72.5031055900621
20200227	sqst	1	b	8	zinc	water	CB4856	E	3	median.TOF	45.50310559006211
20200227	sqst	1	b	8	zinc	water	CB4856	E	4	median.TOF	2.503105590062111
20200227	sqst	1	b	8	zinc	water	ECA838	E	5	median.TOF	7.003105590062111
20200227	sqst	1	b	8	zinc	water	ECA838	E	6	median.TOF	60.50310559006211
20200227	sqst	1	b	8	zinc	water	ECA859	E	7	median.TOF	-42.49689440993789
20200227	sqst	1	b	8	zinc	water	ECA859	E	8	median.TOF	-52.49689440993789
20200227	sqst	1	b	8	zinc	water	ECA2517	E	9	median.TOF	8.50310559006211
20200227	sqst	1	b	8	zinc	water	ECA2517	F	10	median.TOF	10.50310559006211
20200227	sqst	1	b	8	zinc	water	ECA2518	F	11	median.TOF	-12.99689440993789
20200227	sqst	1	b	8	zinc	water	N2	F	2	median.TOF	0.5031055900621106
20200227	sqst	1	b	8	zinc	water	CB4856	F	3	median.TOF	30.50310559006211
20200227	sqst	1	b	8	zinc	water	CB4856	F	4	median.TOF	35.50310559006211
20200227	sqst	1	b	8	zinc	water	ECA838	F	5	median.TOF	0.5031055900621106
20200227	sqst	1	b	8	zinc	water	ECA838	F	6	median.TOF	-26.49689440993789
20200227	sqst	1	b	8	zinc	water	ECA859	F	7	median.TOF	-6.996894409937889
20200227	sqst	1	b	8	zinc	water	ECA859	F	8	median.TOF	-33.49689440993789
20200227	sqst	1	b	8	zinc	water	ECA2517	F	9	median.TOF	-12.49689440993789
20200227	sqst	1	b	8	zinc	water	N2	G	1	median.TOF	23.00310559006211
20200227	sqst	1	b	8	zinc	water	ECA2517	G	10	median.TOF	14.50310559006211
20200227	sqst	1	b	8	zinc	water	ECA2518	G	11	median.TOF	7.003105590062111
20200227	sqst	1	b	8	zinc	water	N2	G	2	median.TOF	55.00310559006211
20200227	sqst	1	b	8	zinc	water	CB4856	G	3	median.TOF	44.00310559006211
20200227	sqst	1	b	8	zinc	water	CB4856	G	4	median.TOF	18.50310559006211
20200227	sqst	1	b	8	zinc	water	ECA838	G	5	median.TOF	-24.49689440993789
20200227	sqst	1	b	8	zinc	water	ECA838	G	6	median.TOF	-37.49689440993789
20200227	sqst	1	b	8	zinc	water	ECA859	G	7	median.TOF	-71.4968944099379
20200227	sqst	1	b	8	zinc	water	ECA859	G	8	median.TOF	-65.9968944099379
20200227	sqst	1	b	8	zinc	water	ECA2517	G	9	median.TOF	-6.496894409937889
20200227	sqst	1	c	3	water	None	N2	A	1	median.TOF	6.197530864197532
20200227	sqst	1	c	3	water	None	ECA2517	A	10	median.TOF	-1.3024691358024678
20200227	sqst	1	c	3	water	None	ECA2518	A	11	median.TOF	20.69753086419753
20200227	sqst	1	c	3	water	None	ECA2518	A	12	median.TOF	30.69753086419753
20200227	sqst	1	c	3	water	None	N2	A	2	median.TOF	29.19753086419753
20200227	sqst	1	c	3	water	None	CB4856	A	3	median.TOF	0.6975308641975322
20200227	sqst	1	c	3	water	None	CB4856	A	4	median.TOF	2.697530864197532
20200227	sqst	1	c	3	water	None	ECA838	A	6	median.TOF	19.69753086419753
20200227	sqst	1	c	3	water	None	ECA859	A	7	median.TOF	-44.80246913580247
20200227	sqst	1	c	3	water	None	ECA859	A	8	median.TOF	13.697530864197532
20200227	sqst	1	c	3	water	None	ECA2517	A	9	median.TOF	16.69753086419753
20200227	sqst	1	c	3	water	None	N2	B	1	median.TOF	11.197530864197532
20200227	sqst	1	c	3	water	None	ECA2517	B	10	median.TOF	11.697530864197532
20200227	sqst	1	c	3	water	None	ECA2518	B	11	median.TOF	-27.30246913580247
20200227	sqst	1	c	3	water	None	ECA2518	B	12	median.TOF	-2.302469135802468
20200227	sqst	1	c	3	water	None	N2	B	2	median.TOF	25.69753086419753
20200227	sqst	1	c	3	water	None	CB4856	B	3	median.TOF	41.69753086419753
20200227	sqst	1	c	3	water	None	CB4856	B	4	median.TOF	44.69753086419753
20200227	sqst	1	c	3	water	None	ECA838	B	6	median.TOF	0.6975308641975322
20200227	sqst	1	c	3	water	None	ECA859	B	7	median.TOF	22.69753086419753
20200227	sqst	1	c	3	water	None	ECA859	B	8	median.TOF	-52.30246913580247
20200227	sqst	1	c	3	water	None	ECA2517	B	9	median.TOF	11.697530864197532
20200227	sqst	1	c	3	water	None	N2	C	1	median.TOF	3.697530864197532
20200227	sqst	1	c	3	water	None	ECA2517	C	10	median.TOF	1.1975308641975322
20200227	sqst	1	c	3	water	None	ECA2518	C	11	median.TOF	43.69753086419753
20200227	sqst	1	c	3	water	None	ECA2518	C	12	median.TOF	41.19753086419753
20200227	sqst	1	c	3	water	None	N2	C	2	median.TOF	32.69753086419753
20200227	sqst	1	c	3	water	None	CB4856	C	4	median.TOF	-3.302469135802468
20200227	sqst	1	c	3	water	None	ECA838	C	5	median.TOF	-72.30246913580247
20200227	sqst	1	c	3	water	None	ECA838	C	6	median.TOF	-9.302469135802468
20200227	sqst	1	c	3	water	None	ECA859	C	7	median.TOF	-15.802469135802468
20200227	sqst	1	c	3	water	None	ECA859	C	8	median.TOF	4.697530864197532
20200227	sqst	1	c	3	water	None	ECA2517	C	9	median.TOF	-8.302469135802468
20200227	sqst	1	c	3	water	None	N2	D	1	median.TOF	49.19753086419753
20200227	sqst	1	c	3	water	None	ECA2517	D	10	median.TOF	-47.80246913580247
20200227	sqst	1	c	3	water	None	ECA2518	D	11	median.TOF	17.69753086419753
20200227	sqst	1	c	3	water	None	ECA2518	D	12	median.TOF	51.69753086419753
20200227	sqst	1	c	3	water	None	N2	D	2	median.TOF	6.697530864197532
20200227	sqst	1	c	3	water	None	CB4856	D	3	median.TOF	-23.80246913580247
20200227	sqst	1	c	3	water	None	CB4856	D	4	median.TOF	-15.302469135802468
20200227	sqst	1	c	3	water	None	ECA838	D	6	median.TOF	34.69753086419753
20200227	sqst	1	c	3	water	None	ECA859	D	7	median.TOF	-0.3024691358024678
20200227	sqst	1	c	3	water	None	ECA859	D	8	median.TOF	19.69753086419753
20200227	sqst	1	c	3	water	None	ECA2517	D	9	median.TOF	7.697530864197532
20200227	sqst	1	c	3	water	None	N2	E	1	median.TOF	29.69753086419753
20200227	sqst	1	c	3	water	None	ECA2517	E	10	median.TOF	34.69753086419753
20200227	sqst	1	c	3	water	None	ECA2518	E	11	median.TOF	11.197530864197532
20200227	sqst	1	c	3	water	None	ECA2518	E	12	median.TOF	52.69753086419753
20200227	sqst	1	c	3	water	None	N2	E	2	median.TOF	23.69753086419753
20200227	sqst	1	c	3	water	None	CB4856	E	4	median.TOF	-18.30246913580247
20200227	sqst	1	c	3	water	None	ECA838	E	6	median.TOF	-41.80246913580247
20200227	sqst	1	c	3	water	None	ECA859	E	7	median.TOF	-6.302469135802468
20200227	sqst	1	c	3	water	None	ECA859	E	8	median.TOF	-34.30246913580247
20200227	sqst	1	c	3	water	None	ECA2517	E	9	median.TOF	1.1975308641975322
20200227	sqst	1	c	3	water	None	N2	F	1	median.TOF	44.69753086419753
20200227	sqst	1	c	3	water	None	ECA2517	F	10	median.TOF	22.69753086419753
20200227	sqst	1	c	3	water	None	ECA2518	F	11	median.TOF	-11.802469135802468
20200227	sqst	1	c	3	water	None	ECA2518	F	12	median.TOF	-12.302469135802468
20200227	sqst	1	c	3	water	None	N2	F	2	median.TOF	19.19753086419753
20200227	sqst	1	c	3	water	None	CB4856	F	3	median.TOF	-29.30246913580247
20200227	sqst	1	c	3	water	None	CB4856	F	4	median.TOF	-12.802469135802468
20200227	sqst	1	c	3	water	None	ECA838	F	5	median.TOF	-9.302469135802468
20200227	sqst	1	c	3	water	None	ECA838	F	6	median.TOF	6.697530864197532
20200227	sqst	1	c	3	water	None	ECA859	F	7	median.TOF	-34.80246913580247
20200227	sqst	1	c	3	water	None	ECA859	F	8	median.TOF	10.697530864197532
20200227	sqst	1	c	3	water	None	N2	G	1	median.TOF	-31.30246913580247
20200227	sqst	1	c	3	water	None	ECA2517	G	10	median.TOF	-13.302469135802468
20200227	sqst	1	c	3	water	None	ECA2518	G	11	median.TOF	8.697530864197532
20200227	sqst	1	c	3	water	None	ECA2518	G	12	median.TOF	29.19753086419753
20200227	sqst	1	c	3	water	None	N2	G	2	median.TOF	17.69753086419753
20200227	sqst	1	c	3	water	None	CB4856	G	3	median.TOF	19.69753086419753
20200227	sqst	1	c	3	water	None	CB4856	G	4	median.TOF	-3.302469135802468
20200227	sqst	1	c	3	water	None	ECA838	G	5	median.TOF	-72.30246913580247
20200227	sqst	1	c	3	water	None	ECA859	G	7	median.TOF	15.197530864197532
20200227	sqst	1	c	3	water	None	ECA859	G	8	median.TOF	-40.30246913580247
20200227	sqst	1	c	3	water	None	ECA2517	G	9	median.TOF	-1.3024691358024678
20200227	sqst	1	c	6	zinc	water	N2	A	1	median.TOF	-9.015625
20200227	sqst	1	c	6	zinc	water	ECA2517	A	10	median.TOF	-13.015625
20200227	sqst	1	c	6	zinc	water	ECA2518	A	11	median.TOF	26.984375
20200227	sqst	1	c	6	zinc	water	ECA2518	A	12	median.TOF	-10.015625
20200227	sqst	1	c	6	zinc	water	N2	A	2	median.TOF	17.984375
20200227	sqst	1	c	6	zinc	water	CB4856	A	3	median.TOF	29.484375
20200227	sqst	1	c	6	zinc	water	CB4856	A	4	median.TOF	5.984375
20200227	sqst	1	c	6	zinc	water	ECA838	A	5	median.TOF	29.984375
20200227	sqst	1	c	6	zinc	water	ECA859	A	7	median.TOF	-16.015625
20200227	sqst	1	c	6	zinc	water	N2	B	1	median.TOF	-17.015625
20200227	sqst	1	c	6	zinc	water	ECA2517	B	10	median.TOF	-11.515625
20200227	sqst	1	c	6	zinc	water	ECA2518	B	11	median.TOF	11.484375
20200227	sqst	1	c	6	zinc	water	ECA2518	B	12	median.TOF	-5.015625
20200227	sqst	1	c	6	zinc	water	N2	B	2	median.TOF	1.984375
20200227	sqst	1	c	6	zinc	water	CB4856	B	3	median.TOF	-25.515625
20200227	sqst	1	c	6	zinc	water	CB4856	B	4	median.TOF	22.984375
20200227	sqst	1	c	6	zinc	water	ECA838	B	5	median.TOF	-29.515625
20200227	sqst	1	c	6	zinc	water	ECA838	B	6	median.TOF	-41.015625
20200227	sqst	1	c	6	zinc	water	ECA859	B	7	median.TOF	3.484375
20200227	sqst	1	c	6	zinc	water	ECA859	B	8	median.TOF	-35.515625
20200227	sqst	1	c	6	zinc	water	ECA2517	B	9	median.TOF	9.984375
20200227	sqst	1	c	6	zinc	water	N2	C	1	median.TOF	29.984375
20200227	sqst	1	c	6	zinc	water	ECA2517	C	10	median.TOF	33.484375
20200227	sqst	1	c	6	zinc	water	ECA2518	C	11	median.TOF	-24.015625
20200227	sqst	1	c	6	zinc	water	ECA2518	C	12	median.TOF	-12.015625
20200227	sqst	1	c	6	zinc	water	N2	C	2	median.TOF	66.984375
20200227	sqst	1	c	6	zinc	water	CB4856	C	3	median.TOF	-3.015625
20200227	sqst	1	c	6	zinc	water	CB4856	C	4	median.TOF	8.484375
20200227	sqst	1	c	6	zinc	water	ECA838	C	6	median.TOF	-34.015625
20200227	sqst	1	c	6	zinc	water	ECA859	C	7	median.TOF	-11.515625
20200227	sqst	1	c	6	zinc	water	ECA859	C	8	median.TOF	-16.015625
20200227	sqst	1	c	6	zinc	water	ECA2517	C	9	median.TOF	7.984375
20200227	sqst	1	c	6	zinc	water	N2	D	1	median.TOF	-26.515625
20200227	sqst	1	c	6	zinc	water	ECA2517	D	10	median.TOF	3.484375
20200227	sqst	1	c	6	zinc	water	ECA2518	D	11	median.TOF	-22.015625
20200227	sqst	1	c	6	zinc	water	ECA2518	D	12	median.TOF	-13.015625
20200227	sqst	1	c	6	zinc	water	N2	D	2	median.TOF	40.984375
20200227	sqst	1	c	6	zinc	water	CB4856	D	4	median.TOF	7.984375
20200227	sqst	1	c	6	zinc	water	ECA859	D	7	median.TOF	15.984375
20200227	sqst	1	c	6	zinc	water	ECA859	D	8	median.TOF	-17.015625
20200227	sqst	1	c	6	zinc	water	ECA2517	D	9	median.TOF	-10.015625
20200227	sqst	1	c	6	zinc	water	N2	E	1	median.TOF	25.984375
20200227	sqst	1	c	6	zinc	water	ECA2517	E	10	median.TOF	-0.515625
20200227	sqst	1	c	6	zinc	water	ECA2518	E	11	median.TOF	-8.015625
20200227	sqst	1	c	6	zinc	water	ECA2518	E	12	median.TOF	-15.015625
20200227	sqst	1	c	6	zinc	water	N2	E	2	median.TOF	-1.015625
20200227	sqst	1	c	6	zinc	water	CB4856	E	3	median.TOF	-10.515625
20200227	sqst	1	c	6	zinc	water	CB4856	E	4	median.TOF	-1.015625
20200227	sqst	1	c	6	zinc	water	ECA838	E	6	median.TOF	3.984375
20200227	sqst	1	c	6	zinc	water	ECA859	E	7	median.TOF	-43.015625
20200227	sqst	1	c	6	zinc	water	ECA2517	E	9	median.TOF	1.984375
20200227	sqst	1	c	6	zinc	water	N2	F	1	median.TOF	4.984375
20200227	sqst	1	c	6	zinc	water	ECA2517	F	10	median.TOF	-6.015625
20200227	sqst	1	c	6	zinc	water	ECA2518	F	11	median.TOF	-10.015625
20200227	sqst	1	c	6	zinc	water	ECA2518	F	12	median.TOF	14.984375
20200227	sqst	1	c	6	zinc	water	N2	F	2	median.TOF	27.984375
20200227	sqst	1	c	6	zinc	water	CB4856	F	3	median.TOF	34.484375
20200227	sqst	1	c	6	zinc	water	CB4856	F	4	median.TOF	37.484375
20200227	sqst	1	c	6	zinc	water	ECA838	F	6	median.TOF	40.484375
20200227	sqst	1	c	6	zinc	water	ECA859	F	7	median.TOF	-38.015625
20200227	sqst	1	c	6	zinc	water	ECA859	F	8	median.TOF	4.984375
20200227	sqst	1	c	6	zinc	water	ECA2517	F	9	median.TOF	7.984375
20200227	sqst	1	c	6	zinc	water	N2	G	1	median.TOF	49.984375
20200227	sqst	1	c	6	zinc	water	ECA2517	G	10	median.TOF	-16.515625
20200227	sqst	1	c	6	zinc	water	ECA2518	G	11	median.TOF	0.484375
20200227	sqst	1	c	6	zinc	water	ECA2518	G	12	median.TOF	-29.015625
20200227	sqst	1	c	6	zinc	water	N2	G	2	median.TOF	71.984375
20200227	sqst	1	c	6	zinc	water	CB4856	G	3	median.TOF	12.984375
20200227	sqst	1	c	6	zinc	water	CB4856	G	4	median.TOF	37.484375
20200227	sqst	1	c	6	zinc	water	ECA838	G	5	median.TOF	-44.015625
20200227	sqst	1	c	6	zinc	water	ECA838	G	6	median.TOF	-14.515625
20200227	sqst	1	c	6	zinc	water	ECA859	G	8	median.TOF	-10.015625
20200227	sqst	1	c	6	zinc	water	ECA2517	G	9	median.TOF	1.484375
20200227	sqst	1	c	9	zinc	water	N2	A	1	median.TOF	3.984375
20200227	sqst	1	c	9	zinc	water	ECA2517	A	10	median.TOF	-14.015625
20200227	sqst	1	c	9	zinc	water	ECA2518	A	11	median.TOF	13.984375
20200227	sqst	1	c	9	zinc	water	ECA2518	A	12	median.TOF	-7.015625
20200227	sqst	1	c	9	zinc	water	N2	A	2	median.TOF	11.984375
20200227	sqst	1	c	9	zinc	water	CB4856	A	3	median.TOF	16.984375
20200227	sqst	1	c	9	zinc	water	CB4856	A	4	median.TOF	23.984375
20200227	sqst	1	c	9	zinc	water	ECA838	A	6	median.TOF	-24.515625
20200227	sqst	1	c	9	zinc	water	ECA859	A	7	median.TOF	-9.015625
20200227	sqst	1	c	9	zinc	water	ECA859	A	8	median.TOF	0.984375
20200227	sqst	1	c	9	zinc	water	ECA2517	A	9	median.TOF	-16.015625
20200227	sqst	1	c	9	zinc	water	N2	B	1	median.TOF	-30.015625
20200227	sqst	1	c	9	zinc	water	ECA2517	B	10	median.TOF	8.984375
20200227	sqst	1	c	9	zinc	water	ECA2518	B	11	median.TOF	19.984375
20200227	sqst	1	c	9	zinc	water	ECA2518	B	12	median.TOF	-7.015625
20200227	sqst	1	c	9	zinc	water	N2	B	2	median.TOF	-21.015625
20200227	sqst	1	c	9	zinc	water	CB4856	B	3	median.TOF	25.484375
20200227	sqst	1	c	9	zinc	water	CB4856	B	4	median.TOF	33.984375
20200227	sqst	1	c	9	zinc	water	ECA838	B	6	median.TOF	46.984375
20200227	sqst	1	c	9	zinc	water	ECA859	B	7	median.TOF	-26.015625
20200227	sqst	1	c	9	zinc	water	ECA859	B	8	median.TOF	-38.015625
20200227	sqst	1	c	9	zinc	water	ECA2517	B	9	median.TOF	-16.015625
20200227	sqst	1	c	9	zinc	water	N2	C	1	median.TOF	-19.015625
20200227	sqst	1	c	9	zinc	water	ECA2517	C	10	median.TOF	16.984375
20200227	sqst	1	c	9	zinc	water	ECA2518	C	11	median.TOF	17.984375
20200227	sqst	1	c	9	zinc	water	ECA2518	C	12	median.TOF	-12.515625
20200227	sqst	1	c	9	zinc	water	N2	C	2	median.TOF	13.984375
20200227	sqst	1	c	9	zinc	water	CB4856	C	3	median.TOF	51.984375
20200227	sqst	1	c	9	zinc	water	CB4856	C	4	median.TOF	-2.515625
20200227	sqst	1	c	9	zinc	water	ECA838	C	5	median.TOF	-23.015625
20200227	sqst	1	c	9	zinc	water	ECA838	C	6	median.TOF	-23.015625
20200227	sqst	1	c	9	zinc	water	ECA859	C	7	median.TOF	-38.015625
20200227	sqst	1	c	9	zinc	water	ECA859	C	8	median.TOF	-55.015625
20200227	sqst	1	c	9	zinc	water	ECA2517	C	9	median.TOF	6.984375
20200227	sqst	1	c	9	zinc	water	N2	D	1	median.TOF	-104.515625
20200227	sqst	1	c	9	zinc	water	ECA2517	D	10	median.TOF	6.984375
20200227	sqst	1	c	9	zinc	water	ECA2518	D	12	median.TOF	-4.015625
20200227	sqst	1	c	9	zinc	water	N2	D	2	median.TOF	28.484375
20200227	sqst	1	c	9	zinc	water	CB4856	D	4	median.TOF	13.984375
20200227	sqst	1	c	9	zinc	water	ECA838	D	5	median.TOF	21.984375
20200227	sqst	1	c	9	zinc	water	ECA838	D	6	median.TOF	18.984375
20200227	sqst	1	c	9	zinc	water	ECA859	D	7	median.TOF	-60.015625
20200227	sqst	1	c	9	zinc	water	ECA859	D	8	median.TOF	-35.515625
20200227	sqst	1	c	9	zinc	water	ECA2517	D	9	median.TOF	12.984375
20200227	sqst	1	c	9	zinc	water	N2	E	1	median.TOF	62.484375
20200227	sqst	1	c	9	zinc	water	ECA2517	E	10	median.TOF	-1.015625
20200227	sqst	1	c	9	zinc	water	ECA2518	E	11	median.TOF	22.484375
20200227	sqst	1	c	9	zinc	water	ECA2518	E	12	median.TOF	-7.015625
20200227	sqst	1	c	9	zinc	water	N2	E	2	median.TOF	45.484375
20200227	sqst	1	c	9	zinc	water	CB4856	E	3	median.TOF	38.984375
20200227	sqst	1	c	9	zinc	water	CB4856	E	4	median.TOF	35.484375
20200227	sqst	1	c	9	zinc	water	ECA838	E	6	median.TOF	47.984375
20200227	sqst	1	c	9	zinc	water	ECA859	E	7	median.TOF	1.984375
20200227	sqst	1	c	9	zinc	water	ECA859	E	8	median.TOF	-46.015625
20200227	sqst	1	c	9	zinc	water	ECA2517	E	9	median.TOF	-2.015625
20200227	sqst	1	c	9	zinc	water	N2	F	1	median.TOF	-1.515625
20200227	sqst	1	c	9	zinc	water	ECA2517	F	10	median.TOF	5.984375
20200227	sqst	1	c	9	zinc	water	ECA2518	F	11	median.TOF	13.984375
20200227	sqst	1	c	9	zinc	water	ECA2518	F	12	median.TOF	9.984375
20200227	sqst	1	c	9	zinc	water	N2	F	2	median.TOF	7.984375
20200227	sqst	1	c	9	zinc	water	CB4856	F	3	median.TOF	46.984375
20200227	sqst	1	c	9	zinc	water	CB4856	F	4	median.TOF	20.984375
20200227	sqst	1	c	9	zinc	water	ECA838	F	6	median.TOF	0.984375
20200227	sqst	1	c	9	zinc	water	ECA859	F	7	median.TOF	-62.515625
20200227	sqst	1	c	9	zinc	water	ECA859	F	8	median.TOF	7.984375
20200227	sqst	1	c	9	zinc	water	ECA2517	F	9	median.TOF	16.984375
20200227	sqst	1	c	9	zinc	water	N2	G	1	median.TOF	-6.015625
20200227	sqst	1	c	9	zinc	water	ECA2517	G	10	median.TOF	3.984375
20200227	sqst	1	c	9	zinc	water	ECA2518	G	11	median.TOF	-3.515625
20200227	sqst	1	c	9	zinc	water	ECA2518	G	12	median.TOF	1.984375
20200227	sqst	1	c	9	zinc	water	N2	G	2	median.TOF	64.484375
20200227	sqst	1	c	9	zinc	water	CB4856	G	3	median.TOF	20.984375
20200227	sqst	1	c	9	zinc	water	CB4856	G	4	median.TOF	45.484375
20200227	sqst	1	c	9	zinc	water	ECA838	G	6	median.TOF	-16.015625
20200227	sqst	1	c	9	zinc	water	ECA859	G	7	median.TOF	-43.015625
20200227	sqst	1	c	9	zinc	water	ECA2517	G	9	median.TOF	-19.015625
20200228	sqst	2	d	1	water	None	N2	A	1	median.TOF	14.49404761904762
20200228	sqst	2	d	1	water	None	ECA2517	A	10	median.TOF	-1.5059523809523796
20200228	sqst	2	d	1	water	None	ECA2518	A	11	median.TOF	18.99404761904762
20200228	sqst	2	d	1	water	None	N2	A	2	median.TOF	32.99404761904762
20200228	sqst	2	d	1	water	None	CB4856	A	3	median.TOF	22.49404761904762
20200228	sqst	2	d	1	water	None	CB4856	A	4	median.TOF	1.4940476190476204
20200228	sqst	2	d	1	water	None	ECA838	A	5	median.TOF	-25.50595238095238
20200228	sqst	2	d	1	water	None	ECA838	A	6	median.TOF	22.49404761904762
20200228	sqst	2	d	1	water	None	ECA859	A	7	median.TOF	41.49404761904762
20200228	sqst	2	d	1	water	None	ECA859	A	8	median.TOF	-12.50595238095238
20200228	sqst	2	d	1	water	None	ECA2517	A	9	median.TOF	-9.50595238095238
20200228	sqst	2	d	1	water	None	N2	B	1	median.TOF	25.49404761904762
20200228	sqst	2	d	1	water	None	ECA2517	B	10	median.TOF	30.49404761904762
20200228	sqst	2	d	1	water	None	ECA2518	B	11	median.TOF	-7.50595238095238
20200228	sqst	2	d	1	water	None	ECA2518	B	12	median.TOF	27.49404761904762
20200228	sqst	2	d	1	water	None	N2	B	2	median.TOF	16.49404761904762
20200228	sqst	2	d	1	water	None	CB4856	B	3	median.TOF	-29.50595238095238
20200228	sqst	2	d	1	water	None	CB4856	B	4	median.TOF	-32.50595238095238
20200228	sqst	2	d	1	water	None	ECA838	B	5	median.TOF	53.49404761904762
20200228	sqst	2	d	1	water	None	ECA838	B	6	median.TOF	26.49404761904762
20200228	sqst	2	d	1	water	None	ECA859	B	7	median.TOF	7.49404761904762
20200228	sqst	2	d	1	water	None	ECA859	B	8	median.TOF	16.99404761904762
20200228	sqst	2	d	1	water	None	ECA2517	B	9	median.TOF	9.49404761904762
20200228	sqst	2	d	1	water	None	N2	C	1	median.TOF	24.49404761904762
20200228	sqst	2	d	1	water	None	ECA2517	C	10	median.TOF	49.99404761904762
20200228	sqst	2	d	1	water	None	ECA2518	C	11	median.TOF	6.49404761904762
20200228	sqst	2	d	1	water	None	N2	C	2	median.TOF	0.4940476190476204
20200228	sqst	2	d	1	water	None	CB4856	C	3	median.TOF	-11.50595238095238
20200228	sqst	2	d	1	water	None	CB4856	C	4	median.TOF	-12.50595238095238
20200228	sqst	2	d	1	water	None	ECA838	C	5	median.TOF	-35.00595238095238
20200228	sqst	2	d	1	water	None	ECA838	C	6	median.TOF	16.49404761904762
20200228	sqst	2	d	1	water	None	ECA859	C	7	median.TOF	-11.00595238095238
20200228	sqst	2	d	1	water	None	ECA859	C	8	median.TOF	-1.5059523809523796
20200228	sqst	2	d	1	water	None	ECA2517	C	9	median.TOF	-21.50595238095238
20200228	sqst	2	d	1	water	None	N2	D	1	median.TOF	-69.50595238095238
20200228	sqst	2	d	1	water	None	ECA2517	D	10	median.TOF	-12.50595238095238
20200228	sqst	2	d	1	water	None	ECA2518	D	11	median.TOF	-27.50595238095238
20200228	sqst	2	d	1	water	None	ECA2518	D	12	median.TOF	18.49404761904762
20200228	sqst	2	d	1	water	None	N2	D	2	median.TOF	2.4940476190476204
20200228	sqst	2	d	1	water	None	CB4856	D	3	median.TOF	-12.50595238095238
20200228	sqst	2	d	1	water	None	CB4856	D	4	median.TOF	-8.50595238095238
20200228	sqst	2	d	1	water	None	ECA838	D	5	median.TOF	-26.50595238095238
20200228	sqst	2	d	1	water	None	ECA838	D	6	median.TOF	3.4940476190476204
20200228	sqst	2	d	1	water	None	ECA859	D	7	median.TOF	6.49404761904762
20200228	sqst	2	d	1	water	None	ECA859	D	8	median.TOF	-59.50595238095238
20200228	sqst	2	d	1	water	None	ECA2517	D	9	median.TOF	-22.00595238095238
20200228	sqst	2	d	1	water	None	N2	E	1	median.TOF	14.49404761904762
20200228	sqst	2	d	1	water	None	ECA2517	E	10	median.TOF	3.4940476190476204
20200228	sqst	2	d	1	water	None	ECA2518	E	11	median.TOF	14.49404761904762
20200228	sqst	2	d	1	water	None	ECA2518	E	12	median.TOF	6.49404761904762
20200228	sqst	2	d	1	water	None	N2	E	2	median.TOF	7.49404761904762
20200228	sqst	2	d	1	water	None	CB4856	E	4	median.TOF	-7.50595238095238
20200228	sqst	2	d	1	water	None	ECA838	E	5	median.TOF	21.49404761904762
20200228	sqst	2	d	1	water	None	ECA838	E	6	median.TOF	1.4940476190476204
20200228	sqst	2	d	1	water	None	ECA859	E	7	median.TOF	-32.50595238095238
20200228	sqst	2	d	1	water	None	ECA859	E	8	median.TOF	-11.50595238095238
20200228	sqst	2	d	1	water	None	ECA2517	E	9	median.TOF	-25.00595238095238
20200228	sqst	2	d	1	water	None	N2	F	1	median.TOF	-8.50595238095238
20200228	sqst	2	d	1	water	None	ECA2517	F	10	median.TOF	-7.50595238095238
20200228	sqst	2	d	1	water	None	ECA2518	F	11	median.TOF	2.4940476190476204
20200228	sqst	2	d	1	water	None	ECA2518	F	12	median.TOF	37.49404761904762
20200228	sqst	2	d	1	water	None	N2	F	2	median.TOF	-6.00595238095238
20200228	sqst	2	d	1	water	None	CB4856	F	3	median.TOF	-15.50595238095238
20200228	sqst	2	d	1	water	None	CB4856	F	4	median.TOF	-18.50595238095238
20200228	sqst	2	d	1	water	None	ECA838	F	5	median.TOF	10.49404761904762
20200228	sqst	2	d	1	water	None	ECA838	F	6	median.TOF	14.99404761904762
20200228	sqst	2	d	1	water	None	ECA859	F	7	median.TOF	-20.50595238095238
20200228	sqst	2	d	1	water	None	ECA859	F	8	median.TOF	-0.005952380952379599
20200228	sqst	2	d	1	water	None	ECA2517	F	9	median.TOF	-2.5059523809523796
20200228	sqst	2	d	1	water	None	N2	G	1	median.TOF	-0.005952380952379599
20200228	sqst	2	d	1	water	None	ECA2517	G	10	median.TOF	-8.50595238095238
20200228	sqst	2	d	1	water	None	ECA2518	G	12	median.TOF	1.4940476190476204
20200228	sqst	2	d	1	water	None	N2	G	2	median.TOF	-8.50595238095238
20200228	sqst	2	d	1	water	None	CB4856	G	3	median.TOF	-2.5059523809523796
20200228	sqst	2	d	1	water	None	CB4856	G	4	median.TOF	6.49404761904762
20200228	sqst	2	d	1	water	None	ECA838	G	5	median.TOF	4.99404761904762
20200228	sqst	2	d	1	water	None	ECA838	G	6	median.TOF	22.49404761904762
20200228	sqst	2	d	1	water	None	ECA859	G	7	median.TOF	-22.50595238095238
20200228	sqst	2	d	1	water	None	ECA859	G	8	median.TOF	-32.00595238095238
20200228	sqst	2	d	1	water	None	ECA2517	G	9	median.TOF	58.49404761904762
20200228	sqst	2	d	3	zinc	water	N2	A	1	median.TOF	-51.81137724550898
20200228	sqst	2	d	3	zinc	water	ECA2517	A	10	median.TOF	20.188622754491018
20200228	sqst	2	d	3	zinc	water	ECA2518	A	11	median.TOF	6.6886227544910195
20200228	sqst	2	d	3	zinc	water	ECA2518	A	12	median.TOF	-30.811377245508982
20200228	sqst	2	d	3	zinc	water	N2	A	2	median.TOF	72.18862275449102
20200228	sqst	2	d	3	zinc	water	CB4856	A	3	median.TOF	-16.811377245508982
20200228	sqst	2	d	3	zinc	water	CB4856	A	4	median.TOF	16.188622754491018
20200228	sqst	2	d	3	zinc	water	ECA838	A	5	median.TOF	20.188622754491018
20200228	sqst	2	d	3	zinc	water	ECA838	A	6	median.TOF	28.688622754491018
20200228	sqst	2	d	3	zinc	water	ECA859	A	7	median.TOF	-21.811377245508982
20200228	sqst	2	d	3	zinc	water	ECA859	A	8	median.TOF	-16.311377245508982
20200228	sqst	2	d	3	zinc	water	ECA2517	A	9	median.TOF	22.188622754491018
20200228	sqst	2	d	3	zinc	water	N2	B	1	median.TOF	13.18862275449102
20200228	sqst	2	d	3	zinc	water	ECA2517	B	10	median.TOF	7.1886227544910195
20200228	sqst	2	d	3	zinc	water	ECA2518	B	11	median.TOF	0.6886227544910193
20200228	sqst	2	d	3	zinc	water	ECA2518	B	12	median.TOF	10.68862275449102
20200228	sqst	2	d	3	zinc	water	N2	B	2	median.TOF	24.188622754491018
20200228	sqst	2	d	3	zinc	water	CB4856	B	3	median.TOF	14.18862275449102
20200228	sqst	2	d	3	zinc	water	CB4856	B	4	median.TOF	12.18862275449102
20200228	sqst	2	d	3	zinc	water	ECA838	B	5	median.TOF	32.18862275449102
20200228	sqst	2	d	3	zinc	water	ECA838	B	6	median.TOF	-6.8113772455089805
20200228	sqst	2	d	3	zinc	water	ECA859	B	7	median.TOF	-23.811377245508982
20200228	sqst	2	d	3	zinc	water	ECA859	B	8	median.TOF	-16.811377245508982
20200228	sqst	2	d	3	zinc	water	ECA2517	B	9	median.TOF	8.18862275449102
20200228	sqst	2	d	3	zinc	water	N2	C	1	median.TOF	10.18862275449102
20200228	sqst	2	d	3	zinc	water	ECA2517	C	10	median.TOF	-16.811377245508982
20200228	sqst	2	d	3	zinc	water	ECA2518	C	11	median.TOF	-9.81137724550898
20200228	sqst	2	d	3	zinc	water	ECA2518	C	12	median.TOF	-3.8113772455089805
20200228	sqst	2	d	3	zinc	water	N2	C	2	median.TOF	5.1886227544910195
20200228	sqst	2	d	3	zinc	water	CB4856	C	3	median.TOF	4.1886227544910195
20200228	sqst	2	d	3	zinc	water	CB4856	C	4	median.TOF	11.18862275449102
20200228	sqst	2	d	3	zinc	water	ECA838	C	5	median.TOF	51.18862275449102
20200228	sqst	2	d	3	zinc	water	ECA838	C	6	median.TOF	46.18862275449102
20200228	sqst	2	d	3	zinc	water	ECA859	C	7	median.TOF	-38.31137724550898
20200228	sqst	2	d	3	zinc	water	ECA859	C	8	median.TOF	-9.31137724550898
20200228	sqst	2	d	3	zinc	water	ECA2517	C	9	median.TOF	13.18862275449102
20200228	sqst	2	d	3	zinc	water	N2	D	1	median.TOF	25.188622754491018
20200228	sqst	2	d	3	zinc	water	ECA2517	D	10	median.TOF	5.1886227544910195
20200228	sqst	2	d	3	zinc	water	ECA2518	D	11	median.TOF	-6.8113772455089805
20200228	sqst	2	d	3	zinc	water	ECA2518	D	12	median.TOF	24.188622754491018
20200228	sqst	2	d	3	zinc	water	N2	D	2	median.TOF	6.6886227544910195
20200228	sqst	2	d	3	zinc	water	CB4856	D	3	median.TOF	4.1886227544910195
20200228	sqst	2	d	3	zinc	water	CB4856	D	4	median.TOF	7.6886227544910195
20200228	sqst	2	d	3	zinc	water	ECA838	D	5	median.TOF	23.188622754491018
20200228	sqst	2	d	3	zinc	water	ECA838	D	6	median.TOF	42.18862275449102
20200228	sqst	2	d	3	zinc	water	ECA859	D	7	median.TOF	-75.81137724550898
20200228	sqst	2	d	3	zinc	water	ECA859	D	8	median.TOF	-43.81137724550898
20200228	sqst	2	d	3	zinc	water	ECA2517	D	9	median.TOF	24.188622754491018
20200228	sqst	2	d	3	zinc	water	N2	E	1	median.TOF	12.18862275449102
20200228	sqst	2	d	3	zinc	water	ECA2517	E	10	median.TOF	-10.81137724550898
20200228	sqst	2	d	3	zinc	water	ECA2518	E	11	median.TOF	11.18862275449102
20200228	sqst	2	d	3	zinc	water	ECA2518	E	12	median.TOF	12.68862275449102
20200228	sqst	2	d	3	zinc	water	N2	E	2	median.TOF	29.188622754491018
20200228	sqst	2	d	3	zinc	water	CB4856	E	3	median.TOF	3.6886227544910195
20200228	sqst	2	d	3	zinc	water	CB4856	E	4	median.TOF	-6.8113772455089805
20200228	sqst	2	d	3	zinc	water	ECA838	E	5	median.TOF	76.18862275449102
20200228	sqst	2	d	3	zinc	water	ECA838	E	6	median.TOF	25.188622754491018
20200228	sqst	2	d	3	zinc	water	ECA859	E	7	median.TOF	-8.31137724550898
20200228	sqst	2	d	3	zinc	water	ECA859	E	8	median.TOF	-23.311377245508982
20200228	sqst	2	d	3	zinc	water	ECA2517	E	9	median.TOF	13.18862275449102
20200228	sqst	2	d	3	zinc	water	N2	F	1	median.TOF	24.188622754491018
20200228	sqst	2	d	3	zinc	water	ECA2517	F	10	median.TOF	6.6886227544910195
20200228	sqst	2	d	3	zinc	water	ECA2518	F	11	median.TOF	-0.8113772455089807
20200228	sqst	2	d	3	zinc	water	ECA2518	F	12	median.TOF	5.1886227544910195
20200228	sqst	2	d	3	zinc	water	N2	F	2	median.TOF	11.18862275449102
20200228	sqst	2	d	3	zinc	water	CB4856	F	3	median.TOF	9.18862275449102
20200228	sqst	2	d	3	zinc	water	CB4856	F	4	median.TOF	-3.8113772455089805
20200228	sqst	2	d	3	zinc	water	ECA838	F	5	median.TOF	42.18862275449102
20200228	sqst	2	d	3	zinc	water	ECA838	F	6	median.TOF	7.1886227544910195
20200228	sqst	2	d	3	zinc	water	ECA859	F	7	median.TOF	-29.811377245508982
20200228	sqst	2	d	3	zinc	water	ECA859	F	8	median.TOF	-40.31137724550898
20200228	sqst	2	d	3	zinc	water	ECA2517	F	9	median.TOF	-3.8113772455089805
20200228	sqst	2	d	3	zinc	water	N2	G	1	median.TOF	18.188622754491018
20200228	sqst	2	d	3	zinc	water	ECA2517	G	10	median.TOF	-13.81137724550898
20200228	sqst	2	d	3	zinc	water	ECA2518	G	11	median.TOF	-30.811377245508982
20200228	sqst	2	d	3	zinc	water	ECA2518	G	12	median.TOF	5.1886227544910195
20200228	sqst	2	d	3	zinc	water	N2	G	2	median.TOF	-21.811377245508982
20200228	sqst	2	d	3	zinc	water	CB4856	G	3	median.TOF	13.18862275449102
20200228	sqst	2	d	3	zinc	water	CB4856	G	4	median.TOF	2.1886227544910195
20200228	sqst	2	d	3	zinc	water	ECA838	G	5	median.TOF	74.18862275449102
20200228	sqst	2	d	3	zinc	water	ECA838	G	6	median.TOF	16.188622754491018
20200228	sqst	2	d	3	zinc	water	ECA859	G	7	median.TOF	-2.8113772455089805
20200228	sqst	2	d	3	zinc	water	ECA859	G	8	median.TOF	-34.81137724550898
20200228	sqst	2	d	3	zinc	water	ECA2517	G	9	median.TOF	9.18862275449102
20200228	sqst	2	d	5	zinc	water	N2	A	1	median.TOF	26.188622754491018
20200228	sqst	2	d	5	zinc	water	ECA2517	A	10	median.TOF	-6.8113772455089805
20200228	sqst	2	d	5	zinc	water	ECA2518	A	11	median.TOF	-2.8113772455089805
20200228	sqst	2	d	5	zinc	water	ECA2518	A	12	median.TOF	0.18862275449101928
20200228	sqst	2	d	5	zinc	water	N2	A	2	median.TOF	13.18862275449102
20200228	sqst	2	d	5	zinc	water	CB4856	A	4	median.TOF	-1.8113772455089807
20200228	sqst	2	d	5	zinc	water	ECA838	A	6	median.TOF	30.188622754491018
20200228	sqst	2	d	5	zinc	water	ECA859	A	7	median.TOF	-40.81137724550898
20200228	sqst	2	d	5	zinc	water	ECA859	A	8	median.TOF	-27.811377245508982
20200228	sqst	2	d	5	zinc	water	ECA2517	A	9	median.TOF	-1.8113772455089807
20200228	sqst	2	d	5	zinc	water	N2	B	1	median.TOF	13.18862275449102
20200228	sqst	2	d	5	zinc	water	ECA2517	B	10	median.TOF	25.188622754491018
20200228	sqst	2	d	5	zinc	water	ECA2518	B	11	median.TOF	-32.81137724550898
20200228	sqst	2	d	5	zinc	water	ECA2518	B	12	median.TOF	14.68862275449102
20200228	sqst	2	d	5	zinc	water	N2	B	2	median.TOF	16.188622754491018
20200228	sqst	2	d	5	zinc	water	CB4856	B	3	median.TOF	7.6886227544910195
20200228	sqst	2	d	5	zinc	water	CB4856	B	4	median.TOF	-10.81137724550898
20200228	sqst	2	d	5	zinc	water	ECA838	B	5	median.TOF	29.188622754491018
20200228	sqst	2	d	5	zinc	water	ECA838	B	6	median.TOF	73.18862275449102
20200228	sqst	2	d	5	zinc	water	ECA859	B	7	median.TOF	-36.81137724550898
20200228	sqst	2	d	5	zinc	water	ECA859	B	8	median.TOF	-76.81137724550898
20200228	sqst	2	d	5	zinc	water	ECA2517	B	9	median.TOF	-21.811377245508982
20200228	sqst	2	d	5	zinc	water	N2	C	1	median.TOF	-29.311377245508982
20200228	sqst	2	d	5	zinc	water	ECA2517	C	10	median.TOF	-9.81137724550898
20200228	sqst	2	d	5	zinc	water	ECA2518	C	11	median.TOF	-22.311377245508982
20200228	sqst	2	d	5	zinc	water	ECA2518	C	12	median.TOF	-17.811377245508982
20200228	sqst	2	d	5	zinc	water	N2	C	2	median.TOF	29.188622754491018
20200228	sqst	2	d	5	zinc	water	CB4856	C	3	median.TOF	-18.811377245508982
20200228	sqst	2	d	5	zinc	water	CB4856	C	4	median.TOF	-13.81137724550898
20200228	sqst	2	d	5	zinc	water	ECA838	C	5	median.TOF	43.18862275449102
20200228	sqst	2	d	5	zinc	water	ECA838	C	6	median.TOF	21.188622754491018
20200228	sqst	2	d	5	zinc	water	ECA859	C	7	median.TOF	-51.31137724550898
20200228	sqst	2	d	5	zinc	water	ECA859	C	8	median.TOF	-44.81137724550898
20200228	sqst	2	d	5	zinc	water	ECA2517	C	9	median.TOF	9.18862275449102
20200228	sqst	2	d	5	zinc	water	N2	D	1	median.TOF	-7.8113772455089805
20200228	sqst	2	d	5	zinc	water	ECA2517	D	10	median.TOF	-17.311377245508982
20200228	sqst	2	d	5	zinc	water	ECA2518	D	11	median.TOF	-12.81137724550898
20200228	sqst	2	d	5	zinc	water	ECA2518	D	12	median.TOF	2.6886227544910195
20200228	sqst	2	d	5	zinc	water	N2	D	2	median.TOF	3.6886227544910195
20200228	sqst	2	d	5	zinc	water	CB4856	D	3	median.TOF	-29.811377245508982
20200228	sqst	2	d	5	zinc	water	CB4856	D	4	median.TOF	10.18862275449102
20200228	sqst	2	d	5	zinc	water	ECA838	D	5	median.TOF	27.188622754491018
20200228	sqst	2	d	5	zinc	water	ECA838	D	6	median.TOF	21.188622754491018
20200228	sqst	2	d	5	zinc	water	ECA859	D	7	median.TOF	-50.81137724550898
20200228	sqst	2	d	5	zinc	water	ECA859	D	8	median.TOF	-43.31137724550898
20200228	sqst	2	d	5	zinc	water	ECA2517	D	9	median.TOF	13.18862275449102
20200228	sqst	2	d	5	zinc	water	N2	E	1	median.TOF	-2.3113772455089805
20200228	sqst	2	d	5	zinc	water	ECA2517	E	10	median.TOF	-5.3113772455089805
20200228	sqst	2	d	5	zinc	water	ECA2518	E	11	median.TOF	1.6886227544910193
20200228	sqst	2	d	5	zinc	water	ECA2518	E	12	median.TOF	-32.81137724550898
20200228	sqst	2	d	5	zinc	water	N2	E	2	median.TOF	1.1886227544910193
20200228	sqst	2	d	5	zinc	water	CB4856	E	4	median.TOF	-1.8113772455089807
20200228	sqst	2	d	5	zinc	water	ECA838	E	5	median.TOF	80.18862275449102
20200228	sqst	2	d	5	zinc	water	ECA838	E	6	median.TOF	22.188622754491018
20200228	sqst	2	d	5	zinc	water	ECA859	E	7	median.TOF	-59.81137724550898
20200228	sqst	2	d	5	zinc	water	ECA859	E	8	median.TOF	-42.31137724550898
20200228	sqst	2	d	5	zinc	water	ECA2517	E	9	median.TOF	4.1886227544910195
20200228	sqst	2	d	5	zinc	water	N2	F	1	median.TOF	14.68862275449102
20200228	sqst	2	d	5	zinc	water	ECA2517	F	10	median.TOF	30.188622754491018
20200228	sqst	2	d	5	zinc	water	ECA2518	F	11	median.TOF	-10.81137724550898
20200228	sqst	2	d	5	zinc	water	ECA2518	F	12	median.TOF	1.1886227544910193
20200228	sqst	2	d	5	zinc	water	N2	F	2	median.TOF	-53.31137724550898
20200228	sqst	2	d	5	zinc	water	CB4856	F	3	median.TOF	8.68862275449102
20200228	sqst	2	d	5	zinc	water	CB4856	F	4	median.TOF	9.18862275449102
20200228	sqst	2	d	5	zinc	water	ECA838	F	5	median.TOF	8.68862275449102
20200228	sqst	2	d	5	zinc	water	ECA838	F	6	median.TOF	40.18862275449102
20200228	sqst	2	d	5	zinc	water	ECA859	F	7	median.TOF	-43.31137724550898
20200228	sqst	2	d	5	zinc	water	ECA859	F	8	median.TOF	-58.31137724550898
20200228	sqst	2	d	5	zinc	water	ECA2517	F	9	median.TOF	-18.811377245508982
20200228	sqst	2	d	5	zinc	water	N2	G	1	median.TOF	-5.8113772455089805
20200228	sqst	2	d	5	zinc	water	ECA2517	G	10	median.TOF	-17.811377245508982
20200228	sqst	2	d	5	zinc	water	ECA2518	G	11	median.TOF	19.188622754491018
20200228	sqst	2	d	5	zinc	water	ECA2518	G	12	median.TOF	10.18862275449102
20200228	sqst	2	d	5	zinc	water	N2	G	2	median.TOF	-23.811377245508982
20200228	sqst	2	d	5	zinc	water	CB4856	G	3	median.TOF	2.1886227544910195
20200228	sqst	2	d	5	zinc	water	CB4856	G	4	median.TOF	8.68862275449102
20200228	sqst	2	d	5	zinc	water	ECA838	G	5	median.TOF	74.18862275449102
20200228	sqst	2	d	5	zinc	water	ECA838	G	6	median.TOF	23.188622754491018
20200228	sqst	2	d	5	zinc	water	ECA859	G	7	median.TOF	-54.31137724550898
20200228	sqst	2	d	5	zinc	water	ECA859	G	8	median.TOF	-45.81137724550898
20200228	sqst	2	d	5	zinc	water	ECA2517	G	9	median.TOF	-11.81137724550898
20200228	sqst	2	e	2	water	None	N2	A	1	median.TOF	11.904761904761907
20200228	sqst	2	e	2	water	None	ECA2517	A	10	median.TOF	36.904761904761905
20200228	sqst	2	e	2	water	None	ECA2518	A	11	median.TOF	35.904761904761905
20200228	sqst	2	e	2	water	None	ECA2518	A	12	median.TOF	36.904761904761905
20200228	sqst	2	e	2	water	None	N2	A	2	median.TOF	3.904761904761906
20200228	sqst	2	e	2	water	None	CB4856	A	3	median.TOF	6.904761904761906
20200228	sqst	2	e	2	water	None	CB4856	A	4	median.TOF	16.904761904761905
20200228	sqst	2	e	2	water	None	ECA838	A	6	median.TOF	3.404761904761906
20200228	sqst	2	e	2	water	None	ECA859	A	7	median.TOF	-15.095238095238093
20200228	sqst	2	e	2	water	None	ECA859	A	8	median.TOF	-10.095238095238093
20200228	sqst	2	e	2	water	None	ECA2517	A	9	median.TOF	21.904761904761905
20200228	sqst	2	e	2	water	None	N2	B	1	median.TOF	12.404761904761907
20200228	sqst	2	e	2	water	None	ECA2517	B	10	median.TOF	14.904761904761907
20200228	sqst	2	e	2	water	None	ECA2518	B	11	median.TOF	16.404761904761905
20200228	sqst	2	e	2	water	None	ECA2518	B	12	median.TOF	13.404761904761907
20200228	sqst	2	e	2	water	None	N2	B	2	median.TOF	13.904761904761907
20200228	sqst	2	e	2	water	None	CB4856	B	3	median.TOF	-3.095238095238094
20200228	sqst	2	e	2	water	None	CB4856	B	4	median.TOF	8.904761904761907
20200228	sqst	2	e	2	water	None	ECA838	B	5	median.TOF	18.904761904761905
20200228	sqst	2	e	2	water	None	ECA838	B	6	median.TOF	-1.0952380952380938
20200228	sqst	2	e	2	water	None	ECA859	B	7	median.TOF	1.9047619047619062
20200228	sqst	2	e	2	water	None	ECA859	B	8	median.TOF	-26.095238095238095
20200228	sqst	2	e	2	water	None	ECA2517	B	9	median.TOF	6.904761904761906
20200228	sqst	2	e	2	water	None	N2	C	1	median.TOF	-4.095238095238094
20200228	sqst	2	e	2	water	None	ECA2517	C	10	median.TOF	19.404761904761905
20200228	sqst	2	e	2	water	None	ECA2518	C	11	median.TOF	-16.595238095238095
20200228	sqst	2	e	2	water	None	ECA2518	C	12	median.TOF	-2.095238095238094
20200228	sqst	2	e	2	water	None	N2	C	2	median.TOF	-11.095238095238093
20200228	sqst	2	e	2	water	None	CB4856	C	3	median.TOF	43.404761904761905
20200228	sqst	2	e	2	water	None	ECA838	C	5	median.TOF	37.404761904761905
20200228	sqst	2	e	2	water	None	ECA838	C	6	median.TOF	12.404761904761907
20200228	sqst	2	e	2	water	None	ECA859	C	8	median.TOF	-0.09523809523809379
20200228	sqst	2	e	2	water	None	ECA2517	C	9	median.TOF	48.904761904761905
20200228	sqst	2	e	2	water	None	N2	D	1	median.TOF	4.404761904761906
20200228	sqst	2	e	2	water	None	ECA2517	D	10	median.TOF	46.404761904761905
20200228	sqst	2	e	2	water	None	ECA2518	D	11	median.TOF	8.904761904761907
20200228	sqst	2	e	2	water	None	ECA2518	D	12	median.TOF	-15.095238095238093
20200228	sqst	2	e	2	water	None	N2	D	2	median.TOF	-12.095238095238093
20200228	sqst	2	e	2	water	None	CB4856	D	3	median.TOF	-0.09523809523809379
20200228	sqst	2	e	2	water	None	CB4856	D	4	median.TOF	22.404761904761905
20200228	sqst	2	e	2	water	None	ECA838	D	5	median.TOF	-36.595238095238095
20200228	sqst	2	e	2	water	None	ECA838	D	6	median.TOF	10.904761904761907
20200228	sqst	2	e	2	water	None	ECA859	D	7	median.TOF	-33.095238095238095
20200228	sqst	2	e	2	water	None	ECA859	D	8	median.TOF	-4.095238095238094
20200228	sqst	2	e	2	water	None	N2	E	1	median.TOF	-6.595238095238094
20200228	sqst	2	e	2	water	None	ECA2517	E	10	median.TOF	25.904761904761905
20200228	sqst	2	e	2	water	None	ECA2518	E	11	median.TOF	-8.095238095238093
20200228	sqst	2	e	2	water	None	ECA2518	E	12	median.TOF	38.904761904761905
20200228	sqst	2	e	2	water	None	N2	E	2	median.TOF	-63.095238095238095
20200228	sqst	2	e	2	water	None	CB4856	E	3	median.TOF	17.904761904761905
20200228	sqst	2	e	2	water	None	CB4856	E	4	median.TOF	6.904761904761906
20200228	sqst	2	e	2	water	None	ECA838	E	5	median.TOF	-1.0952380952380938
20200228	sqst	2	e	2	water	None	ECA838	E	6	median.TOF	-34.095238095238095
20200228	sqst	2	e	2	water	None	ECA859	E	7	median.TOF	-28.095238095238095
20200228	sqst	2	e	2	water	None	ECA859	E	8	median.TOF	-29.595238095238095
20200228	sqst	2	e	2	water	None	ECA2517	E	9	median.TOF	-20.595238095238095
20200228	sqst	2	e	2	water	None	N2	F	1	median.TOF	-14.095238095238093
20200228	sqst	2	e	2	water	None	ECA2517	F	10	median.TOF	38.404761904761905
20200228	sqst	2	e	2	water	None	ECA2518	F	11	median.TOF	-32.095238095238095
20200228	sqst	2	e	2	water	None	ECA2518	F	12	median.TOF	36.904761904761905
20200228	sqst	2	e	2	water	None	N2	F	2	median.TOF	16.404761904761905
20200228	sqst	2	e	2	water	None	CB4856	F	3	median.TOF	-33.095238095238095
20200228	sqst	2	e	2	water	None	ECA838	F	5	median.TOF	19.904761904761905
20200228	sqst	2	e	2	water	None	ECA838	F	6	median.TOF	11.904761904761907
20200228	sqst	2	e	2	water	None	ECA859	F	7	median.TOF	-25.095238095238095
20200228	sqst	2	e	2	water	None	ECA859	F	8	median.TOF	-67.59523809523809
20200228	sqst	2	e	2	water	None	ECA2517	F	9	median.TOF	7.904761904761906
20200228	sqst	2	e	2	water	None	N2	G	1	median.TOF	-14.095238095238093
20200228	sqst	2	e	2	water	None	ECA2517	G	10	median.TOF	39.404761904761905
20200228	sqst	2	e	2	water	None	ECA2518	G	11	median.TOF	-20.595238095238095
20200228	sqst	2	e	2	water	None	ECA2518	G	12	median.TOF	-25.095238095238095
20200228	sqst	2	e	2	water	None	N2	G	2	median.TOF	8.904761904761907
20200228	sqst	2	e	2	water	None	CB4856	G	3	median.TOF	16.404761904761905
20200228	sqst	2	e	2	water	None	CB4856	G	4	median.TOF	17.904761904761905
20200228	sqst	2	e	2	water	None	ECA838	G	5	median.TOF	46.904761904761905
20200228	sqst	2	e	2	water	None	ECA838	G	6	median.TOF	2.404761904761906
20200228	sqst	2	e	2	water	None	ECA859	G	7	median.TOF	-9.095238095238093
20200228	sqst	2	e	2	water	None	ECA859	G	8	median.TOF	-37.595238095238095
20200228	sqst	2	e	2	water	None	ECA2517	G	9	median.TOF	4.904761904761906
20200228	sqst	2	e	4	zinc	water	ECA2517	A	10	median.TOF	19.3855421686747
20200228	sqst	2	e	4	zinc	water	ECA2518	A	11	median.TOF	11.3855421686747
20200228	sqst	2	e	4	zinc	water	N2	A	2	median.TOF	65.3855421686747
20200228	sqst	2	e	4	zinc	water	CB4856	A	3	median.TOF	-14.6144578313253
20200228	sqst	2	e	4	zinc	water	CB4856	A	4	median.TOF	-2.6144578313253
20200228	sqst	2	e	4	zinc	water	ECA838	A	6	median.TOF	-35.6144578313253
20200228	sqst	2	e	4	zinc	water	ECA859	A	7	median.TOF	-14.6144578313253
20200228	sqst	2	e	4	zinc	water	ECA859	A	8	median.TOF	-18.6144578313253
20200228	sqst	2	e	4	zinc	water	ECA2517	A	9	median.TOF	16.3855421686747
20200228	sqst	2	e	4	zinc	water	ECA2517	B	10	median.TOF	6.3855421686747
20200228	sqst	2	e	4	zinc	water	ECA2518	B	11	median.TOF	-12.6144578313253
20200228	sqst	2	e	4	zinc	water	ECA2518	B	12	median.TOF	2.3855421686747
20200228	sqst	2	e	4	zinc	water	N2	B	2	median.TOF	44.3855421686747
20200228	sqst	2	e	4	zinc	water	CB4856	B	3	median.TOF	7.8855421686747
20200228	sqst	2	e	4	zinc	water	CB4856	B	4	median.TOF	-22.6144578313253
20200228	sqst	2	e	4	zinc	water	ECA838	B	5	median.TOF	-12.6144578313253
20200228	sqst	2	e	4	zinc	water	ECA838	B	6	median.TOF	12.3855421686747
20200228	sqst	2	e	4	zinc	water	ECA859	B	7	median.TOF	-18.6144578313253
20200228	sqst	2	e	4	zinc	water	ECA859	B	8	median.TOF	8.8855421686747
20200228	sqst	2	e	4	zinc	water	ECA2517	B	9	median.TOF	19.3855421686747
20200228	sqst	2	e	4	zinc	water	N2	C	1	median.TOF	48.3855421686747
20200228	sqst	2	e	4	zinc	water	ECA2517	C	10	median.TOF	18.3855421686747
20200228	sqst	2	e	4	zinc	water	ECA2518	C	11	median.TOF	11.3855421686747
20200228	sqst	2	e	4	zinc	water	ECA2518	C	12	median.TOF	13.3855421686747
20200228	sqst	2	e	4	zinc	water	N2	C	2	median.TOF	18.3855421686747
20200228	sqst	2	e	4	zinc	water	CB4856	C	3	median.TOF	12.3855421686747
20200228	sqst	2	e	4	zinc	water	CB4856	C	4	median.TOF	7.8855421686747
20200228	sqst	2	e	4	zinc	water	ECA838	C	5	median.TOF	26.3855421686747
20200228	sqst	2	e	4	zinc	water	ECA838	C	6	median.TOF	-1.1144578313253002
20200228	sqst	2	e	4	zinc	water	ECA859	C	7	median.TOF	-48.6144578313253
20200228	sqst	2	e	4	zinc	water	ECA859	C	8	median.TOF	7.3855421686747
20200228	sqst	2	e	4	zinc	water	ECA2517	C	9	median.TOF	-4.1144578313253
20200228	sqst	2	e	4	zinc	water	N2	D	1	median.TOF	-2.6144578313253
20200228	sqst	2	e	4	zinc	water	ECA2517	D	10	median.TOF	15.3855421686747
20200228	sqst	2	e	4	zinc	water	ECA2518	D	11	median.TOF	-23.6144578313253
20200228	sqst	2	e	4	zinc	water	ECA2518	D	12	median.TOF	-12.1144578313253
20200228	sqst	2	e	4	zinc	water	N2	D	2	median.TOF	-28.1144578313253
20200228	sqst	2	e	4	zinc	water	CB4856	D	3	median.TOF	3.3855421686747
20200228	sqst	2	e	4	zinc	water	CB4856	D	4	median.TOF	13.3855421686747
20200228	sqst	2	e	4	zinc	water	ECA838	D	5	median.TOF	34.3855421686747
20200228	sqst	2	e	4	zinc	water	ECA838	D	6	median.TOF	14.8855421686747
20200228	sqst	2	e	4	zinc	water	ECA859	D	7	median.TOF	-34.6144578313253
20200228	sqst	2	e	4	zinc	water	ECA859	D	8	median.TOF	-40.6144578313253
20200228	sqst	2	e	4	zinc	water	ECA2517	D	9	median.TOF	-15.6144578313253
20200228	sqst	2	e	4	zinc	water	N2	E	1	median.TOF	32.8855421686747
20200228	sqst	2	e	4	zinc	water	ECA2517	E	10	median.TOF	14.3855421686747
20200228	sqst	2	e	4	zinc	water	ECA2518	E	11	median.TOF	-7.1144578313253
20200228	sqst	2	e	4	zinc	water	ECA2518	E	12	median.TOF	-11.6144578313253
20200228	sqst	2	e	4	zinc	water	N2	E	2	median.TOF	29.8855421686747
20200228	sqst	2	e	4	zinc	water	CB4856	E	3	median.TOF	24.3855421686747
20200228	sqst	2	e	4	zinc	water	CB4856	E	4	median.TOF	-8.6144578313253
20200228	sqst	2	e	4	zinc	water	ECA838	E	5	median.TOF	-37.6144578313253
20200228	sqst	2	e	4	zinc	water	ECA838	E	6	median.TOF	1.3855421686746998
20200228	sqst	2	e	4	zinc	water	ECA859	E	7	median.TOF	2.3855421686747
20200228	sqst	2	e	4	zinc	water	ECA859	E	8	median.TOF	1.3855421686746998
20200228	sqst	2	e	4	zinc	water	ECA2517	E	9	median.TOF	16.3855421686747
20200228	sqst	2	e	4	zinc	water	N2	F	1	median.TOF	26.3855421686747
20200228	sqst	2	e	4	zinc	water	ECA2517	F	10	median.TOF	4.3855421686747
20200228	sqst	2	e	4	zinc	water	ECA2518	F	11	median.TOF	-23.6144578313253
20200228	sqst	2	e	4	zinc	water	ECA2518	F	12	median.TOF	-2.6144578313253
20200228	sqst	2	e	4	zinc	water	N2	F	2	median.TOF	4.3855421686747
20200228	sqst	2	e	4	zinc	water	CB4856	F	3	median.TOF	-23.6144578313253
20200228	sqst	2	e	4	zinc	water	CB4856	F	4	median.TOF	7.3855421686747
20200228	sqst	2	e	4	zinc	water	ECA838	F	6	median.TOF	26.8855421686747
20200228	sqst	2	e	4	zinc	water	ECA859	F	7	median.TOF	-63.6144578313253
20200228	sqst	2	e	4	zinc	water	ECA859	F	8	median.TOF	-80.6144578313253
20200228	sqst	2	e	4	zinc	water	ECA2517	F	9	median.TOF	13.3855421686747
20200228	sqst	2	e	4	zinc	water	N2	G	1	median.TOF	-58.6144578313253
20200228	sqst	2	e	4	zinc	water	ECA2517	G	10	median.TOF	36.3855421686747
20200228	sqst	2	e	4	zinc	water	ECA2518	G	11	median.TOF	-4.1144578313253
20200228	sqst	2	e	4	zinc	water	ECA2518	G	12	median.TOF	10.8855421686747
20200228	sqst	2	e	4	zinc	water	N2	G	2	median.TOF	13.3855421686747
20200228	sqst	2	e	4	zinc	water	CB4856	G	3	median.TOF	34.8855421686747
20200228	sqst	2	e	4	zinc	water	CB4856	G	4	median.TOF	21.8855421686747
20200228	sqst	2	e	4	zinc	water	ECA838	G	5	median.TOF	9.3855421686747
20200228	sqst	2	e	4	zinc	water	ECA838	G	6	median.TOF	35.3855421686747
20200228	sqst	2	e	4	zinc	water	ECA859	G	7	median.TOF	-29.6144578313253
20200228	sqst	2	e	4	zinc	water	ECA2517	G	9	median.TOF	19.8855421686747
20200228	sqst	2	e	6	zinc	water	N2	A	1	median.TOF	-10.6144578313253
20200228	sqst	2	e	6	zinc	water	ECA2517	A	10	median.TOF	-10.6144578313253
20200228	sqst	2	e	6	zinc	water	ECA2518	A	11	median.TOF	-13.6144578313253
20200228	sqst	2	e	6	zinc	water	ECA2518	A	12	median.TOF	1.3855421686746998
20200228	sqst	2	e	6	zinc	water	N2	A	2	median.TOF	-21.6144578313253
20200228	sqst	2	e	6	zinc	water	CB4856	A	3	median.TOF	-22.6144578313253
20200228	sqst	2	e	6	zinc	water	CB4856	A	4	median.TOF	-2.6144578313253
20200228	sqst	2	e	6	zinc	water	ECA838	A	5	median.TOF	53.8855421686747
20200228	sqst	2	e	6	zinc	water	ECA838	A	6	median.TOF	19.8855421686747
20200228	sqst	2	e	6	zinc	water	ECA859	A	7	median.TOF	-65.1144578313253
20200228	sqst	2	e	6	zinc	water	ECA859	A	8	median.TOF	-52.6144578313253
20200228	sqst	2	e	6	zinc	water	ECA2517	A	9	median.TOF	-0.6144578313253002
20200228	sqst	2	e	6	zinc	water	N2	B	1	median.TOF	12.3855421686747
20200228	sqst	2	e	6	zinc	water	ECA2517	B	10	median.TOF	0.3855421686746998
20200228	sqst	2	e	6	zinc	water	ECA2518	B	11	median.TOF	-5.6144578313253
20200228	sqst	2	e	6	zinc	water	ECA2518	B	12	median.TOF	-0.6144578313253002
20200228	sqst	2	e	6	zinc	water	N2	B	2	median.TOF	5.3855421686747
20200228	sqst	2	e	6	zinc	water	CB4856	B	3	median.TOF	-11.1144578313253
20200228	sqst	2	e	6	zinc	water	CB4856	B	4	median.TOF	7.8855421686747
20200228	sqst	2	e	6	zinc	water	ECA838	B	5	median.TOF	-41.6144578313253
20200228	sqst	2	e	6	zinc	water	ECA838	B	6	median.TOF	25.3855421686747
20200228	sqst	2	e	6	zinc	water	ECA859	B	7	median.TOF	-32.1144578313253
20200228	sqst	2	e	6	zinc	water	ECA859	B	8	median.TOF	-36.6144578313253
20200228	sqst	2	e	6	zinc	water	ECA2517	B	9	median.TOF	1.3855421686746998
20200228	sqst	2	e	6	zinc	water	N2	C	1	median.TOF	-17.6144578313253
20200228	sqst	2	e	6	zinc	water	ECA2517	C	10	median.TOF	13.3855421686747
20200228	sqst	2	e	6	zinc	water	ECA2518	C	11	median.TOF	-9.6144578313253
20200228	sqst	2	e	6	zinc	water	ECA2518	C	12	median.TOF	-10.1144578313253
20200228	sqst	2	e	6	zinc	water	N2	C	2	median.TOF	-6.6144578313253
20200228	sqst	2	e	6	zinc	water	CB4856	C	4	median.TOF	3.3855421686747
20200228	sqst	2	e	6	zinc	water	ECA838	C	5	median.TOF	-22.6144578313253
20200228	sqst	2	e	6	zinc	water	ECA838	C	6	median.TOF	79.3855421686747
20200228	sqst	2	e	6	zinc	water	ECA859	C	7	median.TOF	-48.6144578313253
20200228	sqst	2	e	6	zinc	water	ECA2517	C	9	median.TOF	0.8855421686746998
20200228	sqst	2	e	6	zinc	water	N2	D	1	median.TOF	-3.6144578313253
20200228	sqst	2	e	6	zinc	water	ECA2517	D	10	median.TOF	9.3855421686747
20200228	sqst	2	e	6	zinc	water	ECA2518	D	11	median.TOF	2.8855421686747
20200228	sqst	2	e	6	zinc	water	ECA2518	D	12	median.TOF	-5.6144578313253
20200228	sqst	2	e	6	zinc	water	N2	D	2	median.TOF	-22.6144578313253
20200228	sqst	2	e	6	zinc	water	CB4856	D	3	median.TOF	-18.6144578313253
20200228	sqst	2	e	6	zinc	water	CB4856	D	4	median.TOF	-13.1144578313253
20200228	sqst	2	e	6	zinc	water	ECA838	D	5	median.TOF	21.3855421686747
20200228	sqst	2	e	6	zinc	water	ECA838	D	6	median.TOF	-47.6144578313253
20200228	sqst	2	e	6	zinc	water	ECA859	D	7	median.TOF	-68.6144578313253
20200228	sqst	2	e	6	zinc	water	ECA859	D	8	median.TOF	-84.6144578313253
20200228	sqst	2	e	6	zinc	water	ECA2517	D	9	median.TOF	-6.1144578313253
20200228	sqst	2	e	6	zinc	water	N2	E	1	median.TOF	-63.6144578313253
20200228	sqst	2	e	6	zinc	water	ECA2517	E	10	median.TOF	1.3855421686746998
20200228	sqst	2	e	6	zinc	water	ECA2518	E	11	median.TOF	2.8855421686747
20200228	sqst	2	e	6	zinc	water	ECA2518	E	12	median.TOF	-24.6144578313253
20200228	sqst	2	e	6	zinc	water	N2	E	2	median.TOF	6.3855421686747
20200228	sqst	2	e	6	zinc	water	CB4856	E	3	median.TOF	3.8855421686747
20200228	sqst	2	e	6	zinc	water	CB4856	E	4	median.TOF	4.3855421686747
20200228	sqst	2	e	6	zinc	water	ECA838	E	6	median.TOF	47.3855421686747
20200228	sqst	2	e	6	zinc	water	ECA859	E	7	median.TOF	-75.1144578313253
20200228	sqst	2	e	6	zinc	water	ECA859	E	8	median.TOF	-70.6144578313253
20200228	sqst	2	e	6	zinc	water	ECA2517	E	9	median.TOF	-13.1144578313253
20200228	sqst	2	e	6	zinc	water	N2	F	1	median.TOF	0.3855421686746998
20200228	sqst	2	e	6	zinc	water	ECA2517	F	10	median.TOF	-11.1144578313253
20200228	sqst	2	e	6	zinc	water	ECA2518	F	11	median.TOF	1.3855421686746998
20200228	sqst	2	e	6	zinc	water	ECA2518	F	12	median.TOF	-8.6144578313253
20200228	sqst	2	e	6	zinc	water	N2	F	2	median.TOF	9.3855421686747
20200228	sqst	2	e	6	zinc	water	CB4856	F	3	median.TOF	-4.6144578313253
20200228	sqst	2	e	6	zinc	water	CB4856	F	4	median.TOF	9.3855421686747
20200228	sqst	2	e	6	zinc	water	ECA838	F	5	median.TOF	-37.1144578313253
20200228	sqst	2	e	6	zinc	water	ECA838	F	6	median.TOF	11.3855421686747
20200228	sqst	2	e	6	zinc	water	ECA859	F	7	median.TOF	-31.6144578313253
20200228	sqst	2	e	6	zinc	water	ECA859	F	8	median.TOF	-26.6144578313253
20200228	sqst	2	e	6	zinc	water	ECA2517	F	9	median.TOF	0.3855421686746998
20200228	sqst	2	e	6	zinc	water	N2	G	1	median.TOF	3.3855421686747
20200228	sqst	2	e	6	zinc	water	ECA2517	G	10	median.TOF	12.8855421686747
20200228	sqst	2	e	6	zinc	water	ECA2518	G	11	median.TOF	-8.6144578313253
20200228	sqst	2	e	6	zinc	water	ECA2518	G	12	median.TOF	-2.1144578313253
20200228	sqst	2	e	6	zinc	water	N2	G	2	median.TOF	34.3855421686747
20200228	sqst	2	e	6	zinc	water	CB4856	G	3	median.TOF	-4.1144578313253
20200228	sqst	2	e	6	zinc	water	CB4856	G	4	median.TOF	2.3855421686747
20200228	sqst	2	e	6	zinc	water	ECA838	G	5	median.TOF	9.3855421686747
20200228	sqst	2	e	6	zinc	water	ECA838	G	6	median.TOF	-29.6144578313253
20200228	sqst	2	e	6	zinc	water	ECA859	G	7	median.TOF	-56.6144578313253
20200228	sqst	2	e	6	zinc	water	ECA859	G	8	median.TOF	-55.6144578313253
20200228	sqst	2	e	6	zinc	water	ECA2517	G	9	median.TOF	-4.6144578313253
20200227	sqst	1	a	1	water	None	N2	A	1	median.EXT	24.672619047621282
20200227	sqst	1	a	1	water	None	ECA2517	A	10	median.EXT	109.67261904761801
20200227	sqst	1	a	1	water	None	ECA2518	A	11	median.EXT	-26.82738095238317
20200227	sqst	1	a	1	water	None	ECA2518	A	12	median.EXT	-23.827380952381027
20200227	sqst	1	a	1	water	None	N2	A	2	median.EXT	27.172619047618948
20200227	sqst	1	a	1	water	None	CB4856	A	3	median.EXT	-60.32738095238094
20200227	sqst	1	a	1	water	None	CB4856	A	4	median.EXT	-67.82738095238093
20200227	sqst	1	a	1	water	None	ECA838	A	5	median.EXT	58.67261904761906
20200227	sqst	1	a	1	water	None	ECA838	A	6	median.EXT	103.17261904761907
20200227	sqst	1	a	1	water	None	ECA859	A	7	median.EXT	47.67261904761906
20200227	sqst	1	a	1	water	None	ECA859	A	8	median.EXT	-5.327380952380938
20200227	sqst	1	a	1	water	None	ECA2517	A	9	median.EXT	10.672619047619062
20200227	sqst	1	a	1	water	None	N2	B	1	median.EXT	-62.82738095238094
20200227	sqst	1	a	1	water	None	ECA2517	B	10	median.EXT	1.1726190476190612
20200227	sqst	1	a	1	water	None	ECA2518	B	12	median.EXT	-19.82738095238094
20200227	sqst	1	a	1	water	None	N2	B	2	median.EXT	-25.82738095238094
20200227	sqst	1	a	1	water	None	CB4856	B	3	median.EXT	-38.82738095238094
20200227	sqst	1	a	1	water	None	CB4856	B	4	median.EXT	-40.82738095238094
20200227	sqst	1	a	1	water	None	ECA838	B	5	median.EXT	70.17261904761907
20200227	sqst	1	a	1	water	None	ECA838	B	6	median.EXT	152.17261904761907
20200227	sqst	1	a	1	water	None	ECA859	B	7	median.EXT	52.17261904761906
20200227	sqst	1	a	1	water	None	ECA859	B	8	median.EXT	-49.32738095238094
20200227	sqst	1	a	1	water	None	ECA2517	B	9	median.EXT	15.172619047619062
20200227	sqst	1	a	1	water	None	N2	C	1	median.EXT	48.17261904761906
20200227	sqst	1	a	1	water	None	ECA2517	C	10	median.EXT	3.172619047619061
20200227	sqst	1	a	1	water	None	ECA2518	C	11	median.EXT	24.17261904761906
20200227	sqst	1	a	1	water	None	ECA2518	C	12	median.EXT	-21.82738095238094
20200227	sqst	1	a	1	water	None	N2	C	2	median.EXT	53.17261904761906
20200227	sqst	1	a	1	water	None	CB4856	C	3	median.EXT	-23.827380952381027
20200227	sqst	1	a	1	water	None	CB4856	C	4	median.EXT	4.172619047619062
20200227	sqst	1	a	1	water	None	ECA838	C	5	median.EXT	172.17261904761907
20200227	sqst	1	a	1	water	None	ECA838	C	6	median.EXT	7.172619047619062
20200227	sqst	1	a	1	water	None	ECA859	C	7	median.EXT	-7.827380952380938
20200227	sqst	1	a	1	water	None	ECA859	C	8	median.EXT	-79.82738095238093
20200227	sqst	1	a	1	water	None	ECA2517	C	9	median.EXT	90.17261904761907
20200227	sqst	1	a	1	water	None	N2	D	1	median.EXT	77.67261904761907
20200227	sqst	1	a	1	water	None	ECA2517	D	10	median.EXT	49.17261904761906
20200227	sqst	1	a	1	water	None	ECA2518	D	11	median.EXT	-38.82738095238094
20200227	sqst	1	a	1	water	None	ECA2518	D	12	median.EXT	-21.82738095238094
20200227	sqst	1	a	1	water	None	N2	D	2	median.EXT	-76.82738095238093
20200227	sqst	1	a	1	water	None	CB4856	D	3	median.EXT	-33.32738095238094
20200227	sqst	1	a	1	water	None	CB4856	D	4	median.EXT	-86.32738095238093
20200227	sqst	1	a	1	water	None	ECA838	D	5	median.EXT	103.67261904761907
20200227	sqst	1	a	1	water	None	ECA838	D	6	median.EXT	132.17261904761907
20200227	sqst	1	a	1	water	None	ECA859	D	7	median.EXT	-36.82738095238094
20200227	sqst	1	a	1	water	None	ECA859	D	8	median.EXT	4.172619047619062
20200227	sqst	1	a	1	water	None	ECA2517	D	9	median.EXT	87.17261904761907
20200227	sqst	1	a	1	water	None	ECA2517	E	10	median.EXT	107.17261904761907
20200227	sqst	1	a	1	water	None	ECA2518	E	11	median.EXT	-36.82738095238094
20200227	sqst	1	a	1	water	None	ECA2518	E	12	median.EXT	6.172619047619062
20200227	sqst	1	a	1	water	None	N2	E	2	median.EXT	18.17261904761906
20200227	sqst	1	a	1	water	None	CB4856	E	3	median.EXT	-77.32738095238093
20200227	sqst	1	a	1	water	None	CB4856	E	4	median.EXT	-72.82738095238093
20200227	sqst	1	a	1	water	None	ECA838	E	5	median.EXT	161.17261904761907
20200227	sqst	1	a	1	water	None	ECA838	E	6	median.EXT	98.17261904761907
20200227	sqst	1	a	1	water	None	ECA859	E	7	median.EXT	-20.32738095238094
20200227	sqst	1	a	1	water	None	ECA859	E	8	median.EXT	-17.32738095238094
20200227	sqst	1	a	1	water	None	ECA2517	E	9	median.EXT	-60.82738095238094
20200227	sqst	1	a	1	water	None	N2	F	1	median.EXT	-4.827380952380938
20200227	sqst	1	a	1	water	None	ECA2517	F	10	median.EXT	-64.82738095238093
20200227	sqst	1	a	1	water	None	ECA2518	F	11	median.EXT	-139.82738095238093
20200227	sqst	1	a	1	water	None	ECA2518	F	12	median.EXT	-50.82738095238094
20200227	sqst	1	a	1	water	None	N2	F	2	median.EXT	-132.32738095238093
20200227	sqst	1	a	1	water	None	CB4856	F	3	median.EXT	3.172619047619061
20200227	sqst	1	a	1	water	None	CB4856	F	4	median.EXT	43.17261904761906
20200227	sqst	1	a	1	water	None	ECA838	F	5	median.EXT	106.17261904761907
20200227	sqst	1	a	1	water	None	ECA838	F	6	median.EXT	35.67261904761906
20200227	sqst	1	a	1	water	None	ECA859	F	7	median.EXT	-82.82738095238093
20200227	sqst	1	a	1	water	None	ECA859	F	8	median.EXT	26.17261904761906
20200227	sqst	1	a	1	water	None	ECA2517	F	9	median.EXT	7.672619047619062
20200227	sqst	1	a	1	water	None	ECA2517	G	10	median.EXT	27.172619047618948
20200227	sqst	1	a	1	water	None	ECA2518	G	11	median.EXT	-82.82738095238093
20200227	sqst	1	a	1	water	None	ECA2518	G	12	median.EXT	-36.82738095238094
20200227	sqst	1	a	1	water	None	N2	G	2	median.EXT	57.17261904761906
20200227	sqst	1	a	1	water	None	CB4856	G	4	median.EXT	87.17261904761907
20200227	sqst	1	a	1	water	None	ECA838	G	5	median.EXT	-1.8273809523809388
20200227	sqst	1	a	1	water	None	ECA838	G	6	median.EXT	124.17261904761907
20200227	sqst	1	a	1	water	None	ECA859	G	7	median.EXT	2.172619047619061
20200227	sqst	1	a	1	water	None	ECA859	G	8	median.EXT	-60.32738095238094
20200227	sqst	1	a	1	water	None	ECA2517	G	9	median.EXT	34.17261904761906
20200227	sqst	1	a	4	zinc	water	N2	A	1	median.EXT	-10.210365853657354
20200227	sqst	1	a	4	zinc	water	ECA2517	A	10	median.EXT	36.289634146344774
20200227	sqst	1	a	4	zinc	water	ECA2518	A	12	median.EXT	6.789634146338516
20200227	sqst	1	a	4	zinc	water	N2	A	2	median.EXT	142.7896341463399
20200227	sqst	1	a	4	zinc	water	CB4856	A	3	median.EXT	28.789634146341474
20200227	sqst	1	a	4	zinc	water	ECA838	A	5	median.EXT	68.78963414634147
20200227	sqst	1	a	4	zinc	water	ECA838	A	6	median.EXT	89.78963414634147
20200227	sqst	1	a	4	zinc	water	ECA859	A	7	median.EXT	-70.21036585365853
20200227	sqst	1	a	4	zinc	water	ECA859	A	8	median.EXT	-149.21036585365852
20200227	sqst	1	a	4	zinc	water	ECA2517	A	9	median.EXT	-17.710365853658526
20200227	sqst	1	a	4	zinc	water	N2	B	1	median.EXT	167.78963414634148
20200227	sqst	1	a	4	zinc	water	ECA2517	B	10	median.EXT	-39.71036585365853
20200227	sqst	1	a	4	zinc	water	ECA2518	B	11	median.EXT	51.78963414634147
20200227	sqst	1	a	4	zinc	water	ECA2518	B	12	median.EXT	20.289634146341474
20200227	sqst	1	a	4	zinc	water	N2	B	2	median.EXT	-80.21036585365853
20200227	sqst	1	a	4	zinc	water	CB4856	B	4	median.EXT	44.78963414634147
20200227	sqst	1	a	4	zinc	water	ECA838	B	5	median.EXT	108.78963414634147
20200227	sqst	1	a	4	zinc	water	ECA838	B	6	median.EXT	5.289634146341473
20200227	sqst	1	a	4	zinc	water	ECA859	B	7	median.EXT	-146.71036585365852
20200227	sqst	1	a	4	zinc	water	ECA859	B	8	median.EXT	-23.210365853658526
20200227	sqst	1	a	4	zinc	water	ECA2517	B	9	median.EXT	-7.210365853658527
20200227	sqst	1	a	4	zinc	water	N2	C	1	median.EXT	13.289634146341474
20200227	sqst	1	a	4	zinc	water	ECA2517	C	10	median.EXT	-33.71036585365853
20200227	sqst	1	a	4	zinc	water	ECA2518	C	11	median.EXT	-29.210365853658526
20200227	sqst	1	a	4	zinc	water	ECA2518	C	12	median.EXT	39.78963414634147
20200227	sqst	1	a	4	zinc	water	N2	C	2	median.EXT	49.78963414634147
20200227	sqst	1	a	4	zinc	water	CB4856	C	3	median.EXT	44.28963414634147
20200227	sqst	1	a	4	zinc	water	CB4856	C	4	median.EXT	19.789634146341474
20200227	sqst	1	a	4	zinc	water	ECA838	C	5	median.EXT	96.78963414634147
20200227	sqst	1	a	4	zinc	water	ECA838	C	6	median.EXT	50.78963414634147
20200227	sqst	1	a	4	zinc	water	ECA859	C	7	median.EXT	-88.71036585365853
20200227	sqst	1	a	4	zinc	water	ECA859	C	8	median.EXT	-62.21036585365853
20200227	sqst	1	a	4	zinc	water	ECA2517	C	9	median.EXT	73.78963414634147
20200227	sqst	1	a	4	zinc	water	N2	D	1	median.EXT	83.78963414634147
20200227	sqst	1	a	4	zinc	water	ECA2517	D	10	median.EXT	-53.21036585365853
20200227	sqst	1	a	4	zinc	water	ECA2518	D	11	median.EXT	-29.710365853658526
20200227	sqst	1	a	4	zinc	water	ECA2518	D	12	median.EXT	2.789634146341473
20200227	sqst	1	a	4	zinc	water	N2	D	2	median.EXT	13.289634146341474
20200227	sqst	1	a	4	zinc	water	CB4856	D	3	median.EXT	78.78963414634147
20200227	sqst	1	a	4	zinc	water	CB4856	D	4	median.EXT	-3.210365853658527
20200227	sqst	1	a	4	zinc	water	ECA838	D	5	median.EXT	111.78963414634147
20200227	sqst	1	a	4	zinc	water	ECA838	D	6	median.EXT	47.28963414634147
20200227	sqst	1	a	4	zinc	water	ECA859	D	7	median.EXT	-6.210365853658527
20200227	sqst	1	a	4	zinc	water	ECA859	D	8	median.EXT	-67.21036585365853
20200227	sqst	1	a	4	zinc	water	ECA2517	D	9	median.EXT	56.28963414634147
20200227	sqst	1	a	4	zinc	water	N2	E	1	median.EXT	24.789634146341474
20200227	sqst	1	a	4	zinc	water	ECA2517	E	10	median.EXT	12.789634146341474
20200227	sqst	1	a	4	zinc	water	ECA2518	E	12	median.EXT	13.789634146341474
20200227	sqst	1	a	4	zinc	water	CB4856	E	3	median.EXT	41.78963414634147
20200227	sqst	1	a	4	zinc	water	CB4856	E	4	median.EXT	8.789634146341474
20200227	sqst	1	a	4	zinc	water	ECA838	E	5	median.EXT	66.78963414634147
20200227	sqst	1	a	4	zinc	water	ECA838	E	6	median.EXT	6.789634146338516
20200227	sqst	1	a	4	zinc	water	ECA859	E	7	median.EXT	-54.71036585365853
20200227	sqst	1	a	4	zinc	water	ECA859	E	8	median.EXT	-68.21036585365853
20200227	sqst	1	a	4	zinc	water	ECA2517	E	9	median.EXT	8.289634146341474
20200227	sqst	1	a	4	zinc	water	N2	F	1	median.EXT	123.28963414634147
20200227	sqst	1	a	4	zinc	water	ECA2517	F	10	median.EXT	58.78963414634147
20200227	sqst	1	a	4	zinc	water	ECA2518	F	11	median.EXT	-35.21036585365853
20200227	sqst	1	a	4	zinc	water	ECA2518	F	12	median.EXT	-76.21036585365853
20200227	sqst	1	a	4	zinc	water	N2	F	2	median.EXT	-23.210365853658526
20200227	sqst	1	a	4	zinc	water	CB4856	F	3	median.EXT	-4.210365853658527
20200227	sqst	1	a	4	zinc	water	ECA838	F	5	median.EXT	79.78963414634147
20200227	sqst	1	a	4	zinc	water	ECA838	F	6	median.EXT	90.78963414634147
20200227	sqst	1	a	4	zinc	water	ECA859	F	7	median.EXT	-63.71036585365853
20200227	sqst	1	a	4	zinc	water	ECA859	F	8	median.EXT	-22.210365853658526
20200227	sqst	1	a	4	zinc	water	ECA2517	F	9	median.EXT	-48.21036585365853
20200227	sqst	1	a	4	zinc	water	N2	G	1	median.EXT	-101.71036585365853
20200227	sqst	1	a	4	zinc	water	ECA2517	G	10	median.EXT	18.789634146341474
20200227	sqst	1	a	4	zinc	water	ECA2518	G	11	median.EXT	-26.210365853658526
20200227	sqst	1	a	4	zinc	water	ECA2518	G	12	median.EXT	-47.21036585365853
20200227	sqst	1	a	4	zinc	water	N2	G	2	median.EXT	142.7896341463399
20200227	sqst	1	a	4	zinc	water	CB4856	G	4	median.EXT	31.789634146341474
20200227	sqst	1	a	4	zinc	water	ECA838	G	5	median.EXT	159.28963414634148
20200227	sqst	1	a	4	zinc	water	ECA838	G	6	median.EXT	70.78963414634147
20200227	sqst	1	a	4	zinc	water	ECA859	G	7	median.EXT	-70.21036585365853
20200227	sqst	1	a	4	zinc	water	ECA859	G	8	median.EXT	-49.21036585365853
20200227	sqst	1	a	4	zinc	water	ECA2517	G	9	median.EXT	-40.21036585365853
20200227	sqst	1	a	7	zinc	water	N2	A	1	median.EXT	-77.21036585365853
20200227	sqst	1	a	7	zinc	water	ECA2517	A	10	median.EXT	26.789634146341474
20200227	sqst	1	a	7	zinc	water	ECA2518	A	11	median.EXT	-18.210365853658526
20200227	sqst	1	a	7	zinc	water	ECA2518	A	12	median.EXT	26.789634146341474
20200227	sqst	1	a	7	zinc	water	N2	A	2	median.EXT	35.78963414634147
20200227	sqst	1	a	7	zinc	water	CB4856	A	3	median.EXT	10.789634146341474
20200227	sqst	1	a	7	zinc	water	CB4856	A	4	median.EXT	-16.710365853658526
20200227	sqst	1	a	7	zinc	water	ECA838	A	5	median.EXT	181.78963414634148
20200227	sqst	1	a	7	zinc	water	ECA838	A	6	median.EXT	-46.21036585365853
20200227	sqst	1	a	7	zinc	water	ECA859	A	7	median.EXT	-65.71036585365853
20200227	sqst	1	a	7	zinc	water	ECA859	A	8	median.EXT	-21.210365853658526
20200227	sqst	1	a	7	zinc	water	ECA2517	A	9	median.EXT	-21.210365853658526
20200227	sqst	1	a	7	zinc	water	N2	B	1	median.EXT	-3.210365853658527
20200227	sqst	1	a	7	zinc	water	ECA2518	B	11	median.EXT	-0.210365853658527
20200227	sqst	1	a	7	zinc	water	ECA2518	B	12	median.EXT	13.789634146341474
20200227	sqst	1	a	7	zinc	water	N2	B	2	median.EXT	118.78963414634147
20200227	sqst	1	a	7	zinc	water	CB4856	B	3	median.EXT	-28.210365853658526
20200227	sqst	1	a	7	zinc	water	CB4856	B	4	median.EXT	-32.21036585365853
20200227	sqst	1	a	7	zinc	water	ECA838	B	5	median.EXT	52.78963414634147
20200227	sqst	1	a	7	zinc	water	ECA838	B	6	median.EXT	123.78963414634147
20200227	sqst	1	a	7	zinc	water	ECA859	B	7	median.EXT	-62.71036585365853
20200227	sqst	1	a	7	zinc	water	ECA859	B	8	median.EXT	-111.71036585365853
20200227	sqst	1	a	7	zinc	water	ECA2517	B	9	median.EXT	1.789634146341473
20200227	sqst	1	a	7	zinc	water	N2	C	1	median.EXT	43.78963414634147
20200227	sqst	1	a	7	zinc	water	ECA2517	C	10	median.EXT	-3.710365853658527
20200227	sqst	1	a	7	zinc	water	ECA2518	C	11	median.EXT	-61.71036585365853
20200227	sqst	1	a	7	zinc	water	ECA2518	C	12	median.EXT	-34.21036585365853
20200227	sqst	1	a	7	zinc	water	N2	C	2	median.EXT	-44.21036585365853
20200227	sqst	1	a	7	zinc	water	CB4856	C	3	median.EXT	8.789634146341474
20200227	sqst	1	a	7	zinc	water	CB4856	C	4	median.EXT	-21.210365853658526
20200227	sqst	1	a	7	zinc	water	ECA838	C	5	median.EXT	125.78963414634147
20200227	sqst	1	a	7	zinc	water	ECA838	C	6	median.EXT	9.289634146341474
20200227	sqst	1	a	7	zinc	water	ECA859	C	7	median.EXT	-98.21036585365853
20200227	sqst	1	a	7	zinc	water	ECA859	C	8	median.EXT	-137.21036585365852
20200227	sqst	1	a	7	zinc	water	ECA2517	C	9	median.EXT	12.789634146341474
20200227	sqst	1	a	7	zinc	water	N2	D	1	median.EXT	-115.21036585365853
20200227	sqst	1	a	7	zinc	water	ECA2517	D	10	median.EXT	-29.210365853658526
20200227	sqst	1	a	7	zinc	water	ECA2518	D	11	median.EXT	-0.210365853658527
20200227	sqst	1	a	7	zinc	water	ECA2518	D	12	median.EXT	-6.210365853658527
20200227	sqst	1	a	7	zinc	water	N2	D	2	median.EXT	-24.210365853658526
20200227	sqst	1	a	7	zinc	water	CB4856	D	3	median.EXT	6.789634146338516
20200227	sqst	1	a	7	zinc	water	CB4856	D	4	median.EXT	-39.21036585365853
20200227	sqst	1	a	7	zinc	water	ECA838	D	5	median.EXT	-29.210365853658526
20200227	sqst	1	a	7	zinc	water	ECA838	D	6	median.EXT	128.28963414634148
20200227	sqst	1	a	7	zinc	water	ECA859	D	7	median.EXT	-184.71036585365852
20200227	sqst	1	a	7	zinc	water	ECA859	D	8	median.EXT	-107.21036585365853
20200227	sqst	1	a	7	zinc	water	ECA2517	D	9	median.EXT	24.289634146341474
20200227	sqst	1	a	7	zinc	water	N2	E	1	median.EXT	-26.210365853658526
20200227	sqst	1	a	7	zinc	water	ECA2517	E	10	median.EXT	11.289634146341474
20200227	sqst	1	a	7	zinc	water	ECA2518	E	11	median.EXT	-29.210365853658526
20200227	sqst	1	a	7	zinc	water	ECA2518	E	12	median.EXT	32.28963414634147
20200227	sqst	1	a	7	zinc	water	N2	E	2	median.EXT	83.78963414634147
20200227	sqst	1	a	7	zinc	water	CB4856	E	3	median.EXT	17.789634146341474
20200227	sqst	1	a	7	zinc	water	CB4856	E	4	median.EXT	7.789634146341473
20200227	sqst	1	a	7	zinc	water	ECA838	E	5	median.EXT	25.789634146341474
20200227	sqst	1	a	7	zinc	water	ECA838	E	6	median.EXT	22.789634146341474
20200227	sqst	1	a	7	zinc	water	ECA859	E	7	median.EXT	-113.21036585365853
20200227	sqst	1	a	7	zinc	water	ECA859	E	8	median.EXT	-103.71036585365853
20200227	sqst	1	a	7	zinc	water	ECA2517	E	9	median.EXT	-63.71036585365853
20200227	sqst	1	a	7	zinc	water	N2	F	1	median.EXT	19.289634146341474
20200227	sqst	1	a	7	zinc	water	ECA2517	F	10	median.EXT	3.289634146341473
20200227	sqst	1	a	7	zinc	water	ECA2518	F	11	median.EXT	-18.210365853658526
20200227	sqst	1	a	7	zinc	water	ECA2518	F	12	median.EXT	-13.210365853658526
20200227	sqst	1	a	7	zinc	water	CB4856	F	3	median.EXT	27.789634146341474
20200227	sqst	1	a	7	zinc	water	CB4856	F	4	median.EXT	52.78963414634147
20200227	sqst	1	a	7	zinc	water	ECA838	F	5	median.EXT	119.28963414634147
20200227	sqst	1	a	7	zinc	water	ECA838	F	6	median.EXT	-81.21036585365853
20200227	sqst	1	a	7	zinc	water	ECA859	F	7	median.EXT	-116.21036585365853
20200227	sqst	1	a	7	zinc	water	ECA859	F	8	median.EXT	-174.21036585365852
20200227	sqst	1	a	7	zinc	water	ECA2517	F	9	median.EXT	-47.71036585365853
20200227	sqst	1	a	7	zinc	water	N2	G	1	median.EXT	-90.21036585365853
20200227	sqst	1	a	7	zinc	water	ECA2517	G	10	median.EXT	-40.21036585365853
20200227	sqst	1	a	7	zinc	water	ECA2518	G	11	median.EXT	9.789634146341474
20200227	sqst	1	a	7	zinc	water	ECA2518	G	12	median.EXT	-7.210365853658527
20200227	sqst	1	a	7	zinc	water	N2	G	2	median.EXT	-74.21036585365853
20200227	sqst	1	a	7	zinc	water	CB4856	G	3	median.EXT	0.789634146341473
20200227	sqst	1	a	7	zinc	water	CB4856	G	4	median.EXT	30.789634146341474
20200227	sqst	1	a	7	zinc	water	ECA838	G	5	median.EXT	17.289634146341474
20200227	sqst	1	a	7	zinc	water	ECA838	G	6	median.EXT	103.78963414634147
20200227	sqst	1	a	7	zinc	water	ECA859	G	7	median.EXT	-79.21036585365853
20200227	sqst	1	a	7	zinc	water	ECA859	G	8	median.EXT	-163.21036585365852
20200227	sqst	1	a	7	zinc	water	ECA2517	G	9	median.EXT	-15.210365853658526
20200227	sqst	1	b	2	water	None	N2	A	1	median.EXT	78.12650602409639
20200227	sqst	1	b	2	water	None	ECA2517	A	10	median.EXT	-38.373493975903614
20200227	sqst	1	b	2	water	None	ECA2518	A	11	median.EXT	-93.37349397590361
20200227	sqst	1	b	2	water	None	ECA2518	A	12	median.EXT	16.626506024096386
20200227	sqst	1	b	2	water	None	N2	A	2	median.EXT	-23.373493975903614
20200227	sqst	1	b	2	water	None	CB4856	A	3	median.EXT	-17.373493975903614
20200227	sqst	1	b	2	water	None	CB4856	A	4	median.EXT	70.62650602409639
20200227	sqst	1	b	2	water	None	ECA838	A	5	median.EXT	31.626506024096386
20200227	sqst	1	b	2	water	None	ECA838	A	6	median.EXT	99.12650602409639
20200227	sqst	1	b	2	water	None	ECA859	A	7	median.EXT	-79.37349397590361
20200227	sqst	1	b	2	water	None	ECA2517	A	9	median.EXT	-42.373493975903614
20200227	sqst	1	b	2	water	None	N2	B	1	median.EXT	-134.8734939759036
20200227	sqst	1	b	2	water	None	ECA2517	B	10	median.EXT	39.126506024096386
20200227	sqst	1	b	2	water	None	ECA2518	B	11	median.EXT	-3.373493975903612
20200227	sqst	1	b	2	water	None	ECA2518	B	12	median.EXT	-46.373493975903614
20200227	sqst	1	b	2	water	None	CB4856	B	3	median.EXT	45.626506024096386
20200227	sqst	1	b	2	water	None	CB4856	B	4	median.EXT	-69.87349397590361
20200227	sqst	1	b	2	water	None	ECA838	B	5	median.EXT	189.6265060240964
20200227	sqst	1	b	2	water	None	ECA838	B	6	median.EXT	85.62650602409639
20200227	sqst	1	b	2	water	None	ECA859	B	7	median.EXT	44.626506024096386
20200227	sqst	1	b	2	water	None	ECA859	B	8	median.EXT	15.626506024096388
20200227	sqst	1	b	2	water	None	ECA2517	B	9	median.EXT	-42.373493975903614
20200227	sqst	1	b	2	water	None	N2	C	1	median.EXT	156.6265060240964
20200227	sqst	1	b	2	water	None	ECA2517	C	10	median.EXT	-19.373493975903614
20200227	sqst	1	b	2	water	None	ECA2518	C	11	median.EXT	-27.373493975903614
20200227	sqst	1	b	2	water	None	ECA2518	C	12	median.EXT	42.126506024096386
20200227	sqst	1	b	2	water	None	N2	C	2	median.EXT	24.626506024096386
20200227	sqst	1	b	2	water	None	CB4856	C	4	median.EXT	7.626506024096388
20200227	sqst	1	b	2	water	None	ECA838	C	5	median.EXT	151.6265060240964
20200227	sqst	1	b	2	water	None	ECA838	C	6	median.EXT	52.126506024096386
20200227	sqst	1	b	2	water	None	ECA859	C	7	median.EXT	-8.373493975903612
20200227	sqst	1	b	2	water	None	ECA859	C	8	median.EXT	-25.373493975903614
20200227	sqst	1	b	2	water	None	ECA2517	C	9	median.EXT	80.62650602409639
20200227	sqst	1	b	2	water	None	N2	D	1	median.EXT	-57.873493975903614
20200227	sqst	1	b	2	water	None	ECA2517	D	10	median.EXT	-84.87349397590361
20200227	sqst	1	b	2	water	None	ECA2518	D	11	median.EXT	54.126506024096386
20200227	sqst	1	b	2	water	None	ECA2518	D	12	median.EXT	55.626506024096386
20200227	sqst	1	b	2	water	None	N2	D	2	median.EXT	4.126506024096388
20200227	sqst	1	b	2	water	None	CB4856	D	3	median.EXT	62.626506024096386
20200227	sqst	1	b	2	water	None	CB4856	D	4	median.EXT	-26.373493975903614
20200227	sqst	1	b	2	water	None	ECA838	D	5	median.EXT	99.12650602409639
20200227	sqst	1	b	2	water	None	ECA838	D	6	median.EXT	91.62650602409639
20200227	sqst	1	b	2	water	None	ECA859	D	7	median.EXT	-46.873493975903614
20200227	sqst	1	b	2	water	None	ECA859	D	8	median.EXT	38.626506024096386
20200227	sqst	1	b	2	water	None	ECA2517	D	9	median.EXT	44.626506024096386
20200227	sqst	1	b	2	water	None	N2	E	1	median.EXT	62.626506024096386
20200227	sqst	1	b	2	water	None	ECA2517	E	10	median.EXT	-61.373493975903614
20200227	sqst	1	b	2	water	None	ECA2518	E	11	median.EXT	-38.373493975903614
20200227	sqst	1	b	2	water	None	ECA2518	E	12	median.EXT	-22.373493975903614
20200227	sqst	1	b	2	water	None	N2	E	2	median.EXT	-63.373493975903614
20200227	sqst	1	b	2	water	None	CB4856	E	3	median.EXT	-8.373493975903612
20200227	sqst	1	b	2	water	None	CB4856	E	4	median.EXT	-15.873493975903612
20200227	sqst	1	b	2	water	None	ECA838	E	5	median.EXT	52.626506024096386
20200227	sqst	1	b	2	water	None	ECA838	E	6	median.EXT	38.626506024096386
20200227	sqst	1	b	2	water	None	ECA859	E	7	median.EXT	-142.3734939759036
20200227	sqst	1	b	2	water	None	ECA2517	E	9	median.EXT	-1.873493975903612
20200227	sqst	1	b	2	water	None	ECA2517	F	10	median.EXT	-75.37349397590361
20200227	sqst	1	b	2	water	None	ECA2518	F	11	median.EXT	-61.373493975903614
20200227	sqst	1	b	2	water	None	ECA2518	F	12	median.EXT	-43.373493975903614
20200227	sqst	1	b	2	water	None	N2	F	2	median.EXT	185.6265060240964
20200227	sqst	1	b	2	water	None	CB4856	F	3	median.EXT	-5.873493975903612
20200227	sqst	1	b	2	water	None	CB4856	F	4	median.EXT	35.126506024096386
20200227	sqst	1	b	2	water	None	ECA838	F	5	median.EXT	61.126506024096386
20200227	sqst	1	b	2	water	None	ECA838	F	6	median.EXT	124.62650602409639
20200227	sqst	1	b	2	water	None	ECA859	F	7	median.EXT	-33.873493975903614
20200227	sqst	1	b	2	water	None	ECA859	F	8	median.EXT	-59.873493975903614
20200227	sqst	1	b	2	water	None	ECA2517	F	9	median.EXT	-19.373493975903614
20200227	sqst	1	b	2	water	None	N2	G	1	median.EXT	42.626506024096386
20200227	sqst	1	b	2	water	None	ECA2517	G	10	median.EXT	0.626506024096388
20200227	sqst	1	b	2	water	None	ECA2518	G	11	median.EXT	-3.873493975903612
20200227	sqst	1	b	2	water	None	ECA2518	G	12	median.EXT	2.626506024096388
20200227	sqst	1	b	2	water	None	N2	G	2	median.EXT	-186.3734939759036
20200227	sqst	1	b	2	water	None	CB4856	G	3	median.EXT	-73.87349397590361
20200227	sqst	1	b	2	water	None	CB4856	G	4	median.EXT	-48.373493975903614
20200227	sqst	1	b	2	water	None	ECA838	G	5	median.EXT	36.626506024096386
20200227	sqst	1	b	2	water	None	ECA838	G	6	median.EXT	18.626506024096386
20200227	sqst	1	b	2	water	None	ECA859	G	7	median.EXT	-81.87349397590361
20200227	sqst	1	b	2	water	None	ECA859	G	8	median.EXT	-35.373493975903614
20200227	sqst	1	b	2	water	None	ECA2517	G	9	median.EXT	-69.87349397590361
20200227	sqst	1	b	5	zinc	water	ECA2517	A	10	median.EXT	8.729813664596275
20200227	sqst	1	b	5	zinc	water	ECA2518	A	11	median.EXT	-25.770186335403725
20200227	sqst	1	b	5	zinc	water	ECA2518	A	12	median.EXT	-40.77018633540373
20200227	sqst	1	b	5	zinc	water	CB4856	A	3	median.EXT	83.72981366459628
20200227	sqst	1	b	5	zinc	water	CB4856	A	4	median.EXT	3.2298136645962745
20200227	sqst	1	b	5	zinc	water	ECA838	A	5	median.EXT	130.22981366459626
20200227	sqst	1	b	5	zinc	water	ECA838	A	6	median.EXT	82.22981366459628
20200227	sqst	1	b	5	zinc	water	ECA859	A	7	median.EXT	-105.27018633540372
20200227	sqst	1	b	5	zinc	water	ECA859	A	8	median.EXT	-93.77018633540372
20200227	sqst	1	b	5	zinc	water	ECA2517	A	9	median.EXT	-57.77018633540373
20200227	sqst	1	b	5	zinc	water	ECA2517	B	10	median.EXT	-19.770186335403725
20200227	sqst	1	b	5	zinc	water	ECA2518	B	11	median.EXT	-46.77018633540373
20200227	sqst	1	b	5	zinc	water	ECA2518	B	12	median.EXT	-46.27018633540373
20200227	sqst	1	b	5	zinc	water	N2	B	2	median.EXT	-25.770186335403725
20200227	sqst	1	b	5	zinc	water	CB4856	B	3	median.EXT	-5.770186335403725
20200227	sqst	1	b	5	zinc	water	ECA838	B	5	median.EXT	110.22981366459628
20200227	sqst	1	b	5	zinc	water	ECA838	B	6	median.EXT	79.22981366459628
20200227	sqst	1	b	5	zinc	water	ECA859	B	7	median.EXT	-87.27018633540372
20200227	sqst	1	b	5	zinc	water	ECA859	B	8	median.EXT	-94.77018633540372
20200227	sqst	1	b	5	zinc	water	ECA2517	B	9	median.EXT	-64.77018633540372
20200227	sqst	1	b	5	zinc	water	N2	C	1	median.EXT	123.72981366459628
20200227	sqst	1	b	5	zinc	water	ECA2517	C	10	median.EXT	36.72981366459627
20200227	sqst	1	b	5	zinc	water	ECA2518	C	11	median.EXT	0.2298136645962745
20200227	sqst	1	b	5	zinc	water	ECA2518	C	12	median.EXT	-13.770186335403725
20200227	sqst	1	b	5	zinc	water	N2	C	2	median.EXT	32.72981366459627
20200227	sqst	1	b	5	zinc	water	CB4856	C	4	median.EXT	-25.770186335403725
20200227	sqst	1	b	5	zinc	water	ECA838	C	5	median.EXT	-58.27018633540373
20200227	sqst	1	b	5	zinc	water	ECA838	C	6	median.EXT	49.22981366459627
20200227	sqst	1	b	5	zinc	water	ECA859	C	7	median.EXT	-96.27018633540372
20200227	sqst	1	b	5	zinc	water	ECA859	C	8	median.EXT	-75.27018633540372
20200227	sqst	1	b	5	zinc	water	ECA2517	C	9	median.EXT	-7.770186335403725
20200227	sqst	1	b	5	zinc	water	N2	D	1	median.EXT	-96.77018633540372
20200227	sqst	1	b	5	zinc	water	ECA2517	D	10	median.EXT	-13.270186335403725
20200227	sqst	1	b	5	zinc	water	ECA2518	D	11	median.EXT	11.229813664596275
20200227	sqst	1	b	5	zinc	water	ECA2518	D	12	median.EXT	-25.770186335403725
20200227	sqst	1	b	5	zinc	water	N2	D	2	median.EXT	29.729813664596275
20200227	sqst	1	b	5	zinc	water	CB4856	D	3	median.EXT	73.22981366459628
20200227	sqst	1	b	5	zinc	water	CB4856	D	4	median.EXT	12.729813664596275
20200227	sqst	1	b	5	zinc	water	ECA838	D	5	median.EXT	-52.27018633540373
20200227	sqst	1	b	5	zinc	water	ECA838	D	6	median.EXT	-62.77018633540373
20200227	sqst	1	b	5	zinc	water	ECA859	D	7	median.EXT	-104.77018633540372
20200227	sqst	1	b	5	zinc	water	ECA859	D	8	median.EXT	-27.770186335403725
20200227	sqst	1	b	5	zinc	water	ECA2517	D	9	median.EXT	8.229813664596275
20200227	sqst	1	b	5	zinc	water	ECA2517	E	10	median.EXT	8.229813664596275
20200227	sqst	1	b	5	zinc	water	ECA2518	E	11	median.EXT	8.729813664596275
20200227	sqst	1	b	5	zinc	water	ECA2518	E	12	median.EXT	-30.770186335403725
20200227	sqst	1	b	5	zinc	water	N2	E	2	median.EXT	-59.77018633540373
20200227	sqst	1	b	5	zinc	water	CB4856	E	3	median.EXT	48.72981366459627
20200227	sqst	1	b	5	zinc	water	CB4856	E	4	median.EXT	-1.7701863354037255
20200227	sqst	1	b	5	zinc	water	ECA838	E	5	median.EXT	76.22981366459628
20200227	sqst	1	b	5	zinc	water	ECA838	E	6	median.EXT	48.22981366459627
20200227	sqst	1	b	5	zinc	water	ECA859	E	7	median.EXT	-67.77018633540372
20200227	sqst	1	b	5	zinc	water	ECA859	E	8	median.EXT	-111.27018633540372
20200227	sqst	1	b	5	zinc	water	ECA2517	E	9	median.EXT	20.229813664596275
20200227	sqst	1	b	5	zinc	water	N2	F	1	median.EXT	-34.27018633540373
20200227	sqst	1	b	5	zinc	water	ECA2517	F	10	median.EXT	-12.770186335403725
20200227	sqst	1	b	5	zinc	water	ECA2518	F	11	median.EXT	-49.27018633540373
20200227	sqst	1	b	5	zinc	water	ECA2518	F	12	median.EXT	-58.27018633540373
20200227	sqst	1	b	5	zinc	water	N2	F	2	median.EXT	-63.27018633540373
20200227	sqst	1	b	5	zinc	water	CB4856	F	3	median.EXT	87.72981366459628
20200227	sqst	1	b	5	zinc	water	ECA838	F	5	median.EXT	-39.77018633540373
20200227	sqst	1	b	5	zinc	water	ECA838	F	6	median.EXT	-64.27018633540372
20200227	sqst	1	b	5	zinc	water	ECA859	F	7	median.EXT	-146.77018633540374
20200227	sqst	1	b	5	zinc	water	ECA859	F	8	median.EXT	-90.77018633540372
20200227	sqst	1	b	5	zinc	water	ECA2517	F	9	median.EXT	-83.27018633540372
20200227	sqst	1	b	5	zinc	water	N2	G	1	median.EXT	102.72981366459628
20200227	sqst	1	b	5	zinc	water	ECA2517	G	10	median.EXT	8.229813664596275
20200227	sqst	1	b	5	zinc	water	ECA2518	G	11	median.EXT	8.229813664596275
20200227	sqst	1	b	5	zinc	water	ECA2518	G	12	median.EXT	47.22981366459627
20200227	sqst	1	b	5	zinc	water	N2	G	2	median.EXT	-71.27018633540372
20200227	sqst	1	b	5	zinc	water	CB4856	G	3	median.EXT	55.22981366459627
20200227	sqst	1	b	5	zinc	water	CB4856	G	4	median.EXT	-18.770186335403725
20200227	sqst	1	b	5	zinc	water	ECA838	G	5	median.EXT	-56.77018633540373
20200227	sqst	1	b	5	zinc	water	ECA838	G	6	median.EXT	90.22981366459628
20200227	sqst	1	b	5	zinc	water	ECA859	G	8	median.EXT	-114.27018633540372
20200227	sqst	1	b	5	zinc	water	ECA2517	G	9	median.EXT	-1.7701863354037255
20200227	sqst	1	b	8	zinc	water	N2	A	1	median.EXT	202.22981366459626
20200227	sqst	1	b	8	zinc	water	ECA2517	A	10	median.EXT	-22.770186335403725
20200227	sqst	1	b	8	zinc	water	ECA2518	A	11	median.EXT	-15.770186335403725
20200227	sqst	1	b	8	zinc	water	ECA2518	A	12	median.EXT	-89.77018633540372
20200227	sqst	1	b	8	zinc	water	N2	A	2	median.EXT	247.72981366459626
20200227	sqst	1	b	8	zinc	water	CB4856	A	4	median.EXT	3.2298136645962745
20200227	sqst	1	b	8	zinc	water	ECA838	A	5	median.EXT	-57.77018633540373
20200227	sqst	1	b	8	zinc	water	ECA838	A	6	median.EXT	76.22981366459628
20200227	sqst	1	b	8	zinc	water	ECA859	A	7	median.EXT	-123.77018633540372
20200227	sqst	1	b	8	zinc	water	ECA859	A	8	median.EXT	-61.77018633540373
20200227	sqst	1	b	8	zinc	water	ECA2517	A	9	median.EXT	16.229813664596275
20200227	sqst	1	b	8	zinc	water	N2	B	1	median.EXT	-17.270186335403725
20200227	sqst	1	b	8	zinc	water	ECA2518	B	11	median.EXT	-50.77018633540373
20200227	sqst	1	b	8	zinc	water	ECA2518	B	12	median.EXT	15.729813664596275
20200227	sqst	1	b	8	zinc	water	N2	B	2	median.EXT	-18.770186335403725
20200227	sqst	1	b	8	zinc	water	CB4856	B	3	median.EXT	112.22981366459628
20200227	sqst	1	b	8	zinc	water	CB4856	B	4	median.EXT	66.72981366459628
20200227	sqst	1	b	8	zinc	water	ECA838	B	5	median.EXT	-20.770186335403725
20200227	sqst	1	b	8	zinc	water	ECA838	B	6	median.EXT	47.72981366459627
20200227	sqst	1	b	8	zinc	water	ECA859	B	7	median.EXT	-146.77018633540374
20200227	sqst	1	b	8	zinc	water	ECA859	B	8	median.EXT	-104.77018633540372
20200227	sqst	1	b	8	zinc	water	ECA2517	B	9	median.EXT	62.22981366459627
20200227	sqst	1	b	8	zinc	water	N2	C	1	median.EXT	91.22981366459628
20200227	sqst	1	b	8	zinc	water	ECA2517	C	10	median.EXT	-45.77018633540373
20200227	sqst	1	b	8	zinc	water	ECA2518	C	11	median.EXT	17.229813664596275
20200227	sqst	1	b	8	zinc	water	ECA2518	C	12	median.EXT	57.22981366459627
20200227	sqst	1	b	8	zinc	water	N2	C	2	median.EXT	-32.77018633540373
20200227	sqst	1	b	8	zinc	water	CB4856	C	3	median.EXT	-10.770186335403725
20200227	sqst	1	b	8	zinc	water	CB4856	C	4	median.EXT	-0.7701863354037255
20200227	sqst	1	b	8	zinc	water	ECA838	C	5	median.EXT	54.22981366459627
20200227	sqst	1	b	8	zinc	water	ECA838	C	6	median.EXT	175.22981366459626
20200227	sqst	1	b	8	zinc	water	ECA859	C	7	median.EXT	-77.77018633540372
20200227	sqst	1	b	8	zinc	water	ECA859	C	8	median.EXT	-138.77018633540374
20200227	sqst	1	b	8	zinc	water	ECA2517	C	9	median.EXT	21.229813664596275
20200227	sqst	1	b	8	zinc	water	N2	D	1	median.EXT	151.72981366459626
20200227	sqst	1	b	8	zinc	water	ECA2517	D	10	median.EXT	-2.7701863354037255
20200227	sqst	1	b	8	zinc	water	ECA2518	D	11	median.EXT	-59.77018633540373
20200227	sqst	1	b	8	zinc	water	ECA2518	D	12	median.EXT	20.229813664596275
20200227	sqst	1	b	8	zinc	water	N2	D	2	median.EXT	15.729813664596275
20200227	sqst	1	b	8	zinc	water	CB4856	D	3	median.EXT	47.72981366459627
20200227	sqst	1	b	8	zinc	water	CB4856	D	4	median.EXT	26.729813664596275
20200227	sqst	1	b	8	zinc	water	ECA838	D	5	median.EXT	-68.77018633540372
20200227	sqst	1	b	8	zinc	water	ECA838	D	6	median.EXT	124.22981366459628
20200227	sqst	1	b	8	zinc	water	ECA859	D	7	median.EXT	-108.77018633540372
20200227	sqst	1	b	8	zinc	water	ECA859	D	8	median.EXT	-91.77018633540372
20200227	sqst	1	b	8	zinc	water	ECA2517	D	9	median.EXT	-7.270186335403725
20200227	sqst	1	b	8	zinc	water	ECA2518	E	11	median.EXT	59.22981366459627
20200227	sqst	1	b	8	zinc	water	ECA2518	E	12	median.EXT	-25.770186335403725
20200227	sqst	1	b	8	zinc	water	N2	E	2	median.EXT	178.22981366459626
20200227	sqst	1	b	8	zinc	water	CB4856	E	3	median.EXT	78.22981366459628
20200227	sqst	1	b	8	zinc	water	CB4856	E	4	median.EXT	76.22981366459628
20200227	sqst	1	b	8	zinc	water	ECA838	E	5	median.EXT	131.22981366459626
20200227	sqst	1	b	8	zinc	water	ECA838	E	6	median.EXT	137.72981366459626
20200227	sqst	1	b	8	zinc	water	ECA859	E	7	median.EXT	-96.77018633540372
20200227	sqst	1	b	8	zinc	water	ECA859	E	8	median.EXT	-160.27018633540374
20200227	sqst	1	b	8	zinc	water	ECA2517	E	9	median.EXT	-46.27018633540373
20200227	sqst	1	b	8	zinc	water	ECA2517	F	10	median.EXT	72.22981366459628
20200227	sqst	1	b	8	zinc	water	ECA2518	F	11	median.EXT	-34.27018633540373
20200227	sqst	1	b	8	zinc	water	ECA2518	F	12	median.EXT	-24.270186335403725
20200227	sqst	1	b	8	zinc	water	N2	F	2	median.EXT	4.229813664596275
20200227	sqst	1	b	8	zinc	water	CB4856	F	3	median.EXT	51.22981366459627
20200227	sqst	1	b	8	zinc	water	CB4856	F	4	median.EXT	97.22981366459628
20200227	sqst	1	b	8	zinc	water	ECA838	F	5	median.EXT	-24.770186335403725
20200227	sqst	1	b	8	zinc	water	ECA838	F	6	median.EXT	-37.77018633540373
20200227	sqst	1	b	8	zinc	water	ECA859	F	7	median.EXT	-29.770186335403725
20200227	sqst	1	b	8	zinc	water	ECA859	F	8	median.EXT	-3.7701863354037255
20200227	sqst	1	b	8	zinc	water	ECA2517	F	9	median.EXT	-26.770186335403725
20200227	sqst	1	b	8	zinc	water	N2	G	1	median.EXT	-11.770186335403725
20200227	sqst	1	b	8	zinc	water	ECA2517	G	10	median.EXT	45.72981366459627
20200227	sqst	1	b	8	zinc	water	ECA2518	G	11	median.EXT	-4.770186335403725
20200227	sqst	1	b	8	zinc	water	ECA2518	G	12	median.EXT	27.229813664596275
20200227	sqst	1	b	8	zinc	water	N2	G	2	median.EXT	114.22981366459628
20200227	sqst	1	b	8	zinc	water	CB4856	G	3	median.EXT	71.22981366459628
20200227	sqst	1	b	8	zinc	water	CB4856	G	4	median.EXT	100.72981366459628
20200227	sqst	1	b	8	zinc	water	ECA838	G	5	median.EXT	-42.77018633540373
20200227	sqst	1	b	8	zinc	water	ECA838	G	6	median.EXT	-49.77018633540373
20200227	sqst	1	b	8	zinc	water	ECA859	G	7	median.EXT	-97.77018633540372
20200227	sqst	1	b	8	zinc	water	ECA859	G	8	median.EXT	-162.77018633540374
20200227	sqst	1	b	8	zinc	water	ECA2517	G	9	median.EXT	-59.77018633540373
20200227	sqst	1	c	3	water	None	N2	A	1	median.EXT	45.691358024691354
20200227	sqst	1	c	3	water	None	ECA2517	A	10	median.EXT	58.191358024691354
20200227	sqst	1	c	3	water	None	ECA2518	A	11	median.EXT	53.191358024691354
20200227	sqst	1	c	3	water	None	ECA2518	A	12	median.EXT	95.19135802469135
20200227	sqst	1	c	3	water	None	N2	A	2	median.EXT	-48.808641975308646
20200227	sqst	1	c	3	water	None	CB4856	A	3	median.EXT	46.191358024691354
20200227	sqst	1	c	3	water	None	CB4856	A	4	median.EXT	50.191358024691354
20200227	sqst	1	c	3	water	None	ECA838	A	6	median.EXT	77.19135802469135
20200227	sqst	1	c	3	water	None	ECA859	A	7	median.EXT	88.19135802469135
20200227	sqst	1	c	3	water	None	ECA859	A	8	median.EXT	-31.808641975308642
20200227	sqst	1	c	3	water	None	ECA2517	A	9	median.EXT	56.191358024691354
20200227	sqst	1	c	3	water	None	N2	B	1	median.EXT	84.69135802469135
20200227	sqst	1	c	3	water	None	ECA2517	B	10	median.EXT	32.191358024691354
20200227	sqst	1	c	3	water	None	ECA2518	B	11	median.EXT	-74.80864197530865
20200227	sqst	1	c	3	water	None	ECA2518	B	12	median.EXT	-55.308641975308646
20200227	sqst	1	c	3	water	None	N2	B	2	median.EXT	94.19135802469135
20200227	sqst	1	c	3	water	None	CB4856	B	3	median.EXT	130.69135802469137
20200227	sqst	1	c	3	water	None	CB4856	B	4	median.EXT	1.1913580246913575
20200227	sqst	1	c	3	water	None	ECA838	B	6	median.EXT	82.19135802469135
20200227	sqst	1	c	3	water	None	ECA859	B	7	median.EXT	-51.808641975308646
20200227	sqst	1	c	3	water	None	ECA859	B	8	median.EXT	-96.80864197530865
20200227	sqst	1	c	3	water	None	ECA2517	B	9	median.EXT	-88.80864197530865
20200227	sqst	1	c	3	water	None	N2	C	1	median.EXT	6.6913580246913575
20200227	sqst	1	c	3	water	None	ECA2517	C	10	median.EXT	12.691358024691358
20200227	sqst	1	c	3	water	None	ECA2518	C	11	median.EXT	96.19135802469135
20200227	sqst	1	c	3	water	None	ECA2518	C	12	median.EXT	87.69135802469135
20200227	sqst	1	c	3	water	None	N2	C	2	median.EXT	61.191358024691354
20200227	sqst	1	c	3	water	None	CB4856	C	4	median.EXT	-33.808641975308646
20200227	sqst	1	c	3	water	None	ECA838	C	5	median.EXT	65.19135802469135
20200227	sqst	1	c	3	water	None	ECA838	C	6	median.EXT	47.191358024691354
20200227	sqst	1	c	3	water	None	ECA859	C	7	median.EXT	-65.80864197530865
20200227	sqst	1	c	3	water	None	ECA859	C	8	median.EXT	-83.30864197530865
20200227	sqst	1	c	3	water	None	ECA2517	C	9	median.EXT	-34.808641975308646
20200227	sqst	1	c	3	water	None	N2	D	1	median.EXT	141.69135802469137
20200227	sqst	1	c	3	water	None	ECA2517	D	10	median.EXT	-55.808641975308646
20200227	sqst	1	c	3	water	None	ECA2518	D	11	median.EXT	-32.808641975308646
20200227	sqst	1	c	3	water	None	ECA2518	D	12	median.EXT	86.19135802469135
20200227	sqst	1	c	3	water	None	N2	D	2	median.EXT	-89.80864197530865
20200227	sqst	1	c	3	water	None	CB4856	D	3	median.EXT	-1.8086419753086425
20200227	sqst	1	c	3	water	None	CB4856	D	4	median.EXT	-47.308641975308646
20200227	sqst	1	c	3	water	None	ECA838	D	6	median.EXT	15.191358024691358
20200227	sqst	1	c	3	water	None	ECA859	D	7	median.EXT	-41.808641975308646
20200227	sqst	1	c	3	water	None	ECA859	D	8	median.EXT	-24.808641975308642
20200227	sqst	1	c	3	water	None	ECA2517	D	9	median.EXT	-8.808641975308642
20200227	sqst	1	c	3	water	None	N2	E	1	median.EXT	82.19135802469135
20200227	sqst	1	c	3	water	None	ECA2517	E	10	median.EXT	117.69135802469135
20200227	sqst	1	c	3	water	None	ECA2518	E	11	median.EXT	-53.308641975308646
20200227	sqst	1	c	3	water	None	ECA2518	E	12	median.EXT	69.19135802469135
20200227	sqst	1	c	3	water	None	N2	E	2	median.EXT	73.69135802469135
20200227	sqst	1	c	3	water	None	CB4856	E	3	median.EXT	76.19135802469135
20200227	sqst	1	c	3	water	None	CB4856	E	4	median.EXT	-71.80864197530865
20200227	sqst	1	c	3	water	None	ECA838	E	6	median.EXT	16.691358024691358
20200227	sqst	1	c	3	water	None	ECA859	E	7	median.EXT	-8.808641975308642
20200227	sqst	1	c	3	water	None	ECA859	E	8	median.EXT	-48.808641975308646
20200227	sqst	1	c	3	water	None	ECA2517	E	9	median.EXT	28.691358024691358
20200227	sqst	1	c	3	water	None	N2	F	1	median.EXT	69.19135802469135
20200227	sqst	1	c	3	water	None	ECA2517	F	10	median.EXT	21.191358024691358
20200227	sqst	1	c	3	water	None	ECA2518	F	11	median.EXT	55.691358024691354
20200227	sqst	1	c	3	water	None	ECA2518	F	12	median.EXT	54.191358024691354
20200227	sqst	1	c	3	water	None	N2	F	2	median.EXT	37.691358024691354
20200227	sqst	1	c	3	water	None	CB4856	F	3	median.EXT	-44.808641975308646
20200227	sqst	1	c	3	water	None	CB4856	F	4	median.EXT	-38.308641975308646
20200227	sqst	1	c	3	water	None	ECA838	F	5	median.EXT	-36.808641975308646
20200227	sqst	1	c	3	water	None	ECA838	F	6	median.EXT	16.691358024691358
20200227	sqst	1	c	3	water	None	ECA859	F	7	median.EXT	-99.30864197530865
20200227	sqst	1	c	3	water	None	ECA859	F	8	median.EXT	-21.308641975308642
20200227	sqst	1	c	3	water	None	N2	G	1	median.EXT	136.19135802469137
20200227	sqst	1	c	3	water	None	ECA2517	G	10	median.EXT	-70.80864197530865
20200227	sqst	1	c	3	water	None	ECA2518	G	11	median.EXT	26.191358024691358
20200227	sqst	1	c	3	water	None	ECA2518	G	12	median.EXT	-59.808641975308646
20200227	sqst	1	c	3	water	None	N2	G	2	median.EXT	71.19135802469135
20200227	sqst	1	c	3	water	None	CB4856	G	3	median.EXT	44.191358024691354
20200227	sqst	1	c	3	water	None	CB4856	G	4	median.EXT	-40.808641975308646
20200227	sqst	1	c	3	water	None	ECA838	G	5	median.EXT	73.19135802469135
20200227	sqst	1	c	3	water	None	ECA838	G	6	median.EXT	-42.808641975308646
20200227	sqst	1	c	3	water	None	ECA859	G	7	median.EXT	50.191358024691354
20200227	sqst	1	c	3	water	None	ECA859	G	8	median.EXT	13.191358024691358
20200227	sqst	1	c	3	water	None	ECA2517	G	9	median.EXT	-46.808641975308646
20200227	sqst	1	c	6	zinc	water	N2	A	1	median.EXT	-37.199999999999996
20200227	sqst	1	c	6	zinc	water	ECA2517	A	10	median.EXT	-1.6999999999999948
20200227	sqst	1	c	6	zinc	water	ECA2518	A	11	median.EXT	33.800000000000004
20200227	sqst	1	c	6	zinc	water	ECA2518	A	12	median.EXT	-34.199999999999996
20200227	sqst	1	c	6	zinc	water	N2	A	2	median.EXT	11.300000000000004
20200227	sqst	1	c	6	zinc	water	CB4856	A	3	median.EXT	53.300000000000004
20200227	sqst	1	c	6	zinc	water	CB4856	A	4	median.EXT	-17.699999999999996
20200227	sqst	1	c	6	zinc	water	ECA838	A	5	median.EXT	140.8
20200227	sqst	1	c	6	zinc	water	ECA838	A	6	median.EXT	-123.19999999999999
20200227	sqst	1	c	6	zinc	water	ECA859	A	7	median.EXT	-25.699999999999996
20200227	sqst	1	c	6	zinc	water	ECA2517	A	9	median.EXT	69.30000000000001
20200227	sqst	1	c	6	zinc	water	N2	B	1	median.EXT	51.800000000000004
20200227	sqst	1	c	6	zinc	water	ECA2517	B	10	median.EXT	-46.699999999999996
20200227	sqst	1	c	6	zinc	water	ECA2518	B	11	median.EXT	-11.199999999999996
20200227	sqst	1	c	6	zinc	water	ECA2518	B	12	median.EXT	-31.199999999999996
20200227	sqst	1	c	6	zinc	water	N2	B	2	median.EXT	-13.199999999999996
20200227	sqst	1	c	6	zinc	water	CB4856	B	3	median.EXT	15.800000000000004
20200227	sqst	1	c	6	zinc	water	CB4856	B	4	median.EXT	37.800000000000004
20200227	sqst	1	c	6	zinc	water	ECA838	B	5	median.EXT	-55.199999999999996
20200227	sqst	1	c	6	zinc	water	ECA838	B	6	median.EXT	-7.199999999999995
20200227	sqst	1	c	6	zinc	water	ECA859	B	7	median.EXT	-55.199999999999996
20200227	sqst	1	c	6	zinc	water	ECA859	B	8	median.EXT	-101.69999999999999
20200227	sqst	1	c	6	zinc	water	N2	C	1	median.EXT	-18.199999999999996
20200227	sqst	1	c	6	zinc	water	ECA2517	C	10	median.EXT	15.800000000000004
20200227	sqst	1	c	6	zinc	water	ECA2518	C	11	median.EXT	35.800000000000004
20200227	sqst	1	c	6	zinc	water	ECA2518	C	12	median.EXT	-31.199999999999996
20200227	sqst	1	c	6	zinc	water	N2	C	2	median.EXT	217.3
20200227	sqst	1	c	6	zinc	water	CB4856	C	3	median.EXT	37.800000000000004
20200227	sqst	1	c	6	zinc	water	CB4856	C	4	median.EXT	21.800000000000004
20200227	sqst	1	c	6	zinc	water	ECA838	C	6	median.EXT	-47.199999999999996
20200227	sqst	1	c	6	zinc	water	ECA859	C	7	median.EXT	-25.699999999999996
20200227	sqst	1	c	6	zinc	water	ECA859	C	8	median.EXT	-54.199999999999996
20200227	sqst	1	c	6	zinc	water	ECA2517	C	9	median.EXT	-18.199999999999996
20200227	sqst	1	c	6	zinc	water	N2	D	1	median.EXT	-41.699999999999996
20200227	sqst	1	c	6	zinc	water	ECA2517	D	10	median.EXT	-19.199999999999996
20200227	sqst	1	c	6	zinc	water	ECA2518	D	11	median.EXT	-7.699999999999995
20200227	sqst	1	c	6	zinc	water	ECA2518	D	12	median.EXT	-41.199999999999996
20200227	sqst	1	c	6	zinc	water	N2	D	2	median.EXT	102.30000000000001
20200227	sqst	1	c	6	zinc	water	CB4856	D	3	median.EXT	-26.199999999999996
20200227	sqst	1	c	6	zinc	water	CB4856	D	4	median.EXT	-17.699999999999996
20200227	sqst	1	c	6	zinc	water	ECA859	D	7	median.EXT	-33.199999999999996
20200227	sqst	1	c	6	zinc	water	ECA859	D	8	median.EXT	-18.699999999999996
20200227	sqst	1	c	6	zinc	water	ECA2517	D	9	median.EXT	-36.199999999999996
20200227	sqst	1	c	6	zinc	water	N2	E	1	median.EXT	14.800000000000004
20200227	sqst	1	c	6	zinc	water	ECA2517	E	10	median.EXT	-39.199999999999996
20200227	sqst	1	c	6	zinc	water	ECA2518	E	11	median.EXT	-34.199999999999996
20200227	sqst	1	c	6	zinc	water	ECA2518	E	12	median.EXT	-56.199999999999996
20200227	sqst	1	c	6	zinc	water	N2	E	2	median.EXT	85.80000000000001
20200227	sqst	1	c	6	zinc	water	CB4856	E	3	median.EXT	-56.699999999999996
20200227	sqst	1	c	6	zinc	water	CB4856	E	4	median.EXT	-37.199999999999996
20200227	sqst	1	c	6	zinc	water	ECA838	E	6	median.EXT	-9.199999999999996
20200227	sqst	1	c	6	zinc	water	ECA859	E	7	median.EXT	-86.19999999999999
20200227	sqst	1	c	6	zinc	water	ECA859	E	8	median.EXT	-149.2
20200227	sqst	1	c	6	zinc	water	ECA2517	E	9	median.EXT	-39.199999999999996
20200227	sqst	1	c	6	zinc	water	N2	F	1	median.EXT	-17.199999999999996
20200227	sqst	1	c	6	zinc	water	ECA2517	F	10	median.EXT	-45.199999999999996
20200227	sqst	1	c	6	zinc	water	ECA2518	F	11	median.EXT	-45.199999999999996
20200227	sqst	1	c	6	zinc	water	ECA2518	F	12	median.EXT	8.800000000000004
20200227	sqst	1	c	6	zinc	water	N2	F	2	median.EXT	84.80000000000001
20200227	sqst	1	c	6	zinc	water	CB4856	F	3	median.EXT	81.30000000000001
20200227	sqst	1	c	6	zinc	water	CB4856	F	4	median.EXT	66.80000000000001
20200227	sqst	1	c	6	zinc	water	ECA838	F	6	median.EXT	84.30000000000001
20200227	sqst	1	c	6	zinc	water	ECA859	F	7	median.EXT	-79.19999999999999
20200227	sqst	1	c	6	zinc	water	ECA859	F	8	median.EXT	-37.199999999999996
20200227	sqst	1	c	6	zinc	water	ECA2517	F	9	median.EXT	-13.199999999999996
20200227	sqst	1	c	6	zinc	water	N2	G	1	median.EXT	98.80000000000001
20200227	sqst	1	c	6	zinc	water	ECA2517	G	10	median.EXT	-25.699999999999996
20200227	sqst	1	c	6	zinc	water	ECA2518	G	11	median.EXT	-22.699999999999996
20200227	sqst	1	c	6	zinc	water	ECA2518	G	12	median.EXT	-34.199999999999996
20200227	sqst	1	c	6	zinc	water	N2	G	2	median.EXT	201.8
20200227	sqst	1	c	6	zinc	water	CB4856	G	3	median.EXT	-17.199999999999996
20200227	sqst	1	c	6	zinc	water	CB4856	G	4	median.EXT	44.800000000000004
20200227	sqst	1	c	6	zinc	water	ECA838	G	5	median.EXT	-81.19999999999999
20200227	sqst	1	c	6	zinc	water	ECA838	G	6	median.EXT	43.300000000000004
20200227	sqst	1	c	6	zinc	water	ECA859	G	7	median.EXT	-5.699999999999995
20200227	sqst	1	c	6	zinc	water	ECA859	G	8	median.EXT	-30.199999999999996
20200227	sqst	1	c	6	zinc	water	ECA2517	G	9	median.EXT	-45.199999999999996
20200227	sqst	1	c	9	zinc	water	N2	A	1	median.EXT	-42.199999999999996
20200227	sqst	1	c	9	zinc	water	ECA2517	A	10	median.EXT	-45.199999999999996
20200227	sqst	1	c	9	zinc	water	ECA2518	A	11	median.EXT	11.800000000000004
20200227	sqst	1	c	9	zinc	water	ECA2518	A	12	median.EXT	-47.199999999999996
20200227	sqst	1	c	9	zinc	water	N2	A	2	median.EXT	13.800000000000004
20200227	sqst	1	c	9	zinc	water	CB4856	A	3	median.EXT	42.800000000000004
20200227	sqst	1	c	9	zinc	water	CB4856	A	4	median.EXT	32.800000000000004
20200227	sqst	1	c	9	zinc	water	ECA838	A	6	median.EXT	-56.199999999999996
20200227	sqst	1	c	9	zinc	water	ECA859	A	7	median.EXT	-84.19999999999999
20200227	sqst	1	c	9	zinc	water	ECA859	A	8	median.EXT	-32.699999999999996
20200227	sqst	1	c	9	zinc	water	ECA2517	A	9	median.EXT	-48.699999999999996
20200227	sqst	1	c	9	zinc	water	N2	B	1	median.EXT	-78.19999999999999
20200227	sqst	1	c	9	zinc	water	ECA2517	B	10	median.EXT	56.800000000000004
20200227	sqst	1	c	9	zinc	water	ECA2518	B	11	median.EXT	22.800000000000004
20200227	sqst	1	c	9	zinc	water	ECA2518	B	12	median.EXT	-41.199999999999996
20200227	sqst	1	c	9	zinc	water	N2	B	2	median.EXT	-46.199999999999996
20200227	sqst	1	c	9	zinc	water	CB4856	B	3	median.EXT	38.300000000000004
20200227	sqst	1	c	9	zinc	water	CB4856	B	4	median.EXT	40.800000000000004
20200227	sqst	1	c	9	zinc	water	ECA838	B	6	median.EXT	233.8
20200227	sqst	1	c	9	zinc	water	ECA859	B	7	median.EXT	-56.199999999999996
20200227	sqst	1	c	9	zinc	water	ECA859	B	8	median.EXT	-72.19999999999999
20200227	sqst	1	c	9	zinc	water	ECA2517	B	9	median.EXT	-34.199999999999996
20200227	sqst	1	c	9	zinc	water	N2	C	1	median.EXT	-9.199999999999996
20200227	sqst	1	c	9	zinc	water	ECA2517	C	10	median.EXT	10.800000000000004
20200227	sqst	1	c	9	zinc	water	ECA2518	C	11	median.EXT	32.800000000000004
20200227	sqst	1	c	9	zinc	water	ECA2518	C	12	median.EXT	-5.699999999999995
20200227	sqst	1	c	9	zinc	water	N2	C	2	median.EXT	88.80000000000001
20200227	sqst	1	c	9	zinc	water	CB4856	C	4	median.EXT	44.300000000000004
20200227	sqst	1	c	9	zinc	water	ECA838	C	5	median.EXT	-86.19999999999999
20200227	sqst	1	c	9	zinc	water	ECA838	C	6	median.EXT	-1.1999999999999948
20200227	sqst	1	c	9	zinc	water	ECA859	C	7	median.EXT	-57.199999999999996
20200227	sqst	1	c	9	zinc	water	ECA859	C	8	median.EXT	-143.2
20200227	sqst	1	c	9	zinc	water	ECA2517	C	9	median.EXT	8.800000000000004
20200227	sqst	1	c	9	zinc	water	N2	D	1	median.EXT	-118.19999999999999
20200227	sqst	1	c	9	zinc	water	ECA2517	D	10	median.EXT	30.800000000000004
20200227	sqst	1	c	9	zinc	water	ECA2518	D	11	median.EXT	57.800000000000004
20200227	sqst	1	c	9	zinc	water	ECA2518	D	12	median.EXT	21.800000000000004
20200227	sqst	1	c	9	zinc	water	N2	D	2	median.EXT	87.80000000000001
20200227	sqst	1	c	9	zinc	water	CB4856	D	4	median.EXT	41.800000000000004
20200227	sqst	1	c	9	zinc	water	ECA838	D	5	median.EXT	130.8
20200227	sqst	1	c	9	zinc	water	ECA838	D	6	median.EXT	48.800000000000004
20200227	sqst	1	c	9	zinc	water	ECA859	D	7	median.EXT	-131.7
20200227	sqst	1	c	9	zinc	water	ECA859	D	8	median.EXT	-99.19999999999999
20200227	sqst	1	c	9	zinc	water	ECA2517	D	9	median.EXT	-13.699999999999996
20200227	sqst	1	c	9	zinc	water	N2	E	1	median.EXT	140.3
20200227	sqst	1	c	9	zinc	water	ECA2517	E	10	median.EXT	38.800000000000004
20200227	sqst	1	c	9	zinc	water	ECA2518	E	11	median.EXT	26.800000000000004
20200227	sqst	1	c	9	zinc	water	ECA2518	E	12	median.EXT	-25.199999999999996
20200227	sqst	1	c	9	zinc	water	N2	E	2	median.EXT	112.30000000000001
20200227	sqst	1	c	9	zinc	water	CB4856	E	3	median.EXT	85.80000000000001
20200227	sqst	1	c	9	zinc	water	CB4856	E	4	median.EXT	69.30000000000001
20200227	sqst	1	c	9	zinc	water	ECA838	E	5	median.EXT	-105.69999999999999
20200227	sqst	1	c	9	zinc	water	ECA838	E	6	median.EXT	76.80000000000001
20200227	sqst	1	c	9	zinc	water	ECA859	E	7	median.EXT	-44.199999999999996
20200227	sqst	1	c	9	zinc	water	ECA859	E	8	median.EXT	-130.7
20200227	sqst	1	c	9	zinc	water	ECA2517	E	9	median.EXT	-19.699999999999996
20200227	sqst	1	c	9	zinc	water	N2	F	1	median.EXT	-7.199999999999995
20200227	sqst	1	c	9	zinc	water	ECA2517	F	10	median.EXT	30.300000000000004
20200227	sqst	1	c	9	zinc	water	ECA2518	F	11	median.EXT	2.800000000000005
20200227	sqst	1	c	9	zinc	water	ECA2518	F	12	median.EXT	-18.199999999999996
20200227	sqst	1	c	9	zinc	water	N2	F	2	median.EXT	8.800000000000004
20200227	sqst	1	c	9	zinc	water	CB4856	F	3	median.EXT	31.800000000000004
20200227	sqst	1	c	9	zinc	water	CB4856	F	4	median.EXT	48.800000000000004
20200227	sqst	1	c	9	zinc	water	ECA838	F	5	median.EXT	-90.19999999999999
20200227	sqst	1	c	9	zinc	water	ECA838	F	6	median.EXT	15.800000000000004
20200227	sqst	1	c	9	zinc	water	ECA859	F	7	median.EXT	-161.7
20200227	sqst	1	c	9	zinc	water	ECA2517	F	9	median.EXT	-2.199999999999995
20200227	sqst	1	c	9	zinc	water	N2	G	1	median.EXT	65.80000000000001
20200227	sqst	1	c	9	zinc	water	ECA2517	G	10	median.EXT	-25.199999999999996
20200227	sqst	1	c	9	zinc	water	ECA2518	G	11	median.EXT	5.800000000000005
20200227	sqst	1	c	9	zinc	water	ECA2518	G	12	median.EXT	-38.199999999999996
20200227	sqst	1	c	9	zinc	water	N2	G	2	median.EXT	209.8
20200227	sqst	1	c	9	zinc	water	CB4856	G	3	median.EXT	4.800000000000005
20200227	sqst	1	c	9	zinc	water	CB4856	G	4	median.EXT	88.80000000000001
20200227	sqst	1	c	9	zinc	water	ECA838	G	5	median.EXT	-79.19999999999999
20200227	sqst	1	c	9	zinc	water	ECA838	G	6	median.EXT	-41.199999999999996
20200227	sqst	1	c	9	zinc	water	ECA859	G	7	median.EXT	-53.699999999999996
20200227	sqst	1	c	9	zinc	water	ECA2517	G	9	median.EXT	-38.699999999999996
20200228	sqst	2	d	1	water	None	N2	A	1	median.EXT	72.99404761904762
20200228	sqst	2	d	1	water	None	ECA2517	A	10	median.EXT	45.49404761904762
20200228	sqst	2	d	1	water	None	ECA2518	A	11	median.EXT	-87.00595238095238
20200228	sqst	2	d	1	water	None	ECA2518	A	12	median.EXT	-48.00595238095238
20200228	sqst	2	d	1	water	None	N2	A	2	median.EXT	94.49404761904762
20200228	sqst	2	d	1	water	None	CB4856	A	3	median.EXT	56.99404761904762
20200228	sqst	2	d	1	water	None	CB4856	A	4	median.EXT	-23.005952380952383
20200228	sqst	2	d	1	water	None	ECA838	A	5	median.EXT	2.9940476190476177
20200228	sqst	2	d	1	water	None	ECA838	A	6	median.EXT	55.49404761904762
20200228	sqst	2	d	1	water	None	ECA859	A	8	median.EXT	-34.00595238095238
20200228	sqst	2	d	1	water	None	ECA2517	A	9	median.EXT	-57.00595238095238
20200228	sqst	2	d	1	water	None	N2	B	1	median.EXT	154.99404761904762
20200228	sqst	2	d	1	water	None	ECA2517	B	10	median.EXT	14.494047619047617
20200228	sqst	2	d	1	water	None	ECA2518	B	11	median.EXT	-74.00595238095238
20200228	sqst	2	d	1	water	None	ECA2518	B	12	median.EXT	18.994047619047617
20200228	sqst	2	d	1	water	None	N2	B	2	median.EXT	-13.005952380952383
20200228	sqst	2	d	1	water	None	CB4856	B	3	median.EXT	-82.00595238095238
20200228	sqst	2	d	1	water	None	CB4856	B	4	median.EXT	-83.00595238095238
20200228	sqst	2	d	1	water	None	ECA838	B	5	median.EXT	230.49404761904762
20200228	sqst	2	d	1	water	None	ECA838	B	6	median.EXT	141.99404761904762
20200228	sqst	2	d	1	water	None	ECA859	B	7	median.EXT	-5.005952380952382
20200228	sqst	2	d	1	water	None	ECA859	B	8	median.EXT	-91.00595238095238
20200228	sqst	2	d	1	water	None	ECA2517	B	9	median.EXT	97.99404761904762
20200228	sqst	2	d	1	water	None	N2	C	1	median.EXT	129.99404761904762
20200228	sqst	2	d	1	water	None	ECA2517	C	10	median.EXT	69.49404761904762
20200228	sqst	2	d	1	water	None	ECA2518	C	11	median.EXT	-58.00595238095238
20200228	sqst	2	d	1	water	None	N2	C	2	median.EXT	-33.00595238095238
20200228	sqst	2	d	1	water	None	CB4856	C	3	median.EXT	-91.00595238095238
20200228	sqst	2	d	1	water	None	CB4856	C	4	median.EXT	-0.5059523809523823
20200228	sqst	2	d	1	water	None	ECA838	C	5	median.EXT	44.49404761904762
20200228	sqst	2	d	1	water	None	ECA838	C	6	median.EXT	21.994047619047617
20200228	sqst	2	d	1	water	None	ECA859	C	8	median.EXT	-43.00595238095238
20200228	sqst	2	d	1	water	None	ECA2517	C	9	median.EXT	-92.00595238095238
20200228	sqst	2	d	1	water	None	N2	D	1	median.EXT	-48.00595238095238
20200228	sqst	2	d	1	water	None	ECA2517	D	10	median.EXT	-73.00595238095238
20200228	sqst	2	d	1	water	None	ECA2518	D	11	median.EXT	102.99404761904762
20200228	sqst	2	d	1	water	None	ECA2518	D	12	median.EXT	-28.005952380952383
20200228	sqst	2	d	1	water	None	N2	D	2	median.EXT	-11.005952380952383
20200228	sqst	2	d	1	water	None	CB4856	D	3	median.EXT	-130.00595238095238
20200228	sqst	2	d	1	water	None	CB4856	D	4	median.EXT	-93.00595238095238
20200228	sqst	2	d	1	water	None	ECA838	D	5	median.EXT	87.99404761904762
20200228	sqst	2	d	1	water	None	ECA838	D	6	median.EXT	128.99404761904762
20200228	sqst	2	d	1	water	None	ECA859	D	7	median.EXT	-27.505952380952383
20200228	sqst	2	d	1	water	None	ECA859	D	8	median.EXT	-5.005952380952382
20200228	sqst	2	d	1	water	None	ECA2517	D	9	median.EXT	-55.50595238095238
20200228	sqst	2	d	1	water	None	N2	E	1	median.EXT	68.99404761904762
20200228	sqst	2	d	1	water	None	ECA2517	E	10	median.EXT	-18.005952380952383
20200228	sqst	2	d	1	water	None	ECA2518	E	11	median.EXT	15.994047619047617
20200228	sqst	2	d	1	water	None	ECA2518	E	12	median.EXT	-134.00595238095238
20200228	sqst	2	d	1	water	None	N2	E	2	median.EXT	-16.505952380952383
20200228	sqst	2	d	1	water	None	CB4856	E	3	median.EXT	-71.50595238095238
20200228	sqst	2	d	1	water	None	CB4856	E	4	median.EXT	-53.00595238095238
20200228	sqst	2	d	1	water	None	ECA838	E	5	median.EXT	21.994047619047617
20200228	sqst	2	d	1	water	None	ECA838	E	6	median.EXT	89.99404761904762
20200228	sqst	2	d	1	water	None	ECA859	E	7	median.EXT	-24.005952380952383
20200228	sqst	2	d	1	water	None	ECA859	E	8	median.EXT	5.494047619047618
20200228	sqst	2	d	1	water	None	ECA2517	E	9	median.EXT	-183.50595238095238
20200228	sqst	2	d	1	water	None	N2	F	1	median.EXT	-47.50595238095238
20200228	sqst	2	d	1	water	None	ECA2517	F	10	median.EXT	-41.00595238095238
20200228	sqst	2	d	1	water	None	ECA2518	F	11	median.EXT	70.99404761904762
20200228	sqst	2	d	1	water	None	ECA2518	F	12	median.EXT	96.99404761904762
20200228	sqst	2	d	1	water	None	N2	F	2	median.EXT	9.494047619047617
20200228	sqst	2	d	1	water	None	CB4856	F	3	median.EXT	37.99404761904762
20200228	sqst	2	d	1	water	None	CB4856	F	4	median.EXT	-42.00595238095238
20200228	sqst	2	d	1	water	None	ECA838	F	5	median.EXT	12.994047619047617
20200228	sqst	2	d	1	water	None	ECA838	F	6	median.EXT	63.49404761904762
20200228	sqst	2	d	1	water	None	ECA859	F	7	median.EXT	-102.00595238095238
20200228	sqst	2	d	1	water	None	ECA859	F	8	median.EXT	-24.505952380952383
20200228	sqst	2	d	1	water	None	ECA2517	F	9	median.EXT	-66.50595238095238
20200228	sqst	2	d	1	water	None	N2	G	1	median.EXT	-11.005952380952383
20200228	sqst	2	d	1	water	None	ECA2517	G	10	median.EXT	-46.00595238095238
20200228	sqst	2	d	1	water	None	ECA2518	G	11	median.EXT	-115.00595238095238
20200228	sqst	2	d	1	water	None	ECA2518	G	12	median.EXT	-61.00595238095238
20200228	sqst	2	d	1	water	None	N2	G	2	median.EXT	21.994047619047617
20200228	sqst	2	d	1	water	None	CB4856	G	3	median.EXT	-90.00595238095238
20200228	sqst	2	d	1	water	None	CB4856	G	4	median.EXT	-3.0059523809523823
20200228	sqst	2	d	1	water	None	ECA838	G	5	median.EXT	19.494047619047617
20200228	sqst	2	d	1	water	None	ECA838	G	6	median.EXT	129.99404761904762
20200228	sqst	2	d	1	water	None	ECA859	G	7	median.EXT	-5.505952380952382
20200228	sqst	2	d	1	water	None	ECA859	G	8	median.EXT	-112.00595238095238
20200228	sqst	2	d	1	water	None	ECA2517	G	9	median.EXT	68.99404761904762
20200228	sqst	2	d	3	zinc	water	N2	A	1	median.EXT	-60.51197604790419
20200228	sqst	2	d	3	zinc	water	ECA2517	A	10	median.EXT	33.48802395209581
20200228	sqst	2	d	3	zinc	water	ECA2518	A	11	median.EXT	-40.51197604790419
20200228	sqst	2	d	3	zinc	water	ECA2518	A	12	median.EXT	-67.51197604790418
20200228	sqst	2	d	3	zinc	water	N2	A	2	median.EXT	134.4880239520958
20200228	sqst	2	d	3	zinc	water	CB4856	A	3	median.EXT	25.98802395209581
20200228	sqst	2	d	3	zinc	water	CB4856	A	4	median.EXT	16.48802395209581
20200228	sqst	2	d	3	zinc	water	ECA838	A	5	median.EXT	90.48802395209582
20200228	sqst	2	d	3	zinc	water	ECA838	A	6	median.EXT	162.9880239520958
20200228	sqst	2	d	3	zinc	water	ECA859	A	7	median.EXT	-87.51197604790418
20200228	sqst	2	d	3	zinc	water	ECA859	A	8	median.EXT	-88.51197604790418
20200228	sqst	2	d	3	zinc	water	ECA2517	A	9	median.EXT	15.488023952095809
20200228	sqst	2	d	3	zinc	water	N2	B	1	median.EXT	-21.51197604790419
20200228	sqst	2	d	3	zinc	water	ECA2517	B	10	median.EXT	7.488023952095809
20200228	sqst	2	d	3	zinc	water	ECA2518	B	11	median.EXT	-43.51197604790419
20200228	sqst	2	d	3	zinc	water	ECA2518	B	12	median.EXT	-7.011976047904191
20200228	sqst	2	d	3	zinc	water	N2	B	2	median.EXT	61.98802395209581
20200228	sqst	2	d	3	zinc	water	CB4856	B	3	median.EXT	0.48802395209580907
20200228	sqst	2	d	3	zinc	water	CB4856	B	4	median.EXT	40.48802395209581
20200228	sqst	2	d	3	zinc	water	ECA838	B	5	median.EXT	51.48802395209581
20200228	sqst	2	d	3	zinc	water	ECA838	B	6	median.EXT	0.9880239520958091
20200228	sqst	2	d	3	zinc	water	ECA859	B	7	median.EXT	-80.51197604790418
20200228	sqst	2	d	3	zinc	water	ECA859	B	8	median.EXT	-64.51197604790418
20200228	sqst	2	d	3	zinc	water	ECA2517	B	9	median.EXT	-26.51197604790419
20200228	sqst	2	d	3	zinc	water	N2	C	1	median.EXT	22.98802395209581
20200228	sqst	2	d	3	zinc	water	ECA2517	C	10	median.EXT	-16.51197604790419
20200228	sqst	2	d	3	zinc	water	ECA2518	C	11	median.EXT	-48.51197604790419
20200228	sqst	2	d	3	zinc	water	ECA2518	C	12	median.EXT	-61.51197604790419
20200228	sqst	2	d	3	zinc	water	N2	C	2	median.EXT	-27.51197604790419
20200228	sqst	2	d	3	zinc	water	CB4856	C	3	median.EXT	-2.511976047904191
20200228	sqst	2	d	3	zinc	water	CB4856	C	4	median.EXT	42.48802395209581
20200228	sqst	2	d	3	zinc	water	ECA838	C	5	median.EXT	136.4880239520958
20200228	sqst	2	d	3	zinc	water	ECA838	C	6	median.EXT	131.4880239520958
20200228	sqst	2	d	3	zinc	water	ECA859	C	7	median.EXT	-81.01197604790418
[truncated: 1,543 more rows]
