# Supplementary material for: Natural variation in the sequestosome-related gene, sqst-5, underlies zinc homeostasis in Caenorhabditis elegans
Source: PLoS Genet. 2020 Nov 11;16(11):e1008986. doi: 10.1371/journal.pgen.1008986 (PMC7682890; doi:10.1371/journal.pgen.1008986)
Supplement: S19 File — Raw pruned phenotypes for the reciprocal hemizygosity assay using the sqst-5 deletions in the NIL background (modified HTA). (CSV) [file pgen.1008986.s033.csv]

date	experiment	round	assay	plate	condition	control	strain	row	col	trait	phenotype
20200319	sqsthemi	NA	NA	1	water	None	N2/N2	A	1	median.TOF	406
20200319	sqsthemi	NA	NA	1	water	None	CB4856/CB4856	A	2	median.TOF	406
20200319	sqsthemi	NA	NA	1	water	None	ECA859/ECA859	A	3	median.TOF	377
20200319	sqsthemi	NA	NA	1	water	None	ECA2517/ECA2517	A	4	median.TOF	390
20200319	sqsthemi	NA	NA	1	water	None	ECA859/CB4856	A	5	median.TOF	416.5
20200319	sqsthemi	NA	NA	1	water	None	ECA2517/CB4856	A	6	median.TOF	396
20200319	sqsthemi	NA	NA	1	water	None	CB4856/ECA2517	A	7	median.TOF	402
20200319	sqsthemi	NA	NA	1	water	None	ECA859/ECA2517	A	8	median.TOF	327
20200319	sqsthemi	NA	NA	1	water	None	ECA2517/ECA859	A	9	median.TOF	412
20200319	sqsthemi	NA	NA	1	water	None	N2/N2	B	1	median.TOF	410
20200319	sqsthemi	NA	NA	1	water	None	CB4856/CB4856	B	2	median.TOF	449
20200319	sqsthemi	NA	NA	1	water	None	ECA859/ECA859	B	3	median.TOF	400
20200319	sqsthemi	NA	NA	1	water	None	ECA2517/ECA2517	B	4	median.TOF	327
20200319	sqsthemi	NA	NA	1	water	None	ECA859/CB4856	B	5	median.TOF	376
20200319	sqsthemi	NA	NA	1	water	None	ECA2517/CB4856	B	6	median.TOF	375
20200319	sqsthemi	NA	NA	1	water	None	CB4856/ECA2517	B	7	median.TOF	404
20200319	sqsthemi	NA	NA	1	water	None	ECA859/ECA2517	B	8	median.TOF	396
20200319	sqsthemi	NA	NA	1	water	None	ECA2517/ECA859	B	9	median.TOF	422
20200319	sqsthemi	NA	NA	1	water	None	N2/N2	C	1	median.TOF	397.5
20200319	sqsthemi	NA	NA	1	water	None	CB4856/CB4856	C	2	median.TOF	395
20200319	sqsthemi	NA	NA	1	water	None	ECA859/ECA859	C	3	median.TOF	397
20200319	sqsthemi	NA	NA	1	water	None	ECA2517/ECA2517	C	4	median.TOF	411
20200319	sqsthemi	NA	NA	1	water	None	ECA859/CB4856	C	5	median.TOF	398
20200319	sqsthemi	NA	NA	1	water	None	ECA2517/CB4856	C	6	median.TOF	386
20200319	sqsthemi	NA	NA	1	water	None	CB4856/ECA2517	C	7	median.TOF	409
20200319	sqsthemi	NA	NA	1	water	None	ECA859/ECA2517	C	8	median.TOF	421
20200319	sqsthemi	NA	NA	1	water	None	ECA2517/ECA859	C	9	median.TOF	403.5
20200319	sqsthemi	NA	NA	1	zinc	water	N2/N2	D	1	median.TOF	327
20200319	sqsthemi	NA	NA	1	zinc	water	CB4856/CB4856	D	2	median.TOF	261
20200319	sqsthemi	NA	NA	1	zinc	water	ECA859/ECA859	D	3	median.TOF	215
20200319	sqsthemi	NA	NA	1	zinc	water	ECA2517/ECA2517	D	4	median.TOF	253.5
20200319	sqsthemi	NA	NA	1	zinc	water	ECA859/CB4856	D	5	median.TOF	210
20200319	sqsthemi	NA	NA	1	zinc	water	ECA2517/CB4856	D	6	median.TOF	272
20200319	sqsthemi	NA	NA	1	zinc	water	CB4856/ECA2517	D	7	median.TOF	270
20200319	sqsthemi	NA	NA	1	zinc	water	ECA859/ECA2517	D	8	median.TOF	252
20200319	sqsthemi	NA	NA	1	zinc	water	ECA2517/ECA859	D	9	median.TOF	265.5
20200319	sqsthemi	NA	NA	1	zinc	water	N2/N2	E	1	median.TOF	309
20200319	sqsthemi	NA	NA	1	zinc	water	CB4856/CB4856	E	2	median.TOF	266
20200319	sqsthemi	NA	NA	1	zinc	water	ECA859/ECA859	E	3	median.TOF	204
20200319	sqsthemi	NA	NA	1	zinc	water	ECA2517/ECA2517	E	4	median.TOF	242
20200319	sqsthemi	NA	NA	1	zinc	water	ECA859/CB4856	E	5	median.TOF	233
20200319	sqsthemi	NA	NA	1	zinc	water	ECA2517/CB4856	E	6	median.TOF	256
20200319	sqsthemi	NA	NA	1	zinc	water	CB4856/ECA2517	E	7	median.TOF	257.5
20200319	sqsthemi	NA	NA	1	zinc	water	ECA859/ECA2517	E	8	median.TOF	241
20200319	sqsthemi	NA	NA	1	zinc	water	ECA2517/ECA859	E	9	median.TOF	272
20200319	sqsthemi	NA	NA	1	zinc	water	N2/N2	F	1	median.TOF	287
20200319	sqsthemi	NA	NA	1	zinc	water	CB4856/CB4856	F	2	median.TOF	260
20200319	sqsthemi	NA	NA	1	zinc	water	ECA859/ECA859	F	3	median.TOF	174
20200319	sqsthemi	NA	NA	1	zinc	water	ECA859/CB4856	F	5	median.TOF	215
20200319	sqsthemi	NA	NA	1	zinc	water	ECA2517/CB4856	F	6	median.TOF	276
20200319	sqsthemi	NA	NA	1	zinc	water	CB4856/ECA2517	F	7	median.TOF	193
20200319	sqsthemi	NA	NA	1	zinc	water	ECA859/ECA2517	F	8	median.TOF	223.5
20200319	sqsthemi	NA	NA	1	zinc	water	ECA2517/ECA859	F	9	median.TOF	269
20200319	sqsthemi	NA	NA	1	zinc	water	N2/N2	G	1	median.TOF	308
20200319	sqsthemi	NA	NA	1	zinc	water	CB4856/CB4856	G	2	median.TOF	281
20200319	sqsthemi	NA	NA	1	zinc	water	ECA859/ECA859	G	3	median.TOF	206
20200319	sqsthemi	NA	NA	1	zinc	water	ECA2517/ECA2517	G	4	median.TOF	241
20200319	sqsthemi	NA	NA	1	zinc	water	ECA859/CB4856	G	5	median.TOF	204
20200319	sqsthemi	NA	NA	1	zinc	water	ECA2517/CB4856	G	6	median.TOF	259.5
20200319	sqsthemi	NA	NA	1	zinc	water	CB4856/ECA2517	G	7	median.TOF	244
20200319	sqsthemi	NA	NA	1	zinc	water	ECA859/ECA2517	G	8	median.TOF	240
20200319	sqsthemi	NA	NA	1	zinc	water	ECA2517/ECA859	G	9	median.TOF	252.5
20200319	sqsthemi	NA	NA	2	water	None	N2/N2	A	1	median.TOF	418
20200319	sqsthemi	NA	NA	2	water	None	CB4856/CB4856	A	2	median.TOF	405
20200319	sqsthemi	NA	NA	2	water	None	ECA859/ECA859	A	3	median.TOF	396
20200319	sqsthemi	NA	NA	2	water	None	ECA2517/ECA2517	A	4	median.TOF	380
20200319	sqsthemi	NA	NA	2	water	None	ECA859/CB4856	A	5	median.TOF	450
20200319	sqsthemi	NA	NA	2	water	None	ECA2517/CB4856	A	6	median.TOF	390.5
20200319	sqsthemi	NA	NA	2	water	None	CB4856/ECA2517	A	7	median.TOF	436.5
20200319	sqsthemi	NA	NA	2	water	None	ECA2517/ECA859	A	9	median.TOF	380
20200319	sqsthemi	NA	NA	2	water	None	N2/N2	B	1	median.TOF	391
20200319	sqsthemi	NA	NA	2	water	None	ECA859/ECA859	B	3	median.TOF	408
20200319	sqsthemi	NA	NA	2	water	None	ECA2517/ECA2517	B	4	median.TOF	398
20200319	sqsthemi	NA	NA	2	water	None	ECA859/CB4856	B	5	median.TOF	421.5
20200319	sqsthemi	NA	NA	2	water	None	ECA2517/CB4856	B	6	median.TOF	410
20200319	sqsthemi	NA	NA	2	water	None	CB4856/ECA2517	B	7	median.TOF	448
20200319	sqsthemi	NA	NA	2	water	None	ECA859/ECA2517	B	8	median.TOF	318
20200319	sqsthemi	NA	NA	2	water	None	ECA2517/ECA859	B	9	median.TOF	387
20200319	sqsthemi	NA	NA	2	water	None	N2/N2	C	1	median.TOF	393
20200319	sqsthemi	NA	NA	2	water	None	CB4856/CB4856	C	2	median.TOF	430
20200319	sqsthemi	NA	NA	2	water	None	ECA859/ECA859	C	3	median.TOF	387
20200319	sqsthemi	NA	NA	2	water	None	ECA2517/ECA2517	C	4	median.TOF	391
20200319	sqsthemi	NA	NA	2	water	None	ECA859/CB4856	C	5	median.TOF	459
20200319	sqsthemi	NA	NA	2	water	None	ECA2517/CB4856	C	6	median.TOF	398.5
20200319	sqsthemi	NA	NA	2	water	None	CB4856/ECA2517	C	7	median.TOF	435
20200319	sqsthemi	NA	NA	2	water	None	ECA859/ECA2517	C	8	median.TOF	388.5
20200319	sqsthemi	NA	NA	2	water	None	ECA2517/ECA859	C	9	median.TOF	365
20200319	sqsthemi	NA	NA	2	zinc	water	N2/N2	D	1	median.TOF	275
20200319	sqsthemi	NA	NA	2	zinc	water	CB4856/CB4856	D	2	median.TOF	293
20200319	sqsthemi	NA	NA	2	zinc	water	ECA859/ECA859	D	3	median.TOF	178
20200319	sqsthemi	NA	NA	2	zinc	water	ECA2517/ECA2517	D	4	median.TOF	237
20200319	sqsthemi	NA	NA	2	zinc	water	ECA859/CB4856	D	5	median.TOF	259
20200319	sqsthemi	NA	NA	2	zinc	water	ECA2517/CB4856	D	6	median.TOF	273
20200319	sqsthemi	NA	NA	2	zinc	water	CB4856/ECA2517	D	7	median.TOF	245
20200319	sqsthemi	NA	NA	2	zinc	water	ECA859/ECA2517	D	8	median.TOF	250
20200319	sqsthemi	NA	NA	2	zinc	water	ECA2517/ECA859	D	9	median.TOF	276
20200319	sqsthemi	NA	NA	2	zinc	water	N2/N2	E	1	median.TOF	326
20200319	sqsthemi	NA	NA	2	zinc	water	CB4856/CB4856	E	2	median.TOF	274.5
20200319	sqsthemi	NA	NA	2	zinc	water	ECA859/ECA859	E	3	median.TOF	188
20200319	sqsthemi	NA	NA	2	zinc	water	ECA2517/ECA2517	E	4	median.TOF	256
20200319	sqsthemi	NA	NA	2	zinc	water	ECA859/CB4856	E	5	median.TOF	174
20200319	sqsthemi	NA	NA	2	zinc	water	ECA2517/CB4856	E	6	median.TOF	249
20200319	sqsthemi	NA	NA	2	zinc	water	CB4856/ECA2517	E	7	median.TOF	192.5
20200319	sqsthemi	NA	NA	2	zinc	water	ECA859/ECA2517	E	8	median.TOF	268
20200319	sqsthemi	NA	NA	2	zinc	water	ECA2517/ECA859	E	9	median.TOF	270.5
20200319	sqsthemi	NA	NA	2	zinc	water	CB4856/CB4856	F	2	median.TOF	275.5
20200319	sqsthemi	NA	NA	2	zinc	water	ECA859/ECA859	F	3	median.TOF	247
20200319	sqsthemi	NA	NA	2	zinc	water	ECA2517/ECA2517	F	4	median.TOF	252
20200319	sqsthemi	NA	NA	2	zinc	water	ECA859/CB4856	F	5	median.TOF	245.5
20200319	sqsthemi	NA	NA	2	zinc	water	ECA2517/CB4856	F	6	median.TOF	273
20200319	sqsthemi	NA	NA	2	zinc	water	CB4856/ECA2517	F	7	median.TOF	226
20200319	sqsthemi	NA	NA	2	zinc	water	ECA859/ECA2517	F	8	median.TOF	255
20200319	sqsthemi	NA	NA	2	zinc	water	ECA2517/ECA859	F	9	median.TOF	259
20200319	sqsthemi	NA	NA	2	zinc	water	N2/N2	G	1	median.TOF	278
20200319	sqsthemi	NA	NA	2	zinc	water	CB4856/CB4856	G	2	median.TOF	256.5
20200319	sqsthemi	NA	NA	2	zinc	water	ECA859/ECA859	G	3	median.TOF	235.5
20200319	sqsthemi	NA	NA	2	zinc	water	ECA2517/ECA2517	G	4	median.TOF	261
20200319	sqsthemi	NA	NA	2	zinc	water	ECA859/CB4856	G	5	median.TOF	261
20200319	sqsthemi	NA	NA	2	zinc	water	ECA2517/CB4856	G	6	median.TOF	233
20200319	sqsthemi	NA	NA	2	zinc	water	CB4856/ECA2517	G	7	median.TOF	245
20200319	sqsthemi	NA	NA	2	zinc	water	ECA859/ECA2517	G	8	median.TOF	294
20200319	sqsthemi	NA	NA	2	zinc	water	ECA2517/ECA859	G	9	median.TOF	215
20200319	sqsthemi	NA	NA	3	water	None	N2/N2	A	1	median.TOF	434.5
20200319	sqsthemi	NA	NA	3	water	None	CB4856/CB4856	A	2	median.TOF	457
20200319	sqsthemi	NA	NA	3	water	None	ECA859/ECA859	A	3	median.TOF	415.5
20200319	sqsthemi	NA	NA	3	water	None	ECA2517/ECA2517	A	4	median.TOF	449
20200319	sqsthemi	NA	NA	3	water	None	ECA859/CB4856	A	5	median.TOF	440
20200319	sqsthemi	NA	NA	3	water	None	ECA2517/CB4856	A	6	median.TOF	432.5
20200319	sqsthemi	NA	NA	3	water	None	ECA859/ECA2517	A	8	median.TOF	423
20200319	sqsthemi	NA	NA	3	water	None	ECA2517/ECA859	A	9	median.TOF	438
20200319	sqsthemi	NA	NA	3	water	None	N2/N2	B	1	median.TOF	399
20200319	sqsthemi	NA	NA	3	water	None	CB4856/CB4856	B	2	median.TOF	447
20200319	sqsthemi	NA	NA	3	water	None	ECA859/ECA859	B	3	median.TOF	403.5
20200319	sqsthemi	NA	NA	3	water	None	ECA859/CB4856	B	5	median.TOF	381.5
20200319	sqsthemi	NA	NA	3	water	None	ECA2517/CB4856	B	6	median.TOF	421
20200319	sqsthemi	NA	NA	3	water	None	CB4856/ECA2517	B	7	median.TOF	423
20200319	sqsthemi	NA	NA	3	water	None	ECA859/ECA2517	B	8	median.TOF	380
20200319	sqsthemi	NA	NA	3	water	None	ECA2517/ECA859	B	9	median.TOF	413
20200319	sqsthemi	NA	NA	3	water	None	N2/N2	C	1	median.TOF	396
20200319	sqsthemi	NA	NA	3	water	None	CB4856/CB4856	C	2	median.TOF	461
20200319	sqsthemi	NA	NA	3	water	None	ECA859/ECA859	C	3	median.TOF	402.5
20200319	sqsthemi	NA	NA	3	water	None	ECA2517/ECA2517	C	4	median.TOF	424
20200319	sqsthemi	NA	NA	3	water	None	ECA859/CB4856	C	5	median.TOF	410.5
20200319	sqsthemi	NA	NA	3	water	None	ECA2517/CB4856	C	6	median.TOF	414
20200319	sqsthemi	NA	NA	3	water	None	CB4856/ECA2517	C	7	median.TOF	439
20200319	sqsthemi	NA	NA	3	water	None	ECA859/ECA2517	C	8	median.TOF	434
20200319	sqsthemi	NA	NA	3	water	None	ECA2517/ECA859	C	9	median.TOF	411
20200319	sqsthemi	NA	NA	3	zinc	water	N2/N2	D	1	median.TOF	301
20200319	sqsthemi	NA	NA	3	zinc	water	CB4856/CB4856	D	2	median.TOF	259
20200319	sqsthemi	NA	NA	3	zinc	water	ECA859/ECA859	D	3	median.TOF	201
20200319	sqsthemi	NA	NA	3	zinc	water	ECA2517/ECA2517	D	4	median.TOF	240.5
20200319	sqsthemi	NA	NA	3	zinc	water	ECA859/CB4856	D	5	median.TOF	231
20200319	sqsthemi	NA	NA	3	zinc	water	ECA2517/CB4856	D	6	median.TOF	283
20200319	sqsthemi	NA	NA	3	zinc	water	CB4856/ECA2517	D	7	median.TOF	236
20200319	sqsthemi	NA	NA	3	zinc	water	ECA859/ECA2517	D	8	median.TOF	232
20200319	sqsthemi	NA	NA	3	zinc	water	CB4856/CB4856	E	2	median.TOF	253
20200319	sqsthemi	NA	NA	3	zinc	water	ECA859/ECA859	E	3	median.TOF	180
20200319	sqsthemi	NA	NA	3	zinc	water	ECA2517/ECA2517	E	4	median.TOF	262.5
20200319	sqsthemi	NA	NA	3	zinc	water	ECA859/CB4856	E	5	median.TOF	180.5
20200319	sqsthemi	NA	NA	3	zinc	water	ECA2517/CB4856	E	6	median.TOF	266
20200319	sqsthemi	NA	NA	3	zinc	water	ECA859/ECA2517	E	8	median.TOF	267
20200319	sqsthemi	NA	NA	3	zinc	water	ECA2517/ECA859	E	9	median.TOF	254.5
20200319	sqsthemi	NA	NA	3	zinc	water	N2/N2	F	1	median.TOF	263
20200319	sqsthemi	NA	NA	3	zinc	water	ECA859/ECA859	F	3	median.TOF	246
20200319	sqsthemi	NA	NA	3	zinc	water	ECA2517/ECA2517	F	4	median.TOF	229.5
20200319	sqsthemi	NA	NA	3	zinc	water	ECA859/CB4856	F	5	median.TOF	170
20200319	sqsthemi	NA	NA	3	zinc	water	ECA2517/CB4856	F	6	median.TOF	265.5
20200319	sqsthemi	NA	NA	3	zinc	water	CB4856/ECA2517	F	7	median.TOF	239
20200319	sqsthemi	NA	NA	3	zinc	water	ECA2517/ECA859	F	9	median.TOF	219
20200319	sqsthemi	NA	NA	3	zinc	water	N2/N2	G	1	median.TOF	266
20200319	sqsthemi	NA	NA	3	zinc	water	CB4856/CB4856	G	2	median.TOF	252
20200319	sqsthemi	NA	NA	3	zinc	water	ECA859/ECA859	G	3	median.TOF	218
20200319	sqsthemi	NA	NA	3	zinc	water	ECA2517/ECA2517	G	4	median.TOF	247.5
20200319	sqsthemi	NA	NA	3	zinc	water	ECA2517/CB4856	G	6	median.TOF	293.5
20200319	sqsthemi	NA	NA	3	zinc	water	CB4856/ECA2517	G	7	median.TOF	228.5
20200319	sqsthemi	NA	NA	3	zinc	water	ECA859/ECA2517	G	8	median.TOF	265
20200319	sqsthemi	NA	NA	3	zinc	water	ECA2517/ECA859	G	9	median.TOF	265
20200319	sqsthemi	NA	NA	4	water	None	N2/N2	A	1	median.TOF	399
20200319	sqsthemi	NA	NA	4	water	None	CB4856/CB4856	A	2	median.TOF	426.5
20200319	sqsthemi	NA	NA	4	water	None	ECA859/ECA859	A	3	median.TOF	429
20200319	sqsthemi	NA	NA	4	water	None	ECA2517/ECA2517	A	4	median.TOF	444.5
20200319	sqsthemi	NA	NA	4	water	None	ECA859/CB4856	A	5	median.TOF	454
20200319	sqsthemi	NA	NA	4	water	None	ECA2517/CB4856	A	6	median.TOF	426.5
20200319	sqsthemi	NA	NA	4	water	None	CB4856/ECA2517	A	7	median.TOF	371
20200319	sqsthemi	NA	NA	4	water	None	ECA859/ECA2517	A	8	median.TOF	409
20200319	sqsthemi	NA	NA	4	water	None	ECA2517/ECA859	A	9	median.TOF	415
20200319	sqsthemi	NA	NA	4	water	None	N2/N2	B	1	median.TOF	416
20200319	sqsthemi	NA	NA	4	water	None	CB4856/CB4856	B	2	median.TOF	442.5
20200319	sqsthemi	NA	NA	4	water	None	ECA2517/ECA2517	B	4	median.TOF	432
20200319	sqsthemi	NA	NA	4	water	None	ECA859/CB4856	B	5	median.TOF	454
20200319	sqsthemi	NA	NA	4	water	None	ECA2517/CB4856	B	6	median.TOF	431.5
20200319	sqsthemi	NA	NA	4	water	None	CB4856/ECA2517	B	7	median.TOF	449.5
20200319	sqsthemi	NA	NA	4	water	None	ECA859/ECA2517	B	8	median.TOF	470
20200319	sqsthemi	NA	NA	4	water	None	ECA2517/ECA859	B	9	median.TOF	376
20200319	sqsthemi	NA	NA	4	water	None	N2/N2	C	1	median.TOF	432
20200319	sqsthemi	NA	NA	4	water	None	CB4856/CB4856	C	2	median.TOF	440
20200319	sqsthemi	NA	NA	4	water	None	ECA859/ECA859	C	3	median.TOF	435
20200319	sqsthemi	NA	NA	4	water	None	ECA2517/ECA2517	C	4	median.TOF	471
20200319	sqsthemi	NA	NA	4	water	None	ECA859/CB4856	C	5	median.TOF	415
20200319	sqsthemi	NA	NA	4	water	None	ECA2517/CB4856	C	6	median.TOF	437.5
20200319	sqsthemi	NA	NA	4	water	None	CB4856/ECA2517	C	7	median.TOF	440
20200319	sqsthemi	NA	NA	4	water	None	ECA859/ECA2517	C	8	median.TOF	426
20200319	sqsthemi	NA	NA	4	water	None	ECA2517/ECA859	C	9	median.TOF	445
20200319	sqsthemi	NA	NA	4	zinc	water	N2/N2	D	1	median.TOF	322
20200319	sqsthemi	NA	NA	4	zinc	water	CB4856/CB4856	D	2	median.TOF	297.5
20200319	sqsthemi	NA	NA	4	zinc	water	ECA859/ECA859	D	3	median.TOF	231.5
20200319	sqsthemi	NA	NA	4	zinc	water	ECA2517/ECA2517	D	4	median.TOF	248
20200319	sqsthemi	NA	NA	4	zinc	water	ECA859/CB4856	D	5	median.TOF	272
20200319	sqsthemi	NA	NA	4	zinc	water	ECA2517/CB4856	D	6	median.TOF	277
20200319	sqsthemi	NA	NA	4	zinc	water	CB4856/ECA2517	D	7	median.TOF	195
20200319	sqsthemi	NA	NA	4	zinc	water	ECA859/ECA2517	D	8	median.TOF	248
20200319	sqsthemi	NA	NA	4	zinc	water	ECA2517/ECA859	D	9	median.TOF	238
20200319	sqsthemi	NA	NA	4	zinc	water	N2/N2	E	1	median.TOF	285
20200319	sqsthemi	NA	NA	4	zinc	water	CB4856/CB4856	E	2	median.TOF	289
20200319	sqsthemi	NA	NA	4	zinc	water	ECA859/ECA859	E	3	median.TOF	218
20200319	sqsthemi	NA	NA	4	zinc	water	ECA2517/ECA2517	E	4	median.TOF	259
20200319	sqsthemi	NA	NA	4	zinc	water	ECA859/CB4856	E	5	median.TOF	148
20200319	sqsthemi	NA	NA	4	zinc	water	ECA2517/CB4856	E	6	median.TOF	270
20200319	sqsthemi	NA	NA	4	zinc	water	CB4856/ECA2517	E	7	median.TOF	253
20200319	sqsthemi	NA	NA	4	zinc	water	ECA859/ECA2517	E	8	median.TOF	281
20200319	sqsthemi	NA	NA	4	zinc	water	ECA2517/ECA859	E	9	median.TOF	281.5
20200319	sqsthemi	NA	NA	4	zinc	water	N2/N2	F	1	median.TOF	323
20200319	sqsthemi	NA	NA	4	zinc	water	CB4856/CB4856	F	2	median.TOF	258
20200319	sqsthemi	NA	NA	4	zinc	water	ECA859/ECA859	F	3	median.TOF	246
20200319	sqsthemi	NA	NA	4	zinc	water	ECA2517/ECA2517	F	4	median.TOF	235
20200319	sqsthemi	NA	NA	4	zinc	water	ECA859/CB4856	F	5	median.TOF	239
20200319	sqsthemi	NA	NA	4	zinc	water	CB4856/ECA2517	F	7	median.TOF	255
20200319	sqsthemi	NA	NA	4	zinc	water	ECA859/ECA2517	F	8	median.TOF	284.5
20200319	sqsthemi	NA	NA	4	zinc	water	ECA2517/ECA859	F	9	median.TOF	247
20200319	sqsthemi	NA	NA	4	zinc	water	N2/N2	G	1	median.TOF	280.5
20200319	sqsthemi	NA	NA	4	zinc	water	CB4856/CB4856	G	2	median.TOF	264
20200319	sqsthemi	NA	NA	4	zinc	water	ECA859/ECA859	G	3	median.TOF	217
20200319	sqsthemi	NA	NA	4	zinc	water	ECA2517/ECA2517	G	4	median.TOF	253
20200319	sqsthemi	NA	NA	4	zinc	water	ECA859/CB4856	G	5	median.TOF	244
20200319	sqsthemi	NA	NA	4	zinc	water	ECA2517/CB4856	G	6	median.TOF	269
20200319	sqsthemi	NA	NA	4	zinc	water	CB4856/ECA2517	G	7	median.TOF	255
20200319	sqsthemi	NA	NA	4	zinc	water	ECA2517/ECA859	G	9	median.TOF	217
20200319	sqsthemi	NA	NA	5	water	None	N2/N2	A	1	median.TOF	424
20200319	sqsthemi	NA	NA	5	water	None	CB4856/CB4856	A	2	median.TOF	461.5
20200319	sqsthemi	NA	NA	5	water	None	ECA859/ECA859	A	3	median.TOF	430
20200319	sqsthemi	NA	NA	5	water	None	ECA2517/ECA2517	A	4	median.TOF	430
20200319	sqsthemi	NA	NA	5	water	None	ECA859/CB4856	A	5	median.TOF	458
20200319	sqsthemi	NA	NA	5	water	None	CB4856/ECA2517	A	7	median.TOF	459
20200319	sqsthemi	NA	NA	5	water	None	ECA859/ECA2517	A	8	median.TOF	388
20200319	sqsthemi	NA	NA	5	water	None	ECA2517/ECA859	A	9	median.TOF	442
20200319	sqsthemi	NA	NA	5	water	None	N2/N2	B	1	median.TOF	433.5
20200319	sqsthemi	NA	NA	5	water	None	CB4856/CB4856	B	2	median.TOF	442
20200319	sqsthemi	NA	NA	5	water	None	ECA859/ECA859	B	3	median.TOF	437
20200319	sqsthemi	NA	NA	5	water	None	ECA2517/ECA2517	B	4	median.TOF	417
20200319	sqsthemi	NA	NA	5	water	None	ECA859/CB4856	B	5	median.TOF	449.5
20200319	sqsthemi	NA	NA	5	water	None	ECA2517/CB4856	B	6	median.TOF	418
20200319	sqsthemi	NA	NA	5	water	None	CB4856/ECA2517	B	7	median.TOF	435
20200319	sqsthemi	NA	NA	5	water	None	ECA859/ECA2517	B	8	median.TOF	417
20200319	sqsthemi	NA	NA	5	zinc	water	N2/N2	C	1	median.TOF	266
20200319	sqsthemi	NA	NA	5	zinc	water	CB4856/CB4856	C	2	median.TOF	280
20200319	sqsthemi	NA	NA	5	zinc	water	ECA859/ECA859	C	3	median.TOF	221
20200319	sqsthemi	NA	NA	5	zinc	water	ECA2517/ECA2517	C	4	median.TOF	243
20200319	sqsthemi	NA	NA	5	zinc	water	ECA859/CB4856	C	5	median.TOF	232
20200319	sqsthemi	NA	NA	5	zinc	water	ECA2517/CB4856	C	6	median.TOF	261.5
20200319	sqsthemi	NA	NA	5	zinc	water	CB4856/ECA2517	C	7	median.TOF	222
20200319	sqsthemi	NA	NA	5	zinc	water	ECA859/ECA2517	C	8	median.TOF	243
20200319	sqsthemi	NA	NA	5	zinc	water	ECA2517/ECA859	C	9	median.TOF	223.5
20200319	sqsthemi	NA	NA	5	zinc	water	N2/N2	D	1	median.TOF	306
20200319	sqsthemi	NA	NA	5	zinc	water	CB4856/CB4856	D	2	median.TOF	275
20200319	sqsthemi	NA	NA	5	zinc	water	ECA859/ECA859	D	3	median.TOF	212
20200319	sqsthemi	NA	NA	5	zinc	water	ECA2517/ECA2517	D	4	median.TOF	271
20200319	sqsthemi	NA	NA	5	zinc	water	ECA859/CB4856	D	5	median.TOF	254.5
20200319	sqsthemi	NA	NA	5	zinc	water	ECA2517/CB4856	D	6	median.TOF	287.5
20200319	sqsthemi	NA	NA	5	zinc	water	ECA2517/ECA859	D	9	median.TOF	252
20200319	sqsthemi	NA	NA	5	zinc	water	N2/N2	E	1	median.TOF	316
20200319	sqsthemi	NA	NA	5	zinc	water	CB4856/CB4856	E	2	median.TOF	282
20200319	sqsthemi	NA	NA	5	zinc	water	ECA859/ECA859	E	3	median.TOF	200
20200319	sqsthemi	NA	NA	5	zinc	water	ECA2517/ECA2517	E	4	median.TOF	248.5
20200319	sqsthemi	NA	NA	5	zinc	water	ECA859/CB4856	E	5	median.TOF	249.5
20200319	sqsthemi	NA	NA	5	zinc	water	CB4856/ECA2517	E	7	median.TOF	252.5
20200319	sqsthemi	NA	NA	5	zinc	water	ECA859/ECA2517	E	8	median.TOF	265
20200319	sqsthemi	NA	NA	5	zinc	water	ECA2517/ECA859	E	9	median.TOF	247
20200319	sqsthemi	NA	NA	1	water	None	N2/N2	A	1	median.EXT	1268
20200319	sqsthemi	NA	NA	1	water	None	CB4856/CB4856	A	2	median.EXT	1203
20200319	sqsthemi	NA	NA	1	water	None	ECA859/ECA859	A	3	median.EXT	1084
20200319	sqsthemi	NA	NA	1	water	None	ECA2517/ECA2517	A	4	median.EXT	1045
20200319	sqsthemi	NA	NA	1	water	None	ECA859/CB4856	A	5	median.EXT	1238
20200319	sqsthemi	NA	NA	1	water	None	ECA2517/CB4856	A	6	median.EXT	1127.5
20200319	sqsthemi	NA	NA	1	water	None	CB4856/ECA2517	A	7	median.EXT	1126
20200319	sqsthemi	NA	NA	1	water	None	ECA859/ECA2517	A	8	median.EXT	1111
20200319	sqsthemi	NA	NA	1	water	None	ECA2517/ECA859	A	9	median.EXT	1140
20200319	sqsthemi	NA	NA	1	water	None	N2/N2	B	1	median.EXT	1247
20200319	sqsthemi	NA	NA	1	water	None	CB4856/CB4856	B	2	median.EXT	1261
20200319	sqsthemi	NA	NA	1	water	None	ECA859/ECA859	B	3	median.EXT	1169
20200319	sqsthemi	NA	NA	1	water	None	ECA2517/ECA2517	B	4	median.EXT	1077
20200319	sqsthemi	NA	NA	1	water	None	ECA859/CB4856	B	5	median.EXT	1058
20200319	sqsthemi	NA	NA	1	water	None	ECA2517/CB4856	B	6	median.EXT	1125
20200319	sqsthemi	NA	NA	1	water	None	CB4856/ECA2517	B	7	median.EXT	1155
20200319	sqsthemi	NA	NA	1	water	None	ECA859/ECA2517	B	8	median.EXT	1176
20200319	sqsthemi	NA	NA	1	water	None	ECA2517/ECA859	B	9	median.EXT	1072
20200319	sqsthemi	NA	NA	1	water	None	N2/N2	C	1	median.EXT	1239
20200319	sqsthemi	NA	NA	1	water	None	CB4856/CB4856	C	2	median.EXT	1236.5
20200319	sqsthemi	NA	NA	1	water	None	ECA859/ECA859	C	3	median.EXT	1107
20200319	sqsthemi	NA	NA	1	water	None	ECA2517/ECA2517	C	4	median.EXT	1114
20200319	sqsthemi	NA	NA	1	water	None	ECA859/CB4856	C	5	median.EXT	1212
20200319	sqsthemi	NA	NA	1	water	None	ECA2517/CB4856	C	6	median.EXT	1104
20200319	sqsthemi	NA	NA	1	water	None	CB4856/ECA2517	C	7	median.EXT	1192
20200319	sqsthemi	NA	NA	1	water	None	ECA859/ECA2517	C	8	median.EXT	1141
20200319	sqsthemi	NA	NA	1	water	None	ECA2517/ECA859	C	9	median.EXT	1188.5
20200319	sqsthemi	NA	NA	1	zinc	water	N2/N2	D	1	median.EXT	696
20200319	sqsthemi	NA	NA	1	zinc	water	CB4856/CB4856	D	2	median.EXT	444
20200319	sqsthemi	NA	NA	1	zinc	water	ECA859/ECA859	D	3	median.EXT	322
20200319	sqsthemi	NA	NA	1	zinc	water	ECA2517/ECA2517	D	4	median.EXT	464
20200319	sqsthemi	NA	NA	1	zinc	water	ECA859/CB4856	D	5	median.EXT	433.5
20200319	sqsthemi	NA	NA	1	zinc	water	ECA2517/CB4856	D	6	median.EXT	529.5
20200319	sqsthemi	NA	NA	1	zinc	water	CB4856/ECA2517	D	7	median.EXT	412
20200319	sqsthemi	NA	NA	1	zinc	water	ECA859/ECA2517	D	8	median.EXT	407
20200319	sqsthemi	NA	NA	1	zinc	water	ECA2517/ECA859	D	9	median.EXT	495.5
20200319	sqsthemi	NA	NA	1	zinc	water	N2/N2	E	1	median.EXT	711
20200319	sqsthemi	NA	NA	1	zinc	water	CB4856/CB4856	E	2	median.EXT	460
20200319	sqsthemi	NA	NA	1	zinc	water	ECA859/ECA859	E	3	median.EXT	293.5
20200319	sqsthemi	NA	NA	1	zinc	water	ECA2517/ECA2517	E	4	median.EXT	426.5
20200319	sqsthemi	NA	NA	1	zinc	water	ECA859/CB4856	E	5	median.EXT	452
20200319	sqsthemi	NA	NA	1	zinc	water	ECA2517/CB4856	E	6	median.EXT	431.5
20200319	sqsthemi	NA	NA	1	zinc	water	CB4856/ECA2517	E	7	median.EXT	440.5
20200319	sqsthemi	NA	NA	1	zinc	water	ECA859/ECA2517	E	8	median.EXT	427
20200319	sqsthemi	NA	NA	1	zinc	water	ECA2517/ECA859	E	9	median.EXT	477
20200319	sqsthemi	NA	NA	1	zinc	water	N2/N2	F	1	median.EXT	607
20200319	sqsthemi	NA	NA	1	zinc	water	CB4856/CB4856	F	2	median.EXT	433
20200319	sqsthemi	NA	NA	1	zinc	water	ECA859/ECA859	F	3	median.EXT	287
20200319	sqsthemi	NA	NA	1	zinc	water	ECA2517/ECA2517	F	4	median.EXT	463
20200319	sqsthemi	NA	NA	1	zinc	water	ECA859/CB4856	F	5	median.EXT	335
20200319	sqsthemi	NA	NA	1	zinc	water	ECA2517/CB4856	F	6	median.EXT	516
20200319	sqsthemi	NA	NA	1	zinc	water	CB4856/ECA2517	F	7	median.EXT	429
20200319	sqsthemi	NA	NA	1	zinc	water	ECA859/ECA2517	F	8	median.EXT	358
20200319	sqsthemi	NA	NA	1	zinc	water	ECA2517/ECA859	F	9	median.EXT	478
20200319	sqsthemi	NA	NA	1	zinc	water	N2/N2	G	1	median.EXT	684
20200319	sqsthemi	NA	NA	1	zinc	water	CB4856/CB4856	G	2	median.EXT	483
20200319	sqsthemi	NA	NA	1	zinc	water	ECA859/ECA859	G	3	median.EXT	444
20200319	sqsthemi	NA	NA	1	zinc	water	ECA2517/ECA2517	G	4	median.EXT	420
20200319	sqsthemi	NA	NA	1	zinc	water	ECA859/CB4856	G	5	median.EXT	466
20200319	sqsthemi	NA	NA	1	zinc	water	ECA2517/CB4856	G	6	median.EXT	437
20200319	sqsthemi	NA	NA	1	zinc	water	CB4856/ECA2517	G	7	median.EXT	377
20200319	sqsthemi	NA	NA	1	zinc	water	ECA859/ECA2517	G	8	median.EXT	417
20200319	sqsthemi	NA	NA	1	zinc	water	ECA2517/ECA859	G	9	median.EXT	384.5
20200319	sqsthemi	NA	NA	2	water	None	N2/N2	A	1	median.EXT	1287.5
20200319	sqsthemi	NA	NA	2	water	None	CB4856/CB4856	A	2	median.EXT	1105
20200319	sqsthemi	NA	NA	2	water	None	ECA2517/ECA2517	A	4	median.EXT	1189
20200319	sqsthemi	NA	NA	2	water	None	ECA859/CB4856	A	5	median.EXT	1317
20200319	sqsthemi	NA	NA	2	water	None	ECA2517/CB4856	A	6	median.EXT	1232.5
20200319	sqsthemi	NA	NA	2	water	None	CB4856/ECA2517	A	7	median.EXT	1215
20200319	sqsthemi	NA	NA	2	water	None	ECA859/ECA2517	A	8	median.EXT	948
20200319	sqsthemi	NA	NA	2	water	None	ECA2517/ECA859	A	9	median.EXT	1291
20200319	sqsthemi	NA	NA	2	water	None	N2/N2	B	1	median.EXT	1279
20200319	sqsthemi	NA	NA	2	water	None	CB4856/CB4856	B	2	median.EXT	1182
20200319	sqsthemi	NA	NA	2	water	None	ECA859/ECA859	B	3	median.EXT	1179
20200319	sqsthemi	NA	NA	2	water	None	ECA2517/ECA2517	B	4	median.EXT	1086
20200319	sqsthemi	NA	NA	2	water	None	ECA859/CB4856	B	5	median.EXT	1325.5
20200319	sqsthemi	NA	NA	2	water	None	ECA2517/CB4856	B	6	median.EXT	1204
20200319	sqsthemi	NA	NA	2	water	None	CB4856/ECA2517	B	7	median.EXT	1229
20200319	sqsthemi	NA	NA	2	water	None	ECA2517/ECA859	B	9	median.EXT	1175
20200319	sqsthemi	NA	NA	2	water	None	N2/N2	C	1	median.EXT	1186
20200319	sqsthemi	NA	NA	2	water	None	CB4856/CB4856	C	2	median.EXT	1185
20200319	sqsthemi	NA	NA	2	water	None	ECA859/ECA859	C	3	median.EXT	1187
20200319	sqsthemi	NA	NA	2	water	None	ECA2517/ECA2517	C	4	median.EXT	1176
20200319	sqsthemi	NA	NA	2	water	None	ECA859/CB4856	C	5	median.EXT	1212
20200319	sqsthemi	NA	NA	2	water	None	ECA2517/CB4856	C	6	median.EXT	1143.5
20200319	sqsthemi	NA	NA	2	water	None	CB4856/ECA2517	C	7	median.EXT	1215.5
20200319	sqsthemi	NA	NA	2	water	None	ECA859/ECA2517	C	8	median.EXT	1042.5
20200319	sqsthemi	NA	NA	2	water	None	ECA2517/ECA859	C	9	median.EXT	1137
20200319	sqsthemi	NA	NA	2	zinc	water	N2/N2	D	1	median.EXT	580
20200319	sqsthemi	NA	NA	2	zinc	water	CB4856/CB4856	D	2	median.EXT	531
20200319	sqsthemi	NA	NA	2	zinc	water	ECA859/ECA859	D	3	median.EXT	253
20200319	sqsthemi	NA	NA	2	zinc	water	ECA2517/ECA2517	D	4	median.EXT	403
20200319	sqsthemi	NA	NA	2	zinc	water	ECA859/CB4856	D	5	median.EXT	451
20200319	sqsthemi	NA	NA	2	zinc	water	ECA2517/CB4856	D	6	median.EXT	457.5
20200319	sqsthemi	NA	NA	2	zinc	water	CB4856/ECA2517	D	7	median.EXT	397
20200319	sqsthemi	NA	NA	2	zinc	water	ECA859/ECA2517	D	8	median.EXT	481
20200319	sqsthemi	NA	NA	2	zinc	water	ECA2517/ECA859	D	9	median.EXT	460
20200319	sqsthemi	NA	NA	2	zinc	water	N2/N2	E	1	median.EXT	663
20200319	sqsthemi	NA	NA	2	zinc	water	CB4856/CB4856	E	2	median.EXT	457
20200319	sqsthemi	NA	NA	2	zinc	water	ECA859/ECA859	E	3	median.EXT	301.5
20200319	sqsthemi	NA	NA	2	zinc	water	ECA2517/ECA2517	E	4	median.EXT	438
20200319	sqsthemi	NA	NA	2	zinc	water	ECA859/CB4856	E	5	median.EXT	344
20200319	sqsthemi	NA	NA	2	zinc	water	ECA2517/CB4856	E	6	median.EXT	417
20200319	sqsthemi	NA	NA	2	zinc	water	CB4856/ECA2517	E	7	median.EXT	404
20200319	sqsthemi	NA	NA	2	zinc	water	ECA859/ECA2517	E	8	median.EXT	499
20200319	sqsthemi	NA	NA	2	zinc	water	ECA2517/ECA859	E	9	median.EXT	536.5
20200319	sqsthemi	NA	NA	2	zinc	water	N2/N2	F	1	median.EXT	452
20200319	sqsthemi	NA	NA	2	zinc	water	CB4856/CB4856	F	2	median.EXT	515.5
20200319	sqsthemi	NA	NA	2	zinc	water	ECA859/ECA859	F	3	median.EXT	416
20200319	sqsthemi	NA	NA	2	zinc	water	ECA2517/ECA2517	F	4	median.EXT	400
20200319	sqsthemi	NA	NA	2	zinc	water	ECA859/CB4856	F	5	median.EXT	396.5
20200319	sqsthemi	NA	NA	2	zinc	water	ECA2517/CB4856	F	6	median.EXT	495
20200319	sqsthemi	NA	NA	2	zinc	water	CB4856/ECA2517	F	7	median.EXT	351
20200319	sqsthemi	NA	NA	2	zinc	water	ECA859/ECA2517	F	8	median.EXT	439
20200319	sqsthemi	NA	NA	2	zinc	water	ECA2517/ECA859	F	9	median.EXT	396
20200319	sqsthemi	NA	NA	2	zinc	water	N2/N2	G	1	median.EXT	655
20200319	sqsthemi	NA	NA	2	zinc	water	CB4856/CB4856	G	2	median.EXT	427.5
20200319	sqsthemi	NA	NA	2	zinc	water	ECA859/ECA859	G	3	median.EXT	373
20200319	sqsthemi	NA	NA	2	zinc	water	ECA2517/ECA2517	G	4	median.EXT	415.5
20200319	sqsthemi	NA	NA	2	zinc	water	ECA859/CB4856	G	5	median.EXT	433
20200319	sqsthemi	NA	NA	2	zinc	water	ECA2517/CB4856	G	6	median.EXT	411
20200319	sqsthemi	NA	NA	2	zinc	water	CB4856/ECA2517	G	7	median.EXT	462.5
20200319	sqsthemi	NA	NA	2	zinc	water	ECA859/ECA2517	G	8	median.EXT	520
20200319	sqsthemi	NA	NA	2	zinc	water	ECA2517/ECA859	G	9	median.EXT	409
20200319	sqsthemi	NA	NA	3	water	None	N2/N2	A	1	median.EXT	1266.5
20200319	sqsthemi	NA	NA	3	water	None	CB4856/CB4856	A	2	median.EXT	1225
20200319	sqsthemi	NA	NA	3	water	None	ECA859/ECA859	A	3	median.EXT	1219
20200319	sqsthemi	NA	NA	3	water	None	ECA2517/ECA2517	A	4	median.EXT	1146
20200319	sqsthemi	NA	NA	3	water	None	ECA859/CB4856	A	5	median.EXT	1250
20200319	sqsthemi	NA	NA	3	water	None	ECA2517/CB4856	A	6	median.EXT	1169
20200319	sqsthemi	NA	NA	3	water	None	CB4856/ECA2517	A	7	median.EXT	1161
20200319	sqsthemi	NA	NA	3	water	None	ECA859/ECA2517	A	8	median.EXT	1146.5
20200319	sqsthemi	NA	NA	3	water	None	ECA2517/ECA859	A	9	median.EXT	1238
20200319	sqsthemi	NA	NA	3	water	None	N2/N2	B	1	median.EXT	1131
20200319	sqsthemi	NA	NA	3	water	None	CB4856/CB4856	B	2	median.EXT	1213.5
20200319	sqsthemi	NA	NA	3	water	None	ECA859/ECA859	B	3	median.EXT	1167.5
20200319	sqsthemi	NA	NA	3	water	None	ECA2517/ECA2517	B	4	median.EXT	1012.5
20200319	sqsthemi	NA	NA	3	water	None	ECA859/CB4856	B	5	median.EXT	1164.5
20200319	sqsthemi	NA	NA	3	water	None	ECA2517/CB4856	B	6	median.EXT	1241
20200319	sqsthemi	NA	NA	3	water	None	CB4856/ECA2517	B	7	median.EXT	1201
20200319	sqsthemi	NA	NA	3	water	None	ECA859/ECA2517	B	8	median.EXT	960
20200319	sqsthemi	NA	NA	3	water	None	ECA2517/ECA859	B	9	median.EXT	1106
20200319	sqsthemi	NA	NA	3	water	None	N2/N2	C	1	median.EXT	1289
20200319	sqsthemi	NA	NA	3	water	None	CB4856/CB4856	C	2	median.EXT	1333
20200319	sqsthemi	NA	NA	3	water	None	ECA859/ECA859	C	3	median.EXT	1185.5
20200319	sqsthemi	NA	NA	3	water	None	ECA2517/ECA2517	C	4	median.EXT	1280
20200319	sqsthemi	NA	NA	3	water	None	ECA859/CB4856	C	5	median.EXT	1152.5
20200319	sqsthemi	NA	NA	3	water	None	ECA2517/CB4856	C	6	median.EXT	1136
20200319	sqsthemi	NA	NA	3	water	None	CB4856/ECA2517	C	7	median.EXT	1284
20200319	sqsthemi	NA	NA	3	water	None	ECA859/ECA2517	C	8	median.EXT	1165
20200319	sqsthemi	NA	NA	3	water	None	ECA2517/ECA859	C	9	median.EXT	1171
20200319	sqsthemi	NA	NA	3	zinc	water	N2/N2	D	1	median.EXT	745.5
20200319	sqsthemi	NA	NA	3	zinc	water	CB4856/CB4856	D	2	median.EXT	419
20200319	sqsthemi	NA	NA	3	zinc	water	ECA859/ECA859	D	3	median.EXT	354
20200319	sqsthemi	NA	NA	3	zinc	water	ECA2517/ECA2517	D	4	median.EXT	375
20200319	sqsthemi	NA	NA	3	zinc	water	ECA859/CB4856	D	5	median.EXT	354
20200319	sqsthemi	NA	NA	3	zinc	water	ECA2517/CB4856	D	6	median.EXT	496
20200319	sqsthemi	NA	NA	3	zinc	water	CB4856/ECA2517	D	7	median.EXT	398.5
20200319	sqsthemi	NA	NA	3	zinc	water	ECA859/ECA2517	D	8	median.EXT	352.5
20200319	sqsthemi	NA	NA	3	zinc	water	ECA2517/ECA859	D	9	median.EXT	339
20200319	sqsthemi	NA	NA	3	zinc	water	CB4856/CB4856	E	2	median.EXT	448
20200319	sqsthemi	NA	NA	3	zinc	water	ECA859/ECA859	E	3	median.EXT	337
20200319	sqsthemi	NA	NA	3	zinc	water	ECA859/CB4856	E	5	median.EXT	405
20200319	sqsthemi	NA	NA	3	zinc	water	ECA2517/CB4856	E	6	median.EXT	479
20200319	sqsthemi	NA	NA	3	zinc	water	CB4856/ECA2517	E	7	median.EXT	351.5
20200319	sqsthemi	NA	NA	3	zinc	water	ECA859/ECA2517	E	8	median.EXT	447.5
20200319	sqsthemi	NA	NA	3	zinc	water	ECA2517/ECA859	E	9	median.EXT	396.5
20200319	sqsthemi	NA	NA	3	zinc	water	N2/N2	F	1	median.EXT	634
20200319	sqsthemi	NA	NA	3	zinc	water	CB4856/CB4856	F	2	median.EXT	512
20200319	sqsthemi	NA	NA	3	zinc	water	ECA859/ECA859	F	3	median.EXT	391
20200319	sqsthemi	NA	NA	3	zinc	water	ECA2517/ECA2517	F	4	median.EXT	423.5
20200319	sqsthemi	NA	NA	3	zinc	water	ECA859/CB4856	F	5	median.EXT	365
20200319	sqsthemi	NA	NA	3	zinc	water	ECA2517/CB4856	F	6	median.EXT	436
20200319	sqsthemi	NA	NA	3	zinc	water	CB4856/ECA2517	F	7	median.EXT	410
20200319	sqsthemi	NA	NA	3	zinc	water	ECA859/ECA2517	F	8	median.EXT	403
20200319	sqsthemi	NA	NA	3	zinc	water	ECA2517/ECA859	F	9	median.EXT	317
20200319	sqsthemi	NA	NA	3	zinc	water	N2/N2	G	1	median.EXT	550
20200319	sqsthemi	NA	NA	3	zinc	water	CB4856/CB4856	G	2	median.EXT	425.5
20200319	sqsthemi	NA	NA	3	zinc	water	ECA859/ECA859	G	3	median.EXT	359
20200319	sqsthemi	NA	NA	3	zinc	water	ECA2517/ECA2517	G	4	median.EXT	407.5
20200319	sqsthemi	NA	NA	3	zinc	water	ECA859/CB4856	G	5	median.EXT	295
20200319	sqsthemi	NA	NA	3	zinc	water	ECA2517/CB4856	G	6	median.EXT	514
20200319	sqsthemi	NA	NA	3	zinc	water	CB4856/ECA2517	G	7	median.EXT	397.5
20200319	sqsthemi	NA	NA	3	zinc	water	ECA859/ECA2517	G	8	median.EXT	464
20200319	sqsthemi	NA	NA	3	zinc	water	ECA2517/ECA859	G	9	median.EXT	404
20200319	sqsthemi	NA	NA	4	water	None	N2/N2	A	1	median.EXT	1422
20200319	sqsthemi	NA	NA	4	water	None	CB4856/CB4856	A	2	median.EXT	1205
20200319	sqsthemi	NA	NA	4	water	None	ECA859/ECA859	A	3	median.EXT	1220
20200319	sqsthemi	NA	NA	4	water	None	ECA2517/ECA2517	A	4	median.EXT	1199
20200319	sqsthemi	NA	NA	4	water	None	ECA859/CB4856	A	5	median.EXT	1284
20200319	sqsthemi	NA	NA	4	water	None	ECA2517/CB4856	A	6	median.EXT	1307
20200319	sqsthemi	NA	NA	4	water	None	CB4856/ECA2517	A	7	median.EXT	1116.5
20200319	sqsthemi	NA	NA	4	water	None	ECA859/ECA2517	A	8	median.EXT	1190
20200319	sqsthemi	NA	NA	4	water	None	ECA2517/ECA859	A	9	median.EXT	1157
20200319	sqsthemi	NA	NA	4	water	None	N2/N2	B	1	median.EXT	1245
20200319	sqsthemi	NA	NA	4	water	None	CB4856/CB4856	B	2	median.EXT	1235.5
20200319	sqsthemi	NA	NA	4	water	None	ECA2517/ECA2517	B	4	median.EXT	1160.5
20200319	sqsthemi	NA	NA	4	water	None	ECA859/CB4856	B	5	median.EXT	1316
20200319	sqsthemi	NA	NA	4	water	None	ECA2517/CB4856	B	6	median.EXT	1143
20200319	sqsthemi	NA	NA	4	water	None	CB4856/ECA2517	B	7	median.EXT	1293
20200319	sqsthemi	NA	NA	4	water	None	ECA859/ECA2517	B	8	median.EXT	1331
20200319	sqsthemi	NA	NA	4	water	None	ECA2517/ECA859	B	9	median.EXT	1189
20200319	sqsthemi	NA	NA	4	water	None	N2/N2	C	1	median.EXT	1374
20200319	sqsthemi	NA	NA	4	water	None	CB4856/CB4856	C	2	median.EXT	1270
20200319	sqsthemi	NA	NA	4	water	None	ECA859/ECA859	C	3	median.EXT	1135.5
20200319	sqsthemi	NA	NA	4	water	None	ECA2517/CB4856	C	6	median.EXT	1160
20200319	sqsthemi	NA	NA	4	water	None	CB4856/ECA2517	C	7	median.EXT	1278
20200319	sqsthemi	NA	NA	4	water	None	ECA859/ECA2517	C	8	median.EXT	1236.5
20200319	sqsthemi	NA	NA	4	water	None	ECA2517/ECA859	C	9	median.EXT	1200.5
20200319	sqsthemi	NA	NA	4	zinc	water	N2/N2	D	1	median.EXT	681
20200319	sqsthemi	NA	NA	4	zinc	water	ECA859/ECA859	D	3	median.EXT	357.5
20200319	sqsthemi	NA	NA	4	zinc	water	ECA2517/ECA2517	D	4	median.EXT	429.5
20200319	sqsthemi	NA	NA	4	zinc	water	ECA859/CB4856	D	5	median.EXT	473
20200319	sqsthemi	NA	NA	4	zinc	water	ECA2517/CB4856	D	6	median.EXT	486
20200319	sqsthemi	NA	NA	4	zinc	water	CB4856/ECA2517	D	7	median.EXT	372
20200319	sqsthemi	NA	NA	4	zinc	water	ECA859/ECA2517	D	8	median.EXT	381
20200319	sqsthemi	NA	NA	4	zinc	water	ECA2517/ECA859	D	9	median.EXT	403
20200319	sqsthemi	NA	NA	4	zinc	water	N2/N2	E	1	median.EXT	603
20200319	sqsthemi	NA	NA	4	zinc	water	CB4856/CB4856	E	2	median.EXT	512
20200319	sqsthemi	NA	NA	4	zinc	water	ECA859/ECA859	E	3	median.EXT	357
20200319	sqsthemi	NA	NA	4	zinc	water	ECA2517/ECA2517	E	4	median.EXT	440
20200319	sqsthemi	NA	NA	4	zinc	water	ECA2517/CB4856	E	6	median.EXT	493
20200319	sqsthemi	NA	NA	4	zinc	water	CB4856/ECA2517	E	7	median.EXT	447
20200319	sqsthemi	NA	NA	4	zinc	water	ECA859/ECA2517	E	8	median.EXT	517
20200319	sqsthemi	NA	NA	4	zinc	water	ECA2517/ECA859	E	9	median.EXT	474.5
20200319	sqsthemi	NA	NA	4	zinc	water	N2/N2	F	1	median.EXT	659.5
20200319	sqsthemi	NA	NA	4	zinc	water	CB4856/CB4856	F	2	median.EXT	444
20200319	sqsthemi	NA	NA	4	zinc	water	ECA859/ECA859	F	3	median.EXT	447
20200319	sqsthemi	NA	NA	4	zinc	water	ECA2517/ECA2517	F	4	median.EXT	422.5
20200319	sqsthemi	NA	NA	4	zinc	water	ECA859/CB4856	F	5	median.EXT	504
20200319	sqsthemi	NA	NA	4	zinc	water	ECA2517/CB4856	F	6	median.EXT	356
20200319	sqsthemi	NA	NA	4	zinc	water	CB4856/ECA2517	F	7	median.EXT	422
20200319	sqsthemi	NA	NA	4	zinc	water	ECA859/ECA2517	F	8	median.EXT	535.5
20200319	sqsthemi	NA	NA	4	zinc	water	ECA2517/ECA859	F	9	median.EXT	410
20200319	sqsthemi	NA	NA	4	zinc	water	N2/N2	G	1	median.EXT	532
20200319	sqsthemi	NA	NA	4	zinc	water	CB4856/CB4856	G	2	median.EXT	449
20200319	sqsthemi	NA	NA	4	zinc	water	ECA859/ECA859	G	3	median.EXT	369
20200319	sqsthemi	NA	NA	4	zinc	water	ECA2517/ECA2517	G	4	median.EXT	438
20200319	sqsthemi	NA	NA	4	zinc	water	ECA859/CB4856	G	5	median.EXT	386.5
20200319	sqsthemi	NA	NA	4	zinc	water	ECA2517/CB4856	G	6	median.EXT	517
20200319	sqsthemi	NA	NA	4	zinc	water	CB4856/ECA2517	G	7	median.EXT	396
20200319	sqsthemi	NA	NA	4	zinc	water	ECA2517/ECA859	G	9	median.EXT	348.5
20200319	sqsthemi	NA	NA	5	water	None	N2/N2	A	1	median.EXT	1355
20200319	sqsthemi	NA	NA	5	water	None	CB4856/CB4856	A	2	median.EXT	1362
20200319	sqsthemi	NA	NA	5	water	None	ECA859/ECA859	A	3	median.EXT	1155
20200319	sqsthemi	NA	NA	5	water	None	ECA2517/ECA2517	A	4	median.EXT	1177
20200319	sqsthemi	NA	NA	5	water	None	ECA859/CB4856	A	5	median.EXT	1269
20200319	sqsthemi	NA	NA	5	water	None	ECA2517/CB4856	A	6	median.EXT	1033
20200319	sqsthemi	NA	NA	5	water	None	CB4856/ECA2517	A	7	median.EXT	1259.5
20200319	sqsthemi	NA	NA	5	water	None	ECA859/ECA2517	A	8	median.EXT	1190
20200319	sqsthemi	NA	NA	5	water	None	ECA2517/ECA859	A	9	median.EXT	1202
20200319	sqsthemi	NA	NA	5	water	None	N2/N2	B	1	median.EXT	1397
20200319	sqsthemi	NA	NA	5	water	None	CB4856/CB4856	B	2	median.EXT	1355
20200319	sqsthemi	NA	NA	5	water	None	ECA859/ECA859	B	3	median.EXT	1181
20200319	sqsthemi	NA	NA	5	water	None	ECA2517/ECA2517	B	4	median.EXT	1244
20200319	sqsthemi	NA	NA	5	water	None	ECA859/CB4856	B	5	median.EXT	1307.5
20200319	sqsthemi	NA	NA	5	water	None	ECA2517/CB4856	B	6	median.EXT	1240
20200319	sqsthemi	NA	NA	5	water	None	CB4856/ECA2517	B	7	median.EXT	1175
20200319	sqsthemi	NA	NA	5	water	None	ECA859/ECA2517	B	8	median.EXT	1180
20200319	sqsthemi	NA	NA	5	water	None	ECA2517/ECA859	B	9	median.EXT	1242.5
20200319	sqsthemi	NA	NA	5	zinc	water	N2/N2	C	1	median.EXT	577
20200319	sqsthemi	NA	NA	5	zinc	water	CB4856/CB4856	C	2	median.EXT	508
20200319	sqsthemi	NA	NA	5	zinc	water	ECA859/ECA859	C	3	median.EXT	355
20200319	sqsthemi	NA	NA	5	zinc	water	ECA2517/ECA2517	C	4	median.EXT	392
20200319	sqsthemi	NA	NA	5	zinc	water	ECA859/CB4856	C	5	median.EXT	372.5
20200319	sqsthemi	NA	NA	5	zinc	water	ECA2517/CB4856	C	6	median.EXT	511
20200319	sqsthemi	NA	NA	5	zinc	water	CB4856/ECA2517	C	7	median.EXT	462
20200319	sqsthemi	NA	NA	5	zinc	water	ECA859/ECA2517	C	8	median.EXT	424
20200319	sqsthemi	NA	NA	5	zinc	water	ECA2517/ECA859	C	9	median.EXT	360.5
20200319	sqsthemi	NA	NA	5	zinc	water	N2/N2	D	1	median.EXT	693.5
20200319	sqsthemi	NA	NA	5	zinc	water	CB4856/CB4856	D	2	median.EXT	491.5
20200319	sqsthemi	NA	NA	5	zinc	water	ECA859/ECA859	D	3	median.EXT	329.5
20200319	sqsthemi	NA	NA	5	zinc	water	ECA859/CB4856	D	5	median.EXT	455.5
20200319	sqsthemi	NA	NA	5	zinc	water	ECA2517/CB4856	D	6	median.EXT	566
20200319	sqsthemi	NA	NA	5	zinc	water	ECA2517/ECA859	D	9	median.EXT	467
20200319	sqsthemi	NA	NA	5	zinc	water	N2/N2	E	1	median.EXT	721
20200319	sqsthemi	NA	NA	5	zinc	water	CB4856/CB4856	E	2	median.EXT	524
20200319	sqsthemi	NA	NA	5	zinc	water	ECA859/ECA859	E	3	median.EXT	321
20200319	sqsthemi	NA	NA	5	zinc	water	ECA2517/ECA2517	E	4	median.EXT	428
20200319	sqsthemi	NA	NA	5	zinc	water	ECA859/CB4856	E	5	median.EXT	410.5
20200319	sqsthemi	NA	NA	5	zinc	water	CB4856/ECA2517	E	7	median.EXT	415.5
20200319	sqsthemi	NA	NA	5	zinc	water	ECA859/ECA2517	E	8	median.EXT	474.5
20200319	sqsthemi	NA	NA	5	zinc	water	ECA2517/ECA859	E	9	median.EXT	435
20200319	sqsthemi	NA	NA	1	water	None	N2/N2	A	1	median.norm.EXT	2.9907192575406034
20200319	sqsthemi	NA	NA	1	water	None	CB4856/CB4856	A	2	median.norm.EXT	2.7742663656884874
20200319	sqsthemi	NA	NA	1	water	None	ECA859/ECA859	A	3	median.norm.EXT	2.781038374717833
20200319	sqsthemi	NA	NA	1	water	None	ECA2517/ECA2517	A	4	median.norm.EXT	2.6794871794871793
20200319	sqsthemi	NA	NA	1	water	None	ECA859/CB4856	A	5	median.norm.EXT	2.8498645961881257
20200319	sqsthemi	NA	NA	1	water	None	ECA2517/CB4856	A	6	median.norm.EXT	2.8149782499581733
20200319	sqsthemi	NA	NA	1	water	None	CB4856/ECA2517	A	7	median.norm.EXT	2.6993318485523385
20200319	sqsthemi	NA	NA	1	water	None	ECA859/ECA2517	A	8	median.norm.EXT	2.68896623435163
20200319	sqsthemi	NA	NA	1	water	None	ECA2517/ECA859	A	9	median.norm.EXT	2.764830508474576
20200319	sqsthemi	NA	NA	1	water	None	N2/N2	B	1	median.norm.EXT	3.0076923076923077
20200319	sqsthemi	NA	NA	1	water	None	CB4856/CB4856	B	2	median.norm.EXT	3.089556800815079
20200319	sqsthemi	NA	NA	1	water	None	ECA859/ECA859	B	3	median.norm.EXT	2.8876651982378854
20200319	sqsthemi	NA	NA	1	water	None	ECA2517/ECA2517	B	4	median.norm.EXT	2.7686746987951807
20200319	sqsthemi	NA	NA	1	water	None	ECA859/CB4856	B	5	median.norm.EXT	2.811111111111111
20200319	sqsthemi	NA	NA	1	water	None	ECA2517/CB4856	B	6	median.norm.EXT	2.796143250688705
20200319	sqsthemi	NA	NA	1	water	None	CB4856/ECA2517	B	7	median.norm.EXT	2.764127764127764
20200319	sqsthemi	NA	NA	1	water	None	ECA859/ECA2517	B	8	median.norm.EXT	2.690671031096563
20200319	sqsthemi	NA	NA	1	water	None	ECA2517/ECA859	B	9	median.norm.EXT	2.534278959810875
20200319	sqsthemi	NA	NA	1	water	None	N2/N2	C	1	median.norm.EXT	3.0240373751525285
20200319	sqsthemi	NA	NA	1	water	None	CB4856/CB4856	C	2	median.norm.EXT	3.0887115979995237
20200319	sqsthemi	NA	NA	1	water	None	ECA859/ECA859	C	3	median.norm.EXT	2.8579545454545454
20200319	sqsthemi	NA	NA	1	water	None	ECA2517/ECA2517	C	4	median.norm.EXT	2.7509578544061304
20200319	sqsthemi	NA	NA	1	water	None	ECA859/CB4856	C	5	median.norm.EXT	3.0173697270471465
20200319	sqsthemi	NA	NA	1	water	None	ECA2517/CB4856	C	6	median.norm.EXT	2.820359281437126
20200319	sqsthemi	NA	NA	1	water	None	CB4856/ECA2517	C	7	median.norm.EXT	2.902083333333333
20200319	sqsthemi	NA	NA	1	water	None	ECA859/ECA2517	C	8	median.norm.EXT	2.703791469194313
20200319	sqsthemi	NA	NA	1	water	None	ECA2517/ECA859	C	9	median.norm.EXT	2.72017626528858
20200319	sqsthemi	NA	NA	1	zinc	water	N2/N2	D	1	median.norm.EXT	2.200557103064067
20200319	sqsthemi	NA	NA	1	zinc	water	CB4856/CB4856	D	2	median.norm.EXT	1.914012738853503
20200319	sqsthemi	NA	NA	1	zinc	water	ECA859/ECA859	D	3	median.norm.EXT	1.5628415300546448
20200319	sqsthemi	NA	NA	1	zinc	water	ECA2517/ECA2517	D	4	median.norm.EXT	1.7378119429590018
20200319	sqsthemi	NA	NA	1	zinc	water	ECA859/CB4856	D	5	median.norm.EXT	1.8767326410011298
20200319	sqsthemi	NA	NA	1	zinc	water	ECA2517/CB4856	D	6	median.norm.EXT	1.9038811061711827
20200319	sqsthemi	NA	NA	1	zinc	water	CB4856/ECA2517	D	7	median.norm.EXT	1.584033613445378
20200319	sqsthemi	NA	NA	1	zinc	water	ECA859/ECA2517	D	8	median.norm.EXT	1.7510475237889274
20200319	sqsthemi	NA	NA	1	zinc	water	ECA2517/ECA859	D	9	median.norm.EXT	1.8021156696590879
20200319	sqsthemi	NA	NA	1	zinc	water	N2/N2	E	1	median.norm.EXT	2.151898734177215
20200319	sqsthemi	NA	NA	1	zinc	water	CB4856/CB4856	E	2	median.norm.EXT	2.00335373267407
20200319	sqsthemi	NA	NA	1	zinc	water	ECA859/ECA859	E	3	median.norm.EXT	1.431644880174292
20200319	sqsthemi	NA	NA	1	zinc	water	ECA2517/ECA2517	E	4	median.norm.EXT	1.7729884282361827
20200319	sqsthemi	NA	NA	1	zinc	water	ECA859/CB4856	E	5	median.norm.EXT	1.8003205128205129
20200319	sqsthemi	NA	NA	1	zinc	water	ECA2517/CB4856	E	6	median.norm.EXT	1.8393073593073592
20200319	sqsthemi	NA	NA	1	zinc	water	CB4856/ECA2517	E	7	median.norm.EXT	1.7296411318150449
20200319	sqsthemi	NA	NA	1	zinc	water	ECA859/ECA2517	E	8	median.norm.EXT	1.6846153846153846
20200319	sqsthemi	NA	NA	1	zinc	water	ECA2517/ECA859	E	9	median.norm.EXT	1.7536764705882353
20200319	sqsthemi	NA	NA	1	zinc	water	N2/N2	F	1	median.norm.EXT	1.9422382671480145
20200319	sqsthemi	NA	NA	1	zinc	water	CB4856/CB4856	F	2	median.norm.EXT	1.7642857142857142
20200319	sqsthemi	NA	NA	1	zinc	water	ECA859/ECA859	F	3	median.norm.EXT	1.7096871441012929
20200319	sqsthemi	NA	NA	1	zinc	water	ECA2517/ECA2517	F	4	median.norm.EXT	1.731958762886598
20200319	sqsthemi	NA	NA	1	zinc	water	ECA859/CB4856	F	5	median.norm.EXT	1.5690376569037656
20200319	sqsthemi	NA	NA	1	zinc	water	ECA2517/CB4856	F	6	median.norm.EXT	1.8527016705930444
20200319	sqsthemi	NA	NA	1	zinc	water	CB4856/ECA2517	F	7	median.norm.EXT	2.0317460317460316
20200319	sqsthemi	NA	NA	1	zinc	water	ECA859/ECA2517	F	8	median.norm.EXT	1.7088033620880336
20200319	sqsthemi	NA	NA	1	zinc	water	ECA2517/ECA859	F	9	median.norm.EXT	1.7690058479532165
20200319	sqsthemi	NA	NA	1	zinc	water	N2/N2	G	1	median.norm.EXT	2.089151540734487
20200319	sqsthemi	NA	NA	1	zinc	water	CB4856/CB4856	G	2	median.norm.EXT	1.7941952506596306
20200319	sqsthemi	NA	NA	1	zinc	water	ECA2517/ECA2517	G	4	median.norm.EXT	1.891304347826087
20200319	sqsthemi	NA	NA	1	zinc	water	ECA859/CB4856	G	5	median.norm.EXT	1.9127906976744187
20200319	sqsthemi	NA	NA	1	zinc	water	ECA2517/CB4856	G	6	median.norm.EXT	1.7409138655462186
20200319	sqsthemi	NA	NA	1	zinc	water	CB4856/ECA2517	G	7	median.norm.EXT	1.9019607843137254
20200319	sqsthemi	NA	NA	1	zinc	water	ECA859/ECA2517	G	8	median.norm.EXT	1.7245769476372925
20200319	sqsthemi	NA	NA	1	zinc	water	ECA2517/ECA859	G	9	median.norm.EXT	1.7682095274007037
20200319	sqsthemi	NA	NA	2	water	None	N2/N2	A	1	median.norm.EXT	3.134767715692571
20200319	sqsthemi	NA	NA	2	water	None	CB4856/CB4856	A	2	median.norm.EXT	2.931137285567665
20200319	sqsthemi	NA	NA	2	water	None	ECA859/ECA859	A	3	median.norm.EXT	2.7454079198473282
20200319	sqsthemi	NA	NA	2	water	None	ECA2517/ECA2517	A	4	median.norm.EXT	2.791932059447983
20200319	sqsthemi	NA	NA	2	water	None	ECA859/CB4856	A	5	median.norm.EXT	2.8797364085667216
20200319	sqsthemi	NA	NA	2	water	None	ECA2517/CB4856	A	6	median.norm.EXT	3.029477511357734
20200319	sqsthemi	NA	NA	2	water	None	CB4856/ECA2517	A	7	median.norm.EXT	2.76750471141301
20200319	sqsthemi	NA	NA	2	water	None	ECA859/ECA2517	A	8	median.norm.EXT	2.557549504950495
20200319	sqsthemi	NA	NA	2	water	None	ECA2517/ECA859	A	9	median.norm.EXT	3.0078947368421054
20200319	sqsthemi	NA	NA	2	water	None	N2/N2	B	1	median.norm.EXT	3.1114130434782608
20200319	sqsthemi	NA	NA	2	water	None	CB4856/CB4856	B	2	median.norm.EXT	3.1472141847789517
20200319	sqsthemi	NA	NA	2	water	None	ECA859/ECA859	B	3	median.norm.EXT	3.0176211453744495
20200319	sqsthemi	NA	NA	2	water	None	ECA2517/ECA2517	B	4	median.norm.EXT	2.9394812680115274
20200319	sqsthemi	NA	NA	2	water	None	ECA859/CB4856	B	5	median.norm.EXT	2.933322526611552
20200319	sqsthemi	NA	NA	2	water	None	ECA2517/CB4856	B	6	median.norm.EXT	2.878099173553719
20200319	sqsthemi	NA	NA	2	water	None	CB4856/ECA2517	B	7	median.norm.EXT	2.6568026568026566
20200319	sqsthemi	NA	NA	2	water	None	ECA859/ECA2517	B	8	median.norm.EXT	2.6470588235294117
20200319	sqsthemi	NA	NA	2	water	None	ECA2517/ECA859	B	9	median.norm.EXT	2.812925170068027
20200319	sqsthemi	NA	NA	2	water	None	N2/N2	C	1	median.norm.EXT	3.0308056872037916
20200319	sqsthemi	NA	NA	2	water	None	CB4856/CB4856	C	2	median.norm.EXT	2.8131868131868134
20200319	sqsthemi	NA	NA	2	water	None	ECA859/ECA859	C	3	median.norm.EXT	2.868766404199475
20200319	sqsthemi	NA	NA	2	water	None	ECA2517/ECA2517	C	4	median.norm.EXT	2.9307319682605724
20200319	sqsthemi	NA	NA	2	water	None	ECA859/CB4856	C	5	median.norm.EXT	2.827639751552795
20200319	sqsthemi	NA	NA	2	water	None	ECA2517/CB4856	C	6	median.norm.EXT	2.7221538298139407
20200319	sqsthemi	NA	NA	2	water	None	CB4856/ECA2517	C	7	median.norm.EXT	2.668164794007491
20200319	sqsthemi	NA	NA	2	water	None	ECA859/ECA2517	C	8	median.norm.EXT	2.6475877192982455
20200319	sqsthemi	NA	NA	2	water	None	ECA2517/ECA859	C	9	median.norm.EXT	2.6349557522123894
20200319	sqsthemi	NA	NA	2	zinc	water	N2/N2	D	1	median.norm.EXT	2.060126582278481
20200319	sqsthemi	NA	NA	2	zinc	water	CB4856/CB4856	D	2	median.norm.EXT	1.9480882415209382
20200319	sqsthemi	NA	NA	2	zinc	water	ECA859/ECA859	D	3	median.norm.EXT	1.4345238095238095
20200319	sqsthemi	NA	NA	2	zinc	water	ECA2517/ECA2517	D	4	median.norm.EXT	1.8338762214983713
20200319	sqsthemi	NA	NA	2	zinc	water	ECA859/CB4856	D	5	median.norm.EXT	1.8465200906476074
20200319	sqsthemi	NA	NA	2	zinc	water	ECA2517/CB4856	D	6	median.norm.EXT	1.846063177746346
20200319	sqsthemi	NA	NA	2	zinc	water	CB4856/ECA2517	D	7	median.norm.EXT	1.7734375
20200319	sqsthemi	NA	NA	2	zinc	water	ECA859/ECA2517	D	8	median.norm.EXT	1.7974683544303798
20200319	sqsthemi	NA	NA	2	zinc	water	ECA2517/ECA859	D	9	median.norm.EXT	1.6557971014492754
20200319	sqsthemi	NA	NA	2	zinc	water	N2/N2	E	1	median.norm.EXT	2.0765027322404372
20200319	sqsthemi	NA	NA	2	zinc	water	CB4856/CB4856	E	2	median.norm.EXT	1.755289840665739
20200319	sqsthemi	NA	NA	2	zinc	water	ECA859/ECA859	E	3	median.norm.EXT	1.5531645999083954
20200319	sqsthemi	NA	NA	2	zinc	water	ECA2517/ECA2517	E	4	median.norm.EXT	1.722007722007722
20200319	sqsthemi	NA	NA	2	zinc	water	ECA859/CB4856	E	5	median.norm.EXT	1.5997903164315668
20200319	sqsthemi	NA	NA	2	zinc	water	ECA2517/CB4856	E	6	median.norm.EXT	1.8474025974025974
20200319	sqsthemi	NA	NA	2	zinc	water	CB4856/ECA2517	E	7	median.norm.EXT	2.1717345319936543
20200319	sqsthemi	NA	NA	2	zinc	water	ECA859/ECA2517	E	8	median.norm.EXT	1.8619402985074627
20200319	sqsthemi	NA	NA	2	zinc	water	ECA2517/ECA859	E	9	median.norm.EXT	1.8866948411541826
20200319	sqsthemi	NA	NA	2	zinc	water	N2/N2	F	1	median.norm.EXT	2.0790190735694822
20200319	sqsthemi	NA	NA	2	zinc	water	CB4856/CB4856	F	2	median.norm.EXT	1.8757553335799728
20200319	sqsthemi	NA	NA	2	zinc	water	ECA859/ECA859	F	3	median.norm.EXT	1.7894736842105263
20200319	sqsthemi	NA	NA	2	zinc	water	ECA2517/ECA2517	F	4	median.norm.EXT	1.7611940298507462
20200319	sqsthemi	NA	NA	2	zinc	water	ECA859/CB4856	F	5	median.norm.EXT	1.757616395020975
20200319	sqsthemi	NA	NA	2	zinc	water	ECA2517/CB4856	F	6	median.norm.EXT	1.9413919413919414
20200319	sqsthemi	NA	NA	2	zinc	water	CB4856/ECA2517	F	7	median.norm.EXT	1.7192307692307693
20200319	sqsthemi	NA	NA	2	zinc	water	ECA859/ECA2517	F	8	median.norm.EXT	1.8178137651821862
20200319	sqsthemi	NA	NA	2	zinc	water	ECA2517/ECA859	F	9	median.norm.EXT	1.9176922190684667
20200319	sqsthemi	NA	NA	2	zinc	water	N2/N2	G	1	median.norm.EXT	2.0689655172413794
20200319	sqsthemi	NA	NA	2	zinc	water	CB4856/CB4856	G	2	median.norm.EXT	1.8899257377369554
20200319	sqsthemi	NA	NA	2	zinc	water	ECA859/ECA859	G	3	median.norm.EXT	1.5951969367460364
20200319	sqsthemi	NA	NA	2	zinc	water	ECA2517/ECA2517	G	4	median.norm.EXT	1.6886630333382433
20200319	sqsthemi	NA	NA	2	zinc	water	ECA859/CB4856	G	5	median.norm.EXT	1.7049180327868851
20200319	sqsthemi	NA	NA	2	zinc	water	ECA2517/CB4856	G	6	median.norm.EXT	1.7124463519313304
20200319	sqsthemi	NA	NA	2	zinc	water	CB4856/ECA2517	G	7	median.norm.EXT	1.9155304289990025
20200319	sqsthemi	NA	NA	2	zinc	water	ECA859/ECA2517	G	8	median.norm.EXT	1.6367924528301887
20200319	sqsthemi	NA	NA	2	zinc	water	ECA2517/ECA859	G	9	median.norm.EXT	1.8838878985937808
20200319	sqsthemi	NA	NA	3	water	None	N2/N2	A	1	median.norm.EXT	2.858277208020817
20200319	sqsthemi	NA	NA	3	water	None	CB4856/CB4856	A	2	median.norm.EXT	2.6956521739130435
20200319	sqsthemi	NA	NA	3	water	None	ECA859/ECA859	A	3	median.norm.EXT	2.8808484761768494
20200319	sqsthemi	NA	NA	3	water	None	ECA2517/ECA2517	A	4	median.norm.EXT	2.541019955654102
20200319	sqsthemi	NA	NA	3	water	None	ECA859/CB4856	A	5	median.norm.EXT	2.745429672926253
20200319	sqsthemi	NA	NA	3	water	None	ECA2517/CB4856	A	6	median.norm.EXT	2.674077882901412
20200319	sqsthemi	NA	NA	3	water	None	CB4856/ECA2517	A	7	median.norm.EXT	2.8596059113300494
20200319	sqsthemi	NA	NA	3	water	None	ECA859/ECA2517	A	8	median.norm.EXT	2.683304036377741
20200319	sqsthemi	NA	NA	3	water	None	ECA2517/ECA859	A	9	median.norm.EXT	2.8191721132897603
20200319	sqsthemi	NA	NA	3	water	None	N2/N2	B	1	median.norm.EXT	2.992
20200319	sqsthemi	NA	NA	3	water	None	CB4856/CB4856	B	2	median.norm.EXT	2.6262580648510045
20200319	sqsthemi	NA	NA	3	water	None	ECA859/ECA859	B	3	median.norm.EXT	3.006907894736842
20200319	sqsthemi	NA	NA	3	water	None	ECA2517/ECA2517	B	4	median.norm.EXT	2.6425813708975388
20200319	sqsthemi	NA	NA	3	water	None	ECA859/CB4856	B	5	median.norm.EXT	2.529263499658237
20200319	sqsthemi	NA	NA	3	water	None	ECA2517/CB4856	B	6	median.norm.EXT	3.041472720617867
20200319	sqsthemi	NA	NA	3	water	None	CB4856/ECA2517	B	7	median.norm.EXT	2.571734475374732
20200319	sqsthemi	NA	NA	3	water	None	ECA2517/ECA859	B	9	median.norm.EXT	2.626470588235294
20200319	sqsthemi	NA	NA	3	water	None	N2/N2	C	1	median.norm.EXT	3.0113636363636362
20200319	sqsthemi	NA	NA	3	water	None	CB4856/CB4856	C	2	median.norm.EXT	2.924382716049383
20200319	sqsthemi	NA	NA	3	water	None	ECA859/ECA859	C	3	median.norm.EXT	2.904488066413006
20200319	sqsthemi	NA	NA	3	water	None	ECA859/CB4856	C	5	median.norm.EXT	2.6873489932885906
20200319	sqsthemi	NA	NA	3	water	None	ECA2517/CB4856	C	6	median.norm.EXT	2.761911223105253
20200319	sqsthemi	NA	NA	3	water	None	CB4856/ECA2517	C	7	median.norm.EXT	2.7156673114119925
20200319	sqsthemi	NA	NA	3	water	None	ECA859/ECA2517	C	8	median.norm.EXT	2.747433264887064
20200319	sqsthemi	NA	NA	3	water	None	ECA2517/ECA859	C	9	median.norm.EXT	2.944
20200319	sqsthemi	NA	NA	3	zinc	water	N2/N2	D	1	median.norm.EXT	2.182052547858044
20200319	sqsthemi	NA	NA	3	zinc	water	CB4856/CB4856	D	2	median.norm.EXT	1.7222222222222223
20200319	sqsthemi	NA	NA	3	zinc	water	ECA859/ECA859	D	3	median.norm.EXT	1.5569620253164558
20200319	sqsthemi	NA	NA	3	zinc	water	ECA2517/ECA2517	D	4	median.norm.EXT	1.7188550118842718
20200319	sqsthemi	NA	NA	3	zinc	water	ECA859/CB4856	D	5	median.norm.EXT	1.9736842105263157
20200319	sqsthemi	NA	NA	3	zinc	water	ECA2517/CB4856	D	6	median.norm.EXT	1.8412698412698412
20200319	sqsthemi	NA	NA	3	zinc	water	CB4856/ECA2517	D	7	median.norm.EXT	1.9359577265372168
20200319	sqsthemi	NA	NA	3	zinc	water	ECA859/ECA2517	D	8	median.norm.EXT	1.7451966152314586
20200319	sqsthemi	NA	NA	3	zinc	water	ECA2517/ECA859	D	9	median.norm.EXT	1.8150355324268368
20200319	sqsthemi	NA	NA	3	zinc	water	N2/N2	E	1	median.norm.EXT	2.2638179800221976
20200319	sqsthemi	NA	NA	3	zinc	water	CB4856/CB4856	E	2	median.norm.EXT	1.8830872299699206
20200319	sqsthemi	NA	NA	3	zinc	water	ECA859/ECA859	E	3	median.norm.EXT	1.8048780487804879
20200319	sqsthemi	NA	NA	3	zinc	water	ECA2517/ECA2517	E	4	median.norm.EXT	1.8807668926817862
20200319	sqsthemi	NA	NA	3	zinc	water	ECA2517/CB4856	E	6	median.norm.EXT	1.9061488673139158
20200319	sqsthemi	NA	NA	3	zinc	water	CB4856/ECA2517	E	7	median.norm.EXT	2.1592895666728658
20200319	sqsthemi	NA	NA	3	zinc	water	ECA859/ECA2517	E	8	median.norm.EXT	1.6645185072198494
20200319	sqsthemi	NA	NA	3	zinc	water	ECA2517/ECA859	E	9	median.norm.EXT	1.781592453877098
20200319	sqsthemi	NA	NA	3	zinc	water	N2/N2	F	1	median.norm.EXT	2.2023809523809526
20200319	sqsthemi	NA	NA	3	zinc	water	CB4856/CB4856	F	2	median.norm.EXT	2.029611528822055
20200319	sqsthemi	NA	NA	3	zinc	water	ECA859/ECA859	F	3	median.norm.EXT	1.7601626016260163
20200319	sqsthemi	NA	NA	3	zinc	water	ECA2517/ECA2517	F	4	median.norm.EXT	1.9065699837004222
20200319	sqsthemi	NA	NA	3	zinc	water	ECA859/CB4856	F	5	median.norm.EXT	2.1184210526315788
20200319	sqsthemi	NA	NA	3	zinc	water	ECA2517/CB4856	F	6	median.norm.EXT	1.80487012987013
20200319	sqsthemi	NA	NA	3	zinc	water	CB4856/ECA2517	F	7	median.norm.EXT	1.676923076923077
20200319	sqsthemi	NA	NA	3	zinc	water	ECA2517/ECA859	F	9	median.norm.EXT	1.8987341772151898
20200319	sqsthemi	NA	NA	3	zinc	water	N2/N2	G	1	median.norm.EXT	2.0884353741496597
20200319	sqsthemi	NA	NA	3	zinc	water	CB4856/CB4856	G	2	median.norm.EXT	1.8161587987564218
20200319	sqsthemi	NA	NA	3	zinc	water	ECA859/ECA859	G	3	median.norm.EXT	1.6221374045801527
20200319	sqsthemi	NA	NA	3	zinc	water	ECA2517/ECA2517	G	4	median.norm.EXT	1.7963424854337937
20200319	sqsthemi	NA	NA	3	zinc	water	ECA859/CB4856	G	5	median.norm.EXT	2.0483870967741935
20200319	sqsthemi	NA	NA	3	zinc	water	ECA2517/CB4856	G	6	median.norm.EXT	1.756294272414491
20200319	sqsthemi	NA	NA	3	zinc	water	CB4856/ECA2517	G	7	median.norm.EXT	1.8239443925718435
20200319	sqsthemi	NA	NA	3	zinc	water	ECA859/ECA2517	G	8	median.norm.EXT	1.787375415282392
20200319	sqsthemi	NA	NA	3	zinc	water	ECA2517/ECA859	G	9	median.norm.EXT	1.669871794871795
20200319	sqsthemi	NA	NA	4	water	None	CB4856/CB4856	A	2	median.norm.EXT	2.8158909665459886
20200319	sqsthemi	NA	NA	4	water	None	ECA859/ECA859	A	3	median.norm.EXT	2.735294117647059
20200319	sqsthemi	NA	NA	4	water	None	ECA2517/ECA2517	A	4	median.norm.EXT	2.637163357333267
20200319	sqsthemi	NA	NA	4	water	None	ECA859/CB4856	A	5	median.norm.EXT	2.7052680412371135
20200319	sqsthemi	NA	NA	4	water	None	ECA2517/CB4856	A	6	median.norm.EXT	2.917848343943877
20200319	sqsthemi	NA	NA	4	water	None	CB4856/ECA2517	A	7	median.norm.EXT	2.6995824596255016
20200319	sqsthemi	NA	NA	4	water	None	ECA859/ECA2517	A	8	median.norm.EXT	2.683646112600536
20200319	sqsthemi	NA	NA	4	water	None	ECA2517/ECA859	A	9	median.norm.EXT	2.7645051194539247
20200319	sqsthemi	NA	NA	4	water	None	N2/N2	B	1	median.norm.EXT	2.8278481012658228
20200319	sqsthemi	NA	NA	4	water	None	CB4856/CB4856	B	2	median.norm.EXT	2.782350348027842
20200319	sqsthemi	NA	NA	4	water	None	ECA2517/ECA2517	B	4	median.norm.EXT	2.6335599495018425
20200319	sqsthemi	NA	NA	4	water	None	ECA859/CB4856	B	5	median.norm.EXT	2.8240343347639487
20200319	sqsthemi	NA	NA	4	water	None	ECA2517/CB4856	B	6	median.norm.EXT	2.7585046966235085
20200319	sqsthemi	NA	NA	4	water	None	CB4856/ECA2517	B	7	median.norm.EXT	2.746863986880212
20200319	sqsthemi	NA	NA	4	water	None	ECA859/ECA2517	B	8	median.norm.EXT	2.839627659574468
20200319	sqsthemi	NA	NA	4	water	None	ECA2517/ECA859	B	9	median.norm.EXT	2.920502092050209
20200319	sqsthemi	NA	NA	4	water	None	N2/N2	C	1	median.norm.EXT	2.9129411764705884
20200319	sqsthemi	NA	NA	4	water	None	CB4856/CB4856	C	2	median.norm.EXT	3.133879781420765
20200319	sqsthemi	NA	NA	4	water	None	ECA859/ECA859	C	3	median.norm.EXT	2.6438099874808736
20200319	sqsthemi	NA	NA	4	water	None	ECA2517/ECA2517	C	4	median.norm.EXT	2.9029937277240823
20200319	sqsthemi	NA	NA	4	water	None	ECA859/CB4856	C	5	median.norm.EXT	2.4953488372093022
20200319	sqsthemi	NA	NA	4	water	None	ECA2517/CB4856	C	6	median.norm.EXT	2.5958338489192236
20200319	sqsthemi	NA	NA	4	water	None	CB4856/ECA2517	C	7	median.norm.EXT	2.807882272363331
20200319	sqsthemi	NA	NA	4	water	None	ECA859/ECA2517	C	8	median.norm.EXT	2.787466098130502
20200319	sqsthemi	NA	NA	4	water	None	ECA2517/ECA859	C	9	median.norm.EXT	2.6923604773011527
20200319	sqsthemi	NA	NA	4	zinc	water	N2/N2	D	1	median.norm.EXT	2.020771513353116
20200319	sqsthemi	NA	NA	4	zinc	water	CB4856/CB4856	D	2	median.norm.EXT	1.8978437685334237
20200319	sqsthemi	NA	NA	4	zinc	water	ECA859/ECA859	D	3	median.norm.EXT	1.4726655659512016
20200319	sqsthemi	NA	NA	4	zinc	water	ECA2517/ECA2517	D	4	median.norm.EXT	1.7921481131239103
20200319	sqsthemi	NA	NA	4	zinc	water	ECA859/CB4856	D	5	median.norm.EXT	1.7777777777777777
20200319	sqsthemi	NA	NA	4	zinc	water	ECA2517/CB4856	D	6	median.norm.EXT	1.8173652694610778
20200319	sqsthemi	NA	NA	4	zinc	water	CB4856/ECA2517	D	7	median.norm.EXT	1.9692307692307693
20200319	sqsthemi	NA	NA	4	zinc	water	ECA859/ECA2517	D	8	median.norm.EXT	1.769736842105263
20200319	sqsthemi	NA	NA	4	zinc	water	ECA2517/ECA859	D	9	median.norm.EXT	1.88
20200319	sqsthemi	NA	NA	4	zinc	water	N2/N2	E	1	median.norm.EXT	2.1171365850312136
20200319	sqsthemi	NA	NA	4	zinc	water	CB4856/CB4856	E	2	median.norm.EXT	1.8326693227091633
20200319	sqsthemi	NA	NA	4	zinc	water	ECA859/ECA859	E	3	median.norm.EXT	1.7176470588235293
20200319	sqsthemi	NA	NA	4	zinc	water	ECA2517/ECA2517	E	4	median.norm.EXT	1.7746031746031745
20200319	sqsthemi	NA	NA	4	zinc	water	ECA859/CB4856	E	5	median.norm.EXT	1.7628865979381443
20200319	sqsthemi	NA	NA	4	zinc	water	ECA2517/CB4856	E	6	median.norm.EXT	1.745019920318725
20200319	sqsthemi	NA	NA	4	zinc	water	CB4856/ECA2517	E	7	median.norm.EXT	1.8064516129032258
20200319	sqsthemi	NA	NA	4	zinc	water	ECA859/ECA2517	E	8	median.norm.EXT	1.8402777777777777
20200319	sqsthemi	NA	NA	4	zinc	water	ECA2517/ECA859	E	9	median.norm.EXT	1.6795749053813571
20200319	sqsthemi	NA	NA	4	zinc	water	N2/N2	F	1	median.norm.EXT	2.069074652846461
20200319	sqsthemi	NA	NA	4	zinc	water	CB4856/CB4856	F	2	median.norm.EXT	1.8878504672897196
20200319	sqsthemi	NA	NA	4	zinc	water	ECA859/ECA859	F	3	median.norm.EXT	1.7654320987654322
20200319	sqsthemi	NA	NA	4	zinc	water	ECA2517/ECA2517	F	4	median.norm.EXT	1.8307866790390763
20200319	sqsthemi	NA	NA	4	zinc	water	ECA859/CB4856	F	5	median.norm.EXT	1.8744661522852222
20200319	sqsthemi	NA	NA	4	zinc	water	ECA2517/CB4856	F	6	median.norm.EXT	1.7127659574468086
20200319	sqsthemi	NA	NA	4	zinc	water	CB4856/ECA2517	F	7	median.norm.EXT	1.8316300675675676
20200319	sqsthemi	NA	NA	4	zinc	water	ECA859/ECA2517	F	8	median.norm.EXT	1.8381604434553247
20200319	sqsthemi	NA	NA	4	zinc	water	ECA2517/ECA859	F	9	median.norm.EXT	1.6597633136094674
20200319	sqsthemi	NA	NA	4	zinc	water	N2/N2	G	1	median.norm.EXT	1.933770924099977
20200319	sqsthemi	NA	NA	4	zinc	water	CB4856/CB4856	G	2	median.norm.EXT	1.7413793103448276
20200319	sqsthemi	NA	NA	4	zinc	water	ECA859/ECA859	G	3	median.norm.EXT	1.6328763828763828
20200319	sqsthemi	NA	NA	4	zinc	water	ECA2517/ECA2517	G	4	median.norm.EXT	1.6546762589928057
20200319	sqsthemi	NA	NA	4	zinc	water	ECA859/CB4856	G	5	median.norm.EXT	1.7949392812887237
20200319	sqsthemi	NA	NA	4	zinc	water	ECA2517/CB4856	G	6	median.norm.EXT	1.848708487084871
20200319	sqsthemi	NA	NA	4	zinc	water	CB4856/ECA2517	G	7	median.norm.EXT	1.6669527355335396
20200319	sqsthemi	NA	NA	4	zinc	water	ECA859/ECA2517	G	8	median.norm.EXT	1.7440680272108842
20200319	sqsthemi	NA	NA	4	zinc	water	ECA2517/ECA859	G	9	median.norm.EXT	1.702270895557768
20200319	sqsthemi	NA	NA	5	water	None	N2/N2	A	1	median.norm.EXT	2.997787610619469
20200319	sqsthemi	NA	NA	5	water	None	CB4856/CB4856	A	2	median.norm.EXT	2.801141398477464
20200319	sqsthemi	NA	NA	5	water	None	ECA859/ECA859	A	3	median.norm.EXT	2.674591055102545
20200319	sqsthemi	NA	NA	5	water	None	ECA2517/ECA2517	A	4	median.norm.EXT	2.6823266219239374
20200319	sqsthemi	NA	NA	5	water	None	ECA859/CB4856	A	5	median.norm.EXT	2.721495327102804
20200319	sqsthemi	NA	NA	5	water	None	ECA2517/CB4856	A	6	median.norm.EXT	2.589981447124304
20200319	sqsthemi	NA	NA	5	water	None	CB4856/ECA2517	A	7	median.norm.EXT	2.6872798434442267
20200319	sqsthemi	NA	NA	5	water	None	ECA859/ECA2517	A	8	median.norm.EXT	2.77797513321492
20200319	sqsthemi	NA	NA	5	water	None	ECA2517/ECA859	A	9	median.norm.EXT	2.5957066189624327
20200319	sqsthemi	NA	NA	5	water	None	N2/N2	B	1	median.norm.EXT	3.131008036775283
20200319	sqsthemi	NA	NA	5	water	None	CB4856/CB4856	B	2	median.norm.EXT	2.9858823529411764
20200319	sqsthemi	NA	NA	5	water	None	ECA859/ECA859	B	3	median.norm.EXT	2.717299578059072
20200319	sqsthemi	NA	NA	5	water	None	ECA2517/ECA2517	B	4	median.norm.EXT	2.677685950413223
20200319	sqsthemi	NA	NA	5	water	None	ECA859/CB4856	B	5	median.norm.EXT	2.7428182920491944
20200319	sqsthemi	NA	NA	5	water	None	ECA2517/CB4856	B	6	median.norm.EXT	2.6495726495726495
20200319	sqsthemi	NA	NA	5	water	None	CB4856/ECA2517	B	7	median.norm.EXT	2.753564154786151
20200319	sqsthemi	NA	NA	5	water	None	ECA859/ECA2517	B	8	median.norm.EXT	2.605536332179931
20200319	sqsthemi	NA	NA	5	water	None	ECA2517/ECA859	B	9	median.norm.EXT	2.669081511999557
20200319	sqsthemi	NA	NA	5	zinc	water	N2/N2	C	1	median.norm.EXT	2.2098360655737705
20200319	sqsthemi	NA	NA	5	zinc	water	CB4856/CB4856	C	2	median.norm.EXT	1.9322231397375906
20200319	sqsthemi	NA	NA	5	zinc	water	ECA859/ECA859	C	3	median.norm.EXT	1.714828897338403
20200319	sqsthemi	NA	NA	5	zinc	water	ECA2517/ECA2517	C	4	median.norm.EXT	1.8914473684210527
20200319	sqsthemi	NA	NA	5	zinc	water	ECA859/CB4856	C	5	median.norm.EXT	1.8493730407523512
20200319	sqsthemi	NA	NA	5	zinc	water	CB4856/ECA2517	C	7	median.norm.EXT	1.825657894736842
20200319	sqsthemi	NA	NA	5	zinc	water	ECA859/ECA2517	C	8	median.norm.EXT	1.7031802120141342
20200319	sqsthemi	NA	NA	5	zinc	water	ECA2517/ECA859	C	9	median.norm.EXT	1.7690259943626683
20200319	sqsthemi	NA	NA	5	zinc	water	N2/N2	D	1	median.norm.EXT	2.186857956857957
20200319	sqsthemi	NA	NA	5	zinc	water	CB4856/CB4856	D	2	median.norm.EXT	1.8475400324901368
20200319	sqsthemi	NA	NA	5	zinc	water	ECA859/ECA859	D	3	median.norm.EXT	1.6115384615384616
20200319	sqsthemi	NA	NA	5	zinc	water	ECA2517/ECA2517	D	4	median.norm.EXT	1.867158671586716
20200319	sqsthemi	NA	NA	5	zinc	water	ECA859/CB4856	D	5	median.norm.EXT	1.8910337552742615
20200319	sqsthemi	NA	NA	5	zinc	water	ECA2517/CB4856	D	6	median.norm.EXT	1.8793397292277052
20200319	sqsthemi	NA	NA	5	zinc	water	ECA2517/ECA859	D	9	median.norm.EXT	1.9799426934097422
20200319	sqsthemi	NA	NA	5	zinc	water	N2/N2	E	1	median.norm.EXT	2.2487665121851257
20200319	sqsthemi	NA	NA	5	zinc	water	CB4856/CB4856	E	2	median.norm.EXT	1.862818662818663
20200319	sqsthemi	NA	NA	5	zinc	water	ECA859/ECA859	E	3	median.norm.EXT	1.646875
20200319	sqsthemi	NA	NA	5	zinc	water	ECA2517/ECA2517	E	4	median.norm.EXT	1.7804166666666665
20200319	sqsthemi	NA	NA	5	zinc	water	ECA859/CB4856	E	5	median.norm.EXT	1.8635346318865509
20200319	sqsthemi	NA	NA	5	zinc	water	ECA2517/CB4856	E	6	median.norm.EXT	1.9244604316546763
20200319	sqsthemi	NA	NA	5	zinc	water	CB4856/ECA2517	E	7	median.norm.EXT	1.67718715393134
20200319	sqsthemi	NA	NA	5	zinc	water	ECA859/ECA2517	E	8	median.norm.EXT	1.847636815920398
20200319	sqsthemi	NA	NA	5	zinc	water	ECA2517/ECA859	E	9	median.norm.EXT	1.7847222222222223
