# Supplementary material for: Natural variation in the sequestosome-related gene, sqst-5, underlies zinc homeostasis in Caenorhabditis elegans
Source: PLoS Genet. 2020 Nov 11;16(11):e1008986. doi: 10.1371/journal.pgen.1008986 (PMC7682890; doi:10.1371/journal.pgen.1008986)
Supplement: S20 File — Raw sequence of sqst-5 for both N2 and CB4856. (TXT) [file pgen.1008986.s034.txt]

>CB4856.CP038189.1:172336_173054_reverse_complement
AAAATTGTTCAGCATGACTTTAACAAAGGAAGAAGAGCTAGAGTTTATTCCACAAGAGCGACGTTTCGATGTTCTGGTTAACGCCCAGAAAACAATTTGTGAAACTAAAGAAAAGAAAGGGCGAATAGTTTTTGTGACATTCGCCACAAAATTCGACAAAAAAGTGGTTGAAATTACCTTAGATGAAGAGGACCCGCTGAGCCAGTTGTACAAAACAGCCCAGGAAATGTTTCCTTACTTCTCATGGCGGATATGTCTTGGTCAGTGATAATAACAGGAAATTTGCTGGATACGATCCTTTTTCAGATGAGCCAACCAATCTCATTGAAGGCTTGTCAAACAAACGCCGAGTTTTTGGTAGTATCAAGCAATCCCGTTTCTACAAGTATCAAGCAATCCCGTTTCTTTCGGTAGTATCAAGCAATCCCGTTTTCTACAATGCTTAGGATTGTCTCTAGTGAAACCGAACTACCTAAATATATGTATATGAGTTCACCCAGTTTTGTTTCTGAACACTGTTCAAAATAAATTGTTATATAATATTTTTTTTTTTAAATGTGCATAGCAAACAGGAAAAACAAATGAAAGTTGCGGATGAGCTCAATATTGGAAATTGGTTAGAACCAAGTAGACACTACGATTTATTGATCAATGTACCATGTTTCAAGTGAGACTGGTTTGCTCTTTATCTAGTGGAGTGTTAATTGCGCAGCTGGAA
>N2_sqst-5_unspliced_UTR
aaaattgttcagcATGACTTTAACAAAAGAAGAAGAGCTGGAGTTTATTCCACAAGAGCGACGTCTCGATGTTCTGGTTAACGCCCAGAAAACAATTTGTGAAACTAAAGAAAAGAAAGGGCGGATAGTTTTTGTGACATTCGCCACAAAATTCGACAAAAAAGTGGTTGAAATTACCTTAGATGAAGAGGACCCGCTGAGCCAGTTGTACAAAACAGCCCAGGAAATTTTTCCTTACTTCTCATGGCGGTTTTGTCTTGgtgagtgataataacaggaatcttgcatgatatcatcctttttcagATGAGCCAACCAATCTCATTGAAGGCTTGTCAAACAAACGCCGAGTTTTTGGTAGTATCAAGCAATCCCGTTTCTACAACTTTCTCTATCTTGTCATCACTCTCTTACCGACTTATCATCCATTCGACTGTGACGAGTGCAAGGCAGAATGCAACTGGAATAATCGATACAAATGCACAATATGCGCCGATTATGACCTTTGTAGGCAGTGTGAGGCAAAAAACTTGCACGCAAATCATGCAATGCTTAGGATTCTCTCTAGTGATACCGAACTACCTAAATATATGTATATGAGTTCACCCAGTTTTGTTTCTGAACACTGTTCAAAATAAattgttatataatataccagccgtggaccgcacctccgacgcggccccagacttctggggctgaaa
