# Supplementary material for: Natural variation in the sequestosome-related gene, sqst-5, underlies zinc homeostasis in Caenorhabditis elegans
Source: PLoS Genet. 2020 Nov 11;16(11):e1008986. doi: 10.1371/journal.pgen.1008986 (PMC7682890; doi:10.1371/journal.pgen.1008986)
Supplement: S21 File — Nucleotide alignment of sqst-5 for N2 and CB4856. (TXT) [file pgen.1008986.s035.txt]

CB4856.CP038189.1:172336_173054_reverse_complement      AAAATTGTTCAGCATGACTTTAACAAAGGAAGAAGAGCTAGAGTTTATTCCACAAGAGCG	60
N2_sqst-5_unspliced_UTR                                 aaaattgttcagcATGACTTTAACAAAAGAAGAAGAGCTGGAGTTTATTCCACAAGAGCG	60
                                                        *************************** *********** ********************
CB4856.CP038189.1:172336_173054_reverse_complement      ACGTTTCGATGTTCTGGTTAACGCCCAGAAAACAATTTGTGAAACTAAAGAAAAGAAAGG	120
N2_sqst-5_unspliced_UTR                                 ACGTCTCGATGTTCTGGTTAACGCCCAGAAAACAATTTGTGAAACTAAAGAAAAGAAAGG	120
                                                        **** *******************************************************
CB4856.CP038189.1:172336_173054_reverse_complement      GCGAATAGTTTTTGTGACATTCGCCACAAAATTCGACAAAAAAGTGGTTGAAATTACCTT	180
N2_sqst-5_unspliced_UTR                                 GCGGATAGTTTTTGTGACATTCGCCACAAAATTCGACAAAAAAGTGGTTGAAATTACCTT	180
                                                        *** ********************************************************
CB4856.CP038189.1:172336_173054_reverse_complement      AGATGAAGAGGACCCGCTGAGCCAGTTGTACAAAACAGCCCAGGAAATGTTTCCTTACTT	240
N2_sqst-5_unspliced_UTR                                 AGATGAAGAGGACCCGCTGAGCCAGTTGTACAAAACAGCCCAGGAAATTTTTCCTTACTT	240
                                                        ************************************************ ***********
CB4856.CP038189.1:172336_173054_reverse_complement      CTCATGGCGGATATGTCTTGGTCAGTGATAATAACAGGAAATTTGCTGGATACGATCCTT	300
N2_sqst-5_unspliced_UTR                                 CTCATGGCGGTTTTGTCTTGgtgagtgataataacaggaatcttgcatgatatcatcctt	300
                                                        ********** * ********* *****************  ****  ****  ******
CB4856.CP038189.1:172336_173054_reverse_complement      TTTCAGATGAGCCAACCAATCTCATTGAAGGCTTGTCAAACAAACGCCGAGTTTTTGGTA	360
N2_sqst-5_unspliced_UTR                                 tttcagATGAGCCAACCAATCTCATTGAAGGCTTGTCAAACAAACGCCGAGTTTTTGGTA	360
                                                        ************************************************************
CB4856.CP038189.1:172336_173054_reverse_complement      GTATCAAGCAATCCCGTTTCTACAAGTATCAAGCAATCCCGTTTCTTTCGGTAGTATCAA	420
N2_sqst-5_unspliced_UTR                                 GTATCAAGCAATCCCGTTTCTACAACTTTCTCTATCTTGTCATCACTCTCTTACCGACTT	420
                                                        ************************* * **      *     *   *    **    *  
CB4856.CP038189.1:172336_173054_reverse_complement      GCAATCCCGTTTTCTACA------------------------------------------	438
N2_sqst-5_unspliced_UTR                                 ATCATCCATTCGACTGTGACGAGTGCAAGGCAGAATGCAACTGGAATAATCGATACAAAT	480
                                                           ****  *   **                                             
CB4856.CP038189.1:172336_173054_reverse_complement      ------------------------------------------------------------	438
N2_sqst-5_unspliced_UTR                                 GCACAATATGCGCCGATTATGACCTTTGTAGGCAGTGTGAGGCAAAAAACTTGCACGCAA	540
CB4856.CP038189.1:172336_173054_reverse_complement      --------ATGCTTAGGATTGTCTCTAGTGAAACCGAACTACCTAAATATATGTATATGA	490
N2_sqst-5_unspliced_UTR                                 ATCATGCAATGCTTAGGATTCTCTCTAGTGATACCGAACTACCTAAATATATGTATATGA	600
                                                                ************ ********** ****************************
CB4856.CP038189.1:172336_173054_reverse_complement      GTTCACCCAGTTTTGTTTCTGAACACTGTTCAAAATAAATTGTTATATAATATTTTTTTT	550
N2_sqst-5_unspliced_UTR                                 GTTCACCCAGTTTTGTTTCTGAACACTGTTCAAAATAAattgttatataatataccagcc	660
                                                        *****************************************************       
CB4856.CP038189.1:172336_173054_reverse_complement      TTTAAATGTGCATAGCAAACAGGAAAAACAAATGAAAGTTGCGGATGAGCTCAATATTGG	610
N2_sqst-5_unspliced_UTR                                 gtggaccgcacctccga-------------------------------------------	677
                                                         *  *  *  * *   *                                           
CB4856.CP038189.1:172336_173054_reverse_complement      AAATTGGTTAGAACCAAGTAGACACTACGATTTATTGATCAATGTACCATGTTTCAAGTG	670
N2_sqst-5_unspliced_UTR                                 ------------------------------------------------------------	677
CB4856.CP038189.1:172336_173054_reverse_complement      AGACTGGTTTGCTCTTTATCTAGTGGAGTGTTAATTGCGCAGCTGGAA	718
N2_sqst-5_unspliced_UTR                                 ---------c------------gcggccccagacttctggggctgaaa	704
                                                                              * **      * **  *  **** **
