# Supplementary material for: Natural variation in the sequestosome-related gene, sqst-5, underlies zinc homeostasis in Caenorhabditis elegans
Source: PLoS Genet. 2020 Nov 11;16(11):e1008986. doi: 10.1371/journal.pgen.1008986 (PMC7682890; doi:10.1371/journal.pgen.1008986)
Supplement: S22 File — Protein alignment of SQST-5 for N2 and CB4856. (TXT) [file pgen.1008986.s036.txt]

sqst-5             1 MTLTKEEELEFIPQERRLDVLVNAQKTICETKEKKGRIVFVTFATKFDK 
                     MTLTKEEELEFIPQERR DVLVNAQKTICETKEKKGRIVFVTFATKFDK 
                     MTLTKEEELEFIPQERRFDVLVNAQKTICETKEKKGRIVFVTFATKFDK 
CB4856.CP038189 2014 aataagggcgtaccgcctggcgagcaaatgaagaagcagtgatgaatga 
                     tctcaaaatattcaaggtatttacaactgacaaaaggttttctccataa 
                     gtaagaagagttaagatcttgtccgaattataagagaattgaccaacca 
sqst-5            50 KVVEITLDEEDPLSQLYKTAQEIFPYFSWRFCL                 
                     KVVEITLDEEDPLSQLYKTAQE+FPYFSWR+CL                 
                     KVVEITLDEEDPLSQLYKTAQEMFPYFSWRICL                 
CB4856.CP038189 2161 agggaatggggccacttaagcgatcttttcatc                 
                     attatctaaaactgataaccaattcatcggtgt                 
                     agtatcatagcggcggcaacgagttccaggatt                 
sqst-5            83                               EPTNLIEGLSNKRRVFGSI 
                                                   EPTNLIEGLSNKRRVFGSI 
                               D:D[gat]            EPTNLIEGLSNKRRVFGSI 
CB4856.CP038189 2260 GGTCAGTG  Intron 1       CAGATgcaacaggttaaccgtgaa 
                      <1-----[2261   :   2306]-1>  accattagtcaaggttggt 
                                                   gactctacgacacattttc 
sqst-5           103 KQSRFYNFLYLVITLLPTYHPFDCDECKAECNWNNRYKCTICADYDLCR 
                     KQSRFY +  + +  + +  PF                            
                     KQSRFYKYQAIPFLSVVSS!PFS-------------------------- 
CB4856.CP038189 2366 actcttatcgactctggta4ctt                           
                     aacgtaaaactcttcttcg ctc                           
                     gactccgtaacgttgaaac gtt                           
sqst-5           152 QCEAKNLHANHAMLRILSSDTELPKYMYMSSPSFVSEHCSK         
                                 MLRI+SS+TELPKYMYMSSPSFVSEHCSK         
                     -----------TMLRIVSSETELPKYMYMSSPSFVSEHCSK         
CB4856.CP038189 2436            aacaagtagagccatataatcatgtgctta         
                                cttgttcgacatcaatatgccgttcaagca         
                                agtgtcttacaatatgtgtacttttactaa 
