# Supplementary material for: Natural variation in the sequestosome-related gene, sqst-5, underlies zinc homeostasis in Caenorhabditis elegans
Source: PLoS Genet. 2020 Nov 11;16(11):e1008986. doi: 10.1371/journal.pgen.1008986 (PMC7682890; doi:10.1371/journal.pgen.1008986)
Supplement: S23 File — List of all 328 wild isolates, their isolation location, and extent of structural variation in sqst-5. (CSV) [file pgen.1008986.s037.csv]

strain	latitude	longitude	sqst5_sv	CB4856_del
AB1	-34.93	138.59	FALSE	FALSE
BRC20067	24.072954	121.169736	FALSE	FALSE
BRC20263	-33.86748611	151.2069889	FALSE	FALSE
CB4852	None	None	FALSE	FALSE
CB4854	34.189	-118.131	FALSE	FALSE
CB4856	21.33	-157.86	TRUE	TRUE
CB4932	51.02	-3.1	FALSE	FALSE
CX11254	34.130138	-118.114835	FALSE	FALSE
CX11262	34.130138	-118.114835	FALSE	FALSE
CX11264	34.130138	-118.114835	FALSE	FALSE
CX11271	34.13712	-118.12532	FALSE	FALSE
CX11276	34.20111	-118.21198	TRUE	TRUE
CX11285	34.14331	-118.05496	FALSE	FALSE
CX11292	34.13531	-118.30582	FALSE	FALSE
CX11307	34.12946	-118.10987	TRUE	FALSE
CX11314	34.12946	-118.10987	FALSE	FALSE
CX11315	34.12946	-118.10987	FALSE	FALSE
DL200	9.03	38.74	FALSE	FALSE
DL226	44.5633	-123.2821	FALSE	FALSE
DL238	19.11	-155.81	FALSE	FALSE
QX1791	20.6344	-156.3935	FALSE	FALSE
QX1792	20.70554	-156.35475	FALSE	FALSE
ECA243	44.85	0.48	NA	NA
ECA246	34.189	-118.131	NA	NA
ECA248	37.44	-122.14	NA	NA
ECA250	34.096	-117.719	NA	NA
ECA251	34.1	-118.1	NA	NA
ECA259	None	None	NA	NA
QX1793	20.70559	-156.35678	FALSE	FALSE
ECA348	37.775334	-122.253889	FALSE	FALSE
ECA349	32.765758	-117.236741	FALSE	FALSE
ECA36	-36.893333	174.745529	TRUE	TRUE
QX1794	20.70559	-156.35678	TRUE	TRUE
ECA189	19.423889	-155.2225	TRUE	FALSE
ECA191	19.424167	-155.221944	TRUE	TRUE
ECA363	20.723611	-156.304444	TRUE	TRUE
ECA592	34.417128	-119.640915	FALSE	FALSE
ECA593	34.418632	-119.642159	FALSE	FALSE
ECA594	34.417532	-119.640673	FALSE	FALSE
ECA640	34.065378	-118.441156	FALSE	FALSE
ECA369	21.175556	-157.006389	FALSE	FALSE
ECA372	22.121667	-159.664444	FALSE	FALSE
ECA396	19.449831	-155.235493	TRUE	TRUE
XZ1513	22.14787	-159.63105	FALSE	FALSE
XZ1514	22.149	-159.668	TRUE	TRUE
XZ1515	22.149	-159.668	FALSE	FALSE
XZ1516	22.149	-159.668	TRUE	TRUE
ECA347	19.438889	-155.303611	FALSE	FALSE
ECA701	22.123283	-159.656428	FALSE	FALSE
ECA703	20.038831	-155.438922	FALSE	FALSE
ECA705	20.038831	-155.438922	TRUE	TRUE
ECA706	20.038831	-155.438922	FALSE	FALSE
ECA710	20.039656	-155.438103	FALSE	FALSE
ECA712	19.423864	-155.222478	FALSE	FALSE
ECA722	19.423975	-155.222625	TRUE	TRUE
ECA723	19.424272	-155.221661	FALSE	FALSE
ECA724	19.439144	-155.303825	FALSE	FALSE
ECA730	19.423869	-155.222483	FALSE	FALSE
ECA732	19.115403	-155.81845	FALSE	FALSE
ECA733	19.115886	-155.818386	FALSE	FALSE
ECA738	21.13927631	-156.9740559	FALSE	FALSE
ECA740	20.670022	-156.339189	FALSE	FALSE
ECA741	20.6762	-156.338322	TRUE	TRUE
ECA742	20.80569	-156.2781	TRUE	TRUE
ECA743	20.741871	-156.32317	TRUE	TRUE
ECA744	19.719231	-155.949572	FALSE	FALSE
ECA745	19.700464	-155.955839	TRUE	TRUE
ECA746	19.115292	-155.819336	FALSE	FALSE
ECA930	31.778363	35.197931	FALSE	FALSE
ED3005	55.94	-3.36	FALSE	FALSE
ED3011	55.92	-3.19	FALSE	FALSE
ED3012	55.92	-3.19	FALSE	FALSE
ED3017	55.92	-3.19	FALSE	FALSE
ED3040	-26.166667	28.016667	FALSE	FALSE
ED3046	-33.366667	19.316667	FALSE	FALSE
ED3048	-33.366667	19.316667	FALSE	FALSE
ED3049	-33.366667	19.316667	FALSE	FALSE
ED3052	-33.366667	19.316667	FALSE	FALSE
ED3073	-1.083333	36.65	FALSE	FALSE
ED3077	-1.316667	36.8	FALSE	FALSE
EG4347	44.04789	-123.07108	FALSE	FALSE
EG4349	40.771467	-111.87316	FALSE	FALSE
EG4724	41.6288	-8.3476	FALSE	FALSE
EG4725	41.6288	-8.3476	TRUE	FALSE
EG4946	40.72596	-111.82184	FALSE	FALSE
GXW1	30.542889	114.419828	TRUE	FALSE
JT11398	47.763944	-122.275484	FALSE	FALSE
JU1088	34.7613	138.0149	TRUE	FALSE
JU1172	-36.87	-73.04	FALSE	FALSE
JU1200	55.577	-4.6	FALSE	FALSE
JU1212	48.71	-3.81	FALSE	FALSE
JU1213	48.71	-3.81	FALSE	FALSE
JU1242	49.1269	1.9595	FALSE	FALSE
JU1246	49.12618	1.96152	FALSE	FALSE
JU1249	49.126	1.951	FALSE	FALSE
JU1395	47.2199	0.04619	FALSE	FALSE
JU1400	37.3845	-5.988	TRUE	TRUE
JU1409	37.468	-5.637	FALSE	FALSE
JU1440	41.41307	2.15231	FALSE	FALSE
JU1491	46.63	1.06	FALSE	FALSE
JU1530	48.7015	2.1725	FALSE	FALSE
JU1543	48.7015	2.1725	FALSE	FALSE
JU1568	48.8092	2.3862	FALSE	FALSE
JU1580	48.7015	2.1725	FALSE	FALSE
JU1581	48.7015	2.1725	FALSE	FALSE
JU1586	46.63	1.06	FALSE	FALSE
JU1652	-34.86	-56.19	FALSE	FALSE
JU1666	48.7049	-3.7941	FALSE	FALSE
JU1792	46.63278	1.064289	FALSE	FALSE
JU1793	49.12604	1.95114	FALSE	FALSE
JU1808	48.81257	2.395372	FALSE	FALSE
JU1896	37.999722	23.749673	FALSE	FALSE
JU1934	49.12604	1.95114	FALSE	FALSE
JU2001	-21.1	55.5	FALSE	FALSE
JU2007	50.7608	-1.32413	FALSE	FALSE
JU2016	37.757593	-122.463177	FALSE	FALSE
JU2017	37.757593	-122.463177	FALSE	FALSE
JU2106	43.606266	0.239824	FALSE	FALSE
JU2131	48.0497	-4.705	FALSE	FALSE
JU2141	46.6293	1.0512	FALSE	FALSE
JU2234	47.227	-1.583	FALSE	FALSE
JU2250	48.285278	-1.891389	FALSE	FALSE
JU2257	46.6	1.1	FALSE	FALSE
JU2316	38.7175	-9.1486	TRUE	TRUE
JU2464	-13.155	-72.525	TRUE	TRUE
JU2466	-13.257	-72.266	FALSE	FALSE
JU2478	50.85	4.351	FALSE	FALSE
JU2513	38.26016	22.0736	FALSE	FALSE
JU2519	38.7175	-9.1486	FALSE	FALSE
JU2522	38.7175	-9.1486	FALSE	FALSE
JU2526	38.7175	-9.1486	TRUE	TRUE
JU2534	49.357921	0.097087	FALSE	FALSE
JU2565	44.958394	1.066213	FALSE	FALSE
JU2566	48.83886	2.44599	FALSE	FALSE
JU2570	46.2657	-0.2685	FALSE	FALSE
JU2572	48.81257	2.395372	FALSE	FALSE
JU2575	49.0857	3.0707	FALSE	FALSE
JU2576	49.0861	3.072	FALSE	FALSE
JU2578	48.87613	2.4315	FALSE	FALSE
JU258	32.73	-16.89	FALSE	FALSE
JU2581	46.6	1.1	FALSE	FALSE
JU2586	48.897	2.159	FALSE	FALSE
JU2587	45.026713	3.872016	FALSE	FALSE
JU2592	48.628558	-2.403836	FALSE	FALSE
JU2593	48.822556	2.222334	FALSE	FALSE
JU2600	49.1242	1.9496	FALSE	FALSE
JU2610	49.1075	1.7915	FALSE	FALSE
JU2619	32.998352	-117.275428	FALSE	FALSE
JU2800	48.79	2.331	FALSE	FALSE
JU2811	-33.8632	151.219453	FALSE	FALSE
JU2825	48.8092	2.3862	FALSE	FALSE
JU2829	46.632	1.064	FALSE	FALSE
JU2838	20.205961	-97.98832	FALSE	FALSE
JU2841	-40.0	176.0	TRUE	FALSE
JU2853	41.19	-7.545	FALSE	FALSE
JU2862	52.1944	0.1264	FALSE	FALSE
JU2866	34.0751	-118.4409	FALSE	FALSE
JU2878	19.29732	-99.098769	TRUE	TRUE
JU2879	19.29732	-99.098769	FALSE	FALSE
JU2906	43.8023	11.2806	FALSE	FALSE
JU2907	43.8021	11.2906	FALSE	FALSE
JU310	46.63	1.06	FALSE	FALSE
JU311	44.42	4.4	FALSE	FALSE
JU3125	38.1127	13.3722	FALSE	FALSE
JU3127	38.11196	13.37274	FALSE	FALSE
JU3128	37.076	15.2763	FALSE	FALSE
JU3132	48.7015	2.1725	FALSE	FALSE
JU3134	48.7015	2.1725	TRUE	FALSE
JU3135	48.7015	2.1725	TRUE	FALSE
JU3137	48.7015	2.1725	FALSE	FALSE
JU3140	48.71	-3.81	FALSE	FALSE
JU3141	48.71	-3.81	FALSE	FALSE
JU3144	6.18	10.52	TRUE	FALSE
JU3166	0.28	6.59837	TRUE	FALSE
JU3167	0.289	6.612	TRUE	FALSE
JU3169	0.289	6.612	FALSE	FALSE
JU3224	-41.296186	174.784857	TRUE	TRUE
JU3225	-41.296186	174.784857	TRUE	FALSE
JU3226	-41.29085	174.76872	TRUE	TRUE
JU3228	-39.02256	175.71458	TRUE	TRUE
JU323	44.42	4.4	FALSE	FALSE
JU3280	50.07182	14.42333	TRUE	FALSE
JU3282	50.0711	14.42028	TRUE	FALSE
JU3291	48.7679	2.70719	FALSE	FALSE
JU346	44.42	4.4	FALSE	FALSE
JU360	48.98	2.23	FALSE	FALSE
JU367	48.98	2.23	FALSE	FALSE
JU393	49.28	-0.32	FALSE	FALSE
JU394	49.28	-0.32	FALSE	FALSE
JU397	49.28	-0.32	FALSE	FALSE
JU406	49.28	-0.32	FALSE	FALSE
JU440	48.715	1.56	FALSE	FALSE
JU561	48.71	-3.81	FALSE	FALSE
JU642	48.84	2.5	FALSE	FALSE
JU751	48.84	2.5	FALSE	FALSE
JU774	38.683	-9.34	FALSE	FALSE
JU775	38.7175	-9.1486	FALSE	FALSE
JU778	38.719	-9.1491	FALSE	FALSE
JU782	38.7191	-9.1503	FALSE	FALSE
JU792	43.06	0.24	FALSE	FALSE
JU830	48.52	9.05	FALSE	FALSE
JU847	48.46	7.461	FALSE	FALSE
KR314	49.28	-123.13	FALSE	FALSE
LKC34	-18.0	46.0	FALSE	FALSE
MY1	52.54	7.31	TRUE	TRUE
MY10	51.96	7.53	TRUE	TRUE
MY16	51.93	7.57	FALSE	FALSE
MY18	51.96	7.53	FALSE	FALSE
MY2147	54.346355	10.117737	FALSE	FALSE
MY2212	54.346355	10.117737	FALSE	FALSE
MY23	51.96	7.53	FALSE	FALSE
MY2453	51.950777	7.536628	TRUE	FALSE
MY2530	54.346355	10.117737	FALSE	FALSE
MY2535	51.950723	7.599099	FALSE	FALSE
MY2573	51.950723	7.599099	FALSE	FALSE
MY2585	54.346355	10.117737	TRUE	FALSE
MY2693	54.3491	10.11505	TRUE	FALSE
MY2713	54.3491	10.11505	TRUE	FALSE
MY2741	54.3491	10.11505	TRUE	FALSE
MY518	51.964154	7.611719	FALSE	FALSE
MY679	54.346355	10.117737	FALSE	FALSE
MY772	54.346355	10.117737	FALSE	FALSE
MY795	54.346355	10.117737	FALSE	FALSE
MY920	54.346355	10.117737	FALSE	FALSE
N2	51.45	-2.59	FALSE	FALSE
NIC1	43.279	5.3543	TRUE	TRUE
NIC1049	43.593561	1.45032	FALSE	FALSE
NIC1107	43.716278	7.266935	FALSE	FALSE
NIC1119	-13.421743	-71.849508	FALSE	FALSE
NIC166	46.72722	6.89775	FALSE	FALSE
NIC195	38.545874	-28.37322	FALSE	FALSE
NIC199	37.745428	-25.19929	FALSE	FALSE
NIC2	43.279	5.3543	FALSE	FALSE
NIC207	43.720505	7.24045	FALSE	FALSE
NIC231	43.720505	7.24045	FALSE	FALSE
NIC236	39.242006	-9.313417	FALSE	FALSE
NIC242	38.691765	-9.31609	FALSE	FALSE
NIC251	38.66621	-28.151364	TRUE	TRUE
NIC252	38.661313	-28.147949	FALSE	FALSE
NIC255	43.714834	7.266779	FALSE	FALSE
NIC256	38.71829	-9.14875	FALSE	FALSE
NIC258	38.71829	-9.14875	FALSE	FALSE
NIC259	38.71829	-9.14875	FALSE	FALSE
NIC260	38.71829	-9.14875	TRUE	TRUE
NIC261	38.71829	-9.14875	FALSE	FALSE
NIC262	38.71829	-9.14875	FALSE	FALSE
NIC265	38.71829	-9.14875	TRUE	TRUE
NIC266	38.69237	-9.31592	FALSE	FALSE
NIC267	38.69237	-9.31592	FALSE	FALSE
NIC268	38.69237	-9.31592	FALSE	FALSE
NIC269	38.69237	-9.31592	FALSE	FALSE
NIC271	38.69237	-9.31592	FALSE	FALSE
NIC272	39.769459	-8.756356	FALSE	FALSE
NIC274	39.769459	-8.756356	FALSE	FALSE
NIC275	39.769459	-8.756356	TRUE	FALSE
NIC276	39.769459	-8.756356	FALSE	FALSE
NIC277	43.716441	7.266138	FALSE	FALSE
NIC3	43.3636	5.3215	FALSE	FALSE
NIC501	48.77302	2.2675	FALSE	FALSE
NIC511	40.8625	14.2623855	FALSE	FALSE
NIC513	38.776038	-9.167136	FALSE	FALSE
NIC514	38.776038	-9.167136	FALSE	FALSE
NIC515	38.776775	-9.165884	FALSE	FALSE
NIC522	36.535679	-6.304441	FALSE	FALSE
NIC523	36.535679	-6.29831	FALSE	FALSE
NIC526	36.535679	-6.304441	FALSE	FALSE
NIC527	36.535679	-6.304441	FALSE	FALSE
NIC528	36.535679	-6.29831	FALSE	FALSE
NIC529	37.870754	-4.784967	FALSE	FALSE
PB303	None	None	TRUE	FALSE
PS2025	34.19	-118.13	FALSE	FALSE
PX179	44.035	-123.058	FALSE	FALSE
QG2075	33.951	-83.376	FALSE	FALSE
QG2811	-35.2542	149.1151	FALSE	FALSE
QG2813	-34.6342	150.7279	FALSE	FALSE
QG2818	-28.0474	152.3936	FALSE	FALSE
QG2823	-34.4011	116.033	FALSE	FALSE
QG2824	-34.4511	116.033	FALSE	FALSE
QG2825	-34.4511	116.0328	FALSE	FALSE
QG2827	-31.9547	115.8446	FALSE	FALSE
QG2828	-31.9547	115.8446	FALSE	FALSE
QG2832	-27.3311	152.7636	FALSE	FALSE
QG2835	-27.3308	152.7592	FALSE	FALSE
QG2836	-27.3308	152.7592	FALSE	FALSE
QG2837	-27.3308	152.7592	FALSE	FALSE
QG2838	-27.3311	152.7636	FALSE	FALSE
QG2841	-28.2446	153.2063	TRUE	TRUE
QG2843	-28.2402	153.195	FALSE	FALSE
QG2846	-28.2043	153.1907	FALSE	FALSE
QG2850	-28.0845	152.5074	FALSE	FALSE
QG2854	-28.0806	152.5046	FALSE	FALSE
QG2855	-28.0806	152.5046	FALSE	FALSE
QG2857	-28.0806	152.5044	FALSE	FALSE
QG2873	-27.369	152.1831	FALSE	FALSE
QG2874	-27.3686	152.1838	FALSE	FALSE
QG2875	-27.3672	152.1834	TRUE	FALSE
QG2877	-27.367	152.183	FALSE	FALSE
QG2932	-28.0538	152.3952	FALSE	FALSE
QG536	37.7679	-122.4415	TRUE	FALSE
QG556	34.421629	-119.702021	FALSE	FALSE
QG557	34.421629	-119.702021	FALSE	FALSE
QW947	-33.4213	-70.6106	TRUE	TRUE
QX1211	37.7502	-122.4331	TRUE	TRUE
QX1212	37.7502	-122.4331	FALSE	FALSE
QX1233	37.8804	-122.2838	FALSE	FALSE
ECA760	20.039869	-155.441619	FALSE	FALSE
ECA768	20.039914	-155.441556	FALSE	FALSE
ECA777	20.039908	-155.441503	FALSE	FALSE
ECA778	20.039908	-155.441503	FALSE	FALSE
RC301	47.99	7.84	TRUE	FALSE
WN2001	51.954422	6.303406	FALSE	FALSE
WN2002	51.975285	5.694834	TRUE	FALSE
WN2033	51.975	5.694	FALSE	FALSE
WN2050	51.975	5.717	FALSE	FALSE
WN2063	51.974975	5.651316	FALSE	FALSE
WN2064	51.974703	5.68639	FALSE	FALSE
WN2066	51.975306	5.694904	FALSE	FALSE
ECA807	20.039869	-155.441531	FALSE	FALSE
ECA812	20.039917	-155.441542	FALSE	FALSE
ECA923	21.290067	-157.707918	FALSE	FALSE
ECA928	21.290067	-157.707918	FALSE	FALSE
XZ1672	47.687741	-122.300513	FALSE	FALSE
XZ1734	-23.5	-46.7	FALSE	FALSE
XZ1735	-22.9	-46.7	FALSE	FALSE
XZ1756	47.623232	-122.307318	FALSE	FALSE
XZ2018	None	None	FALSE	FALSE
XZ2019	47.636483	-122.305887	FALSE	FALSE
XZ2020	46.3	-120.0	FALSE	FALSE
