# Supplementary material for: Natural variation in the sequestosome-related gene, sqst-5, underlies zinc homeostasis in Caenorhabditis elegans
Source: PLoS Genet. 2020 Nov 11;16(11):e1008986. doi: 10.1371/journal.pgen.1008986 (PMC7682890; doi:10.1371/journal.pgen.1008986)
Supplement: S24 File — Neighbor-joining tree for all 328 wild isolates using variants near sqst-5. (TREE) [file pgen.1008986.s038.tree]

(
(
(
(
(
(
(
(
(
(
(
(
(
(
(
(
(
(
(
(
(
(
(
(
(
(
(
(
(
(
(
(
(
(
(
(
(
(
(
(
(
(
(
(
(
(
(
(
(
(
(
(
(
(
(
(
(
(
(
(
(
(
(
(
(
(
(
NIC529:0
,
NIC527:0
):0
,
NIC513:0
):0
,
KR314:0
):0
,
JU751:0
):0
,
JU2838:0
):0
,
JU1934:0
):0
,
JU1793:0
):0
,
ECA372:0
):0
,
CB4858:0
):0
,
DL226:0
):7.85775e-05
,
(
(
(
(
(
(
WN2001:0
,
JU775:0
):0
,
JU2007:0
):0
,
JU2001:0
):0
,
ED3049:0
):0.000148304
,
XZ1513:0.00502501
):0.00256414
,
MY518:0.00262799
):0.00250808
):0.0013891
,
(
XZ1672:0.00271931
,
ECA930:0.00245401
):0.00383854
):0.0030514
,
NIC266:0.00214429
):0.00333218
,
(
(
(
(
(
(
(
(
(
(
JU3132:-0.000313167
,
JU3125:0.0106974
):0.000381172
,
(
(
XZ1756:0
,
JU3140:0
):0.000178672
,
JU3291:0.00499464
):0.00486799
):0.0132507
,
JU406:0.0132105
):0.00151653
,
(
XZ2020:0
,
XZ1734:0
):0.00358751
):0.00365706
,
QG2075:0.0015954
):0.0016638
,
(
(
QG2836:0.00742868
,
QG2835:0.00295558
):0.000387948
,
(
(
(
(
QG2828:0
,
ECA712:0
):0.00515621
,
QG2823:1.71028e-05
):0.00499507
,
QG2827:0.000197064
):0.00263273
,
QG2825:0.0025594
):0.00224133
):0.0027085
):0.000864074
,
QG2846:0.00216552
):0.00272718
,
ECA928:0.0100254
):0.00349984
,
(
ECA812:0.00166731
,
ECA807:0.003506
):0.00619862
):0.000292122
,
ECA703:0.0200561
):0.0108018
):0.00127599
,
(
(
(
(
(
(
(
(
(
(
PS2025:0
,
NIC523:0
):0
,
NIC231:0
):0
,
JU2853:0
):0
,
JU2600:0
):0
,
JU2522:0
):0
,
JU2016:0
):0
,
ED3048:0
):0
,
ECA349:0
):0
,
CB4857:0
):0.000840675
,
(
(
(
ED3005:-0.000256706
,
CX11314:0.00543002
):0.000150524
,
WN2066:0.00504161
):0.00197048
,
(
(
(
(
(
(
JU360:0
,
JU2578:0
):0
,
JU1409:0
):0
,
CX11292:0
):0
,
CX11285:0
):0
,
CX11271:0
):0.00137343
,
LKC34:0.00379989
):0.00325476
):0.00173884
):0.00307664
):0.00354163
,
XZ1515:0.00730144
):0.00103618
,
JU642:0.00540315
):0.00326759
,
NIC242:0.0208328
):0.000843603
,
(
(
(
(
(
(
MY23:0
,
JU2610:0
):0.00029083
,
(
(
(
(
(
(
JU2519:0.00967133
,
JU2131:0.00596197
):0.00277144
,
JU393:0.00242069
):0.00373653
,
JU2879:0.00148428
):0.00391398
,
JU1242:0.00522974
):0.00037645
,
JU2593:0.00024643
):0.00417322
,
JU2141:0.00494141
):0.000339996
):0.00375569
,
WN2050:0.00144395
):0.00193347
,
JU2570:0.00841751
):0.00268982
,
JU2866:0.00714762
):0.0010466
,
(
(
(
(
JU2250:0.00352802
,
JU2106:0.00164529
):0.00277526
,
JU2575:0.00764688
):0.00536495
,
JU782:0.013076
):0.00659033
,
(
(
NIC261:0.00179714
,
NIC252:0.0191238
):0.00380129
,
NIC522:0.0120055
):0.00555703
):0.00288171
):0.00431697
):0.00964838
,
WN2063:0.0069292
):0.00495647
,
(
NIC272:0
,
NIC258:0
):0.0123915
):0.0106241
,
NIC271:0.00405014
):0.00800776
,
(
(
(
(
ECA740:0.0931833
,
ECA730:0.0179923
):0.0114465
,
ECA592:0.0445243
):0.00529712
,
(
(
(
ECA189:0.0638299
,
CB4854:0.0121946
):0.00122517
,
(
XZ1735:0.00235777
,
JU3169:0.00802649
):0.0165193
):0.00611885
,
ECA701:0.0315715
):0.00876461
):0.0159257
,
(
(
(
(
NIC268:0.0126552
,
CX11315:0.0408276
):0.0106397
,
(
ECA923:0.00998016
,
ECA640:0.0324861
):0.0176093
):0.0215483
,
(
QX1233:0.0048844
,
QG556:0.0160365
):0.0299706
):0.00537234
,
(
ECA744:0.035062
,
ECA723:0.0524964
):0.00991131
):0.0219669
):0.030733
):0.0058832
,
JU1580:0.0277623
):0.00595726
,
(
(
(
(
(
(
(
(
JU1213:0.00238982
,
DL200:0.00278349
):0.00253476
,
(
(
JU847:0.00452529
,
JU440:0.000648025
):0.00290491
,
NIC195:0.00228722
):0.00270006
):0.0064259
,
QG2932:0.00402256
):0.00686964
,
ED3017:0.00894475
):0.00526504
,
(
QG2811:0.0135559
,
ECA733:0.0180577
):0.0120106
):0.0155367
,
ECA710:0.0176919
):0.00560764
,
(
(
(
(
(
(
DL238:0.0300566
,
BRC20263:0.00155701
):0.00133857
,
JU2811:0.00395112
):0.00093377
,
ECA778:0.0121814
):0.00461753
,
JU830:0.00316926
):0.00694899
,
PB306:0.00686293
):0.0110724
,
ECA738:0.00482434
):0.00701514
):0.00901457
,
(
ECA760:0.00780853
,
ECA732:0.00257573
):0.00439111
):0.0128986
):0.00285276
,
CB4855:0.0161473
):0.00924993
,
ECA706:0.013707
):0.000891011
,
(
(
JU346:-6.70962e-05
,
JU1530:0.00524041
):0.00232299
,
JU1581:0.0133675
):0.00733782
):0.00363505
,
NIC277:0.00802302
):0.00131145
,
(
(
(
(
(
(
(
(
(
NIC255:0
,
JU2513:0
):0
,
EG4724:0
):0.000401095
,
WN2033:0.0205198
):0.00222006
,
(
(
(
(
(
(
(
(
(
NIC199:0.00147647
,
AB1:0.0089078
):0.00237974
,
JU778:0.00281239
):0.000292264
,
(
NIC269:0.00941838
,
NIC236:0.00621492
):0.012976
):0.00586113
,
JU258:0.00466785
):0.00581662
,
(
(
(
JU1172:0.00101944
,
ED3040:0.00415387
):0.00292318
,
CX11264:0.00226896
):0.00372304
,
(
(
(
JU3127:0.0138787
,
ECA348:0.00704216
):0.0051521
,
QG2832:0.010714
):0.019548
,
JU792:0.00176763
):0.00428178
):0.00602948
):0.00686579
,
ECA594:0.00919906
):0.00335862
,
(
(
(
(
(
(
QG557:0.00580878
,
JU2581:0.00982453
):0.00267488
,
(
(
NIC501:0.000312023
,
ED3046:0.0100722
):0.00644298
,
JU2592:0.0093053
):0.00530547
):0.00111291
,
(
(
(
(
QX1212:0.0053238
,
CX11254:-0.000150487
):0.00888792
,
ED3011:0.00153421
):0.0039084
,
(
(
NIC514:0
,
JU1808:0
):0.00158676
,
(
JU2907:0.00104134
,
CB4853:0.00413197
):0.00360537
):0.00666511
):0.0021361
,
NIC267:0.00304724
):0.00700228
):0.00658356
,
NIC276:0.00921379
):0.00433094
,
JU2586:0.0057714
):0.00389127
,
NIC256:0.0166193
):0.00405005
):0.00452682
,
(
QX1792:0.0130397
,
CX11262:0.0132078
):0.00491795
):0.00388452
,
EG4946:0.0165361
):0.00651164
):0.00316267
,
(
(
(
(
QG2824:0.00643754
,
JU2619:0.00919577
):0.00585547
,
(
ECA777:0.00268062
,
ECA768:0.00249269
):0.0208115
):0.0006199
,
(
(
JU774:0.00180853
,
JU1440:0.0298051
):0.00585683
,
JU2862:0.00460362
):0.000771434
):0.00540925
,
NIC515:0.0070858
):0.0038337
):0.00187267
,
QX1793:0.00212716
):0.00514047
,
(
(
(
(
(
(
(
NIC259:0
,
JU397:0
):0
,
JU3141:0
):0.00258398
,
JU3137:0.00258933
):0.0024313
,
(
(
(
(
(
(
(
(
(
(
(
(
XZ2019:0.0109139
,
QG2874:-0.000529665
):0.00026603
,
NIC1119:-0.00026603
):0.000134006
,
MY920:-0.000134006
):6.7316e-05
,
MY2573:-6.7316e-05
):3.38182e-05
,
JU394:-3.38182e-05
):1.7006e-05
,
JU2825:-1.7006e-05
):8.55699e-06
,
JU2257:-8.55699e-06
):0.00484462
,
QG2855:0.000329286
):0.00268804
,
JU2576:0.00773439
):0.00362492
,
JU2017:0.0228364
):0.00336152
,
(
(
QG2877:0
,
JU2566:0
):0.00253786
,
QG2873:0.00263545
):0.00322181
):0.00162014
,
(
(
(
(
(
(
QG2854:0
,
NIC262:0
):0
,
NIC1107:0
):0
,
NIC1049:0
):0
,
MY2147:0
):3.31923e-05
,
JU2587:0.00514012
):0.00496622
,
(
(
(
(
(
(
JU310:0.00246004
,
JU1212:0.00271327
):0.00177956
,
(
NIC3:0.00358757
,
JU1246:0.00158574
):0.00344091
):0.00124618
,
(
(
(
NIC274:0.0699477
,
ED3052:0.00607679
):0.000715628
,
JU2234:0.0044765
):0.00224219
,
JU1792:0.00294994
):0.00401511
):0.00117152
,
CB4932:0.00730963
):0.00397732
,
ED3077:0.00618982
):0.00161336
,
CB4851:0.0123255
):0.00584509
):0.00407263
):0.00311529
):0.00264025
,
(
(
ECA746:0.0289385
,
ECA369:0.0245444
):0.0109716
,
QG2813:0.0103238
):0.027383
):0.00999618
,
MY2530:0.00342178
):0.00333425
,
JU1491:0.00671562
):0.00630848
):0.00311239
,
(
(
(
(
(
(
JU3226:0.0220761
,
JU3224:0.0596929
):0.0307395
,
ECA722:0.0608499
):0.0205587
,
(
(
(
(
QX1211:0.0635779
,
ECA745:0.0536201
):0.0152709
,
(
(
(
(
(
(
(
(
ECA705:0.0685182
,
CX11276:0.0547507
):0.0166205
,
ECA741:0.139551
):0.0164209
,
CB4856:0.0436314
):0.0333106
,
ECA743:0.0492026
):0.0267847
,
QW947:0.0832225
):0.0131468
,
(
(
(
(
MY1:0.0139354
,
ECA36:0.00698549
):0.0119006
,
JU2878:0.0366928
):0.00709511
,
QG2841:0.00883545
):0.0182323
,
(
ECA396:0.000521496
,
ECA363:0.075503
):0.0660165
):0.0233242
):0.00814371
,
ECA191:0.0785991
):0.00326914
,
(
(
(
JU3228:0.0139041
,
JU2464:0.0395787
):0.0173219
,
XZ1514:0.0377281
):0.0438094
,
ECA742:0.0557108
):0.0375483
):0.0212235
):0.0355618
,
QX1794:0.069329
):0.0228101
,
(
(
(
(
(
(
(
NIC1:0.018605
,
MY10:0.00231591
):0.00708637
,
NIC260:0.00872046
):0.0205874
,
JU1400:-0.00210743
):0.0158011
,
XZ1516:0.0218959
):0.0181862
,
(
NIC251:0.0312622
,
JU2526:0.00575748
):0.0410151
):0.0150404
,
JU2316:0.0135305
):0.0238055
,
NIC265:0.0359403
):0.045572
):0.0284266
):0.0782272
,
(
(
(
(
(
(
(
QG2875:0.0475266
,
JU3282:0.0284979
):0.0103436
,
(
(
(
(
(
(
(
(
MY2741:0.0593099
,
JU1088:0.0399639
):0.00307977
,
(
(
(
(
(
EG4725:0.0127099
,
CX11307:0.035244
):0.0026508
,
(
(
MY2585:-0.0159112
,
JU3280:0.0529309
):0.0227462
,
MY2693:0.00395393
):0.0120342
):0.0235161
,
JU3167:0.0057137
):0.0141516
,
JU3166:0.0331587
):0.0170072
,
MY2453:0.022817
):0.0133764
):0.0019393
,
(
MY2713:0.0136179
,
GXW1:0.007303
):0.00870657
):0.00590879
,
WN2002:0.0437482
):0.0184186
,
PB303:0.0247429
):0.0216915
,
QG536:-0.00418296
):0.0290672
,
JU2841:0.118363
):0.0109538
,
JU3135:0.123181
):0.0160955
):0.0135213
,
RC301:0.0239573
):0.0144356
,
NIC275:0.0452612
):0.0470709
,
JU3134:0.0416235
):0.0447158
,
JU3225:0.192415
):0.0627978
,
JU3144:0.0810311
):0.624831
):0.0735177
,
ECA593:0.0114793
):-0.00518587
,
ECA724:0.0291285
):0.0074883
):0.0016474
,
JU2572:0.00183144
):0.00234588
):0.00106144
,
N2:-7.7307e-11
):3.40931e-11
,
MY795:-3.40931e-11
):1.75479e-11
,
MY772:-1.75479e-11
):9.03983e-12
,
MY679:-9.03983e-12
):4.66116e-12
,
MY2535:-4.66116e-12
):2.40576e-12
,
MY2212:-2.40576e-12
):1.24298e-12
,
MY18:-1.24298e-12
):6.42919e-13
,
MY16:-6.42919e-13
):3.3294e-13
,
JU561:-3.3294e-13
):1.72636e-13
,
JU367:-1.72636e-13
):8.96377e-14
,
JU323:-8.96377e-14
):4.66116e-14
,
JU3128:-4.66116e-14
):2.42769e-14
,
JU311:-2.42769e-14
):1.26662e-14
,
JU2906:-1.26662e-14
):6.62097e-15
,
JU2829:-6.62097e-15
):3.46813e-15
,
JU2800:-3.46813e-15
):1.82077e-15
,
JU2565:-1.82077e-15
):9.58298e-16
,
JU2534:-9.58298e-16
):5.05768e-16
,
JU2478:-5.05768e-16
):2.6776e-16
,
JU2466:-2.6776e-16
):1.42247e-16
,
JU1896:-1.42247e-16
):7.58652e-17
,
JU1666:-7.58652e-17
):4.06421e-17
,
JU1652:-4.06421e-17
):2.18842e-17
,
JU1586:-2.18842e-17
):1.18539e-17
,
JU1568:-1.18539e-17
):6.46579e-18
,
JU1543:-6.46579e-18
):3.55618e-18
,
JU1395:-3.55618e-18
):1.97566e-18
,
JU1249:-1.97566e-18
):1.11131e-18
,
JU1200:-1.11131e-18
):6.35033e-19
,
JT11398:-6.35033e-19
):3.70436e-19
,
EG4349:-3.70436e-19
):2.22261e-19
,
EG4347:-2.22261e-19
):1.38913e-19
,
ED3073:-1.38913e-19
):9.26089e-20
,
ED3012:-9.26089e-20
):6.94567e-20
,
ECA347:-6.94567e-20
):6.94567e-20
,
(
(
(
(
(
(
(
(
(
(
(
(
(
(
(
(
XZ2018:-3.01236e-06
,
BRC20067:0.00517632
):1.5356e-06
,
WN2064:-1.5356e-06
):7.83159e-07
,
QX1791:-7.83159e-07
):3.99571e-07
,
QG2857:-3.99571e-07
):2.03948e-07
,
QG2850:-2.03948e-07
):1.04144e-07
,
QG2843:-1.04144e-07
):5.32045e-08
,
QG2838:-5.32045e-08
):2.7193e-08
,
QG2837:-2.7193e-08
):1.39062e-08
,
QG2818:-1.39062e-08
):7.11498e-09
,
PX179:-7.11498e-09
):3.64253e-09
,
NIC528:-3.64253e-09
):1.86537e-09
,
NIC526:-1.86537e-09
):9.55879e-10
,
NIC511:-9.55879e-10
):4.89308e-10
,
NIC207:-4.89308e-10
):2.51021e-10
,
NIC2:-2.51021e-10
):1.28239e-10
,
NIC166:-1.28239e-10
):6.94567e-20
):-3.47284e-20
,
CB4852:-3.47284e-20
)
;
