# Supplementary material for: Natural variation in the sequestosome-related gene, sqst-5, underlies zinc homeostasis in Caenorhabditis elegans
Source: PLoS Genet. 2020 Nov 11;16(11):e1008986. doi: 10.1371/journal.pgen.1008986 (PMC7682890; doi:10.1371/journal.pgen.1008986)
Supplement: S25 File — Tajima’s D calculated for a sliding window across the zinc-response interval on chromosome III. (CSV) [file pgen.1008986.s039.csv]

	chrom	start	end	pi	theta	td
0	III	1	10000	0.007110104416067134	0.010208182352920587	-0.8979013028817142
1	III	1001	11000	0.007807177074789496	0.011597705826835654	-0.9678694837714232
2	III	2001	12000	0.008218951909399976	0.011776555382884126	-0.8946919284903528
3	III	3001	13000	0.008555546207161799	0.0119554049389326	-0.8423152502720613
4	III	4001	14000	0.00938753095551219	0.012533226581550747	-0.7436438373734319
5	III	5001	15000	0.010248699367955902	0.013234867147587067	-0.6687316506477519
6	III	6001	16000	0.010700258580816139	0.013881477080993087	-0.6794174609659202
7	III	7001	17000	0.011073615902349801	0.014431783407296084	-0.6900113127761403
8	III	8001	18000	0.01153753298330649	0.014858270810180907	-0.6628403985837116
9	III	9001	19000	0.011194375955277216	0.014583117647029409	-0.6891072401995187
10	III	10001	20000	0.010932685937318535	0.01439051043282336	-0.7125145444427107
11	III	11001	21000	0.01097476308593547	0.013922750055465812	-0.6277501134121607
12	III	12001	22000	0.010676623826610583	0.013647596892314314	-0.6453253769528433
13	III	13001	23000	0.010832015393443093	0.01360632391784159	-0.6044250912553025
14	III	14001	24000	0.011009355271987492	0.013867719422835512	-0.6110671322479581
15	III	15001	25000	0.010273732753298619	0.013276140122059792	-0.6702906548967038
16	III	16001	26000	0.009811303394265135	0.012780864428387094	-0.6884883290124438
17	III	17001	27000	0.0092660742573931	0.012189285127611374	-0.7104203162173912
18	III	18001	28000	0.008947577231940696	0.012354377025502272	-0.8169529842478939
19	III	19001	29000	0.008689331553771246	0.0120104355715629	-0.8190586971386473
20	III	20001	30000	0.008729613809118717	0.011886616648144725	-0.7866437520018161
21	III	21001	31000	0.00892101600957398	0.012258073418399247	-0.8064748207490146
22	III	22001	32000	0.008616346857239816	0.012299346392871974	-0.8871119562845012
23	III	23001	33000	0.00832482281987817	0.012161769811296224	-0.934579129295923
24	III	24001	34000	0.008241282087141187	0.012148012153138649	-0.9526470602480201
25	III	25001	35000	0.008047582824380842	0.011859101331829575	-0.9519209842531153
26	III	26001	36000	0.008523838593819751	0.012533226581550747	-0.947821093698744
27	III	27001	37000	0.00906573787289347	0.012932198668120417	-0.8860075413307383
28	III	28001	38000	0.00882470154377864	0.012519468923393172	-0.8743983774934507
29	III	29001	39000	0.00854474393631149	0.011804070699199276	-0.8177813209346779
30	III	30001	40000	0.008441401882721414	0.012134254494981074	-0.9015078213520944
31	III	31001	41000	0.008161775725678567	0.011694009433938677	-0.8945396036958937
32	III	32001	42000	0.008458542245486107	0.011735282408411402	-0.8269369823155608
33	III	33001	43000	0.008206016233856011	0.011597705826835654	-0.8660303272196739
34	III	34001	44000	0.00781004848799387	0.011267522031053854	-0.9085156531866195
35	III	35001	45000	0.00790155110523179	0.011625221143150802	-0.9485628166466992
36	III	36001	46000	0.0077481165357513	0.011363825638156879	-0.9420995945565329
37	III	37001	47000	0.007629063501549777	0.011804070699199276	-1.0475301034194415
38	III	38001	48000	0.008229832791261152	0.0120654662041932	-0.9416670962625528
39	III	39001	49000	0.008863241309120602	0.013000986958908294	-0.9431869308458181
40	III	40001	50000	0.009291602037836738	0.013028502275223442	-0.8500274053260288
41	III	41001	51000	0.00938742952330881	0.013317413096532517	-0.8746701460306311
42	III	42001	52000	0.009222834446289862	0.01360632391784159	-0.9550095097782073
43	III	43001	53000	0.009659439545019027	0.014307964483877911	-0.9633640478932385
44	III	44001	54000	0.009703163087428038	0.014803240177550607	-1.02177188990065
45	III	45001	55000	0.009291687834509293	0.014032811320726412	-1.0017107215437973
46	III	46001	56000	0.008327629009173079	0.01268456082128407	-1.0177693556602914
47	III	47001	57000	0.007417404625856977	0.011322552663684154	-1.0211980778463943
48	III	48001	58000	0.006222209504885432	0.010070605771344837	-1.1304798021076514
49	III	49001	59000	0.004957680717972092	0.008571021032169172	-1.245425634497849
50	III	50001	60000	0.004134012642961877	0.0081170183129692	-1.4488786968491525
51	III	51001	61000	0.003890128073861552	0.007814349833502552	-1.4822271698854363
52	III	52001	62000	0.0037325438979533077	0.0072090128745692554	-1.4221610691382676
53	III	53001	63000	0.0034129320570490057	0.006837556104314733	-1.4761844525352
54	III	54001	64000	0.003461067381135041	0.0063973110432723355	-1.351698048320158
55	III	55001	65000	0.004138981859070402	0.007415377746932878	-1.3034110552134963
56	III	56001	66000	0.004926991224355655	0.00879114356269037	-1.2988250467657159
57	III	57001	67000	0.005769949239200521	0.009836725582666064	-1.222804724069079
58	III	58001	68000	0.006272981547496664	0.010483335516072084	-1.1884812505698854
59	III	59001	69000	0.006541236750372051	0.010923580577114482	-1.1875368091177247
60	III	60001	70000	0.006692447321797056	0.011184976082108404	-1.1891460333428008
61	III	61001	71000	0.006449248902557744	0.011047399500532656	-1.2321515846507394
62	III	62001	72000	0.0067965571223189865	0.011350067979999304	-1.1878788008551353
63	III	63001	73000	0.007312446976453623	0.011735282408411402	-1.1161721721982292
64	III	64001	74000	0.007290392859057687	0.011666494117623527	-1.1108454014729174
65	III	65001	75000	0.007310143668923345	0.011460129245259902	-1.0722855803174447
66	III	66001	76000	0.0072478085385778695	0.011295037347369004	-1.0609123497477415
67	III	67001	77000	0.006933540670292206	0.011212491398423554	-1.129853437188996
68	III	68001	78000	0.006912154290258884	0.01108867247500538	-1.1150322825726249
69	III	69001	79000	0.007185849981963854	0.011487644561575052	-1.1088665421326709
70	III	70001	80000	0.006629952473822186	0.010400789567126636	-1.0727995965778747
71	III	71001	81000	0.006738208939642081	0.010703458046593284	-1.0964457447612972
72	III	72001	82000	0.006520545851185943	0.010510850832387234	-1.1234403774604695
73	III	73001	83000	0.006158782608760958	0.010579639123175109	-1.2366268795245385
74	III	74001	84000	0.005917854380910118	0.010634669755805409	-1.3126375794453824
75	III	75001	85000	0.005671729976917314	0.010758488679223582	-1.399416901577985
76	III	76001	86000	0.005206475772703777	0.009988059822399387	-1.416123188665358
77	III	77001	87000	0.005705708184329793	0.010249455327393311	-1.311630873127004
78	III	78001	88000	0.006163942433869186	0.011184976082108404	-1.329038179751264
79	III	79001	89000	0.006445512402550716	0.011418856270787179	-1.2896397192741453
80	III	80001	90000	0.007113559319093743	0.012409407658132572	-1.2643525253242056
81	III	81001	91000	0.007186143694295669	0.012203042785768949	-1.2178782868070823
82	III	82001	92000	0.0074459811416380545	0.01284965271917497	-1.2461679426565664
83	III	83001	93000	0.007291419021859053	0.012436922974447722	-1.2257582318092546
84	III	84001	94000	0.007562797547071665	0.012340619367344699	-1.1469940886947438
85	III	85001	95000	0.007201144989732815	0.011996677913405326	-1.1840332252552404
86	III	86001	96000	0.007310517202716989	0.012189285127611374	-1.1856742485689833
87	III	87001	97000	0.007247510319022925	0.011872858989987151	-1.1538442370404443
88	III	88001	98000	0.006322700214474166	0.010221940011078161	-1.1285890636078093
89	III	89001	99000	0.00546661247393009	0.00898375077689642	-1.157063779989228
90	III	90001	100000	0.0047604055403599075	0.007841865149817702	-1.1598626739410351
91	III	91001	101000	0.004281851478893019	0.007002648002205631	-1.1454607720344028
92	III	92001	102000	0.003587713987795434	0.005640639844605715	-1.0700791186521181
93	III	93001	103000	0.0030119318967990107	0.004526269533842147	-0.9803348684318356
94	III	94001	104000	0.00221083370772898	0.0035494758046543274	-1.0998895433194633
95	III	95001	105000	0.0018968395931971969	0.002600197391781659	-0.782717913998677
96	III	96001	106000	0.0014825799296904571	0.001953587458375638	-0.6910009825055101
97	III	97001	107000	0.0004594014936430011	0.0008254594894544948	-1.2095912636364696
98	III	98001	108000	0.00042505127556886706	0.0008667324639272195	-1.3954133518923038
99	III	99001	109000	0.00043612755707797746	0.0009080054383999442	-1.4281448061894688
100	III	100001	110000	0.0003881023000744082	0.0008529748057696446	-1.4904884843145323
101	III	101001	111000	0.0003052407444424322	0.0007704288568241951	-1.6374321901569924
102	III	102001	112000	0.00033878859676826726	0.0010043090455029687	-1.8343597398128388
103	III	103001	113000	0.00037918703312175676	0.0011969162597090174	-1.9125788705806248
104	III	104001	114000	0.00045258727011239194	0.0013757658157574914	-1.8931647797435487
105	III	105001	115000	0.0010006754139933462	0.002063648723636237	-1.4792922677224245
106	III	106001	116000	0.00217480308548383	0.003370626248605854	-1.0334886340204448
107	III	107001	117000	0.0031601678214597116	0.004347419977793672	-0.799644269848028
108	III	108001	118000	0.0041106622917176155	0.005393001997769366	-0.6986616767812441
109	III	109001	119000	0.005410388778650741	0.00719525521641168	-0.7315376408675321
110	III	110001	120000	0.006204432835972204	0.0079519264150783	-0.6487437444916739
111	III	111001	121000	0.006943001687658469	0.009286419256363067	-0.7460219499734887
112	III	112001	122000	0.007101590637816591	0.009589087735829714	-0.7671006666009926
113	III	113001	123000	0.007402301675126895	0.010001817480556964	-0.7688270442147301
114	III	114001	124000	0.007351956356361498	0.010276970643708461	-0.8421125337220015
115	III	115001	125000	0.007538441777097466	0.01125376437289628	-0.9774553665079504
116	III	116001	126000	0.007302174180058216	0.011707767092096252	-1.1144159993069929
117	III	117001	127000	0.006716472064041851	0.011473886903417479	-1.2277712515526449
118	III	118001	128000	0.005839100401534571	0.010565881465017534	-1.3239105115763876
119	III	119001	129000	0.004638558894868898	0.00895623546058127	-1.4247491441411722
120	III	120001	130000	0.0038915912477685273	0.008364656159805547	-1.5794279840107897
121	III	121001	131000	0.003760081317494898	0.007814349833502552	-1.5313474407183874
122	III	122001	132000	0.004331975797064564	0.009231388623732767	-1.5689357121841028
123	III	123001	133000	0.004929824587352306	0.010607154439490259	-1.5840059087227494
124	III	124001	134000	0.005098929293504917	0.010455820199756934	-1.5160700279651946
125	III	125001	135000	0.004900482324735343	0.00965787602661759	-1.4567334147887965
126	III	126001	136000	0.004027571514084527	0.007910653440605576	-1.4490109099883437
127	III	127001	137000	0.004709453668611067	0.008914962486108544	-1.3941036792973978
128	III	128001	138000	0.004865511716095767	0.009148842674787317	-1.3839169629073116
129	III	129001	139000	0.006131987977026053	0.010923580577114482	-1.2984359082411063
130	III	130001	140000	0.0070314953735507515	0.011927889622617451	-1.2158617402429173
131	III	131001	141000	0.008091935996913022	0.012629530188653771	-1.0645612149098969
132	III	132001	142000	0.0080718436854755	0.011460129245259902	-0.8754752711603131
133	III	133001	143000	0.0078042939138347495	0.010455820199756934	-0.7504165383985846
134	III	134001	144000	0.00846717541635135	0.011336310321841729	-0.7493759910246037
135	III	135001	145000	0.008651517002494027	0.011102430133162956	-0.6535312242144867
136	III	136001	146000	0.009351218555991877	0.0120104355715629	-0.6558225254356249
137	III	137001	147000	0.008857321666757607	0.011184976082108404	-0.6161164819822832
138	III	138001	148000	0.009450031392766014	0.012409407658132572	-0.706533611795202
139	III	139001	149000	0.008399821853468032	0.010786003995538732	-0.6547996354778448
140	III	140001	150000	0.007607429236374833	0.009905513873453939	-0.686231538761141
141	III	141001	151000	0.006635318344742513	0.009561572419514565	-0.9049810014845645
142	III	142001	152000	0.006264054280963556	0.009313934572678217	-0.9680789048117198
143	III	143001	153000	0.0067583798721276775	0.010015575138714537	-0.9620280658897105
144	III	144001	154000	0.006697048456312419	0.010276970643708461	-1.0306607242216488
145	III	145001	155000	0.006389147352841919	0.010428304883441784	-1.1461275392893326
146	III	146001	156000	0.006025780115104013	0.010221940011078161	-1.2145290915092357
147	III	147001	157000	0.006418754301684831	0.010455820199756934	-1.1425423283950609
148	III	148001	158000	0.005814129728343246	0.009534057103199416	-1.1537270690783659
149	III	149001	159000	0.006240978672150358	0.010552123806859959	-1.2090587184537873
150	III	150001	160000	0.006693537624138386	0.011391340954472027	-1.221111173617702
151	III	151001	161000	0.007347517864275693	0.012491953607078022	-1.2201394223275142
152	III	152001	162000	0.006990986036696518	0.012106739178665924	-1.2516893396319084
153	III	153001	163000	0.006505515536304174	0.011680251775781102	-1.3120371182632131
154	III	154001	164000	0.006622437979767128	0.011666494117623527	-1.2804014885490391
155	III	155001	165000	0.007124218291706276	0.012698318479441646	-1.3006952282911977
156	III	156001	166000	0.007549961114112083	0.013069775249696167	-1.2516434308141746
157	III	157001	167000	0.007081891729205148	0.01268456082128407	-1.308770749170892
158	III	158001	168000	0.007503562477403693	0.013069775249696167	-1.2621645366717804
159	III	159001	169000	0.006971940610629609	0.012175527469453799	-1.2660337635094345
160	III	160001	170000	0.006743444710497016	0.011804070699199276	-1.269736269747489
161	III	161001	171000	0.006531267238594316	0.011129945449478106	-1.223218759553182
162	III	162001	172000	0.007157997377353487	0.012340619367344699	-1.2441729746463437
163	III	163001	173000	0.00769462564815176	0.012753349112071944	-1.1753722057087528
164	III	164001	174000	0.007632330034093114	0.012643287846811346	-1.1743454713464658
165	III	165001	175000	0.00794077180602673	0.012478195948920447	-1.077349474924144
166	III	166001	176000	0.007998780262783532	0.012835895061017394	-1.1166996386606804
167	III	167001	177000	0.0085264486804874	0.013785173473890064	-1.1309143041019565
168	III	168001	178000	0.00875231264391765	0.013895234739150664	-1.0973000734025964
169	III	169001	179000	0.008829173409303044	0.013908992397308239	-1.0827704091434236
170	III	170001	180000	0.008523690357004142	0.013289897780217368	-1.0629659839282268
171	III	171001	181000	0.007778253377180486	0.012299346392871974	-1.0889807698566172
172	III	172001	182000	0.007709318942260532	0.012106739178665924	-1.0759322975602588
173	III	173001	183000	0.007371987774986709	0.011707767092096252	-1.0967563133780314
174	III	174001	184000	0.007338458670928772	0.011859101331829575	-1.1290236693883342
175	III	175001	185000	0.00679209370955623	0.011432613928944754	-1.2018970901904258
176	III	176001	186000	0.0066420906041372565	0.010786003995538732	-1.137144114148286
177	III	177001	187000	0.006561645854256115	0.010098121087659987	-1.0360434689215043
178	III	178001	188000	0.006292539585811375	0.010111878745817562	-1.117400703155882
179	III	179001	189000	0.006969000915924645	0.01128127968921143	-1.1317595248940049
180	III	180001	190000	0.007231155233837056	0.012148012153138649	-1.1989641492256204
181	III	181001	191000	0.007375950462123356	0.012725833795756794	-1.2456927470285193
182	III	182001	192000	0.006947788151310411	0.012079223862350774	-1.2583676051929324
183	III	183001	193000	0.006732538148104888	0.012175527469453799	-1.3242804323643262
184	III	184001	194000	0.005907120934688794	0.011129945449478106	-1.3892376529465273
185	III	185001	195000	0.005578745905356847	0.010703458046593284	-1.417053170892851
186	III	186001	196000	0.005050623093695455	0.010717215704750857	-1.5648940251998442
187	III	187001	197000	0.004204579186162209	0.010098121087659987	-1.7265681767506622
188	III	188001	198000	0.003874217721285659	0.00946526881241154	-1.7465485726597538
189	III	189001	199000	0.003078988542063122	0.008254594894544947	-1.851627042004928
190	III	190001	200000	0.0028421500892529344	0.007566711986666202	-1.8423196041982735
191	III	191001	201000	0.0024879619114967747	0.006796283129842007	-1.8682496098993018
192	III	192001	202000	0.002650489092853687	0.006878829078787457	-1.8118155806449543
193	III	193001	203000	0.0024022394837872447	0.006686221864581408	-1.887915111121636
194	III	194001	204000	0.002686718898930374	0.006892586736945032	-1.7986302970592687
195	III	195001	205000	0.0025396694530584406	0.0065348876248480835	-1.8009419541938056
196	III	196001	206000	0.0024772856914123493	0.006135915538278412	-1.7550809036915886
197	III	197001	207000	0.002564559912729321	0.006314765094326886	-1.7486915269549579
198	III	198001	208000	0.002625684046885719	0.006727494839054132	-1.7966734605394348
199	III	199001	209000	0.0026341073243544713	0.006878829078787457	-1.8188350595667384
200	III	200001	210000	0.002861388756050421	0.0071539822419389556	-1.7693821413672892
201	III	201001	211000	0.002880621187887036	0.0071539822419389556	-1.7614546444965424
202	III	202001	212000	0.0027822539287857685	0.0072227705327268295	-1.813113314352845
203	III	203001	213000	0.002521859037755263	0.0064936146503753595	-1.801607388448764
204	III	204001	214000	0.002519032068373654	0.0072227705327268295	-1.92058978664401
205	III	205001	215000	0.002792958398070831	0.007773076859029827	-1.8909389619530599
206	III	206001	216000	0.0029793963692453097	0.007869380466132852	-1.8342209291758658
207	III	207001	217000	0.002854776993149067	0.007635500277454076	-1.8475981246386137
208	III	208001	218000	0.002779575317412117	0.0071539822419389556	-1.8031051663232618
209	III	209001	219000	0.002866992017321627	0.007291558823514704	-1.789741550827161
210	III	210001	220000	0.0028087588587826897	0.007291558823514704	-1.8132969197566484
211	III	211001	221000	0.0033724987340863046	0.008227079578229797	-1.7425296862393012
212	III	212001	222000	0.0036619701755777356	0.00879114356269037	-1.724025939219836
213	III	213001	223000	0.004065808218212693	0.009905513873453939	-1.743795738873125
214	III	214001	224000	0.004502921528115873	0.009933029189769089	-1.6170297733446457
215	III	215001	225000	0.00464720953734469	0.01035951659265391	-1.6315711017565404
216	III	216001	226000	0.0049536615992045435	0.011006126526059931	-1.6278976255079713
217	III	217001	227000	0.005068187436149195	0.011625221143150802	-1.670330157780771
218	III	218001	228000	0.005413591125360491	0.012024193229720474	-1.6284696310844622
219	III	219001	229000	0.005396875704967242	0.011927889622617451	-1.621766864254955
220	III	220001	230000	0.005412289084827463	0.012285588734714397	-1.6573909526225545
221	III	221001	231000	0.005099194307287582	0.01203795088787805	-1.7073672939493585
222	III	222001	232000	0.005203495363642893	0.011762797724726552	-1.6514972456254922
223	III	223001	233000	0.005368163113157399	0.01128127968921143	-1.551900134150421
224	III	224001	234000	0.0046007644668148535	0.009946786847926662	-1.589805665657136
225	III	225001	235000	0.0041416647203352235	0.008969993118738844	-1.590832205770543
226	III	226001	236000	0.003956459849454196	0.009286419256363067	-1.6967811298861726
227	III	227001	237000	0.004136325038806103	0.009479026470569116	-1.6665663201380523
228	III	228001	238000	0.0037297371801326327	0.009217630965575192	-1.7599850220340842
229	III	229001	239000	0.003809165880439555	0.009589087735829714	-1.7824269671361221
230	III	230001	240000	0.0036457342653589196	0.009203873307417619	-1.7851544353137803
231	III	231001	241000	0.003358136162903523	0.008708597613744921	-1.8152973846540978
232	III	232001	242000	0.002881244658643682	0.008309625527175249	-1.9293206802170038
233	III	233001	243000	0.0024667150182643206	0.007993199389551025	-2.0411762345694
234	III	234001	244000	0.0028899693128212342	0.00879114356269037	-1.983512100447373
235	III	235001	245000	0.002853286798083201	0.00879114356269037	-1.9958418858048113
236	III	236001	246000	0.002835214495060443	0.008240837236387374	-1.9371154363543817
237	III	237001	247000	0.002925543533096556	0.007745561542714677	-1.8365844171284234
238	III	238001	248000	0.0028819356427525074	0.007415377746932878	-1.8034873559232882
239	III	239001	249000	0.002943472141365447	0.007264043507199554	-1.7542234894118285
240	III	240001	250000	0.002968524820806639	0.007016405660363206	-1.7008619031111487
241	III	241001	251000	0.002990083212130321	0.006961375027732906	-1.6817223062724058
242	III	242001	252000	0.0030720483766956755	0.006906344395102607	-1.6364992321476426
243	III	243001	253000	0.0031438430640954745	0.0071814975582541055	-1.657991070475841
244	III	244001	254000	0.002973225750843584	0.007112709267466231	-1.7160624908370994
245	III	245001	255000	0.002958709573716238	0.00730531648167228	-1.7549312793117313
246	III	246001	256000	0.0026762287740038308	0.006878829078787457	-1.8007862983488754
247	III	247001	257000	0.0026109670798799395	0.007030163318520781	-1.8532902108216205
248	III	248001	258000	0.0026408260071035462	0.007511681354035903	-1.9131347574794042
249	III	249001	259000	0.002336597299164311	0.0071539822419389556	-1.9856981365363964
250	III	250001	260000	0.002292014762613771	0.00730531648167228	-2.0241075822382664
251	III	251001	261000	0.002140936203153217	0.007071436292993507	-2.055783042535455
252	III	252001	262000	0.002263581449606737	0.0072227705327268295	-2.024893172793924
253	III	253001	263000	0.0018786606360485295	0.006204703829066286	-2.052529507636968
254	III	254001	264000	0.001807783899589225	0.005833247058811763	-2.02990439227475
255	III	255001	265000	0.0019226617436025571	0.005860762375126913	-1.9766518496716945
256	III	256001	266000	0.0019099173580778657	0.005833247058811763	-1.978401956956389
257	III	257001	267000	0.001969266527731257	0.005888277691442063	-1.958000691601139
258	III	258001	268000	0.0018038226291036126	0.005076575860145143	-1.8925384802412029
259	III	259001	269000	0.001863129371745086	0.005159121809090592	-1.875942878138198
260	III	260001	270000	0.001847048141468563	0.005090333518302718	-1.8705068764403787
261	III	261001	271000	0.0018297073759176662	0.004773907380678495	-1.8087260372567138
262	III	262001	272000	0.0017129184133534217	0.004581300166472446	-1.8349742677676697
263	III	263001	273000	0.0017619331106725744	0.0048839686459390946	-1.8754443537113563
264	III	264001	274000	0.0015638320300437015	0.004526269533842147	-1.9177894740795236
265	III	265001	275000	0.0013589469095886245	0.003810871309648251	-1.8792258665303814
266	III	266001	276000	0.0011878448984043032	0.0032055343507149552	-1.8314450532286513
267	III	267001	277000	0.000824227916523992	0.0025864397336240836	-1.9711681816464717
268	III	268001	278000	0.0013021576789007657	0.0040585091564846	-1.9861045236399688
269	III	269001	279000	0.001449531768753733	0.004374935294108822	-1.958160975293269
270	III	270001	280000	0.0017958345010834474	0.005310456048823917	-1.9442106582687047
271	III	271001	281000	0.0020804756992269494	0.005847004716969338	-1.8949235686201784
272	III	272001	282000	0.002188581036182221	0.006122157880120837	-1.8911617513758658
273	III	273001	283000	0.0024812147126415007	0.006810040787999583	-1.8733928797080697
274	III	274001	284000	0.002550604674544183	0.007291558823514704	-1.917720536867558
275	III	275001	285000	0.002828820640490546	0.007965684073235875	-1.9037605946383385
276	III	276001	286000	0.0032557093378467613	0.008736112930060071	-1.8535806496847704
277	III	277001	287000	0.003246973980616715	0.008694839955587345	-1.8512426667623045
278	III	278001	288000	0.003000163521237216	0.007883138124290427	-1.8284271845970246
279	III	279001	289000	0.0029537116266641875	0.00730531648167228	-1.756949187486941
280	III	280001	290000	0.002765304786039718	0.006521129966690509	-1.6965584835069691
281	III	281001	291000	0.0024906248576754544	0.006025854273017812	-1.7264563991294601
282	III	282001	292000	0.002137756761961001	0.005241667758036042	-1.739211854157095
283	III	283001	293000	0.0024374267369023043	0.005393001997769366	-1.6102965211678555
284	III	284001	294000	0.002659277261883743	0.005984581298545088	-1.6349905641037203
285	III	285001	295000	0.0027719967449734186	0.006631191231951108	-1.7146611470776862
286	III	286001	296000	0.003104987335043751	0.007057678634835931	-1.6512602848199578
287	III	287001	297000	0.003461460887186716	0.007594227302981352	-1.6057735393375527
288	III	288001	298000	0.0036582235454228795	0.007745561542714677	-1.5574093827831477
289	III	289001	299000	0.004028361704958987	0.008584778690326747	-1.5679863250581774
290	III	290001	300000	0.004467904509346474	0.009258903940047917	-1.5296981906944804
291	III	291001	301000	0.005188845377176794	0.010579639123175109	-1.507943183982238
292	III	292001	302000	0.005574588616777122	0.011295037347369004	-1.4995185572906702
293	III	293001	303000	0.005121566804666391	0.010455820199756934	-1.5096633169120381
294	III	294001	304000	0.004885402407724874	0.009534057103199416	-1.4417697488447867
295	III	295001	305000	0.004543998806620949	0.008460959766908572	-1.3674738266444189
296	III	296001	306000	0.004024872134356382	0.007855622807975275	-1.4393962908901634
297	III	297001	307000	0.0038564726385677687	0.007759319200872251	-1.4845021958477553
298	III	298001	308000	0.0035466340788721977	0.007429135405090453	-1.5417011391092734
299	III	299001	309000	0.0030992650222810545	0.006658706548266258	-1.575021387321949
300	III	300001	310000	0.002584055081360776	0.0057782164261814635	-1.6258392076332853
301	III	301001	311000	0.0020354016095075777	0.004856453329623945	-1.7040870274702
302	III	302001	312000	0.001817737749042528	0.004553784850157297	-1.7607118535164266
303	III	303001	313000	0.00194363529916834	0.0049252416204118195	-1.7763153055718934
304	III	304001	314000	0.002123808264734496	0.00554433623750269	-1.8134680823917328
305	III	305001	315000	0.002151091922330003	0.005833247058811763	-1.8567858129460404
306	III	306001	316000	0.0022118744760326074	0.006190946170908711	-1.8920479735269382
307	III	307001	317000	0.0021573070051175117	0.005833247058811763	-1.8536517577206657
308	III	308001	318000	0.0021082882500720796	0.005585609211975416	-1.8301464902822506
309	III	309001	319000	0.0019295811845220386	0.005159121809090592	-1.8381212486023322
310	III	310001	320000	0.001980413938353785	0.005117848834617868	-1.7998796012932774
311	III	311001	321000	0.001975849174648574	0.005282940732508767	-1.838796920970875
312	III	312001	322000	0.0020765297922534756	0.0056681551609208645	-1.8631574437393403
313	III	313001	323000	0.0018883231759956125	0.005172879467248167	-1.8645370471583593
314	III	314001	324000	0.0018430961151683029	0.004498754217526996	-1.7295233029246184
315	III	315001	325000	0.001744963195637407	0.00397596320753915	-1.6402848283367952
316	III	316001	326000	0.0015392175456272546	0.0030954730854543555	-1.461587733163486
317	III	317001	327000	0.0013453146751777015	0.0028203199223028573	-1.5167748823344525
318	III	318001	328000	0.0012167906644342387	0.0024763784683634847	-1.469651769796872
319	III	319001	329000	0.0013095617331626947	0.0025864397336240836	-1.4282853297940965
320	III	320001	330000	0.0011488296048788392	0.0024901361265210593	-1.5566150480623326
321	III	321001	331000	0.0010939301532465523	0.001953587458375638	-1.261177383131131
322	III	322001	332000	0.0008713377020338498	0.0012106739178665924	-0.78518038565076
323	III	323001	333000	0.0007608417679334598	0.001114370310763568	-0.8842385397301727
324	III	324001	334000	0.0009506405026468193	0.001733464927854439	-1.2880811852479426
325	III	325001	335000	0.0009897272540687777	0.0019398298002180627	-1.4033735379562662
326	III	326001	336000	0.0012706662831874244	0.0025726820754665087	-1.4639627152475856
327	III	327001	337000	0.001498617295153899	0.0031367460599270804	-1.5187315658487683
328	III	328001	338000	0.0016567962331530744	0.0038934172585937004	-1.6785890112069939
329	III	329001	339000	0.0018886463795680932	0.004622573140945171	-1.7336072107305966
330	III	330001	340000	0.0019134094213298092	0.004650088457260321	-1.7252559317172143
331	III	331001	341000	0.001957597459587384	0.005021545227514843	-1.7909075405448853
332	III	332001	342000	0.0020584895148996443	0.005475547946714816	-1.8340626485859837
333	III	333001	343000	0.0022029627551675627	0.005764458768023889	-1.817081562629793
334	III	334001	344000	0.0025297858774243126	0.006287249778011736	-1.7596481953443606
335	III	335001	345000	0.002886812012228373	0.006975132685890482	-1.7279042712533534
336	III	336001	346000	0.0025650945735223147	0.006796283129842007	-1.8348019957506385
337	III	337001	347000	0.0024118427087843797	0.0063973110432723355	-1.8347080110673952
338	III	338001	348000	0.002406549175870233	0.005943308324072362	-1.75087595012989
339	III	339001	349000	0.002218366258188909	0.005406759655926941	-1.7327873569889634
340	III	340001	350000	0.0022421576719484785	0.005516820921187541	-1.744670923391558
341	III	341001	351000	0.0021963931558868985	0.005420517314084516	-1.7478227836694336
342	III	342001	352000	0.0022293275647036217	0.005351729023296642	-1.714117108436996
343	III	343001	353000	0.0021476933876947344	0.005172879467248167	-1.7173009136415556
344	III	344001	354000	0.0015339696465404714	0.0041685704217451994	-1.8491860942337197
345	III	345001	355000	0.0012138666637744214	0.0035219604883391783	-1.9109273758390437
346	III	346001	356000	0.0013488091103782526	0.003466929855708878	-1.7808617627222227
347	III	347001	357000	0.0013494296095284983	0.0035632334628119024	-1.8120912564927976
348	III	348001	358000	0.0013522098589388261	0.0037420830188603766	-1.864643661002791
349	III	349001	359000	0.0013264736120510187	0.0037283253607028016	-1.8807616114261991
350	III	350001	360000	0.0014914084210343407	0.0038521442841209764	-1.7903394780649724
351	III	351001	361000	0.001505936563295331	0.003810871309648251	-1.7665687391934746
352	III	352001	362000	0.001436786872613312	0.003673294728072502	-1.7769751819305022
353	III	353001	363000	0.0015118307792301082	0.0038934172585937004	-1.7873859040162199
354	III	354001	364000	0.0015863635248445928	0.00397596320753915	-1.7568911180691327
355	III	355001	365000	0.0015137835679099306	0.003989720865696725	-1.8142132342342716
356	III	356001	366000	0.0015042198705838832	0.0038521442841209764	-1.7806235059147488
357	III	357001	367000	0.0015479804807790917	0.0038659019422785505	-1.7517391200333559
358	III	358001	368000	0.0015989104183312679	0.0037008100443876517	-1.6578670628153374
359	III	359001	369000	0.0016358782545324467	0.0037695983351755265	-1.6528832797585937
360	III	360001	370000	0.001492738007107929	0.0034118992230785785	-1.6390205971782772
361	III	361001	371000	0.0013933874631564152	0.0032743226415028297	-1.672286493062891
362	III	362001	372000	0.001501279517516344	0.0034531721975513035	-1.6474940448256494
363	III	363001	373000	0.0014046343208041407	0.003178019034399805	-1.6232916751013382
364	III	364001	374000	0.0014109575918041476	0.0030954730854543555	-1.5820455695319242
365	III	365001	375000	0.0014217486873168194	0.0030954730854543555	-1.5719109017829058
366	III	366001	376000	0.0013708236452526354	0.0031229884017695054	-1.6314366236667845
367	III	367001	377000	0.001409281250621617	0.0032330496670301043	-1.6416695206304555
368	III	368001	378000	0.0012577115177706307	0.003329353274133129	-1.8120968690392574
369	III	369001	379000	0.001225078308122921	0.003301837957817979	-1.8313596673396362
370	III	370001	380000	0.0012024034694269137	0.003480687513866453	-1.9081191204193413
371	III	371001	381000	0.0012538321059979097	0.0036045064372846277	-1.9025645472554045
372	III	372001	382000	0.0011385820715394685	0.0034531721975513035	-1.9536286435320047
373	III	373001	383000	0.0011751186998044596	0.0036045064372846277	-1.9662727921722567
374	III	374001	384000	0.001132090197847317	0.0035907487791270527	-1.9974244758476307
375	III	375001	385000	0.0011545369991327783	0.0035632334628119024	-1.971619027993126
376	III	376001	386000	0.0011985244014213758	0.003632021753599777	-1.9549944963072257
377	III	377001	387000	0.0011080091426509853	0.0034531721975513035	-1.9794337089394698
378	III	378001	388000	0.0012183773808419807	0.0035632334628119024	-1.9193629993775687
379	III	379001	389000	0.001118965135383481	0.0034394145393937285	-1.9662332558673277
380	III	380001	390000	0.0010440295436794599	0.0031917766925573803	-1.9576988748922561
381	III	381001	391000	0.0010216584499200213	0.0029166235294058817	-1.8859683166961982
382	III	382001	392000	0.001014385794781771	0.0029854118201937565	-1.9176247138398537
383	III	383001	393000	0.0010081057174376386	0.0032055343507149552	-1.9945932688650014
384	III	384001	394000	0.0009039886038398876	0.003054200110981631	-2.0460189283389294
385	III	385001	395000	0.0008028481470445895	0.002737773973357408	-2.048044192750764
386	III	386001	396000	0.0006293959282753718	0.0023112865704725855	-2.097983196866178
387	III	387001	397000	0.0006369752715252092	0.00240759017757561	-2.1230786698023607
388	III	388001	398000	0.0004844669137109603	0.0020361334073210873	-2.1874959124112885
389	III	389001	399000	0.0006179365864718521	0.0022562559378422856	-2.09181634045241
390	III	390001	400000	0.0007678133498687879	0.0026689856825695335	-2.0627051803203122
391	III	391001	401000	0.0007676400930434836	0.0029578965038786066	-2.150226141103046
392	III	392001	402000	0.0008230944440444467	0.0032468073251876797	-2.172684841193645
393	III	393001	403000	0.0008897110939075634	0.003067957769139206	-2.063632751850434
394	III	394001	404000	0.0010098721011613829	0.0032330496670301043	-2.0011986258778496
395	III	395001	405000	0.0011370985284848468	0.003480687513866453	-1.962813620331914
396	III	396001	406000	0.0012335717146896017	0.003907174916751276	-1.999619627194374
397	III	397001	407000	0.001328903677028314	0.00408602447279975	-1.9735342948876995
398	III	398001	408000	0.0014685870951061603	0.004374935294108822	-1.9454060182039656
399	III	399001	409000	0.0014579783500435265	0.004333662319636098	-1.9428842459592597
400	III	400001	410000	0.0014561871269595053	0.004278631687005798	-1.9309957441034646
401	III	401001	411000	0.0013932195266379466	0.0041960857380603485	-1.9546271535546627
402	III	402001	412000	0.001332447339203291	0.003948447891224	-1.9364869674657257
403	III	403001	413000	0.0012091064372882678	0.0038659019422785505	-2.0078387888990776
404	III	404001	414000	0.0013397276641879251	0.0041823280799027735	-1.9887364451454865
405	III	405001	415000	0.0013230188690185353	0.0042098433962179235	-2.0067191140977165
406	III	406001	416000	0.0012331258574766351	0.003838386625963401	-1.9827218393936807
407	III	407001	417000	0.0010657717457898438	0.0033981415649210036	-1.9997949812251086
408	III	408001	418000	0.0010377925338410244	0.0032880802996604046	-1.9924918859345586
409	III	409001	419000	0.0010592255581783664	0.003301837957817979	-1.9776144527744468
410	III	410001	420000	0.001024941374660174	0.003370626248605854	-2.0272551418785034
411	III	411001	421000	0.0012115507878580855	0.003466929855708878	-1.8962650506275138
412	III	412001	422000	0.0012167661510300222	0.0035219604883391783	-1.9085268193652756
413	III	413001	423000	0.0013474936859646566	0.003810871309648251	-1.8880039487945792
414	III	414001	424000	0.0011255569337007907	0.003508202830181603	-1.9802169863216887
415	III	415001	425000	0.0010486126167125133	0.0034531721975513035	-2.0295673170870305
416	III	416001	426000	0.0010425419945296545	0.0034118992230785785	-2.0235013438935168
417	III	417001	427000	0.0010050158762024317	0.0032880802996604046	-2.021513607238354
418	III	418001	428000	0.000880931617878784	0.002971654162036181	-2.0432532547921216
419	III	419001	429000	0.0008095622072588531	0.003012927136508906	-2.1245885034512164
420	III	420001	430000	0.0007425995686291053	0.0028065622641452823	-2.1325322781846707
421	III	421001	431000	0.0005857145108499475	0.0026552280244119585	-2.2566507454904907
422	III	422001	432000	0.0007887307691016138	0.0026827433407271084	-2.0446972983395404
423	III	423001	433000	0.000721474244237098	0.0023112865704725855	-1.9831250991773366
424	III	424001	434000	0.0008312126185112563	0.0023525595449453104	-1.8654944495519703
425	III	425001	435000	0.001021910803468558	0.002531409100993784	-1.7240971008498613
426	III	426001	436000	0.0011242062189512282	0.0028615928967755822	-1.7615047058923627
427	III	427001	437000	0.0011892185068653766	0.0031092307436119304	-1.7954345254062598
428	III	428001	438000	0.001263002849232555	0.0034531721975513035	-1.8486113480635549
429	III	429001	439000	0.0012576196024020768	0.003343110932290704	-1.816876745804584
430	III	430001	440000	0.0012585194469999404	0.003329353274133129	-1.8113901609308978
431	III	431001	441000	0.0012394736311684665	0.003315595615975554	-1.8233766075311273
432	III	432001	442000	0.0010823712980051082	0.0031505037180846554	-1.909224499344179
433	III	433001	443000	0.001086933040975819	0.00321929200887253	-1.9274554237961434
434	III	434001	444000	0.0010342986754551108	0.0031092307436119304	-1.9403025677346928
435	III	435001	445000	0.0008877844230564957	0.0029854118201937565	-2.040796055109013
436	III	436001	446000	0.0009001217884104861	0.0031092307436119304	-2.065773546982027
437	III	437001	447000	0.0008874577293148458	0.0032880802996604046	-2.12560414061675
438	III	438001	448000	0.0008849669439116038	0.003178019034399805	-2.0989762348385215
439	III	439001	449000	0.0009079023535478578	0.0031092307436119304	-2.0584978145635295
440	III	440001	450000	0.0009249005720045206	0.003301837957817979	-2.0960669477614604
441	III	441001	451000	0.0008840886490046593	0.0030817154272967805	-2.0729292789270226
442	III	442001	452000	0.0007461702821856457	0.002751531631514983	-2.1122778537246414
443	III	443001	453000	0.0006552103593547221	0.002531409100993784	-2.142929751150651
444	III	444001	454000	0.0005729491951565839	0.0025038937846786342	-2.228962022150404
445	III	445001	455000	0.0006429420127146257	0.002724016315199833	-2.2135511406767523
446	III	446001	456000	0.0006795359282255584	0.002545166759151359	-2.1196839539792154
447	III	447001	457000	0.0007537866963305315	0.002558924417308934	-2.0402529220142527
448	III	448001	458000	0.0008281223350356911	0.0026552280244119585	-1.9923230213289087
449	III	449001	459000	0.0007726587025630248	0.0028203199223028573	-2.1056474962954295
450	III	450001	460000	0.0007427441615129069	0.0025864397336240836	-2.062313969933853
451	III	451001	461000	0.0008147206664244637	0.002875350554933157	-2.0795038267004817
452	III	452001	462000	0.0008652306823706468	0.0031229884017695054	-2.1021930826390465
453	III	453001	463000	0.0010100822394243187	0.0035494758046543274	-2.08648184244648
454	III	454001	464000	0.0010515223761687455	0.003659537069914927	-2.0797747980627146
455	III	455001	465000	0.0010746114962556627	0.0035769911209694778	-2.0405942207903127
456	III	456001	466000	0.001048597200419232	0.0036045064372846277	-2.0686754585016955
457	III	457001	467000	0.0010699164815133357	0.0035219604883391783	-2.0301072554055084
458	III	458001	468000	0.0009686197914913723	0.0034531721975513035	-2.097085221390175
459	III	459001	469000	0.0011306967465540703	0.0035769911209694778	-1.9948588589370535
460	III	460001	470000	0.0011689259239778757	0.0037283253607028016	-2.0041287775567658
461	III	461001	471000	0.0011673162626341885	0.003659537069914927	-1.9874343647752628
462	III	462001	472000	0.0012373151504219994	0.003673294728072502	-1.9354616808559095
463	III	463001	473000	0.001192859779270423	0.0036182640954422027	-1.9557436802285353
464	III	464001	474000	0.001229559208414896	0.003508202830181603	-1.8937806966031234
465	III	465001	475000	0.0011963878296272332	0.0034118992230785785	-1.8921124379398855
466	III	466001	476000	0.001119651587113713	0.003370626248605854	-1.9454019623156935
467	III	467001	477000	0.0010856121519377273	0.0032605649833452547	-1.9416563285525628
468	III	468001	478000	0.0012505085843942888	0.0034531721975513035	-1.8591571260799722
469	III	469001	479000	0.0012292269751039467	0.003178019034399805	-1.7838531606288763
470	III	470001	480000	0.0013746038424510773	0.0032605649833452547	-1.683663356621665
471	III	471001	481000	0.0014759173732288875	0.003480687513866453	-1.6790444750436502
472	III	472001	482000	0.001452509384584353	0.0034394145393937285	-1.6836044711376792
473	III	473001	483000	0.0015865576453692543	0.0033981415649210036	-1.5532684399668835
474	III	474001	484000	0.0015952121440168624	0.0033843839067634286	-1.5401464125061877
475	III	475001	485000	0.0017035752574823075	0.0034394145393937285	-1.4708637546832823
476	III	476001	486000	0.0017961686971672698	0.0034531721975513035	-1.3985929795530854
477	III	477001	487000	0.001900490399012783	0.0035357181464967533	-1.3486919312387107
478	III	478001	488000	0.0017944319058450454	0.0032468073251876797	-1.3019504421825623
479	III	479001	489000	0.0017764537418364292	0.0032468073251876797	-1.3180665773559617
480	III	480001	490000	0.0016400703170158521	0.00316426137624223	-1.4011080465986063
481	III	481001	491000	0.0015690006884502025	0.0031917766925573803	-1.479180991627684
482	III	482001	492000	0.0016083140435226874	0.0032330496670301043	-1.462509674033761
483	III	483001	493000	0.0014698503816587584	0.003026684794666481	-1.494522077282206
484	III	484001	494000	0.0014288813248002619	0.0029441388457210316	-1.4943348619623302
485	III	485001	495000	0.001305441088467459	0.0027790469478301324	-1.5372244150881649
486	III	486001	496000	0.0015107596742950226	0.0031229884017695054	-1.5011425049766673
487	III	487001	497000	0.001470251662659373	0.0031367460599270804	-1.545029731402724
488	III	488001	498000	0.0014714201408142333	0.003301837957817979	-1.6141267791546015
489	III	489001	499000	0.0013656254519522249	0.0032743226415028297	-1.6969689153448977
490	III	490001	500000	0.0013660240151066982	0.003178019034399805	-1.6586341404622222
491	III	491001	501000	0.0013565759755029174	0.0031917766925573803	-1.6728088224240028
492	III	492001	502000	0.0013471920089993524	0.0032330496670301043	-1.6975593006119845
493	III	493001	503000	0.0014922911897577323	0.003343110932290704	-1.6124312303248773
494	III	494001	504000	0.001575606810256652	0.0034531721975513035	-1.5847581303923433
495	III	495001	505000	0.00154784425410135	0.0035907487791270527	-1.6596641482374042
496	III	496001	506000	0.0012702106674350997	0.0032055343507149552	-1.7566821207694094
497	III	497001	507000	0.001132364160669372	0.0029991694783513315	-1.8081086087419032
498	III	498001	508000	0.0010897657472006385	0.0028065622641452823	-1.7738324415518845
499	III	499001	509000	0.0010972238176344224	0.0026689856825695335	-1.705306397146002
500	III	500001	510000	0.001011768835369796	0.0024763784683634847	-1.7088654974874866
501	III	501001	511000	0.0009812808232894225	0.0021049216981089617	-1.5341485068742682
502	III	502001	512000	0.0009617462103284962	0.001953587458375638	-1.4551004711182867
503	III	503001	513000	0.000829412194363429	0.001967345116533213	-1.6581944365318109
504	III	504001	514000	0.0008544914121473187	0.001967345116533213	-1.6216490316211944
505	III	505001	515000	0.0008587215593431982	0.0019398298002180627	-1.5968788875046798
506	III	506001	516000	0.0009140125023964895	0.001967345116533213	-1.5349149730623748
507	III	507001	517000	0.000966559672959617	0.0021049216981089617	-1.5542478387017702
508	III	508001	518000	0.001046517759088508	0.0022975289123150105	-1.5695442604634389
509	III	509001	519000	0.0010881224419322319	0.0024626208102059097	-1.6124105881636395
510	III	510001	520000	0.0011379452236585613	0.002558924417308934	-1.6060585950169264
511	III	511001	521000	0.0011200077015253317	0.0026277127080968085	-1.6607582804912737
512	III	512001	522000	0.0010400955153437616	0.0025864397336240836	-1.7297038252547523
513	III	513001	523000	0.0009685008597485646	0.0025038937846786342	-1.7723618467967797
514	III	514001	524000	0.000843046666463461	0.0025726820754665087	-1.9447703820244562
515	III	515001	525000	0.0008826604718874568	0.00243510549389076	-1.8410978083815661
516	III	516001	526000	0.0008496082229437175	0.002421347835733185	-1.8742404801511288
517	III	517001	527000	0.0008667228432401416	0.002393832519418035	-1.8412924669489823
518	III	518001	528000	0.0008317793815756881	0.002421347835733185	-1.8955007041311358
519	III	519001	529000	0.0008083607521243019	0.00243510549389076	-1.9292123949083009
520	III	520001	530000	0.001028578109908348	0.002696500998884683	-1.791692267554288
521	III	521001	531000	0.0010050580020714078	0.002751531631514983	-1.8395874493250324
522	III	522001	532000	0.001302975794907547	0.003012927136508906	-1.648815824196565
523	III	523001	533000	0.0013133884596242759	0.0031229884017695054	-1.6849143945057985
524	III	524001	534000	0.0013621072437464633	0.0031367460599270804	-1.6452919001682849
525	III	525001	535000	0.0013572224367341217	0.0032468073251876797	-1.6938773875538973
526	III	526001	536000	0.0013565549068450158	0.0032468073251876797	-1.6944757802440495
527	III	527001	537000	0.0014217830246859788	0.003315595615975554	-1.663261409144118
528	III	528001	538000	0.0014671380276863688	0.003370626248605854	-1.6450872520114788
529	III	529001	539000	0.001562848855302647	0.0034394145393937285	-1.5901082990659388
530	III	530001	540000	0.0013915622993837307	0.003315595615975554	-1.689803088285319
531	III	531001	541000	0.0015647939343683282	0.003466929855708878	-1.599267245402968
532	III	532001	542000	0.001367143065816926	0.003329353274133129	-1.716375412865774
533	III	533001	543000	0.0015043170048164814	0.003356868590448279	-1.6074768840350808
534	III	534001	544000	0.0014543605849667554	0.0032880802996604046	-1.6236464100736672
535	III	535001	545000	0.0015285069227789414	0.003356868590448279	-1.5864870588377986
536	III	536001	546000	0.0014939846650427289	0.0033843839067634286	-1.6272845743279052
537	III	537001	547000	0.0014640777756253919	0.003329353274133129	-1.6315851330764852
538	III	538001	548000	0.0013761975682069995	0.0032330496670301043	-1.671449876821321
539	III	539001	549000	0.0013656002778827247	0.003315595615975554	-1.712604514711885
540	III	540001	550000	0.0013532520834545437	0.0034394145393937285	-1.7677101646433353
541	III	541001	551000	0.0013795680480821165	0.0033843839067634286	-1.7257761478101894
542	III	542001	552000	0.0014971158161980061	0.0036045064372846277	-1.705658086929997
543	III	543001	553000	0.001556945042082717	0.0036182640954422027	-1.6621606899362655
544	III	544001	554000	0.00174238610091	0.0037420830188603766	-1.5602176067391735
545	III	545001	555000	0.0016682018266082053	0.0037420830188603766	-1.6180981834755033
546	III	546001	556000	0.0018125426838386815	0.0037145677025452266	-1.4947756344148757
547	III	547001	557000	0.0018648584696469926	0.0038934172585937004	-1.5224378439536872
548	III	548001	558000	0.002067235111320726	0.00397596320753915	-1.4033427704818604
549	III	549001	559000	0.0019460635671336767	0.0038659019422785505	-1.4508929839697824
550	III	550001	560000	0.001954056097333995	0.0037283253607028016	-1.3893353412635137
551	III	551001	561000	0.001832372444286126	0.0037283253607028016	-1.4846193002001968
552	III	552001	562000	0.001815190221949254	0.003659537069914927	-1.4707839271317862
553	III	553001	563000	0.0017825461236948776	0.0036182640954422027	-1.4802454988591272
554	III	554001	564000	0.0016563544755751633	0.0035357181464967533	-1.5500486844936925
555	III	555001	565000	0.0016681080522838983	0.0035494758046543274	-1.5458177527238457
556	III	556001	566000	0.001828025216345988	0.0036045064372846277	-1.4378300493768394
557	III	557001	567000	0.0019165924463349824	0.003466929855708878	-1.303484051963636
558	III	558001	568000	0.0017814310133387437	0.0033843839067634286	-1.379846362226622
559	III	559001	569000	0.002072203356852686	0.003466929855708878	-1.1726503773422625
560	III	560001	570000	0.002233606671022075	0.0035219604883391783	-1.0666596622181261
561	III	561001	571000	0.0023878104809955674	0.0035357181464967533	-0.9467634148519063
562	III	562001	572000	0.0024098656664332083	0.0034394145393937285	-0.8723884386607216
563	III	563001	573000	0.0025453572029943976	0.0037558406770179516	-0.9410635190478335
564	III	564001	574000	0.0026595554713175636	0.0038521442841209764	-0.9044378348490527
565	III	565001	575000	0.0025963555382702667	0.0037283253607028016	-0.8863850104483267
566	III	566001	576000	0.0023167286669545633	0.0037695983351755265	-1.125463458893391
567	III	567001	577000	0.0023447955762880175	0.003934690233066426	-1.1809491849485731
568	III	568001	578000	0.0023562669965393732	0.00397596320753915	-1.1908395819114568
569	III	569001	579000	0.0020092398626171877	0.0035907487791270527	-1.2848244333964562
570	III	570001	580000	0.0018897415221457543	0.0033981415649210036	-1.293315841458353
571	III	571001	581000	0.0017703631759571972	0.003370626248605854	-1.383025306774608
572	III	572001	582000	0.0016996488912433974	0.003370626248605854	-1.4441400365844874
573	III	573001	583000	0.0016849325408777613	0.0032055343507149552	-1.3802414734178272
574	III	574001	584000	0.0016885271146098106	0.0031505037180846554	-1.349643534293033
575	III	575001	585000	0.0016963197698510032	0.003026684794666481	-1.277117131930304
576	III	576001	586000	0.0017058636620592366	0.0028615928967755822	-1.1717728193009886
577	III	577001	587000	0.0017028139298391118	0.0028615928967755822	-1.1748648872476526
578	III	578001	588000	0.0017197709040742111	0.0028065622641452823	-1.1228970659395392
579	III	579001	589000	0.0017667451040473644	0.0028203199223028573	-1.0834102618310362
580	III	580001	590000	0.0015991366301711149	0.0026277127080968085	-1.1329910234992315
581	III	581001	591000	0.0014819084223853835	0.0023525595449453104	-1.067603193203769
582	III	582001	592000	0.0016044711507155118	0.00238007486126046	-0.9404083378362177
583	III	583001	593000	0.0015197595023323772	0.002283771254157436	-0.9641289962547968
584	III	584001	594000	0.001446089131161532	0.002228740621527136	-1.0112155160513707
585	III	585001	595000	0.0014415061876583632	0.0024901361265210593	-1.2169575830316879
586	III	586001	596000	0.0014389782625937127	0.0024763784683634847	-1.210409503522651
587	III	587001	597000	0.0013474027622056605	0.0023525595449453104	-1.2325357001413795
588	III	588001	598000	0.0013623769436232759	0.00243510549389076	-1.272185587826631
589	III	589001	599000	0.0015472170147003649	0.002737773973357408	-1.2601585198555139
590	III	590001	600000	0.0018817535755034037	0.003178019034399805	-1.1865541142967755
591	III	591001	601000	0.002092175308868633	0.003480687513866453	-1.162913243306204
592	III	592001	602000	0.001991568862794645	0.0034394145393937285	-1.2268323169524613
593	III	593001	603000	0.001902055707032131	0.003494445172024028	-1.3285304760292609
594	III	594001	604000	0.001924768391560481	0.0035494758046543274	-1.3349338846581889
595	III	595001	605000	0.0020483668659777676	0.003480687513866453	-1.1996038955187214
596	III	596001	606000	0.0020173696615338093	0.0036045064372846277	-1.2845803950800216
597	III	597001	607000	0.0019333528641198236	0.0035494758046543274	-1.3278804895613063
598	III	598001	608000	0.001933717228544931	0.0033981415649210036	-1.2556106729934042
599	III	599001	609000	0.001766450918311498	0.0031367460599270804	-1.2704193533827286
600	III	600001	610000	0.0019392649457254257	0.0032743226415028297	-1.186962197214559
601	III	601001	611000	0.0021857155083487454	0.003494445172024028	-1.0918731135193644
602	III	602001	612000	0.002163946060876074	0.003480687513866453	-1.1028034670355447
603	III	603001	613000	0.002258479708179047	0.0036045064372846277	-1.089433232145194
604	III	604001	614000	0.002241130441863705	0.003632021753599777	-1.1173979116810697
605	III	605001	615000	0.0021897781581874283	0.003797113651490676	-1.236281107907426
606	III	606001	616000	0.0022859332683962982	0.003838386625963401	-1.1814875554573407
607	III	607001	617000	0.002619504184827843	0.003962205549381575	-0.990547106765193
608	III	608001	618000	0.003280514766260414	0.004306147003320948	-0.6972908141733554
609	III	609001	619000	0.003874319158994913	0.00473263440620577	-0.5318161913873417
610	III	610001	620000	0.003652923205269311	0.004636330799102746	-0.6217681260674975
611	III	611001	621000	0.003572519493374621	0.004540027191999722	-0.624468776639268
612	III	612001	622000	0.003734928345450044	0.004622573140945171	-0.5628634386909218
613	III	613001	623000	0.00422356596188155	0.004622573140945171	-0.25301399164385346
614	III	614001	624000	0.004856183691330679	0.0049252416204118195	-0.04114180182807242
615	III	615001	625000	0.005201075656587867	0.004966514594884544	0.13859853531876068
616	III	616001	626000	0.005338034515922821	0.0049940299111996935	0.20216460964689448
617	III	617001	627000	0.005133391041643673	0.004952756936726969	0.10702573821720726
618	III	618001	628000	0.00442914279832693	0.004622573140945171	-0.12265589608119777
619	III	619001	629000	0.003889088026697865	0.004402450610423972	-0.3415168617728127
620	III	620001	630000	0.0037915780447253114	0.004512511875684571	-0.4681084175019977
621	III	621001	631000	0.003579478838741949	0.004457481243054272	-0.5770098564935774
622	III	622001	632000	0.003483517980138909	0.004457481243054272	-0.6400738765686798
623	III	623001	633000	0.00282211870604111	0.0041410551054300495	-0.9317773151903311
624	III	624001	634000	0.002124851933502829	0.0037283253607028016	-1.2555942591013474
625	III	625001	635000	0.001805866782229291	0.003466929855708878	-1.3965793591091549
626	III	626001	636000	0.0015972375024358295	0.003356868590448279	-1.526848871765615
627	III	627001	637000	0.0014234169339969475	0.0032743226415028297	-1.6455881362781577
628	III	628001	638000	0.0013532629179914936	0.0032743226415028297	-1.7079600961152726
629	III	629001	639000	0.001399214572346204	0.003329353274133129	-1.6883219734192159
630	III	630001	640000	0.001434427997080229	0.003067957769139206	-1.547577497569321
631	III	631001	641000	0.0014880815511967062	0.0031229884017695054	-1.5222580538661252
632	III	632001	642000	0.0013326114421976661	0.0029303811875634567	-1.5829127620833452
633	III	633001	643000	0.0014161434466503477	0.003012927136508906	-1.5396942308265726
634	III	634001	644000	0.0015114180341162207	0.0029991694783513315	-1.4409730722911895
635	III	635001	645000	0.0015324886726996447	0.0031229884017695054	-1.4809106839329842
636	III	636001	646000	0.0015825073133572366	0.0032468073251876797	-1.491925646406099
637	III	637001	647000	0.001562111215230206	0.0032330496670301043	-1.5040992608981167
638	III	638001	648000	0.001774817920687607	0.003480687513866453	-1.4287078890056721
639	III	639001	649000	0.0018537774234345648	0.0035769911209694778	-1.4052144117735932
640	III	640001	650000	0.0018689947155334373	0.0036045064372846277	-1.40467057865161
641	III	641001	651000	0.0017678418335106514	0.003370626248605854	-1.3852043737481692
642	III	642001	652000	0.0018868498617257631	0.003494445172024028	-1.3412167122468552
643	III	643001	653000	0.002017474119210428	0.0036045064372846277	-1.2844958502030144
644	III	644001	654000	0.0019287575232387417	0.0034394145393937285	-1.280055517797502
645	III	645001	655000	0.0020358068397430566	0.003466929855708878	-1.203251638275896
646	III	646001	656000	0.002013947775946875	0.0034118992230785785	-1.1938919964809682
647	III	647001	657000	0.0022017761344952794	0.003508202830181603	-1.0857712167818163
648	III	648001	658000	0.0020408715726174934	0.0033981415649210036	-1.1637355690818798
649	III	649001	659000	0.0019916246371045965	0.003315595615975554	-1.1627918444048988
650	III	650001	660000	0.0023433719072047305	0.003466929855708878	-0.9446587939354386
651	III	651001	661000	0.002950155525877866	0.003783355993333101	-0.6431384405653401
652	III	652001	662000	0.004444978794241334	0.004306147003320948	0.09438678799865678
653	III	653001	663000	0.005043625836158663	0.004388692952266397	0.4370388169137779
654	III	654001	664000	0.00506893455824583	0.004663846115417896	0.25463491905523533
655	III	655001	665000	0.004834182301770034	0.004484996559369422	0.22809611781986
656	III	656001	666000	0.00476110876187773	0.004388692952266397	0.24851426586681724
657	III	657001	667000	0.004643435698202531	0.004361177635951247	0.18951889125286409
658	III	658001	668000	0.004595765552552107	0.004278631687005798	0.21696941486459478
659	III	659001	669000	0.004469245006812293	0.0041410551054300495	0.23185341258623485
660	III	660001	670000	0.0040797930537943405	0.0038796596004361254	0.1507226105900327
661	III	661001	671000	0.0036370914560235066	0.003645779411757352	-0.006953846576124931
662	III	662001	672000	0.002005243966369909	0.003040442452824056	-0.989381052621191
663	III	663001	673000	0.0012831299286985723	0.003026684794666481	-1.6737690395137295
664	III	664001	674000	0.0013086849883299553	0.0030817154272967805	-1.6724253388555188
665	III	665001	675000	0.00138306505829919	0.0032468073251876797	-1.670711329986615
666	III	666001	676000	0.0014227124216239376	0.003329353274133129	-1.6677680436798858
667	III	667001	677000	0.0014042483301343715	0.0032055343507149552	-1.6350169091007922
668	III	668001	678000	0.001442007996047818	0.0032055343507149552	-1.6007426786093
669	III	669001	679000	0.0015732014690360311	0.0032330496670301043	-1.4941163422965693
670	III	670001	680000	0.0015235029981505975	0.003301837957817979	-1.5681982845887392
671	III	671001	681000	0.0014807720087907875	0.003370626248605854	-1.6333041013397032
672	III	672001	682000	0.0016717844082493548	0.003508202830181603	-1.5262473364067477
673	III	673001	683000	0.0018579657289622118	0.003329353274133129	-1.287045289350224
674	III	674001	684000	0.0017566917009649882	0.00316426137624223	-1.2939041901873667
675	III	675001	685000	0.0017144781719184926	0.0031367460599270804	-1.3186039968663799
676	III	676001	686000	0.0018067217623991595	0.003356868590448279	-1.345077358317904
677	III	677001	687000	0.001830891731533672	0.0037283253607028016	-1.4857787671422873
678	III	678001	688000	0.0018910893026391196	0.0042098433962179235	-1.611836159986848
679	III	679001	689000	0.0019879481143788027	0.004457481243054272	-1.6229396971859382
680	III	680001	690000	0.00197268207252287	0.004347419977793672	-1.5994458702053131
681	III	681001	691000	0.001767468917244797	0.0042236010543754985	-1.7018725765914628
682	III	682001	692000	0.001654346793584147	0.004402450610423972	-1.8281889274847354
683	III	683001	693000	0.0013868901311778795	0.004416208268581547	-2.0091004090540685
684	III	684001	694000	0.001500222810492495	0.004361177635951247	-1.9209548245348989
685	III	685001	695000	0.0014781344829147135	0.004251116370690648	-1.9092107291757783
686	III	686001	696000	0.0014992971901131586	0.004017236182011875	-1.832596055771705
687	III	687001	697000	0.001798419080614975	0.0038796596004361254	-1.5674041453316272
688	III	688001	698000	0.0026628418946145027	0.0038796596004361254	-0.9163982240657265
689	III	689001	699000	0.0033348275510220043	0.003989720865696725	-0.47986518865258354
690	III	690001	700000	0.003396668515468275	0.003948447891224	-0.4084531133764364
691	III	691001	701000	0.0034453721192476507	0.0037420830188603766	-0.23150186687374905
692	III	692001	702000	0.0036417415272974045	0.003659537069914927	-0.014191147443502873
693	III	693001	703000	0.003834330317996623	0.0035907487791270527	0.19788665710123438
694	III	694001	704000	0.003740751792933259	0.0035907487791270527	0.1218630734290381
695	III	695001	705000	0.0043460086632894175	0.003824628967805826	0.3981921224000014
696	III	696001	706000	0.004956500905741483	0.004072266814642175	0.6350282751797982
697	III	697001	707000	0.005867827525110067	0.004361177635951247	1.0116225351445458
698	III	698001	708000	0.005274817511386426	0.0040585091564846	0.8764178100860984
699	III	699001	709000	0.004596268875989168	0.003948447891224	0.47954764125700705
700	III	700001	710000	0.0045199036655200996	0.0041410551054300495	0.2676417864788439
701	III	701001	711000	0.004603507125617705	0.004567542508314872	0.023075568651565882
702	III	702001	712000	0.004384754553434891	0.004416208268581547	-0.02086069177982672
703	III	703001	713000	0.004182859147814153	0.004498754217526996	-0.20572975258453102
704	III	704001	714000	0.00415980167320982	0.004608815482787596	-0.2855592137003401
705	III	705001	715000	0.0036782341766761375	0.004608815482787596	-0.5918215885326656
706	III	706001	716000	0.0032050748954888463	0.004429965926739122	-0.8098919808213608
707	III	707001	717000	0.0021002752881705204	0.003962205549381575	-1.3735963051278806
708	III	708001	718000	0.001848248555787636	0.0037558406770179516	-1.483015169588339
709	III	709001	719000	0.0018447293132413875	0.0037420830188603766	-1.4803666651408134
710	III	710001	720000	0.0021511965173010203	0.0038521442841209764	-1.289968092017952
711	III	711001	721000	0.0025408903219456044	0.004044751498327025	-1.0872308132448103
712	III	712001	722000	0.0031803941772471176	0.004374935294108822	-0.799583297876112
713	III	713001	723000	0.003502872501612373	0.004484996559369422	-0.6415459097836255
714	III	714001	724000	0.003828289903620177	0.004691361431733046	-0.5393897966220083
715	III	715001	725000	0.004213740030106498	0.0050077875693572685	-0.46538379544497216
716	III	716001	726000	0.0042082698166588306	0.005227910099878467	-0.572815234277102
717	III	717001	727000	0.0046055032930922704	0.0056819128190784395	-0.5570545779509597
718	III	718001	728000	0.004765888446975859	0.005833247058811763	-0.5382327072933486
719	III	719001	729000	0.004831776453116995	0.005805731742496613	-0.49342881523471743
720	III	720001	730000	0.00466427618164379	0.005736943451708739	-0.5498657321557752
721	III	721001	731000	0.004335674933936508	0.005503063263029966	-0.6234924656473261
722	III	722001	732000	0.003830573121667765	0.005296698390666341	-0.8131034566482329
723	III	723001	733000	0.003540113087858888	0.005172879467248167	-0.9268689995764934
724	III	724001	734000	0.0033392368112311168	0.004911483962254244	-0.9392606492338611
725	III	725001	735000	0.0028394892547126873	0.004319904661478523	-1.0033339255692304
726	III	726001	736000	0.0027523114160710174	0.004072266814642175	-0.947949200903142
727	III	727001	737000	0.0022415764392192724	0.003645779411757352	-1.123925159370743
728	III	728001	738000	0.002187514970477317	0.0037420830188603766	-1.2129160265183716
729	III	729001	739000	0.0022976238486138085	0.0038934172585937004	-1.19764647281766
730	III	730001	740000	0.002305429174045665	0.003989720865696725	-1.2341444510875126
731	III	731001	741000	0.002324663717029006	0.004017236182011875	-1.2318811668651293
732	III	732001	742000	0.002259553874894559	0.00397596320753915	-1.2619453933362872
733	III	733001	743000	0.0023148275641345943	0.003920932574908851	-1.1970933454054136
734	III	734001	744000	0.0028241239685664584	0.00473263440620577	-1.1825221041645833
735	III	735001	745000	0.0030486229816317242	0.005310456048823917	-1.2511958675285455
736	III	736001	746000	0.0030098598526168566	0.005337971365139067	-1.2813183775211643
737	III	737001	747000	0.003274766658327971	0.005640639844605715	-1.2332016208068681
738	III	738001	748000	0.0032602978806366336	0.005695670477236014	-1.2573315017471622
739	III	739001	749000	0.0030411602070878965	0.005585609211975416	-1.3391672690024488
740	III	740001	750000	0.002954863866587943	0.005516820921187541	-1.3649562229571064
741	III	741001	751000	0.0029006031269296372	0.00554433623750269	-1.4016332135142437
742	III	742001	752000	0.002896721745414402	0.005337971365139067	-1.343585985913948
743	III	743001	753000	0.0031031418253352435	0.005489305604872391	-1.2775789139195646
744	III	744001	754000	0.0028711724904672623	0.005104091176460293	-1.2843778778817039
745	III	745001	755000	0.002921964144443529	0.0048839686459390946	-1.1785997381262996
746	III	746001	756000	0.0030593773232088883	0.005049060543829993	-1.1567494927064723
747	III	747001	757000	0.002735464614564802	0.004705119089890621	-1.2274260299754443
748	III	748001	758000	0.002787101169390946	0.004622573140945171	-1.163889058746235
749	III	749001	759000	0.0027152005155172566	0.004595057824630021	-1.1990512796288093
750	III	750001	760000	0.0026716733601409555	0.004471238901211847	-1.1790714993950595
751	III	751001	761000	0.0026717585261711962	0.004333662319636098	-1.1228239030314444
752	III	752001	762000	0.00261227102797002	0.004581300166472446	-1.259636308070869
753	III	753001	763000	0.0025513038010827635	0.004567542508314872	-1.293656326575562
754	III	754001	764000	0.0022361920837228526	0.004306147003320948	-1.4072885962763568
755	III	755001	765000	0.002105223496615611	0.0041548127635876245	-1.4432500652571016
756	III	756001	766000	0.0019435938245272886	0.003948447891224	-1.4840875201000752
757	III	757001	767000	0.0019921951416977586	0.00397596320753915	-1.4585139596502936
758	III	758001	768000	0.0018126402171070367	0.0038521442841209764	-1.5467230806901686
759	III	759001	769000	0.0018465679254484764	0.0037283253607028016	-1.473503578323999
760	III	760001	770000	0.0018387627413569629	0.0037145677025452266	-1.474169647256023
761	III	761001	771000	0.0018546238363465037	0.0037145677025452266	-1.4617046280831267
762	III	762001	772000	0.0018803778717745119	0.003632021753599777	-1.407215070685464
763	III	763001	773000	0.0016547115857862447	0.003508202830181603	-1.540436559025115
764	III	764001	774000	0.0015857458851300458	0.003466929855708878	-1.5816513809399828
765	III	765001	775000	0.0014791299062209841	0.0033981415649210036	-1.6453779552894146
766	III	766001	776000	0.0014490057948468335	0.003370626248605854	-1.6607580109723168
767	III	767001	777000	0.0014755985202640001	0.0034256568812361535	-1.6588694293740316
768	III	768001	778000	0.0014281857901259454	0.0034256568812361535	-1.699202339487537
769	III	769001	779000	0.0014234578956316942	0.003466929855708878	-1.718098972836623
770	III	770001	780000	0.0013794436830956221	0.0034256568812361535	-1.7406661196974642
771	III	771001	781000	0.0012306484612583202	0.0033981415649210036	-1.8584281939299596
772	III	772001	782000	0.0012226157191370475	0.0033843839067634286	-1.8608831126038652
773	III	773001	783000	0.0014043983761534997	0.0034118992230785785	-1.7144652620019185
774	III	774001	784000	0.0014531160951314	0.0032880802996604046	-1.6247483295422516
775	III	775001	785000	0.0014429684666470057	0.00316426137624223	-1.5822933296899755
776	III	776001	786000	0.0015825878098963309	0.003301837957817979	-1.5160952204718205
777	III	777001	787000	0.0015823365116338208	0.0032743226415028297	-1.504297215556988
778	III	778001	788000	0.0018444237177896703	0.0034394145393937285	-1.3515157843222692
779	III	779001	789000	0.001839793155903262	0.003370626248605854	-1.3230205357119795
780	III	780001	790000	0.001969556680535599	0.0035494758046543274	-1.2981337789241392
781	III	781001	791000	0.0020338681914329085	0.0036182640954422027	-1.277589990083406
782	III	782001	792000	0.0020408441906044927	0.0037420830188603766	-1.3273525349200037
783	III	783001	793000	0.0019402125636091277	0.0038934172585937004	-1.4658844302838945
784	III	784001	794000	0.0019444478875887646	0.003920932574908851	-1.4731519113722067
785	III	785001	795000	0.0019371312759388453	0.0040585091564846	-1.5285707353239917
786	III	786001	796000	0.0018017693748162583	0.004017236182011875	-1.6124519877656887
787	III	787001	797000	0.0019089138908937443	0.004072266814642175	-1.5536499775361514
788	III	788001	798000	0.001698297878547753	0.003907174916751276	-1.65204540308927
789	III	789001	799000	0.0015891934882069046	0.003824628967805826	-1.7072640262374266
790	III	790001	800000	0.0015781458193690515	0.003810871309648251	-1.7112254741999242
791	III	791001	801000	0.0020981421299736073	0.003934690233066426	-1.3641595537285955
792	III	792001	802000	0.002072128634760134	0.004017236182011875	-1.4156802172785528
793	III	793001	803000	0.0024391571214601774	0.004044751498327025	-1.1607798030285021
794	III	794001	804000	0.002909043837153493	0.004319904661478523	-0.9561941349923948
795	III	795001	805000	0.003331057432355878	0.004416208268581547	-0.71969231690367
796	III	796001	806000	0.00370431972252034	0.004457481243054272	-0.4949663221254451
797	III	797001	807000	0.0039582631367085785	0.004526269533842147	-0.36770959327778735
798	III	798001	808000	0.004239857051302142	0.004526269533842147	-0.1854144918014033
799	III	799001	809000	0.004341991539739906	0.004540027191999722	-0.12782025576994022
800	III	800001	810000	0.004301766508574119	0.004526269533842147	-0.14533624361897265
801	III	801001	811000	0.003959064856480725	0.004292389345163373	-0.22732864269092182
802	III	802001	812000	0.004173019490335944	0.0041548127635876245	0.012820548970990298
803	III	803001	813000	0.003679674450926857	0.0038796596004361254	-0.15061092140015095
804	III	804001	814000	0.0032548020883457277	0.003645779411757352	-0.3129385559777684
805	III	805001	815000	0.0028813663894999104	0.003494445172024028	-0.511491607233379
806	III	806001	816000	0.002752875457661951	0.003494445172024028	-0.6186915872589918
807	III	807001	817000	0.0024551695163941914	0.003494445172024028	-0.8670676438483941
808	III	808001	818000	0.00239744169511122	0.0036045064372846277	-0.9769616123063872
809	III	809001	819000	0.002777021837232601	0.0040034785238543	-0.8956428529779527
810	III	810001	820000	0.0032618470783887074	0.0042373587125330734	-0.6737849706859648
811	III	811001	821000	0.0032878950334948526	0.004416208268581547	-0.7483184265673332
812	III	812001	822000	0.003190902745000357	0.004553784850157297	-0.8770472834760554
813	III	813001	823000	0.0031741460425714217	0.004718876748048196	-0.9598668619165436
814	III	814001	824000	0.003196125423176695	0.004691361431733046	-0.9344706901878485
815	III	815001	825000	0.0031456154014220974	0.00476014972252092	-0.9946852107902632
816	III	816001	826000	0.0028608661025671346	0.004567542508314872	-1.095035385340727
817	III	817001	827000	0.0027951342435347678	0.004416208268581547	-1.0751265925538596
818	III	818001	828000	0.0025170890774826944	0.0042373587125330734	-1.1881886233381826
819	III	819001	829000	0.002358680754222955	0.004072266814642175	-1.230641988669887
820	III	820001	830000	0.0019211758520626305	0.0037558406770179516	-1.426319461187569
821	III	821001	831000	0.0022757696933622213	0.0037283253607028016	-1.1374186350707178
822	III	822001	832000	0.0023039988374842705	0.0034394145393937285	-0.962094716855314
823	III	823001	833000	0.002628109562064755	0.0035769911209694778	-0.7737763711758652
824	III	824001	834000	0.0026387341283113344	0.003810871309648251	-0.8983598801972769
825	III	825001	835000	0.0026072857234682536	0.003810871309648251	-0.9224628483967854
826	III	826001	836000	0.002560962059851805	0.003962205549381575	-1.0337352154911972
827	III	827001	837000	0.002502285651686108	0.0041960857380603485	-1.181200739453126
828	III	828001	838000	0.0024340504506474227	0.0042373587125330734	-1.2455433250041255
829	III	829001	839000	0.0021866222996204995	0.004099782130957324	-1.364922376069024
830	III	830001	840000	0.0021477252723190823	0.004099782130957324	-1.3926730229604414
831	III	831001	841000	0.001715352529291622	0.004251116370690648	-1.7458850178563445
832	III	832001	842000	0.0016316553803690887	0.004306147003320948	-1.8182915609329198
833	III	833001	843000	0.0015078174697037213	0.004127297447272474	-1.8566135309680356
834	III	834001	844000	0.001434160263988801	0.003989720865696725	-1.8725562511823566
835	III	835001	845000	0.001480575767659978	0.0040034785238543	-1.842396757253608
836	III	836001	846000	0.0016969251553755338	0.0038934172585937004	-1.6484721665971966
837	III	837001	847000	0.0018379667749796951	0.0038659019422785505	-1.5325857344410383
838	III	838001	848000	0.00202954942601135	0.003838386625963401	-1.3766073107283519
839	III	839001	849000	0.0021884158556274547	0.0037695983351755265	-1.224860798940674
840	III	840001	850000	0.0021088114855971896	0.003645779411757352	-1.2301903322672507
841	III	841001	851000	0.0021075779674100607	0.0036045064372846277	-1.2115685268072347
842	III	842001	852000	0.0021839517539217384	0.003673294728072502	-1.1833294016779097
843	III	843001	853000	0.0021560286842347842	0.0037558406770179516	-1.243738337657107
844	III	844001	854000	0.0023814572779579913	0.003659537069914927	-1.0192113363468525
845	III	845001	855000	0.002585130255717369	0.0037558406770179516	-0.9101428416805141
846	III	846001	856000	0.0024918156289943164	0.003824628967805826	-1.0179064830135676
847	III	847001	857000	0.002684971430255737	0.0037145677025452266	-0.8091457294022907
848	III	848001	858000	0.0026212253337403986	0.0037283253607028016	-0.8669108040862977
849	III	849001	859000	0.002718208743924274	0.0040034785238543	-0.9385922104707349
850	III	850001	860000	0.003176930998154438	0.004416208268581547	-0.8219118488098018
851	III	851001	861000	0.0030599523656322037	0.0041823280799027735	-0.7852350530085868
852	III	852001	862000	0.003253121825108311	0.004512511875684571	-0.8177325827650448
853	III	853001	863000	0.003485018642802418	0.004718876748048196	-0.7666964237413901
854	III	854001	864000	0.0034566146019265483	0.005186637125405742	-0.9795124256910013
855	III	855001	865000	0.0032628948452648387	0.0049389992785693945	-0.9958147650939624
856	III	856001	866000	0.0032550836104699578	0.005351729023296642	-1.1510037450698625
857	III	857001	867000	0.0030822110288203594	0.005750701109866314	-1.3646810970997356
858	III	858001	868000	0.0030261133414476215	0.005929550665914787	-1.4406402140797956
859	III	859001	869000	0.0027641140265244166	0.006039611931175387	-1.5960180691314436
860	III	860001	870000	0.002392434805246912	0.005750701109866314	-1.7174366048775869
861	III	861001	871000	0.0026381174470435456	0.005970823640387513	-1.6423561350773803
862	III	862001	872000	0.0023624344631933093	0.005847004716969338	-1.7530714005625125
863	III	863001	873000	0.0020898342533821595	0.0056681551609208645	-1.856255747921314
864	III	864001	874000	0.002035459493359834	0.005489305604872391	-1.849228037837136
865	III	865001	875000	0.002229774603423056	0.005902035349599638	-1.8305002904998546
866	III	866001	876000	0.002257025278414193	0.005640639844605715	-1.7636951090257031
867	III	867001	877000	0.0023263929921671293	0.005475547946714816	-1.690268864871964
868	III	868001	878000	0.0024743108223736552	0.005558093895660265	-1.6309454756227912
869	III	869001	879000	0.0026568582940929637	0.005420517314084516	-1.4982010507111194
870	III	870001	880000	0.0026548024113226334	0.0057094281353935895	-1.5732908551347555
871	III	871001	881000	0.002365107607966975	0.005434274972242091	-1.65966791145333
872	III	872001	882000	0.002460913201264968	0.005393001997769366	-1.59750030773405
873	III	873001	883000	0.00271335820677203	0.005406759655926941	-1.4637754493226571
874	III	874001	884000	0.0026996042187262333	0.005255425416193617	-1.428407927059351
875	III	875001	885000	0.002431148460107267	0.004705119089890621	-1.4170661795562067
876	III	876001	886000	0.002340961200004896	0.004319904661478523	-1.3412053823578975
877	III	877001	887000	0.002185179412056385	0.004113539789114899	-1.3712524734308524
878	III	878001	888000	0.0024692948643603558	0.004044751498327025	-1.1389914337047016
879	III	879001	889000	0.002271338565996651	0.0038796596004361254	-1.2112435023228905
880	III	880001	890000	0.002261573348639414	0.003920932574908851	-1.2367858104412668
881	III	881001	891000	0.002717328393536898	0.0041410551054300495	-1.0058075990526667
882	III	882001	892000	0.0026372483240490892	0.0041823280799027735	-1.0809667106693874
883	III	883001	893000	0.00242615276039884	0.0041548127635876245	-1.2172627475237563
884	III	884001	894000	0.0023786583148224442	0.003989720865696725	-1.18048668017078
885	III	885001	895000	0.002721311702927208	0.004512511875684571	-1.1630413809032865
886	III	886001	896000	0.0031996789648802452	0.004952756936726969	-1.0386989997029619
887	III	887001	897000	0.0035090314267829056	0.005035302885672418	-0.8897209263705238
888	III	888001	898000	0.003372193787283104	0.005090333518302718	-0.9909063829266441
889	III	889001	899000	0.0034808761434271256	0.005379244339611791	-1.0369014684778326
890	III	890001	900000	0.0035954460517362507	0.005324213706981492	-0.9538810805216539
891	III	891001	901000	0.003135312430349019	0.005172879467248167	-1.1566613233224157
892	III	892001	902000	0.0030587102595462405	0.005117848834617868	-1.181283959683341
893	III	893001	903000	0.003065159244702672	0.005076575860145143	-1.1631440184416066
894	III	894001	904000	0.0031084495686964525	0.005186637125405742	-1.1766381692068488
895	III	895001	905000	0.0031231582820599106	0.0049802722530421185	-1.094356319261003
896	III	896001	906000	0.0027234476457435853	0.005049060543829993	-1.3520501717119149
897	III	897001	907000	0.002318061418639216	0.005021545227514843	-1.5802128188142788
898	III	898001	908000	0.002187629454893252	0.005076575860145143	-1.6705941002321538
899	III	899001	909000	0.00239331936629538	0.004911483962254244	-1.5043518518948518
900	III	900001	910000	0.002266512700595923	0.00476014972252092	-1.5362843851468986
901	III	901001	911000	0.002430310301916206	0.004952756936726969	-1.4945500647766514
902	III	902001	912000	0.0025949224732446205	0.004828938013308795	-1.3570467017655912
903	III	903001	913000	0.00262482915146003	0.00481518035515122	-1.334262902249452
904	III	904001	914000	0.003013464520435233	0.005090333518302718	-1.1977970762995296
905	III	905001	915000	0.0029246380556211737	0.005227910099878467	-1.29393604523856
906	III	906001	916000	0.003070152491388778	0.005241667758036042	-1.216763334390636
907	III	907001	917000	0.0032419711782471212	0.005516820921187541	-1.211991554403391
908	III	908001	918000	0.003137737026810904	0.005324213706981492	-1.2064309115736276
909	III	909001	919000	0.0030956887536040256	0.005613124528290565	-1.3185456637084845
910	III	910001	920000	0.003385013968407037	0.005764458768023889	-1.213996943720162
911	III	911001	921000	0.0039929650656752805	0.005970823640387513	-0.9746878290626373
912	III	912001	922000	0.0038907559361608703	0.005929550665914787	-1.011618074613154
913	III	913001	923000	0.003805755280268986	0.006204703829066286	-1.1382023858792132
914	III	914001	924000	0.003370043254105751	0.005819489400654188	-1.2380532406042288
915	III	915001	925000	0.004095658135863902	0.006135915538278412	-0.9787316442138565
916	III	916001	926000	0.004645519102344435	0.006287249778011736	-0.7688346440874154
917	III	917001	927000	0.00508734033482135	0.0064110687014299105	-0.6080859206794758
918	III	918001	928000	0.005906147204858108	0.006823798446157157	-0.39634193060483114
919	III	919001	929000	0.0061697785633972385	0.006892586736945032	-0.30910735429071834
920	III	920001	930000	0.006897010250358088	0.007649257935611652	-0.2902024164068544
921	III	921001	931000	0.00711118988617265	0.008309625527175249	-0.4259403903471679
922	III	922001	932000	0.007083793002176424	0.008199564261914647	-0.4018320324193857
923	III	923001	933000	0.007213331605156324	0.007841865149817702	-0.23658028667163264
924	III	924001	934000	0.007293335944577011	0.007896895782448	-0.22561285442516532
925	III	925001	935000	0.006337081162534352	0.007071436292993507	-0.306191014478968
926	III	926001	936000	0.005467896040270479	0.006342280410642035	-0.40597169029821395
927	III	927001	937000	0.006038548332716654	0.006617433573793533	-0.2577302396895681
928	III	928001	938000	0.005742200381691724	0.006466099334060209	-0.32974435245293926
929	III	929001	939000	0.0058495815704983425	0.006287249778011736	-0.2049632656191704
930	III	930001	940000	0.00638212524849459	0.005819489400654188	0.2843798528416196
931	III	931001	941000	0.005831004324070266	0.005021545227514843	0.4731367861288156
932	III	932001	942000	0.005992289795448896	0.005090333518302718	0.5201871629000221
933	III	933001	943000	0.006697526294746441	0.005640639844605715	0.5508976942982071
934	III	934001	944000	0.007193088338386889	0.005915793007757213	0.6352283404658626
935	III	935001	945000	0.007347567322323672	0.006245976803539011	0.519249082271702
936	III	936001	946000	0.007743677495084324	0.0065348876248480835	0.5448914921554262
937	III	937001	947000	0.006984987796760103	0.005957065982229937	0.5077139015231912
938	III	938001	948000	0.007464103076933077	0.006012096614860237	0.7106999786316652
939	III	939001	949000	0.00708173742944917	0.0057094281353935895	0.706810541710715
940	III	940001	950000	0.0066606429159112935	0.005805731742496613	0.43311824683207584
941	III	941001	951000	0.006911840897849167	0.006025854273017812	0.4326783634875007
942	III	942001	952000	0.009157868899756876	0.007663015593769227	0.5756604264086049
943	III	943001	953000	0.009188731066013965	0.007690530910084377	0.5749062298696935
944	III	944001	954000	0.01153128531865607	0.009258903940047917	0.7255391560160965
945	III	945001	955000	0.013903581732675871	0.010730973362908434	0.8750369316830588
946	III	946001	956000	0.01500896867582418	0.011515159877890202	0.8984562544960284
947	III	947001	957000	0.01496996044688656	0.011446371587102329	0.9115220217118144
948	III	948001	958000	0.01515034996216753	0.011694009433938677	0.8753196254057762
949	III	949001	959000	0.015896811843235856	0.012106739178665924	0.9273304279975858
950	III	950001	960000	0.01500832829454326	0.011694009433938677	0.8393525811029732
951	III	951001	961000	0.016833644031750777	0.012670803163126496	0.9734793694834786
952	III	952001	962000	0.016168834050935568	0.012106739178665924	0.9938870596551073
953	III	953001	963000	0.015670077866356685	0.011707767092096252	1.0022856421883088
954	III	954001	964000	0.014576954199312882	0.010730973362908434	1.0607597529114146
955	III	955001	965000	0.014810318060025258	0.010579639123175109	1.183429336575178
956	III	956001	966000	0.015755767364502026	0.010607154439490259	1.4364910102719868
957	III	957001	967000	0.017606602016649837	0.011652736459465952	1.5131230047375386
958	III	958001	968000	0.01878778284793044	0.012120496836823499	1.6294688352876776
959	III	959001	969000	0.02134719558422077	0.013413716703635541	1.7530996657122595
960	III	960001	970000	0.024764866125393747	0.015188454605962704	1.8701760098418434
961	III	961001	971000	0.025054625027733368	0.01565621498332025	1.7808566207292047
962	III	962001	972000	0.02486985978374476	0.01531227352938088	1.8514851732622748
963	III	963001	973000	0.025798345285193768	0.0161790059933081	1.764112174077936
964	III	964001	974000	0.025607038779480996	0.016165248335150522	1.733017486169868
965	III	965001	975000	0.025671734026455867	0.016247794284095975	1.7209963079512438
966	III	966001	976000	0.024104722903049873	0.015628699667005103	1.6088914487234842
967	III	967001	977000	0.02446337466524333	0.01609646004436265	1.5422570949881478
968	III	968001	978000	0.025596571796988293	0.016839373584871694	1.5433199680815992
969	III	969001	979000	0.02264610959493048	0.015504880743586929	1.3662943942927805
970	III	970001	980000	0.019765725712893114	0.014019053662568837	1.2153490865190395
971	III	971001	981000	0.017986707789238235	0.012546984239708322	1.2845519506851102
972	III	972001	982000	0.016894058178798504	0.012203042785768949	1.1387683280212766
973	III	973001	983000	0.01718336403421379	0.01209298152050835	1.246889438931359
974	III	974001	984000	0.018186718830647812	0.012505711265235597	1.345928797825304
975	III	975001	985000	0.018167011828426467	0.012602014872338621	1.3084319964251476
976	III	976001	986000	0.019581455061386602	0.013578808601526441	1.3104018151840782
977	III	977001	987000	0.01801338369523996	0.01268456082128407	1.2448008958455892
978	III	978001	988000	0.017483168989174534	0.012244315760241674	1.2674998010669605
979	III	979001	989000	0.018207420470931764	0.012643287846811346	1.303985025082941
980	III	980001	990000	0.01864599851617	0.012725833795756794	1.3784798272272283
981	III	981001	991000	0.019692331732551065	0.01360632391784159	1.3259288923476196
982	III	982001	992000	0.021186552410452742	0.014170387902302161	1.4680731142656354
983	III	983001	993000	0.02117261642867087	0.014046568978883988	1.5041342745442234
984	III	984001	994000	0.020324026030840103	0.013840204106520364	1.388865029947351
985	III	985001	995000	0.019480432457904418	0.013331170754690091	1.3671960735149422
986	III	986001	996000	0.020003974926040547	0.013468747336265841	1.4382556952354157
987	III	987001	997000	0.0206218213218485	0.013757658157574914	1.4791068866002277
988	III	988001	998000	0.019321073412749742	0.01363383923415674	1.236564011365479
989	III	989001	999000	0.02112858471510178	0.014129114927829436	1.4688340071608936
990	III	990001	1000000	0.022324882034969153	0.014665663595974857	1.5487981190965991
991	III	991001	1001000	0.021676827438525316	0.014211660876774886	1.5575120423166908
992	III	992001	1002000	0.022037096771567795	0.014844513152023333	1.4370088844335818
993	III	993001	1003000	0.022680109695929693	0.015394819478326329	1.4037703494503087
994	III	994001	1004000	0.02149140135390633	0.015477365427271779	1.1526694401938957
995	III	995001	1005000	0.019731379528961143	0.015133423973332404	0.9011820955096057
996	III	996001	1006000	0.019134311447452215	0.015023362708071806	0.8116020682275676
997	III	997001	1007000	0.020444575549707102	0.015436092452799054	0.9624953951815484
998	III	998001	1008000	0.021965436266953638	0.015518638401744502	1.2323446505832982
999	III	999001	1009000	0.01972778647808761	0.01509215099885968	0.9110387907610079
1000	III	1000001	1010000	0.019507490831195462	0.014995847391756655	0.8923346723269933
1001	III	1001001	1011000	0.020347589166088895	0.015326031187538454	0.9719020451093633
1002	III	1002001	1012000	0.018881981963766874	0.01419790321861731	0.9782151066033836
1003	III	1003001	1013000	0.01691720194742982	0.013056017591538594	0.876458416559189
1004	III	1004001	1014000	0.016507710961032714	0.012079223862350774	1.0859854860904747
1005	III	1005001	1015000	0.016503379712078655	0.011625221143150802	1.2426557093059158
1006	III	1006001	1016000	0.014686590514568193	0.01052460849054481	1.1702545684148635
1007	III	1007001	1017000	0.011865344482056006	0.009080054383999444	0.9066675925135479
1008	III	1008001	1018000	0.009100577915819382	0.007704288568241953	0.5348528761444037
1009	III	1009001	1019000	0.008064044814330837	0.006548645283005659	0.6816853989506844
1010	III	1010001	1020000	0.005722037543285429	0.005227910099878467	0.27759174673264175
1011	III	1011001	1021000	0.0038217765693329595	0.004099782130957324	-0.19833994291401422
1012	III	1012001	1022000	0.005635292500617678	0.004952756936726969	0.4044024389446615
1013	III	1013001	1023000	0.005526289464061447	0.004705119089890621	0.5117272622830038
1014	III	1014001	1024000	0.008751635243862237	0.006232219145381436	1.1901482203470486
1015	III	1015001	1025000	0.009402641083009979	0.00635603806879961	1.4114965462317062
1016	III	1016001	1026000	0.010044063387539518	0.00730531648167228	1.1057619685891422
1017	III	1017001	1027000	0.011509929597770347	0.0081720489455995	1.2061072289988741
1018	III	1018001	1028000	0.011343222746198449	0.009382722863466092	0.617769035313331
1019	III	1019001	1029000	0.012723971470178938	0.011542675194205352	0.30305906101788743
1020	III	1020001	1030000	0.01306994043249611	0.012491953607078022	0.13708491009246915
1021	III	1021001	1031000	0.013353734135056132	0.013386201387320391	-0.007189107090973014
1022	III	1022001	1032000	0.011076727938811108	0.013000986958908294	-0.43862917465962914
1023	III	1023001	1033000	0.011400601978257005	0.014060326637041562	-0.5608565962738118
1024	III	1024001	1034000	0.008397328965445329	0.013234867147587067	-1.0833332660279194
1025	III	1025001	1035000	0.008400931971151897	0.013881477080993087	-1.1704879884957209
1026	III	1026001	1036000	0.007674761934771345	0.013152321198641619	-1.2343137188074589
1027	III	1027001	1037000	0.006907350399153276	0.013578808601526441	-1.4564061030038014
1028	III	1028001	1038000	0.0073724353433704355	0.013592566259684014	-1.3565132187608433
1029	III	1029001	1039000	0.00647125676227964	0.012423165316290147	-1.4194194721194664
1030	III	1030001	1040000	0.0064402224978072796	0.012175527469453799	-1.3954008907941513
1031	III	1031001	1041000	0.006446371084328348	0.012175527469453799	-1.3939049384165463
1032	III	1032001	1042000	0.006234929394406198	0.011515159877890202	-1.3578465157773179
1033	III	1033001	1043000	0.005818031444419999	0.011460129245259902	-1.4578219618589714
1034	III	1034001	1044000	0.005678364124037517	0.011446371587102329	-1.4921337401162138
1035	III	1035001	1045000	0.005019332361154763	0.011267522031053854	-1.641828360646917
1036	III	1036001	1046000	0.0049955477060467405	0.011969162597090176	-1.7257409048198058
1037	III	1037001	1047000	0.004593499790778188	0.011666494117623527	-1.7954345108538732
1038	III	1038001	1048000	0.0041380265851612905	0.011405098612629604	-1.8866845629104614
1039	III	1039001	1049000	0.003967754197650068	0.01130879500552658	-1.9220046689155474
1040	III	1040001	1050000	0.003960923394604045	0.011391340954472027	-1.9314060783288638
1041	III	1041001	1051000	0.0038296972143821895	0.011460129245259902	-1.9715736567752782
1042	III	1042001	1052000	0.004044183238173501	0.01268456082128407	-2.0183725393589076
1043	III	1043001	1053000	0.004041774366563478	0.012354377025502272	-1.9933679583758261
1044	III	1044001	1054000	0.0040427509606062615	0.012478195948920447	-2.0028813579494953
1045	III	1045001	1055000	0.004425342797021889	0.012945956326277994	-1.9504541390915846
1046	III	1046001	1056000	0.0044447339880208415	0.013138563540484044	-1.9611073289297625
1047	III	1047001	1057000	0.004280170578327674	0.012602014872338621	-1.9566169450713506
1048	III	1048001	1058000	0.004155864211940395	0.011735282408411402	-1.9127855427822276
1049	III	1049001	1059000	0.004210248190963114	0.011638978801308377	-1.890163483638478
1050	III	1050001	1060000	0.004468927142575115	0.011859101331829575	-1.845684829888419
1051	III	1051001	1061000	0.004317675729963314	0.011418856270787179	-1.841409868654529
1052	III	1052001	1062000	0.004017678021113154	0.010056848113187262	-1.776434967251745
1053	III	1053001	1063000	0.004034504244210771	0.00963036071030244	-1.718329525750979
1054	III	1054001	1064000	0.0036339389724189914	0.008749870588217645	-1.727613005239969
1055	III	1055001	1065000	0.0034914886889613485	0.008075745338496474	-1.6760321644886065
1056	III	1056001	1066000	0.0034598342368694604	0.007236528190884405	-1.5391672165473154
1057	III	1057001	1067000	0.0035078530840241895	0.007470408379563179	-1.564888146183575
1058	III	1058001	1068000	0.0036817237642322973	0.007663015593769227	-1.5331752908918936
1059	III	1059001	1069000	0.0038371187516437273	0.007635500277454076	-1.4679541496971147
1060	III	1060001	1070000	0.003438426254889633	0.006837556104314733	-1.4651951766430804
1061	III	1061001	1071000	0.003225035435225275	0.006631191231951108	-1.5133735874796794
1062	III	1062001	1072000	0.0032492615356497752	0.006988890344048056	-1.577455493949704
1063	III	1063001	1073000	0.003332742456731019	0.007552954328508628	-1.6486170545185659
1064	III	1064001	1074000	0.0034516306727792015	0.007387862430617728	-1.5716758494664562
1065	III	1065001	1075000	0.003142735664576368	0.006878829078787457	-1.6008911963397359
1066	III	1066001	1076000	0.003132051541086226	0.006755010155369283	-1.580538020456635
1067	III	1067001	1077000	0.003163074841577443	0.006782525471684433	-1.5726762079501047
1068	III	1068001	1078000	0.003076238033982251	0.006837556104314733	-1.621316436441434
1069	III	1069001	1079000	0.0026823344800628026	0.006617433573793533	-1.7519776989697549
1070	III	1070001	1080000	0.002847033375037501	0.007140224583781381	-1.7730006066145987
1071	III	1071001	1081000	0.0033970805187567357	0.007828107491660125	-1.670742025684445
1072	III	1072001	1082000	0.003862306289248958	0.0080619876803389	-1.538023636900548
1073	III	1073001	1083000	0.003912423116251292	0.007663015593769227	-1.4443341405104522
1074	III	1074001	1084000	0.0038941241044393848	0.007993199389551025	-1.513970635500528
1075	III	1075001	1085000	0.004260027268936192	0.008268352552702524	-1.4316568245897225
1076	III	1076001	1086000	0.004272525154055955	0.008612294006641897	-1.488704282886818
1077	III	1077001	1087000	0.004313289621891329	0.008515990399538872	-1.4578368579413603
1078	III	1078001	1088000	0.004709852332350914	0.009025023751369142	-1.4131645512405138
1079	III	1079001	1089000	0.005213442409726217	0.009506541786884266	-1.3353167942241333
1080	III	1080001	1090000	0.004874165306349795	0.008722355271902495	-1.3035680752040875
1081	III	1081001	1091000	0.004128630188263036	0.007360347114302578	-1.2951462713023192
1082	III	1082001	1092000	0.0036512754285158407	0.006933859711417756	-1.395529008984324
1083	III	1083001	1093000	0.0038424515325140548	0.006782525471684433	-1.2774823602472287
1084	III	1084001	1094000	0.00404202793503711	0.006782525471684433	-1.1907650398601277
1085	III	1085001	1095000	0.0038142239854588008	0.006631191231951108	-1.2515939029373657
1086	III	1086001	1096000	0.0038194931276860026	0.006204703829066286	-1.1316843424994452
1087	III	1087001	1097000	0.0036582585220401426	0.005750701109866314	-1.0700871128040943
1088	III	1088001	1098000	0.003320701035294099	0.005186637125405742	-1.056464618815478
1089	III	1089001	1099000	0.003045317783885508	0.004691361431733046	-1.0287202387324283
1090	III	1090001	1100000	0.003170720495227057	0.005117848834617868	-1.1170260722677279
1091	III	1091001	1101000	0.0033518876225181573	0.005736943451708739	-1.2226162821868058
1092	III	1092001	1102000	0.003813835744290731	0.005943308324072362	-1.0541974078998348
1093	III	1093001	1103000	0.0035997572926575964	0.006259734461696586	-1.2510939065296438
1094	III	1094001	1104000	0.0036335672017396136	0.0063973110432723355	-1.2722878570429617
1095	III	1095001	1105000	0.0038673448123004214	0.006521129966690509	-1.198751672543294
1096	III	1096001	1106000	0.004280823659982488	0.006782525471684433	-1.0870066539719652
1097	III	1097001	1107000	0.004438196993932788	0.006975132685890482	-1.0722206910697618
1098	III	1098001	1108000	0.004597366967649863	0.007016405660363206	-1.0164456212200772
1099	III	1099001	1109000	0.00442181217494159	0.006988890344048056	-1.0828485308919633
1100	III	1100001	1110000	0.004899025247285803	0.007415377746932878	-1.0010516979966928
1101	III	1101001	1111000	0.004948460249790589	0.007291558823514704	-0.947785638406046
1102	III	1102001	1112000	0.004574668956360005	0.007098951609308655	-1.0484710634800793
1103	III	1103001	1113000	0.00464231693478714	0.006892586736945032	-0.9623230207417294
1104	III	1104001	1114000	0.004480189975918326	0.006796283129842007	-1.0043448276055698
1105	III	1105001	1115000	0.0040117872451054465	0.006672464206423834	-1.1749271434787898
1106	III	1106001	1116000	0.003464519112606378	0.006617433573793533	-1.4037348720288976
1107	III	1107001	1117000	0.0033551458868823873	0.006851313762472307	-1.504032019729348
1108	III	1108001	1118000	0.0034089345720782404	0.007057678634835931	-1.5242845199222035
1109	III	1109001	1119000	0.0033602854299307843	0.006920102053260182	-1.5163636424111107
1110	III	1110001	1120000	0.002930504924173284	0.006466099334060209	-1.6105041807422722
1111	III	1111001	1121000	0.0029988865510115043	0.006259734461696586	-1.533707506464025
1112	III	1112001	1122000	0.0027186164807227802	0.005764458768023889	-1.5539941201546612
1113	III	1113001	1123000	0.002713789241458602	0.005585609211975416	-1.5114656649028442
1114	III	1114001	1124000	0.0024547045934715478	0.0049389992785693945	-1.4759804216897345
1115	III	1115001	1125000	0.002834212298551158	0.005186637125405742	-1.3319071382805487
1116	III	1116001	1126000	0.003137145754442474	0.005420517314084516	-1.2378334827391446
1117	III	1117001	1127000	0.0030845863413955675	0.005241667758036042	-1.2086756272802588
1118	III	1118001	1128000	0.002714255773419066	0.00484269567146637	-1.2893011118999995
1119	III	1119001	1129000	0.0028437670564377066	0.005035302885672418	-1.2775285004540287
1120	III	1120001	1130000	0.0028865474162486724	0.005172879467248167	-1.2978772269932544
1121	III	1121001	1131000	0.0028615662605676762	0.005847004716969338	-1.5019604699850149
1122	III	1122001	1132000	0.003142760274318191	0.006466099334060209	-1.5138194117434944
1123	III	1123001	1133000	0.0031165695821198337	0.006713737180896558	-1.578820793078484
1124	III	1124001	1134000	0.0034797988627418563	0.007415377746932878	-1.5656462777658964
1125	III	1125001	1135000	0.0031561392366736747	0.007016405660363206	-1.6220289964444472
1126	III	1126001	1136000	0.00293684702642797	0.006906344395102607	-1.6942039333069319
1127	III	1127001	1137000	0.002878353816527587	0.006851313762472307	-1.709145322661252
1128	III	1128001	1138000	0.002681877155279953	0.006768767813526857	-1.7793494938255316
1129	III	1129001	1139000	0.002767723061220258	0.007098951609308655	-1.7989933879571365
1130	III	1130001	1140000	0.002706213039662657	0.0071814975582541055	-1.8376960634938069
1131	III	1131001	1141000	0.002814226733558035	0.006947617369575332	-1.7537930805272424
1132	III	1132001	1142000	0.0027785775983742086	0.007071436292993507	-1.789917036323411
1133	III	1133001	1143000	0.002623852485524113	0.006961375027732906	-1.8368099731510377
1134	III	1134001	1144000	0.002341286743472545	0.006686221864581408	-1.9147764726483056
1135	III	1135001	1145000	0.0023841282662060616	0.006851313762472307	-1.921758411935893
1136	III	1136001	1146000	0.0022792101444356386	0.006163430854593561	-1.8550866679956035
1137	III	1137001	1147000	0.0022519491587591595	0.006039611931175387	-1.845575359999187
1138	III	1138001	1148000	0.0023767316095423363	0.006135915538278412	-1.8033176907580564
1139	III	1139001	1149000	0.002132346583209605	0.005516820921187541	-1.8031759356651715
1140	III	1140001	1150000	0.002180317792574866	0.005310456048823917	-1.731523032278241
1141	III	1141001	1151000	0.0018930358972869136	0.004773907380678495	-1.769821090134811
1142	III	1142001	1152000	0.0016606161310738408	0.004251116370690648	-1.7835712787059035
1143	III	1143001	1153000	0.0015804396006447385	0.004306147003320948	-1.853111344722933
1144	III	1144001	1154000	0.001633025071701084	0.004498754217526996	-1.86633412379932
1145	III	1145001	1155000	0.0016225306221545547	0.004677603773575471	-1.9148370346191734
1146	III	1146001	1156000	0.001609116316102251	0.005131606492775442	-2.0154423992493924
1147	III	1147001	1157000	0.001585482486343506	0.005090333518302718	-2.0213601932797465
1148	III	1148001	1158000	0.0015136677699671046	0.005503063263029966	-2.1307031862685024
1149	III	1149001	1159000	0.0015542811005396023	0.005750701109866314	-2.1460732055539675
1150	III	1150001	1160000	0.001533978342885981	0.005929550665914787	-2.1810142754204493
1151	III	1151001	1161000	0.001507739261561386	0.006190946170908711	-2.226864158755466
1152	III	1152001	1162000	0.0016933553200445609	0.0064523416759026345	-2.1723392179239687
1153	III	1153001	1163000	0.0018264409040526545	0.006314765094326886	-2.0928706835224475
1154	III	1154001	1164000	0.001978029634284642	0.006245976803539011	-2.0117526549378786
1155	III	1155001	1165000	0.001911770015361852	0.0057919740843390384	-1.9704094848434333
1156	III	1156001	1166000	0.001993373503185661	0.005695670477236014	-1.911417834296366
1157	III	1157001	1167000	0.0021732777254320867	0.005736943451708739	-1.8267898335509993
1158	III	1158001	1168000	0.002581208510587332	0.005613124528290565	-1.5880125952244695
1159	III	1159001	1169000	0.00273985193775584	0.0057782164261814635	-1.546538067143362
1160	III	1160001	1170000	0.002778584918242839	0.005750701109866314	-1.519957227460559
1161	III	1161001	1171000	0.0028515651242905877	0.005957065982229937	-1.5338773187615182
1162	III	1162001	1172000	0.002876966131965401	0.005929550665914787	-1.5146447279665562
1163	III	1163001	1173000	0.0034705282729859802	0.006617433573793533	-1.4010594845167077
1164	III	1164001	1174000	0.003761077412964856	0.007016405660363206	-1.367842586672582
1165	III	1165001	1175000	0.0038087079863562737	0.007415377746932878	-1.434800127742402
1166	III	1166001	1176000	0.003701624782407434	0.00730531648167228	-1.4549811883057635
1167	III	1167001	1177000	0.0040094027475723664	0.007786834517187401	-1.4317733320882178
1168	III	1168001	1178000	0.00411176873644354	0.00803447236402375	-1.4414592499589567
1169	III	1169001	1179000	0.004264973685909154	0.00814453362928435	-1.4065272320888549
1170	III	1170001	1180000	0.004564010741424097	0.008584778690326747	-1.383655003560373
1171	III	1171001	1181000	0.004888025931777991	0.008859931853478244	-1.324770620966846
1172	III	1172001	1182000	0.005043683299417766	0.00952029944504184	-1.390402071222037
1173	III	1173001	1183000	0.004662463378065264	0.009217630965575192	-1.4608567585872274
1174	III	1174001	1184000	0.004671781044077186	0.009423995837938815	-1.4909573754423078
1175	III	1175001	1185000	0.00497213124599987	0.009864240898981212	-1.466897081744259
1176	III	1176001	1186000	0.005574132976195807	0.010620912097647834	-1.4062685094158138
1177	III	1177001	1187000	0.005277736191678094	0.010029332796872112	-1.4014966856327662
1178	III	1178001	1188000	0.004985932291358567	0.010015575138714537	-1.4855288628821446
1179	III	1179001	1189000	0.004917952513299299	0.010166909378447862	-1.5274079408853873
1180	III	1180001	1190000	0.0049374138546255915	0.010001817480556964	-1.4978368134180309
1181	III	1181001	1191000	0.0044888548626113665	0.009286419256363067	-1.5272943208872853
1182	III	1182001	1192000	0.004354170466810609	0.00884617419532067	-1.500550822461261
1183	III	1183001	1193000	0.00410422392584122	0.008268352552702524	-1.4873052322524412
1184	III	1184001	1194000	0.003738918867931286	0.007525439012193477	-1.484548018116651
1185	III	1185001	1195000	0.0039495114223133	0.007511681354035903	-1.3991199949550028
1186	III	1186001	1196000	0.0036392484695626378	0.006906344395102607	-1.3944150237310706
1187	III	1187001	1197000	0.003942534973148064	0.007869380466132852	-1.4729500231825117
1188	III	1188001	1198000	0.003713453401459221	0.007470408379563179	-1.4836926862822648
1189	III	1189001	1199000	0.0037158334277941096	0.007429135405090453	-1.474513826845418
1190	III	1190001	1200000	0.0037018433240015554	0.007319074139829854	-1.4577319185420152
1191	III	1191001	1201000	0.0036828025761098983	0.007346589456145004	-1.471023222343929
1192	III	1192001	1202000	0.0036120139911003115	0.007539196670351053	-1.5369160684023282
1193	III	1193001	1203000	0.003783928550689734	0.008502232741381297	-1.6393136135089164
1194	III	1194001	1204000	0.003868598018908874	0.009038781409526719	-1.6906156858129135
1195	III	1195001	1205000	0.0033338482737051683	0.008364656159805547	-1.7763656270909363
1196	III	1196001	1206000	0.0033140496718251614	0.008543505715854022	-1.8082105580357493
1197	III	1197001	1207000	0.0028867017894868125	0.007635500277454076	-1.8352602020408486
1198	III	1198001	1208000	0.003002071959452854	0.007786834517187401	-1.8135854856848157
1199	III	1199001	1209000	0.0028886041609040474	0.007841865149817702	-1.864409488833151
1200	III	1200001	1210000	0.0025782456176909985	0.007566711986666202	-1.945227850962981
1201	III	1201001	1211000	0.002663363926935399	0.007828107491660125	-1.9473937257066272
1202	III	1202001	1212000	0.0028409963524963556	0.007511681354035903	-1.8345134850515905
1203	III	1203001	1213000	0.002788345776125087	0.006699979522738982	-1.7203260491905685
1204	III	1204001	1214000	0.0027262068260631702	0.006245976803539011	-1.6590895613627592
1205	III	1205001	1215000	0.0029463032424607966	0.006204703829066286	-1.5459770171744378
1206	III	1206001	1216000	0.0031609561861223024	0.006108400221963262	-1.4202052428144154
1207	III	1207001	1217000	0.0029979829228864866	0.006080884905648112	-1.4921096033820482
1208	III	1208001	1218000	0.0028276465998342075	0.005943308324072362	-1.5424112734625615
1209	III	1209001	1219000	0.00257702700739703	0.005516820921187541	-1.5662596645153049
1210	III	1210001	1220000	0.0024303641983887746	0.005393001997769366	-1.6141444290014104
1211	III	1211001	1221000	0.0025943637320160248	0.0055993668701329906	-1.5777296241876742
1212	III	1212001	1222000	0.002540381788016912	0.006135915538278412	-1.7248130824352228
1213	III	1213001	1223000	0.0025795354186763336	0.0063835533851147605	-1.7549050976282505
1214	III	1214001	1224000	0.002843385678807158	0.0072090128745692554	-1.7858997396340062
1215	III	1215001	1225000	0.0035513806028773763	0.007938168756920726	-1.6313562535722745
1216	III	1216001	1226000	0.003974215175649243	0.008488475083223722	-1.5709394212706493
1217	III	1217001	1227000	0.004605189097485739	0.00890120482795097	-1.4262877720009648
1218	III	1218001	1228000	0.005450981427807828	0.009245146281890342	-1.2132103253186863
1219	III	1219001	1229000	0.0059414024624851675	0.009423995837938815	-1.0926270179340565
1220	III	1220001	1230000	0.007215006639752727	0.01125376437289628	-1.062547145906148
1221	III	1221001	1231000	0.00788996663146133	0.011927889622617451	-1.0026880649836922
1222	III	1222001	1232000	0.007737902383568137	0.011790313041041701	-1.017948457201379
1223	III	1223001	1233000	0.007617010650594052	0.011446371587102329	-0.9906226184754187
1224	III	1224001	1234000	0.007500533075084505	0.011006126526059931	-0.9428798553656689
1225	III	1225001	1235000	0.006690971681895514	0.01049709317422966	-1.072978726952076
1226	III	1226001	1236000	0.006201619117513544	0.01038703190896906	-1.1923110998491573
1227	III	1227001	1237000	0.005935639820189457	0.010153151720290287	-1.2289150018337853
1228	III	1228001	1238000	0.005218782308932387	0.009891756215296362	-1.3973229286369733
1229	III	1229001	1239000	0.005029117716604345	0.009671633684775164	-1.4195518111696601
1230	III	1230001	1240000	0.0038643278589454524	0.007704288568241953	-1.47090861447315
1231	III	1231001	1241000	0.002927861116776824	0.00635603806879961	-1.5882804241580701
1232	III	1232001	1242000	0.003038454043627989	0.0057231857935511644	-1.379497753534123
1233	III	1233001	1243000	0.0032600959188051073	0.006039611931175387	-1.3543460897606194
1234	III	1234001	1244000	0.0035495559395089644	0.00562688218644814	-1.085408319111062
1235	III	1235001	1245000	0.0038980229387343547	0.005406759655926941	-0.8199489782004457
1236	III	1236001	1246000	0.0035523157573493264	0.004526269533842147	-0.6305072422297464
1237	III	1237001	1247000	0.003226672156313683	0.003989720865696725	-0.5591147514783723
1238	III	1238001	1248000	0.004094569377670436	0.004044751498327025	0.03601631209271386
1239	III	1239001	1249000	0.004205843254710052	0.004429965926739122	-0.14818881856888377
1240	III	1240001	1250000	0.004853711385118846	0.0056819128190784395	-0.42860397378039294
1241	III	1241001	1251000	0.005433554741983382	0.006163430854593561	-0.34858561004288324
1242	III	1242001	1252000	0.005102837042856747	0.0057919740843390384	-0.3499512238931249
1243	III	1243001	1253000	0.004617052170906224	0.005104091176460293	-0.28014550118781295
1244	III	1244001	1254000	0.003973083385089022	0.004677603773575471	-0.44157428141800764
1245	III	1245001	1255000	0.0033734082872843955	0.004333662319636098	-0.6487717187641117
1246	III	1246001	1256000	0.0032054490047003425	0.0041960857380603485	-0.6908376327215093
1247	III	1247001	1257000	0.00307805346462483	0.004017236182011875	-0.6835521230141397
1248	III	1248001	1258000	0.002185733138561773	0.0034531721975513035	-1.0697813067403261
1249	III	1249001	1259000	0.0017404887389598912	0.002545166759151359	-0.9142554139037244
1250	III	1250001	1260000	0.0012590732763289856	0.0015958883462786901	-0.5997877250219207
1251	III	1251001	1261000	0.0006449794703500249	0.0010318243618181184	-1.0397363288514299
1252	III	1252001	1262000	0.0006467243045967043	0.0010043090455029687	-0.9856031524454864
1253	III	1253001	1263000	0.0006457696616125272	0.0009905513873453937	-0.9625900137299245
1254	III	1254001	1264000	0.0006109757360077208	0.000949278412872669	-0.9825841073027455
1255	III	1255001	1265000	0.0005669274957783831	0.0008667324639272195	-0.9471806057067312
1256	III	1256001	1266000	0.0006012031573612059	0.0008117018312969199	-0.7063783614845052
1257	III	1257001	1267000	0.0007891836570701541	0.0009630360710302441	-0.4982490203784639
1258	III	1258001	1268000	0.0020892295376106935	0.0020361334073210873	0.07485343561369341
1259	III	1259001	1269000	0.0029784995268502036	0.0028615928967755822	0.11852950276120564
1260	III	1260001	1270000	0.0030458748808625796	0.0031092307436119304	-0.05924509291661387
1261	III	1261001	1271000	0.0036962595153833986	0.0036045064372846277	0.07426216008268732
1262	III	1262001	1272000	0.004821626628445727	0.004622573140945171	0.12622158213127088
1263	III	1263001	1273000	0.005373955175962006	0.005736943451708739	-0.18607337016571288
1264	III	1264001	1274000	0.006164111257401437	0.006672464206423834	-0.22448335027411528
1265	III	1265001	1275000	0.006483539068988344	0.007016405660363206	-0.22390295580180294
1266	III	1266001	1276000	0.006998942767014225	0.007828107491660125	-0.3126409205253063
1267	III	1267001	1277000	0.0072791964012551115	0.008681082297429771	-0.47712378214812007
1268	III	1268001	1278000	0.006190453453447707	0.008020714705866175	-0.6737005964404925
1269	III	1269001	1279000	0.005855591236246542	0.007676773251926802	-0.7000840086307724
1270	III	1270001	1280000	0.005892039017998112	0.007525439012193477	-0.6403929285438854
1271	III	1271001	1281000	0.005495722239772146	0.007264043507199554	-0.7179677041508125
1272	III	1272001	1282000	0.005550022641479936	0.007057678634835931	-0.6298322525542099
1273	III	1273001	1283000	0.005682086111391792	0.006796283129842007	-0.4831576012036755
1274	III	1274001	1284000	0.005171305899269905	0.0064110687014299105	-0.5695143535430213
1275	III	1275001	1285000	0.006863721584462902	0.007429135405090453	-0.224519982889149
1276	III	1276001	1286000	0.006938782351272634	0.007676773251926802	-0.2836924720399347
1277	III	1277001	1287000	0.007955130024841278	0.007621742619296502	0.12907383626826252
1278	III	1278001	1288000	0.0076489608600056515	0.007401620088775303	0.09857769287826873
1279	III	1279001	1289000	0.007326210609579569	0.007759319200872251	-0.1647389013507303
1280	III	1280001	1290000	0.006972890619983809	0.007484166037720753	-0.2015450937019629
1281	III	1281001	1291000	0.006823595561221353	0.007401620088775303	-0.2303717420701899
1282	III	1282001	1292000	0.0057215573446908604	0.006644948890108684	-0.4094285297648092
1283	III	1283001	1293000	0.005455490761052531	0.006273492119854161	-0.38390566640909773
1284	III	1284001	1294000	0.005407058857928364	0.006163430854593561	-0.3612399273268318
1285	III	1285001	1295000	0.003765660651561562	0.005200394783563318	-0.8102078975851998
1286	III	1286001	1296000	0.0037458085443817153	0.004608815482787596	-0.5488463327683772
1287	III	1287001	1297000	0.0034454346698761192	0.004264874028848223	-0.5624008987685271
1288	III	1288001	1298000	0.0044200241082831	0.004677603773575471	-0.16144395175521215
1289	III	1289001	1299000	0.006922877748825686	0.005337971365139067	0.8722819612142193
1290	III	1290001	1300000	0.008304472240998239	0.0057919740843390384	1.275873668118159
1291	III	1291001	1301000	0.008193200844026065	0.00562688218644814	1.3409081142306358
1292	III	1292001	1302000	0.008212177415895973	0.0055993668701329906	1.3718150733857128
1293	III	1293001	1303000	0.007802135051895513	0.005145364150933017	1.516106122780305
1294	III	1294001	1304000	0.00783809279143625	0.00557185155381784	1.1956476073479156
1295	III	1295001	1305000	0.0076903504538481	0.005695670477236014	1.0298111976790183
1296	III	1296001	1306000	0.007919594756625292	0.006245976803539011	0.7888816864294131
1297	III	1297001	1307000	0.008158216125510884	0.007002648002205631	0.48649648855328886
1298	III	1298001	1308000	0.009160849287411902	0.00792441109876315	0.46059624661585435
1299	III	1299001	1309000	0.00752380833729508	0.0072227705327268295	0.12291715137419368
1300	III	1300001	1310000	0.007848242324009647	0.007580469644823778	0.10422910230444263
1301	III	1301001	1311000	0.009367962233603944	0.00879114356269037	0.1938812116158778
1302	III	1302001	1312000	0.011487088127285725	0.010043090455029687	0.42533230893558693
1303	III	1303001	1313000	0.012397977604356777	0.010634669755805409	0.49070908275499253
1304	III	1304001	1314000	0.014385186058080472	0.011006126526059931	0.9088467351902997
1305	III	1305001	1315000	0.016292473203847423	0.012203042785768949	0.9927304537679299
1306	III	1306001	1316000	0.015722026015728082	0.011680251775781102	1.024778381165676
1307	III	1307001	1317000	0.014726303462973735	0.011240006714738704	0.9183162194313949
1308	III	1308001	1318000	0.01289308009563967	0.009946786847926662	0.8761717336707756
1309	III	1309001	1319000	0.011972161065991003	0.009836725582666064	0.6420861086079042
1310	III	1310001	1320000	0.011146457513066	0.009767937291878189	0.41739094594143017
1311	III	1311001	1321000	0.009742313418605214	0.008887447169793394	0.2842531306582993
1312	III	1312001	1322000	0.007926955493728611	0.008502232741381297	-0.19987262065033654
1313	III	1313001	1323000	0.008284001111429877	0.009203873307417619	-0.2954431183105336
1314	III	1314001	1324000	0.006517019932100829	0.008694839955587345	-0.7400463532932744
1315	III	1315001	1325000	0.005007155418555638	0.007607984961138928	-1.0087357838852118
1316	III	1316001	1326000	0.004730347332552042	0.007126466925623805	-0.9914378520576246
1317	III	1317001	1327000	0.0044385029703086784	0.006699979522738982	-0.994591333134735
1318	III	1318001	1328000	0.004366698792210581	0.006424826359587485	-0.9434497895754842
1319	III	1319001	1329000	0.004671160728928883	0.0065348876248480835	-0.8401203172633658
1320	III	1320001	1330000	0.004009166761562571	0.006342280410642035	-1.0832513982061864
1321	III	1321001	1331000	0.004357542855230017	0.006961375027732906	-1.1026443911987895
1322	III	1322001	1332000	0.0042277787763915905	0.006961375027732906	-1.1575955647887264
1323	III	1323001	1333000	0.003277208047842759	0.0065624029411632335	-1.4747468663214403
1324	III	1324001	1334000	0.002911818604096436	0.006259734461696586	-1.574659052630432
1325	III	1325001	1335000	0.0023833610393546516	0.005998338956702663	-1.7733945031674827
1326	III	1326001	1336000	0.002542148441504655	0.006342280410642035	-1.7643796608709008
1327	III	1327001	1337000	0.0025371364811661726	0.006548645283005659	-1.8045320204004605
1328	III	1328001	1338000	0.0025020091407713307	0.006823798446157157	-1.8666201710130086
1329	III	1329001	1339000	0.0022614513517476833	0.007264043507199554	-2.031135218928813
1330	III	1330001	1340000	0.002152747120724654	0.006644948890108684	-1.991826300525144
1331	III	1331001	1341000	0.001942484664085535	0.006658706548266258	-2.086886462584731
1332	III	1332001	1342000	0.0018585291874403417	0.006920102053260182	-2.156061920955195
1333	III	1333001	1343000	0.0016834615556877552	0.006851313762472307	-2.223181342778467
1334	III	1334001	1344000	0.001856882940429023	0.0072090128745692554	-2.189460305989282
1335	III	1335001	1345000	0.0019298936147226422	0.007594227302981352	-2.200859240392187
1336	III	1336001	1346000	0.0025021837956842384	0.008337140843490399	-2.067043949654339
1337	III	1337001	1347000	0.005715151376554907	0.009423995837938815	-1.1636109148962221
1338	III	1338001	1348000	0.006572001068562178	0.010221940011078161	-1.0564318657568688
1339	III	1339001	1349000	0.0065410380935223555	0.009946786847926662	-1.0128050875145522
1340	III	1340001	1350000	0.0070870672712577	0.010744731021066007	-1.0075378616055992
1341	III	1341001	1351000	0.010599666387743395	0.011804070699199276	-0.302191041406707
1342	III	1342001	1352000	0.012034115385289076	0.012175527469453799	-0.03440558944782021
1343	III	1343001	1353000	0.013438521038043688	0.012313104051029547	0.2707745567966757
1344	III	1344001	1354000	0.013718084293903865	0.012244315760241674	0.35656683659681027
1345	III	1345001	1355000	0.014184032890525321	0.01203795088787805	0.528070149009534
1346	III	1346001	1356000	0.015201390152185596	0.012230558102084099	0.7195729745280433
1347	III	1347001	1357000	0.013155668381302655	0.011240006714738704	0.5045993804856844
1348	III	1348001	1358000	0.01367683485537409	0.011267522031053854	0.633091876787276
1349	III	1349001	1359000	0.01393392160086477	0.010552123806859959	0.9484236737867846
1350	III	1350001	1360000	0.015134750352135296	0.010717215704750857	1.219952456493545
1351	III	1351001	1361000	0.013426363742059454	0.010070605771344837	0.985765587530005
1352	III	1352001	1362000	0.014714586241949146	0.010607154439490259	1.1459958139160304
1353	III	1353001	1363000	0.01457195543795658	0.010648427413962984	1.0904742958360973
1354	III	1354001	1364000	0.014042287762148043	0.009974302164241812	1.2064310573493986
1355	III	1355001	1365000	0.013411660470928038	0.009423995837938815	1.251087809209585
1356	III	1356001	1366000	0.011779399135102418	0.008419686792435847	1.178625107760109
1357	III	1357001	1367000	0.01057091865419199	0.007731803884557101	1.0837007980756554
1358	III	1358001	1368000	0.009202681956785284	0.006713737180896558	1.092414422484377
1359	III	1359001	1369000	0.008959280178828171	0.006658706548266258	1.017983479933975
1360	III	1360001	1370000	0.007272162555409701	0.0057094281353935895	0.8048893691430703
1361	III	1361001	1371000	0.006210131412286048	0.005489305604872391	0.3859382411459477
1362	III	1362001	1372000	0.0044214791708033704	0.005117848834617868	-0.39949244981996057
1363	III	1363001	1373000	0.003927546693893456	0.0057782164261814635	-0.9419973151991637
1364	III	1364001	1374000	0.004528422633461344	0.006768767813526857	-0.9754009577183088
1365	III	1365001	1375000	0.005731660937551143	0.0079519264150783	-0.824256727966559
1366	III	1366001	1376000	0.005761792292644982	0.00792441109876315	-0.8056157712562039
1367	III	1367001	1377000	0.007158516355154572	0.008804901220847944	-0.5525286068104784
1368	III	1368001	1378000	0.009589396677887567	0.010070605771344837	-0.14135684661300837
1369	III	1369001	1379000	0.009867500200951158	0.010758488679223582	-0.24511961517662845
1370	III	1370001	1380000	0.010744434741095625	0.011927889622617451	-0.2938728865675749
1371	III	1371001	1381000	0.012727864549849616	0.013386201387320391	-0.14577316207690988
1372	III	1372001	1382000	0.012267360654045332	0.012932198668120417	-0.15234901514093943
1373	III	1373001	1383000	0.012006912208537291	0.012024193229720474	-0.0042570431175066835
1374	III	1374001	1384000	0.012605558600336877	0.012216800443926524	0.0942674750497329
1375	III	1375001	1385000	0.012455565784401898	0.012106739178665924	0.08534863424070828
1376	III	1376001	1386000	0.014021703945700608	0.013427474361793116	0.13117607857391736
1377	III	1377001	1387000	0.013011556795823236	0.013042259933381019	-0.006976677060811894
1378	III	1378001	1388000	0.011600821773725387	0.012890925693647694	-0.296570681048003
1379	III	1379001	1389000	0.012524730496687972	0.013069775249696167	-0.12359142316125377
1380	III	1380001	1390000	0.012405604295352124	0.012794622086544671	-0.09009681968896456
1381	III	1381001	1391000	0.012272265951000824	0.011845343673672001	0.10674619925560497
1382	III	1382001	1392000	0.014259924205855881	0.012368134683659849	0.4531510805195571
1383	III	1383001	1393000	0.01626041518007053	0.013826446448362787	0.52188329177497
1384	III	1384001	1394000	0.016322393348281346	0.013399959045477965	0.6464437009546901
1385	III	1385001	1395000	0.015791332130447127	0.012739591453914371	0.7098195019966427
1386	III	1386001	1396000	0.01504998777549493	0.01268456082128407	0.552558353187131
1387	III	1387001	1397000	0.014898852421816525	0.013331170754690091	0.3485504965085911
1388	III	1388001	1398000	0.015223269316135319	0.013537535627053714	0.3691177944242283
1389	III	1389001	1399000	0.015079628429739986	0.014651905937817284	0.0865720751327423
1390	III	1390001	1400000	0.014331751860782168	0.014087841953356713	0.05133343606334395
1391	III	1391001	1401000	0.013451525387810472	0.014239176193090035	-0.16401754441183963
1392	III	1392001	1402000	0.012694431042249502	0.01425293385124761	-0.32422545760753213
1393	III	1393001	1403000	0.01204877546940204	0.013124805882326467	-0.24297804233849027
1394	III	1394001	1404000	0.012538561765524503	0.013399959045477965	-0.1905414418080362
1395	III	1395001	1405000	0.013586145105567797	0.013771415815732487	-0.03988293946275604
1396	III	1396001	1406000	0.014689045420825988	0.013248624805744643	0.32223929391549333
1397	III	1397001	1407000	0.016086801110238944	0.012918441009962846	0.7268047554385377
1398	III	1398001	1408000	0.014912931751482216	0.011804070699199276	0.7800287246086857
1399	III	1399001	1409000	0.013858507979087381	0.00974042197556304	1.250375449889248
1400	III	1400001	1410000	0.014826634878343941	0.010029332796872112	1.4149776434751469
1401	III	1401001	1411000	0.01391272439663295	0.00887368951163582	1.6781132347942114
1402	III	1402001	1412000	0.012750884461697266	0.0081720489455995	1.6545129055979306
1403	III	1403001	1413000	0.011849269930227094	0.00814453362928435	1.3431452461205493
1404	III	1404001	1414000	0.010790185753886163	0.007552954328508628	1.2646177726268648
1405	III	1405001	1415000	0.010356829092783735	0.007566711986666202	1.0879924010358784
1406	III	1406001	1416000	0.008751134231700446	0.006961375027732906	0.7579090421769603
1407	III	1407001	1417000	0.007994097684626177	0.006768767813526857	0.5334838311639902
1408	III	1408001	1418000	0.008705927942743946	0.007346589456145004	0.5457791477198957
1409	III	1409001	1419000	0.009146585125867211	0.00803447236402375	0.408663355621781
1410	III	1410001	1420000	0.00944763921725876	0.008103260654811624	0.4898602796609119
1411	III	1411001	1421000	0.009358708128178392	0.0080069570477086	0.49841235394120637
1412	III	1412001	1422000	0.009631657056635944	0.007786834517187401	0.6992496160127534
1413	III	1413001	1423000	0.008887505783463237	0.007030163318520781	0.7789187043388298
1414	III	1414001	1424000	0.008732161643723518	0.007442893063248029	0.5110189321655116
1415	III	1415001	1425000	0.00855699868173403	0.007497923695878327	0.4167300505412402
1416	III	1416001	1426000	0.008649376924784534	0.007649257935611652	0.3858263083315689
1417	III	1417001	1427000	0.008356167661435822	0.007883138124290427	0.17712565293564886
1418	III	1418001	1428000	0.0074569455657716105	0.007264043507199554	0.07832142873021829
1419	III	1419001	1429000	0.0072633881607159795	0.007140224583781381	0.0508640510054893
1420	III	1420001	1430000	0.006071093977882466	0.006851313762472307	-0.3356462218655482
1421	III	1421001	1431000	0.005408390530824295	0.006892586736945032	-0.634713301968448
1422	III	1422001	1432000	0.004601820993009605	0.006287249778011736	-0.7892987925836853
1423	III	1423001	1433000	0.00496151959217879	0.006589918257478383	-0.7279837128440391
1424	III	1424001	1434000	0.005518092793855459	0.006672464206423834	-0.5097583532314564
1425	III	1425001	1435000	0.005383498956443271	0.006617433573793533	-0.5493701378520779
1426	III	1426001	1436000	0.005422758069496447	0.006713737180896558	-0.5666193216022549
1427	III	1427001	1437000	0.004976842419919356	0.006053369589332962	-0.5233715774075067
1428	III	1428001	1438000	0.005110269391315441	0.006301007436169311	-0.5564290864997561
1429	III	1429001	1439000	0.005107814409946438	0.006204703829066286	-0.5204288997835302
1430	III	1430001	1440000	0.004939184246506122	0.005874520033284488	-0.4683885267893525
1431	III	1431001	1441000	0.0049056804402889155	0.0056681551609208645	-0.3955341400029099
1432	III	1432001	1442000	0.005071516803831123	0.005929550665914787	-0.42574298964306867
1433	III	1433001	1443000	0.004557596142084083	0.005860762375126913	-0.6540985581612032
1434	III	1434001	1444000	0.0036613367228871324	0.005434274972242091	-0.9587254040600786
1435	III	1435001	1445000	0.0029293400101363803	0.004952756936726969	-1.198874876864544
1436	III	1436001	1446000	0.0023841998782719574	0.004429965926739122	-1.3526505419824764
1437	III	1437001	1447000	0.002685395672282904	0.00487021098778152	-1.3160930165240772
1438	III	1438001	1448000	0.002885859598510299	0.004952756936726969	-1.224637028228016
1439	III	1439001	1449000	0.0027756329900875394	0.0049802722530421185	-1.2991453119213965
1440	III	1440001	1450000	0.002986224555529747	0.0055993668701329906	-1.37198926339604
1441	III	1441001	1451000	0.0030023351924564055	0.0056819128190784395	-1.3867129079122913
1442	III	1442001	1452000	0.002769867563555711	0.005475547946714816	-1.4522395296377368
1443	III	1443001	1453000	0.0028775790405429357	0.005461790288557241	-1.3904862956295099
1444	III	1444001	1454000	0.0029730294847391476	0.005434274972242091	-1.3309310549060636
1445	III	1445001	1455000	0.0033476678495139326	0.005585609211975416	-1.1778494349064972
1446	III	1446001	1456000	0.0036175750401120483	0.006163430854593561	-1.2158895007518065
1447	III	1447001	1457000	0.003404728794659979	0.006190946170908711	-1.324845930101066
1448	III	1448001	1458000	0.0033753658401410405	0.0064936146503753595	-1.4144526107520785
1449	III	1449001	1459000	0.0033041708438320116	0.006342280410642035	-1.4105769933020775
1450	III	1450001	1460000	0.003923437284940258	0.006190946170908711	-1.0782001234548053
1451	III	1451001	1461000	0.004015724794867361	0.006507372308532934	-1.1278626309294837
1452	III	1452001	1462000	0.004165101462578345	0.006947617369575332	-1.1806184253734973
1453	III	1453001	1463000	0.004322215739591965	0.007319074139829854	-1.2077239103076636
1454	III	1454001	1464000	0.004270072033711841	0.007346589456145004	-1.2352324850023773
1455	III	1455001	1465000	0.004180671643138068	0.007566711986666202	-1.320369727593913
1456	III	1456001	1466000	0.004251789615769567	0.007566711986666202	-1.2926376250128075
1457	III	1457001	1467000	0.004210624202970284	0.007456650721405603	-1.284257521398617
1458	III	1458001	1468000	0.003979001368583187	0.007071436292993507	-1.2893976598534203
1459	III	1459001	1469000	0.0040125200079488416	0.007126466925623805	-1.2884519004843606
1460	III	1460001	1470000	0.0034411721445069972	0.007236528190884405	-1.5467728316980862
1461	III	1461001	1471000	0.003346898401381867	0.007057678634835931	-1.5502004989663092
1462	III	1462001	1472000	0.0037004472861886014	0.007098951609308655	-1.4115825887172602
1463	III	1463001	1473000	0.003723925051871629	0.007071436292993507	-1.395752300740367
1464	III	1464001	1474000	0.003736437787058574	0.0072090128745692554	-1.420568148985578
1465	III	1465001	1475000	0.004874462836645784	0.007649257935611652	-1.0704615760729927
1466	III	1466001	1476000	0.005299207418504989	0.007773076859029827	-0.9393222567988129
1467	III	1467001	1477000	0.005779898535719789	0.007828107491660125	-0.7722879596534088
1468	III	1468001	1478000	0.00599523490729315	0.007869380466132852	-0.7029873595159131
1469	III	1469001	1479000	0.006259631871257125	0.008295867869017672	-0.7248948257497241
1470	III	1470001	1480000	0.006244014645501919	0.008199564261914647	-0.7042684331593532
1471	III	1471001	1481000	0.006419410059967095	0.008075745338496474	-0.6055662704386212
1472	III	1472001	1482000	0.006117286707712228	0.007649257935611652	-0.5910044801963478
1473	III	1473001	1483000	0.005617235752634636	0.006782525471684433	-0.5063264024861986
1474	III	1474001	1484000	0.005534581764232938	0.006658706548266258	-0.4974152725773721
1475	III	1475001	1485000	0.004488288278375511	0.0064523416759026345	-0.8965334007089614
1476	III	1476001	1486000	0.003894832688901816	0.006273492119854161	-1.1163561333661516
1477	III	1477001	1487000	0.003277416023885617	0.006012096614860237	-1.3385184490126565
1478	III	1478001	1488000	0.003196221331248477	0.006190946170908711	-1.4239911966015375
1479	III	1479001	1489000	0.0030762629068182444	0.005970823640387513	-1.4264382466795271
1480	III	1480001	1490000	0.002893908737846069	0.005998338956702663	-1.5229358550621845
1481	III	1481001	1491000	0.003030357868689351	0.006796283129842007	-1.6330463870938314
1482	III	1482001	1492000	0.003083357307979808	0.00730531648167228	-1.7046050794996253
1483	III	1483001	1493000	0.0035119859599475676	0.0079519264150783	-1.6482942373127314
1484	III	1484001	1494000	0.003920936075782879	0.008447202108750997	-1.5827415199436126
1485	III	1485001	1495000	0.003713235247247384	0.008075745338496474	-1.594960271602825
1486	III	1486001	1496000	0.0037911876475225704	0.008103260654811624	-1.5712191106528066
1487	III	1487001	1497000	0.004300674925430107	0.008612294006641897	-1.4790478503369568
1488	III	1488001	1498000	0.004145385697963831	0.008199564261914647	-1.4600652220829495
1489	III	1489001	1499000	0.003997724094469321	0.007993199389551025	-1.4757065559621112
1490	III	1490001	1500000	0.004163922926878007	0.007663015593769227	-1.3474828390167564
1491	III	1491001	1501000	0.004828228593526653	0.007484166037720753	-1.0469722237497918
1492	III	1492001	1502000	0.004594923243135127	0.006892586736945032	-0.98259083061543
1493	III	1493001	1503000	0.005428426816748855	0.007098951609308655	-0.693859264840672
1494	III	1494001	1504000	0.005693300677267807	0.007140224583781381	-0.5975501297843024
1495	III	1495001	1505000	0.006510473323928203	0.007635500277454076	-0.4347872834067346
1496	III	1496001	1506000	0.0065764972764783035	0.007841865149817702	-0.47628499188693224
1497	III	1497001	1507000	0.006285055367737026	0.008020714705866175	-0.6388785916600759
1498	III	1498001	1508000	0.006586658728138562	0.00859853634848432	-0.691243941437542
1499	III	1499001	1509000	0.006637735242110904	0.008777385904532795	-0.7202998846934447
1500	III	1500001	1510000	0.0064765315498023866	0.009217630965575192	-0.8790793160872868
1501	III	1501001	1511000	0.005534057526958095	0.00881865887900552	-1.1006116341593324
1502	III	1502001	1512000	0.006129963905696091	0.00949278412872669	-1.0474679285210413
1503	III	1503001	1513000	0.005136048179773667	0.009506541786884266	-1.3593893362159513
1504	III	1504001	1514000	0.004474287431892238	0.009052539067684294	-1.4948026452392742
1505	III	1505001	1515000	0.003731321256307647	0.00884617419532067	-1.7086131820620993
1506	III	1506001	1516000	0.0037613351913124617	0.008804901220847944	-1.6926264142268306
1507	III	1507001	1517000	0.0038348701091455283	0.00879114356269037	-1.665910537796828
1508	III	1508001	1518000	0.0036360850513273797	0.008227079578229797	-1.647916578037969
1509	III	1509001	1519000	0.0035049108787863106	0.008240837236387374	-1.697128433068311
1510	III	1510001	1520000	0.0034389607974171566	0.007690530910084377	-1.6314603458198087
1511	III	1511001	1521000	0.003386543917091219	0.007676773251926802	-1.6492151387488483
1512	III	1512001	1522000	0.0028755011974572857	0.00730531648167228	-1.7885264456770842
1513	III	1513001	1523000	0.003415838666922174	0.007360347114302578	-1.5808053504258934
1514	III	1514001	1524000	0.003322825144932869	0.007112709267466231	-1.5711327176886178
1515	III	1515001	1525000	0.0032247076972212107	0.006851313762472307	-1.5601458051158223
1516	III	1516001	1526000	0.0031532377191627746	0.006548645283005659	-1.5273858226248438
1517	III	1517001	1527000	0.0030018529668276285	0.006135915538278412	-1.5034407962422092
1518	III	1518001	1528000	0.0030152624264989233	0.0064110687014299105	-1.5599438957639076
1519	III	1519001	1529000	0.003086112926955177	0.006589918257478383	-1.5663935791348356
1520	III	1520001	1530000	0.003139576386314711	0.007098951609308655	-1.644542597446429
1521	III	1521001	1531000	0.0032444898648648804	0.007429135405090453	-1.6616794829065402
1522	III	1522001	1532000	0.0034040519909107033	0.007731803884557101	-1.6519191936792197
1523	III	1523001	1533000	0.002966642771639019	0.007456650721405603	-1.7764261776292756
1524	III	1524001	1534000	0.003139279405014958	0.007869380466132852	-1.7742491982625646
1525	III	1525001	1535000	0.003413685682469888	0.00808950299665405	-1.7066283481494582
1526	III	1526001	1536000	0.0032352962389990835	0.0080619876803389	-1.7676496937496433
1527	III	1527001	1537000	0.003119104892362602	0.007663015593769227	-1.7498369649094998
1528	III	1528001	1538000	0.003325649304125801	0.007883138124290427	-1.706549210203872
1529	III	1529001	1539000	0.0032213841838686507	0.007676773251926802	-1.7127045028559582
1530	III	1530001	1540000	0.0035375109274104234	0.0080619876803389	-1.6569714563049354
1531	III	1531001	1541000	0.003394366202917219	0.007773076859029827	-1.6625858697280795
1532	III	1532001	1542000	0.003388762937973965	0.007828107491660125	-1.673878213265965
1533	III	1533001	1543000	0.0033367373514634883	0.007759319200872251	-1.6821907707504533
1534	III	1534001	1544000	0.0032864589424964636	0.007676773251926802	-1.687688992331151
1535	III	1535001	1545000	0.002993008070669591	0.007649257935611652	-1.7962899570037225
1536	III	1536001	1546000	0.0033532917702304202	0.008240837236387374	-1.7514614358848948
1537	III	1537001	1547000	0.0035997839110342177	0.00887368951163582	-1.7563305254692443
1538	III	1538001	1548000	0.0035869688907714547	0.008681082297429771	-1.7337521276934547
1539	III	1539001	1549000	0.0039040410168379083	0.009052539067684294	-1.6809885339740585
1540	III	1540001	1550000	0.0037964470465182403	0.008584778690326747	-1.6477944317752318
1541	III	1541001	1551000	0.004065865348185467	0.008969993118738844	-1.6158064975840176
1542	III	1542001	1552000	0.004080806457294643	0.008887447169793394	-1.5982648424551038
1543	III	1543001	1553000	0.004060410253916873	0.009052539067684294	-1.6299338589989365
1544	III	1544001	1554000	0.004207523076395528	0.009355207547150942	-1.6268065796865094
1545	III	1545001	1555000	0.00438262294493488	0.009423995837938815	-1.5816776857157353
1546	III	1546001	1556000	0.004832406012429097	0.00954781476135699	-1.4603835333355695
1547	III	1547001	1557000	0.005021682446673079	0.009190115649260042	-1.3407978305602875
1548	III	1548001	1558000	0.0050890104180803565	0.009121327358472167	-1.3067119045558258
1549	III	1549001	1559000	0.004989368680112892	0.008777385904532795	-1.2752120791896064
1550	III	1550001	1560000	0.004863180837786171	0.008653566981114622	-1.2941004651096908
1551	III	1551001	1561000	0.004490257669068815	0.007993199389551025	-1.2937920222988355
1552	III	1552001	1562000	0.004400657878608346	0.007594227302981352	-1.2408514689087762
1553	III	1553001	1563000	0.004512126679321676	0.007649257935611652	-1.2102437654613012
1554	III	1554001	1564000	0.0046822526246004985	0.007497923695878327	-1.1079241446657953
1555	III	1555001	1565000	0.005052007858244583	0.007800592175344976	-1.0399868228547644
1556	III	1556001	1566000	0.004432065247135088	0.007360347114302578	-1.1735413182465606
1557	III	1557001	1567000	0.004951449901539226	0.007786834517187401	-1.0747058653853547
1558	III	1558001	1568000	0.004841736827353987	0.007539196670351053	-1.0556599260015007
1559	III	1559001	1569000	0.004634604935106178	0.007387862430617728	-1.0993327068308045
1560	III	1560001	1570000	0.0047161875233248185	0.007264043507199554	-1.0344717020288559
1561	III	1561001	1571000	0.005102119127430615	0.007676773251926802	-0.9897276410572121
1562	III	1562001	1572000	0.005257443294328282	0.007773076859029827	-0.9551799939664491
1563	III	1563001	1573000	0.00517604150889249	0.007539196670351053	-0.9248286714450725
1564	III	1564001	1574000	0.005100996313022404	0.007511681354035903	-0.9468491697671095
1565	III	1565001	1575000	0.004800132490326648	0.00719525521641168	-0.981654644605476
1566	III	1566001	1576000	0.004739366637036218	0.007112709267466231	-0.9838918912542381
1567	III	1567001	1577000	0.003935676166136234	0.006603675915635958	-1.1902872374139195
1568	III	1568001	1578000	0.0037778095963581036	0.006713737180896558	-1.288598151228292
1569	III	1569001	1579000	0.004002780739372679	0.006837556104314733	-1.2219301337612074
1570	III	1570001	1580000	0.0038541615351255095	0.006768767813526857	-1.2689605961708708
1571	III	1571001	1581000	0.003697133374960832	0.0063973110432723355	-1.2430252064699643
1572	III	1572001	1582000	0.00380527267608862	0.0063973110432723355	-1.193243342598783
1573	III	1573001	1583000	0.0035298300024761524	0.005957065982229937	-1.1988669096992837
1574	III	1574001	1584000	0.0033726471023490384	0.0057094281353935895	-1.2035635661581756
1575	III	1575001	1585000	0.0035250896652292353	0.0056681551609208645	-1.1117162902210715
1576	III	1576001	1586000	0.003780790163193761	0.005695670477236014	-0.9886123151269411
1577	III	1577001	1587000	0.004290313500997345	0.006727494839054132	-1.0675331580308622
1578	III	1578001	1588000	0.004487236193845967	0.0071814975582541055	-1.1063505533173654
1579	III	1579001	1589000	0.0046455055119015145	0.007429135405090453	-1.1053506532522335
1580	III	1580001	1590000	0.0055122543859582205	0.007855622807975275	-0.8805156227131825
1581	III	1581001	1591000	0.0063422610569707815	0.008515990399538872	-0.7540253095435017
1582	III	1582001	1592000	0.008693813648210747	0.009368965205308517	-0.21305536350957796
1583	III	1583001	1593000	0.00878279178060026	0.009767937291878189	-0.298284211230463
1584	III	1584001	1594000	0.010066147925755218	0.010428304883441784	-0.10276352422634276
1585	III	1585001	1595000	0.01130868689232417	0.010854792286326607	0.12377107484307188
1586	III	1586001	1596000	0.011500325273032547	0.010909822918956907	0.1602158957468983
1587	III	1587001	1597000	0.01122255352967278	0.01041454722528421	0.2295756749990372
1588	III	1588001	1598000	0.011036109520784898	0.009809210266350914	0.36993244525306834
1589	III	1589001	1599000	0.010797133075594002	0.00946526881241154	0.4160515777668271
1590	III	1590001	1600000	0.01000439048656057	0.009423995837938815	0.18209271246484976
1591	III	1591001	1601000	0.009081750363559533	0.00895623546058127	0.041417472539594866
1592	III	1592001	1602000	0.0063477565973676445	0.008185806603757074	-0.6630541092672283
1593	III	1593001	1603000	0.006329967393642889	0.008268352552702524	-0.6923346148802574
1594	III	1594001	1604000	0.005087427104574259	0.007896895782448	-1.0501895720382173
1595	III	1595001	1605000	0.003477815587416958	0.007346589456145004	-1.5533262138986068
1596	III	1596001	1606000	0.0030569366818417633	0.006988890344048056	-1.6585822348126464
1597	III	1597001	1607000	0.002753825569204338	0.006507372308532934	-1.6990706259682247
1598	III	1598001	1608000	0.002832930939774765	0.006947617369575332	-1.745856906492827
1599	III	1599001	1609000	0.0030012637292002476	0.006796283129842007	-1.6456626967875987
1600	III	1600001	1610000	0.003023410788437434	0.006521129966690509	-1.5799684115654313
1601	III	1601001	1611000	0.00321064723967293	0.0065624029411632335	-1.504626476650757
1602	III	1602001	1612000	0.003280716517478477	0.0064523416759026345	-1.4477548790863968
1603	III	1603001	1613000	0.0033539078196954336	0.006603675915635958	-1.4498342774875665
1604	III	1604001	1614000	0.0031263255747425015	0.006094642563805687	-1.4334497575843865
1605	III	1605001	1615000	0.0033819007210553705	0.0064798569922177845	-1.4081951848872347
1606	III	1606001	1616000	0.0031941130416079343	0.006314765094326886	-1.4551357962871656
1607	III	1607001	1617000	0.00377099380905818	0.006755010155369283	-1.3017955188378831
1608	III	1608001	1618000	0.0035954852700343337	0.006644948890108684	-1.352121332206227
1609	III	1609001	1619000	0.003415061795459284	0.007030163318520781	-1.516074847555715
1610	III	1610001	1620000	0.0035096178122705824	0.00730531648167228	-1.532503505109306
1611	III	1611001	1621000	0.003441281693795987	0.007085193951151081	-1.5164199782728862
1612	III	1612001	1622000	0.003384823883146378	0.007071436292993507	-1.5371412916473535
1613	III	1613001	1623000	0.003582446083144485	0.007374104772460154	-1.5167444337617915
1614	III	1614001	1624000	0.0037071356594214947	0.007566711986666202	-1.5050227483474365
1615	III	1615001	1625000	0.003361319312891898	0.007236528190884405	-1.579316337226188
1616	III	1616001	1626000	0.003594611675282346	0.007552954328508628	-1.5463183849554853
1617	III	1617001	1627000	0.0029371629784177527	0.007057678634835931	-1.7213699073286879
1618	III	1618001	1628000	0.003103389599384839	0.007456650721405603	-1.7223236799871358
1619	III	1619001	1629000	0.003084102536138956	0.007800592175344976	-1.7845867213853137
1620	III	1620001	1630000	0.0029912233482452073	0.007828107491660125	-1.8237726064833428
1621	III	1621001	1631000	0.0029350360706405865	0.0080069570477086	-1.8700987997773189
1622	III	1622001	1632000	0.0028704009076260307	0.007965684073235875	-1.8883506319006753
1623	III	1623001	1633000	0.002673077298878274	0.007690530910084377	-1.925353783837241
1624	III	1624001	1634000	0.0025261281821733718	0.007621742619296502	-1.972811487790561
1625	III	1625001	1635000	0.002580824689109711	0.007511681354035903	-1.9367015848172093
1626	III	1626001	1636000	0.0028047953939890516	0.008103260654811624	-1.9306375056410021
1627	III	1627001	1637000	0.002816792419597891	0.008433444450593422	-1.967200871099743
1628	III	1628001	1638000	0.0028174545490091754	0.008130775971126774	-1.9295625850443816
1629	III	1629001	1639000	0.00277127300805153	0.007773076859029827	-1.8991728522137241
1630	III	1630001	1640000	0.002564337597004097	0.007539196670351053	-1.9469277271621104
1631	III	1631001	1641000	0.002370513555246746	0.007456650721405603	-2.0122786654414435
1632	III	1632001	1642000	0.00250376267667438	0.007442893063248029	-1.9576907203014566
1633	III	1633001	1643000	0.0026645051238371907	0.0072227705327268295	-1.86119148746719
1634	III	1634001	1644000	0.0026305656319707466	0.00716773990009653	-1.8666467284382338
1635	III	1635001	1645000	0.0027639519841254406	0.0073328317979874285	-1.8378259067880567
1636	III	1636001	1646000	0.0022181799032726223	0.0064110687014299105	-1.9261025973677643
1637	III	1637001	1647000	0.002107398419698375	0.005819489400654188	-1.876247116053586
1638	III	1638001	1648000	0.0022058717224633932	0.0057782164261814635	-1.8183358495348647
1639	III	1639001	1649000	0.0023918455836571123	0.005805731742496613	-1.7295555772127484
1640	III	1640001	1650000	0.0026984031617487345	0.005957065982229937	-1.6095274863791946
1641	III	1641001	1651000	0.00291568581739955	0.005902035349599638	-1.4885962800756705
1642	III	1642001	1652000	0.0027025716554783534	0.0056819128190784395	-1.5418440606428565
1643	III	1643001	1653000	0.002887209653425028	0.005929550665914787	-1.5095620527442708
1644	III	1644001	1654000	0.003505954957249409	0.00643858401774506	-1.3414855806866524
1645	III	1645001	1655000	0.0035792744427397614	0.006287249778011736	-1.2681649212926356
1646	III	1646001	1656000	0.0036943897073316288	0.006617433573793533	-1.3013923017365339
1647	III	1647001	1657000	0.003927618687595711	0.006727494839054132	-1.2264005896437982
1648	III	1648001	1658000	0.0037056935494473578	0.0063835533851147605	-1.2353753104763996
1649	III	1649001	1659000	0.00348129223121054	0.006245976803539011	-1.303170191166935
1650	III	1650001	1660000	0.003402319060662475	0.006053369589332962	-1.288852280182629
1651	III	1651001	1661000	0.003573476360455183	0.006287249778011736	-1.270880206202471
1652	III	1652001	1662000	0.003735903869056806	0.0063835533851147605	-1.221438403671189
1653	III	1653001	1663000	0.003492348080349339	0.006080884905648112	-1.252839265514535
1654	III	1654001	1664000	0.0028892440653453247	0.005296698390666341	-1.335158376322316
1655	III	1655001	1665000	0.002865735748597764	0.005393001997769366	-1.3769394076982746
1656	III	1656001	1666000	0.0031849385426041535	0.005337971365139067	-1.1849606464647082
1657	III	1657001	1667000	0.003121033135153042	0.00554433623750269	-1.2847673999623712
1658	III	1658001	1668000	0.003139001017066545	0.005915793007757213	-1.3809625117753888
1659	III	1659001	1669000	0.0031465192590872547	0.006190946170908711	-1.4476245242025014
1660	III	1660001	1670000	0.0030217564554112287	0.006314765094326886	-1.5355043327544602
1661	III	1661001	1671000	0.002808376869360438	0.006617433573793533	-1.6958613344476696
1662	III	1662001	1672000	0.002787686702013888	0.006892586736945032	-1.7554516341416895
1663	III	1663001	1673000	0.0026885433011214458	0.007098951609308655	-1.8318810232542078
1664	III	1664001	1674000	0.002847568699785277	0.007635500277454076	-1.8503839017080597
1665	III	1665001	1675000	0.002679937467976178	0.007552954328508628	-1.9036339755725105
1666	III	1666001	1676000	0.002376995153165182	0.007511681354035903	-2.0167600842062265
1667	III	1667001	1677000	0.003146923950655108	0.007896895782448	-1.7755566824825604
1668	III	1668001	1678000	0.003987086298610066	0.007910653440605576	-1.4641183736025047
1669	III	1669001	1679000	0.00478357130650011	0.00792441109876315	-1.1700213021720598
1670	III	1670001	1680000	0.00532560081987489	0.0080069570477086	-0.9886591463311787
1671	III	1671001	1681000	0.005561138358150382	0.007497923695878327	-0.7620958501127972
1672	III	1672001	1682000	0.005632204256568015	0.0072778011653571294	-0.6668902299448174
1673	III	1673001	1683000	0.005718602367003834	0.007057678634835931	-0.559407070198558
1674	III	1674001	1684000	0.005970928051282734	0.006782525471684433	-0.3526446646025123
1675	III	1675001	1685000	0.006617982714352612	0.007085193951151081	-0.19443071169584975
1676	III	1676001	1686000	0.0066390573399007875	0.007057678634835931	-0.1748815341948529
1677	III	1677001	1687000	0.0059642569632317125	0.006617433573793533	-0.29080610880069185
1678	III	1678001	1688000	0.005063165662457624	0.006204703829066286	-0.5416128934726675
1679	III	1679001	1689000	0.004281452495133659	0.005915793007757213	-0.8127951200433736
1680	III	1680001	1690000	0.0037928750072161966	0.0056819128190784395	-0.9775992646072581
1681	III	1681001	1691000	0.0035177139736339543	0.00557185155381784	-1.0837437083667818
1682	III	1682001	1692000	0.0035205327858878277	0.005736943451708739	-1.1361661789547202
1683	III	1683001	1693000	0.003436141446953312	0.0055993668701329906	-1.1357674774626647
1684	III	1684001	1694000	0.003172052341969821	0.0057231857935511644	-1.310850838458227
1685	III	1685001	1695000	0.0027818026349805563	0.005269183074351192	-1.3865816364547987
1686	III	1686001	1696000	0.003039955056530437	0.005172879467248167	-1.2107926398347817
1687	III	1687001	1697000	0.003551505179797394	0.005420517314084516	-1.013206015331572
1688	III	1688001	1698000	0.0037503510534353333	0.005379244339611791	-0.8897124613784629
1689	III	1689001	1699000	0.0042011712798865	0.005324213706981492	-0.6196604387979856
1690	III	1690001	1700000	0.004447229562423114	0.005379244339611791	-0.5090727357591969
1691	III	1691001	1701000	0.004332994937371411	0.005296698390666341	-0.5344636134626964
1692	III	1692001	1702000	0.004315983621501083	0.005035302885672418	-0.4193182008004863
1693	III	1693001	1703000	0.005746566406059448	0.005640639844605715	0.05521378239074675
1694	III	1694001	1704000	0.005988266643257764	0.0057231857935511644	0.136206694276117
1695	III	1695001	1705000	0.006319458418947258	0.0057919740843390384	0.2678622354757582
1696	III	1696001	1706000	0.0072050914656739675	0.006108400221963262	0.5284329863865308
1697	III	1697001	1707000	0.006661433232240699	0.005915793007757213	0.37082403029668903
1698	III	1698001	1708000	0.006400272783164792	0.005888277691442063	0.2558009410568413
1699	III	1699001	1709000	0.006042363365416002	0.005750701109866314	0.14915774643993437
1700	III	1700001	1710000	0.005892864846938456	0.005530578579345115	0.19254506406307703
1701	III	1701001	1711000	0.006122057990125557	0.005558093895660265	0.2982682849029266
1702	III	1702001	1712000	0.006267272682458589	0.005957065982229937	0.15321812595611717
1703	III	1703001	1713000	0.005057838758108442	0.00554433623750269	-0.2579273311223667
1704	III	1704001	1714000	0.004836109099590255	0.005448032630399666	-0.3300771580317431
1705	III	1705001	1715000	0.0044637545697731795	0.005406759655926941	-0.5124923706161126
1706	III	1706001	1716000	0.0037361986072226806	0.005393001997769366	-0.9026820502191355
1707	III	1707001	1717000	0.0038923221494250215	0.005379244339611791	-0.8121668945021439
1708	III	1708001	1718000	0.00388531090325609	0.005461790288557241	-0.8482561099786489
1709	III	1709001	1719000	0.0037734843692718394	0.005420517314084516	-0.8928693701445571
1710	III	1710001	1720000	0.003718914755744788	0.005448032630399666	-0.9327020211382145
1711	III	1711001	1721000	0.0036417799834965736	0.005585609211975416	-1.0230554726421888
1712	III	1712001	1722000	0.0034374487952711754	0.005227910099878467	-1.0058483649000662
1713	III	1713001	1723000	0.0034575126298254924	0.005324213706981492	-1.029988521063523
1714	III	1714001	1724000	0.003845061828664174	0.005310456048823917	-0.8106235686262029
1715	III	1715001	1725000	0.004282579824907471	0.005475547946714816	-0.6403104649276807
1716	III	1716001	1726000	0.004419805155143466	0.00557185155381784	-0.6078088675044803
1717	III	1717001	1727000	0.005761218119380536	0.005984581298545088	-0.10982354884725466
1718	III	1718001	1728000	0.005933489994581878	0.006080884905648112	-0.07133842188993682
1719	III	1719001	1729000	0.006198957054101225	0.006301007436169311	-0.04768790341125342
1720	III	1720001	1730000	0.005983884370300423	0.006080884905648112	-0.04694778852353741
1721	III	1721001	1731000	0.006016786790043022	0.005847004716969338	0.0854165865392311
1722	III	1722001	1732000	0.006125062496517348	0.006039611931175387	0.041636615340103204
1723	III	1723001	1733000	0.005944347974146397	0.005819489400654188	0.06310878144721584
1724	III	1724001	1734000	0.005567321576965893	0.005750701109866314	-0.09378134246093717
1725	III	1725001	1735000	0.0049447751765440045	0.0055993668701329906	-0.3436830709500326
1726	III	1726001	1736000	0.0044654439769867766	0.005351729023296642	-0.4865474158201866
1727	III	1727001	1737000	0.0030463361827896174	0.0049389992785693945	-1.124477579484741
1728	III	1728001	1738000	0.002996779237159687	0.004966514594884544	-1.1638864249836123
1729	III	1729001	1739000	0.002785381105719539	0.0049802722530421185	-1.2934009622964115
1730	III	1730001	1740000	0.0027781106992790785	0.005131606492775442	-1.3465857875429184
1731	III	1731001	1741000	0.002878305444525174	0.005379244339611791	-1.3660296343462248
1732	III	1732001	1742000	0.0029724097068200036	0.005255425416193617	-1.275941266979774
1733	III	1733001	1743000	0.0028823679757433085	0.005255425416193617	-1.326264162244727
1734	III	1734001	1744000	0.003060907131607453	0.005310456048823917	-1.2444005483210088
1735	III	1735001	1745000	0.0033644897429655997	0.005296698390666341	-1.0715902410468625
1736	III	1736001	1746000	0.003374148134730679	0.005296698390666341	-1.0662337603313963
1737	III	1737001	1747000	0.003284496414718494	0.005269183074351192	-1.1063567248521968
1738	III	1738001	1748000	0.0034286233639655166	0.005351729023296642	-1.0557349385421082
1739	III	1739001	1749000	0.0034566956815319043	0.005324213706981492	-1.030439288127942
1740	III	1740001	1750000	0.0036888708707450662	0.005461790288557241	-0.9539545792231734
1741	III	1741001	1751000	0.0035486381165603163	0.005296698390666341	-0.9694627610339936
1742	III	1742001	1752000	0.0032743935847321546	0.005131606492775442	-1.0626305402046212
1743	III	1743001	1753000	0.003326987731436173	0.005104091176460293	-1.0221923287283865
1744	III	1744001	1754000	0.0032420656532762522	0.005131606492775442	-1.0811274218049525
1745	III	1745001	1755000	0.003080200656469123	0.005489305604872391	-1.2898618736457024
1746	III	1746001	1756000	0.003127275926789312	0.005640639844605715	-1.310080555080445
1747	III	1747001	1757000	0.0032152144059331427	0.005970823640387513	-1.3579630094968058
1748	III	1748001	1758000	0.0033020608047337648	0.006259734461696586	-1.3911125000619111
1749	III	1749001	1759000	0.003843824753093101	0.006245976803539011	-1.132285750831657
1750	III	1750001	1760000	0.00396529467753601	0.006218461487223861	-1.0666996770641075
1751	III	1751001	1761000	0.004205650074655296	0.0063835533851147605	-1.0047306966967822
1752	III	1752001	1762000	0.005459879791130185	0.007071436292993507	-0.6719420886828725
1753	III	1753001	1763000	0.006146905037303803	0.007511681354035903	-0.5360456884373086
1754	III	1754001	1764000	0.006037560829835627	0.007511681354035903	-0.5789930126620269
1755	III	1755001	1765000	0.006092731173816336	0.007346589456145004	-0.5034284774817656
1756	III	1756001	1766000	0.006329021956395495	0.007346589456145004	-0.4085569034025352
1757	III	1757001	1767000	0.006274812566320737	0.007016405660363206	-0.3116068607902342
1758	III	1758001	1768000	0.006235153824105209	0.006713737180896558	-0.2100534195794587
1759	III	1759001	1769000	0.00576369873976427	0.006755010155369283	-0.43246571360199343
1760	III	1760001	1770000	0.00582927016287332	0.006892586736945032	-0.4547250363419484
1761	III	1761001	1771000	0.005982553297301076	0.006782525471684433	-0.3475934152022481
1762	III	1762001	1772000	0.005167070756424732	0.006466099334060209	-0.5917225542995842
1763	III	1763001	1773000	0.004708842049501866	0.006273492119854161	-0.7343239977444926
1764	III	1764001	1774000	0.004646304306759073	0.006108400221963262	-0.7045006653291971
1765	III	1765001	1775000	0.004477417450160768	0.005929550665914787	-0.7205258020164679
1766	III	1766001	1776000	0.004179171619157733	0.005915793007757213	-0.863661751706039
1767	III	1767001	1777000	0.004127057338824726	0.005860762375126913	-0.8701990089738662
1768	III	1768001	1778000	0.004202136327589736	0.005860762375126913	-0.83251459308417
1769	III	1769001	1779000	0.0049951314236350115	0.006149673196435987	-0.5526218822930737
1770	III	1770001	1780000	0.004847629933862886	0.006163430854593561	-0.628420712396792
1771	III	1771001	1781000	0.005063225414641076	0.006548645283005659	-0.6681993854715671
1772	III	1772001	1782000	0.004898439875718357	0.006823798446157157	-0.8315799059281048
1773	III	1773001	1783000	0.004983890588071941	0.007043920976678357	-0.8622519953456923
1774	III	1774001	1784000	0.004985007697996179	0.00716773990009653	-0.8980016378763543
1775	III	1775001	1785000	0.004967217914579411	0.007291558823514704	-0.9401981448638421
1776	III	1776001	1786000	0.004920332179933777	0.006975132685890482	-0.868449139444775
1777	III	1777001	1787000	0.004826876182448155	0.007016405660363206	-0.9200091164572219
1778	III	1778001	1788000	0.004480768309802595	0.006837556104314733	-1.0158935556623425
1779	III	1779001	1789000	0.0034993959801420133	0.006576160599320809	-1.3783260965854331
1780	III	1780001	1790000	0.003387601233688682	0.0065348876248480835	-1.4187160400212102
1781	III	1781001	1791000	0.0029906261526493664	0.0064110687014299105	-1.5712611506054737
1782	III	1782001	1792000	0.0032398408390044223	0.006424826359587485	-1.4600037270890762
1783	III	1783001	1793000	0.003276888642577799	0.006301007436169311	-1.4131635963570603
1784	III	1784001	1794000	0.0033735270120670265	0.006617433573793533	-1.4442462104044251
1785	III	1785001	1795000	0.0033309080981548554	0.006521129966690509	-1.4410675989971886
1786	III	1786001	1796000	0.003583939727184972	0.006823798446157157	-1.3993244947247494
1787	III	1787001	1797000	0.0037488761464091395	0.0071814975582541055	-1.4095449864263523
1788	III	1788001	1798000	0.0040825349090004666	0.007511681354035903	-1.3468721169508664
1789	III	1789001	1799000	0.004300480621844555	0.007429135405090453	-1.2423564702058074
1790	III	1790001	1800000	0.004204619558849539	0.0072227705327268295	-1.232345288520523
1791	III	1791001	1801000	0.00383884505689019	0.006906344395102607	-1.3092260710960206
1792	III	1792001	1802000	0.0038048766278865487	0.006727494839054132	-1.2801640156878398
1793	III	1793001	1803000	0.0037322486131554818	0.006823798446157157	-1.3352685358310505
1794	III	1794001	1804000	0.004026407483762031	0.006631191231951108	-1.1573196180265526
1795	III	1795001	1805000	0.004191227334215235	0.006589918257478383	-1.072346693407007
1796	III	1796001	1806000	0.0038204987845880433	0.006273492119854161	-1.1512426366284152
1797	III	1797001	1807000	0.00368402779699164	0.005860762375126913	-1.0925689393696267
1798	III	1798001	1808000	0.0033439537428928035	0.00557185155381784	-1.1754179752935494
1799	III	1799001	1809000	0.0030778630245076877	0.005365486681454217	-1.2526726246699054
1800	III	1800001	1810000	0.003156613953537449	0.005489305604872391	-1.2489493353217398
1801	III	1801001	1811000	0.0031969932823325228	0.0055993668701329906	-1.2613284591156706
1802	III	1802001	1812000	0.002903251115418295	0.005475547946714816	-1.380647604802859
1803	III	1803001	1813000	0.002777877120776958	0.005393001997769366	-1.4248077345880188
1804	III	1804001	1814000	0.0024337810722460146	0.005420517314084516	-1.619132947787857
1805	III	1805001	1815000	0.0022688277381427485	0.005530578579345115	-1.7335297549341844
1806	III	1806001	1816000	0.0024107860485676454	0.006053369589332962	-1.7709025352396925
1807	III	1807001	1817000	0.002560011674553476	0.00635603806879961	-1.7587057190880984
1808	III	1808001	1818000	0.002614743180260131	0.006342280410642035	-1.7306743365330532
1809	III	1809001	1819000	0.002710833581092722	0.006782525471684433	-1.7691781479687376
1810	III	1810001	1820000	0.002552684387515301	0.006810040787999583	-1.8424628359288096
1811	III	1811001	1821000	0.0025733207335621932	0.006892586736945032	-1.8471247775606878
1812	III	1812001	1822000	0.0023744848234920892	0.006713737180896558	-1.9045267311466851
1813	III	1813001	1823000	0.0021722812364591924	0.0065624029411632335	-1.9707562068678908
1814	III	1814001	1824000	0.002094565884153881	0.0064798569922177845	-1.993361197570192
1815	III	1815001	1825000	0.0021097811563855853	0.0064798569922177845	-1.9864450014660435
1816	III	1816001	1826000	0.0021137787904240957	0.006190946170908711	-1.9386924568134096
1817	III	1817001	1827000	0.0020270600476885343	0.006094642563805687	-1.9643034059926363
1818	III	1818001	1828000	0.002213098469217757	0.006507372308532934	-1.9438347373687714
1819	III	1819001	1829000	0.0022090007831252895	0.006259734461696586	-1.9052224512385183
1820	III	1820001	1830000	0.00250830543155138	0.006287249778011736	-1.769707647361874
1821	III	1821001	1831000	0.0025432041171931058	0.006259734461696586	-1.7480332243305305
1822	III	1822001	1832000	0.0025149852694379624	0.006190946170908711	-1.747918838292897
1823	III	1823001	1833000	0.0027692758204040198	0.0063697957269571856	-1.6645687700547602
1824	III	1824001	1834000	0.002904627756002199	0.006287249778011736	-1.584106965240739
1825	III	1825001	1835000	0.0029866163604143426	0.00643858401774506	-1.5790489495194404
1826	III	1826001	1836000	0.003330844648295661	0.006892586736945032	-1.5231713115312568
1827	III	1827001	1837000	0.0034348496195660623	0.006920102053260182	-1.4846017742722302
1828	III	1828001	1838000	0.0033963530752820943	0.007071436292993507	-1.532334169194283
1829	III	1829001	1839000	0.0036271236235694815	0.007085193951151081	-1.4390815586826553
1830	III	1830001	1840000	0.003502184771370824	0.007236528190884405	-1.52190752987388
1831	III	1831001	1841000	0.00349195627974658	0.0072502858490419795	-1.5288080858915352
1832	III	1832001	1842000	0.0038283713166738335	0.007663015593769227	-1.4767020622264915
1833	III	1833001	1843000	0.003603747437113732	0.007539196670351053	-1.5401512119365
1834	III	1834001	1844000	0.004347540730285704	0.008309625527175249	-1.4081790354331205
1835	III	1835001	1845000	0.004727752938242138	0.008722355271902495	-1.3531650261313162
1836	III	1836001	1846000	0.0044870616684682205	0.008378413817963122	-1.3717917403856095
1837	III	1837001	1847000	0.004545681280564232	0.008364656159805547	-1.3484704365180114
1838	III	1838001	1848000	0.004565938024082175	0.00792441109876315	-1.2510937520047023
1839	III	1839001	1849000	0.004362371451660637	0.008075745338496474	-1.3576321198639842
1840	III	1840001	1850000	0.00442967635732709	0.007910653440605576	-1.2989614606480766
1841	III	1841001	1851000	0.0046319202852234615	0.00808950299665405	-1.2619844349989293
1842	III	1842001	1852000	0.0044207223739407735	0.0079519264150783	-1.3109327322298587
1843	III	1843001	1853000	0.004567124340371875	0.007883138124290427	-1.2416795580349758
1844	III	1844001	1854000	0.0037792021677247848	0.0072778011653571294	-1.4178329319617982
1845	III	1845001	1855000	0.003586027433526307	0.006920102053260182	-1.4202050468885303
1846	III	1846001	1856000	0.0035180612918172143	0.006837556104314733	-1.4308684880001559
1847	III	1847001	1857000	0.0033591805097877283	0.006823798446157157	-1.4964000481979278
1848	III	1848001	1858000	0.003381250620028045	0.006837556104314733	-1.489840738340252
1849	III	1849001	1859000	0.0036367442262955365	0.006810040787999583	-1.3733125518115672
1850	III	1850001	1860000	0.0035665732052952903	0.006810040787999583	-1.403680575108237
1851	III	1851001	1861000	0.0035562035077656945	0.006699979522738982	-1.3826242745913462
1852	III	1852001	1862000	0.003841618205667591	0.006892586736945032	-1.304740102894051
1853	III	1853001	1863000	0.003960374417249568	0.007360347114302578	-1.3625766309038465
1854	III	1854001	1864000	0.0042562823353444	0.0080619876803389	-1.3937401985061535
1855	III	1855001	1865000	0.004171026084148811	0.007938168756920726	-1.4009228486816752
1856	III	1856001	1866000	0.00418283139775445	0.0079519264150783	-1.3992479538233142
1857	III	1857001	1867000	0.004176157438745166	0.008103260654811624	-1.430945072627361
1858	III	1858001	1868000	0.004046517242356909	0.008227079578229797	-1.5005938121765265
1859	III	1859001	1869000	0.00395434581941802	0.008584778690326747	-1.593457193228936
1860	III	1860001	1870000	0.00404812748619714	0.008859931853478244	-1.6049063561115828
1861	III	1861001	1871000	0.0040659019128278405	0.00898375077689642	-1.6178677964627644
1862	III	1862001	1872000	0.003747060206728899	0.00862605166479947	-1.6710330761697094
1863	III	1863001	1873000	0.0037183396901931715	0.008254594894544947	-1.6228925141854351
1864	III	1864001	1874000	0.0036844556979342344	0.007704288568241953	-1.539809192152179
1865	III	1865001	1875000	0.003363746300798405	0.007374104772460154	-1.6042290162937178
1866	III	1866001	1876000	0.003517289600092258	0.007676773251926802	-1.598954944502231
1867	III	1867001	1877000	0.003479332437408241	0.007484166037720753	-1.578707943379049
1868	III	1868001	1878000	0.0034933825866110967	0.007525439012193477	-1.5808132922792542
1869	III	1869001	1879000	0.003389887316597993	0.007071436292993507	-1.5350300817422395
1870	III	1870001	1880000	0.0031136182188485754	0.006631191231951108	-1.562876864052374
1871	III	1871001	1881000	0.002856469795816082	0.00643858401774506	-1.6385824725743345
1872	III	1872001	1882000	0.002958851554252028	0.006631191231951108	-1.631640536767487
1873	III	1873001	1883000	0.002903637488602081	0.00719525521641168	-1.758943886045331
1874	III	1874001	1884000	0.0025639550934345393	0.007374104772460154	-1.9241625760729886
1875	III	1875001	1885000	0.002704043251940791	0.007773076859029827	-1.924699828374833
1876	III	1876001	1886000	0.0026225928867108323	0.007855622807975275	-1.9662996891597369
1877	III	1877001	1887000	0.0028789518005458673	0.008020714705866175	-1.8926307550316237
1878	III	1878001	1888000	0.0029487107505554674	0.007910653440605576	-1.8515986087012948
1879	III	1879001	1889000	0.002931931870827121	0.008130775971126774	-1.887989501192067
1880	III	1880001	1890000	0.0031704829712913252	0.008392171476120697	-1.8377768680483897
1881	III	1881001	1891000	0.003324817456055509	0.008584778690326747	-1.8100949303277503
1882	III	1882001	1892000	0.0033676751569512156	0.008777385904532795	-1.8211449635882546
1883	III	1883001	1893000	0.0031610420821265575	0.007731803884557101	-1.7446769909004773
1884	III	1884001	1894000	0.003191994267414216	0.007429135405090453	-1.682524941951558
1885	III	1885001	1895000	0.0032951268014208006	0.007580469644823778	-1.668047087524646
1886	III	1886001	1896000	0.0034647525094034536	0.007800592175344976	-1.640559502044734
1887	III	1887001	1897000	0.0033957940707779626	0.008447202108750997	-1.7663728065568474
1888	III	1888001	1898000	0.003211073557061344	0.008378413817963122	-1.8216070962858424
1889	III	1889001	1899000	0.0030982063511426645	0.008460959766908572	-1.8722231365485296
1890	III	1890001	1900000	0.0034251636184339865	0.00890120482795097	-1.8180591287689791
1891	III	1891001	1901000	0.0034995048271738143	0.00890120482795097	-1.7933776649117914
1892	III	1892001	1902000	0.0034770049216309167	0.008694839955587345	-1.7730757120983236
1893	III	1893001	1903000	0.0034320806365202984	0.00890120482795097	-1.8157626617785878
1894	III	1894001	1904000	0.003580783126022807	0.008997508435053992	-1.7792867507882473
1895	III	1895001	1905000	0.003515086463516941	0.00892872014426612	-1.791849940336135
1896	III	1896001	1906000	0.003200704746890105	0.008364656159805547	-1.8233782719501044
1897	III	1897001	1907000	0.002903595775000148	0.007497923695878327	-1.8077988171193167
1898	III	1898001	1908000	0.0030497717674892143	0.007841865149817702	-1.8037459349274614
1899	III	1899001	1909000	0.0031456114113848892	0.007511681354035903	-1.7148692716018286
1900	III	1900001	1910000	0.002776028975525942	0.007098951609308655	-1.7955434926789342
1901	III	1901001	1911000	0.0026707619447905416	0.007126466925623805	-1.8436285853063783
1902	III	1902001	1912000	0.002782934723874489	0.007360347114302578	-1.8344485997235007
1903	III	1903001	1913000	0.003102859153606979	0.008103260654811624	-1.8220300042111641
1904	III	1904001	1914000	0.00285478597631051	0.0079519264150783	-1.8922747493800012
1905	III	1905001	1915000	0.002827666841980239	0.007828107491660125	-1.8854424474168436
1906	III	1906001	1916000	0.0028720824547634203	0.007773076859029827	-1.8608957485635158
1907	III	1907001	1917000	0.003081465189627476	0.007773076859029827	-1.781393629403385
1908	III	1908001	1918000	0.002821831739302006	0.006961375027732906	-1.7529717304035886
1909	III	1909001	1919000	0.002788226706774764	0.006975132685890482	-1.769570760742183
1910	III	1910001	1920000	0.002990039182535204	0.006851313762472307	-1.6610988979505097
1911	III	1911001	1921000	0.002904883734854821	0.006589918257478383	-1.6474129897695584
1912	III	1912001	1922000	0.0027124397576983625	0.006287249778011736	-1.6741100293631437
1913	III	1913001	1923000	0.002456889995213098	0.00557185155381784	-1.643424483105981
1914	III	1914001	1924000	0.002648446025581154	0.005516820921187541	-1.5282091307903582
1915	III	1915001	1925000	0.0026577614598924998	0.005379244339611791	-1.486492241120389
1916	III	1916001	1926000	0.00260824338587711	0.005255425416193617	-1.479468047381441
1917	III	1917001	1927000	0.002757007307236976	0.005434274972242091	-1.447746149558716
1918	III	1918001	1928000	0.0029746876209234335	0.006012096614860237	-1.4866920798719034
1919	III	1919001	1929000	0.003076599186882613	0.0063973110432723355	-1.5286877561272763
1920	III	1920001	1930000	0.0028669817559892983	0.0064936146503753595	-1.6450580687684968
1921	III	1921001	1931000	0.003039895347621942	0.006837556104314733	-1.6369819541239619
1922	III	1922001	1932000	0.002922738456127192	0.006851313762472307	-1.6900512969973132
1923	III	1923001	1933000	0.003019821372000029	0.007236528190884405	-1.7184916163298591
1924	III	1924001	1934000	0.002955921501164908	0.007126466925623805	-1.7256386573900218
1925	III	1925001	1935000	0.0028205982786163185	0.006865071420629881	-1.7364630661434917
1926	III	1926001	1936000	0.002652232196883547	0.0065348876248480835	-1.7502015542664102
1927	III	1927001	1937000	0.0024276903538111207	0.0064523416759026345	-1.8371365773484232
1928	III	1928001	1938000	0.002514150875177828	0.006424826359587485	-1.7926614566300274
1929	III	1929001	1939000	0.0023327842218860617	0.006204703829066286	-1.8370665502744847
1930	III	1930001	1940000	0.0023502735030542445	0.006108400221963262	-1.810827009589918
1931	III	1931001	1941000	0.0028057507652437357	0.006204703829066286	-1.6126633848290906
1932	III	1932001	1942000	0.003129791708023222	0.006507372308532934	-1.5288867792792342
1933	III	1933001	1943000	0.0032803827799355078	0.0064936146503753595	-1.45753738225716
1934	III	1934001	1944000	0.00337051046434355	0.006617433573793533	-1.4455892323242108
1935	III	1935001	1945000	0.0037124706423908543	0.007291558823514704	-1.4477446295682028
1936	III	1936001	1946000	0.004009604836652379	0.007869380466132852	-1.4477922834191275
1937	III	1937001	1947000	0.004026747710491191	0.007869380466132852	-1.4413620338808144
1938	III	1938001	1948000	0.0037692050324896697	0.007759319200872251	-1.5176956485703295
1939	III	1939001	1949000	0.003906332690623818	0.007718046226399527	-1.4575123918955049
1940	III	1940001	1950000	0.0038832621292978543	0.007786834517187401	-1.479584857048461
1941	III	1941001	1951000	0.0032627865339348787	0.007360347114302578	-1.6421426840754363
1942	III	1942001	1952000	0.002978020955529419	0.006878829078787457	-1.6714703544030527
1943	III	1943001	1953000	0.002684228964169408	0.006548645283005659	-1.73836412481518
1944	III	1944001	1954000	0.0024577385779460687	0.0064798569922177845	-1.8282788032700326
1945	III	1945001	1955000	0.002366952152019837	0.006424826359587485	-1.8601376454681091
1946	III	1946001	1956000	0.0022943703756581535	0.0064110687014299105	-1.891102702588551
1947	III	1947001	1957000	0.002254325049261718	0.006631191231951108	-1.9446655033167572
1948	III	1948001	1958000	0.0024560366927114468	0.006796283129842007	-1.8820935817200812
1949	III	1949001	1959000	0.002421162225094603	0.0072090128745692554	-1.9586237772670434
1950	III	1950001	1960000	0.002392140468966803	0.0072502858490419795	-1.9761896349308077
1951	III	1951001	1961000	0.0024240532276876415	0.0072502858490419795	-1.9632082072310888
1952	III	1952001	1962000	0.0024923023184751382	0.007594227302981352	-1.9823370874518673
1953	III	1953001	1963000	0.002426023417529954	0.007580469644823778	-2.006340993340997
1954	III	1954001	1964000	0.002459565733620949	0.007387862430617728	-1.9677918817281408
1955	III	1955001	1965000	0.0021488086495797974	0.006823798446157157	-2.0191706806938505
1956	III	1956001	1966000	0.001977866282329041	0.0063697957269571856	-2.0304480418247635
1957	III	1957001	1967000	0.0020096805474405484	0.005915793007757213	-1.942599551050402
1958	III	1958001	1968000	0.0018852397355902885	0.0057782164261814635	-1.981538643384002
1959	III	1959001	1969000	0.0017585998567315312	0.0050077875693572685	-1.9043183626533298
1960	III	1960001	1970000	0.0017828980296568226	0.0048839686459390946	-1.8628504743365442
1961	III	1961001	1971000	0.0017186063305151158	0.00481518035515122	-1.8862928639838985
1962	III	1962001	1972000	0.0017667407383801094	0.004581300166472446	-1.8005428043308354
1963	III	1963001	1973000	0.001916420256871299	0.004705119089890621	-1.7378284264014598
1964	III	1964001	1974000	0.001956372478008016	0.004911483962254244	-1.7653839788772003
1965	III	1965001	1975000	0.0020483281577747766	0.0049940299111996935	-1.7311298655336977
1966	III	1966001	1976000	0.002199209435799425	0.005269183074351192	-1.7113462035157203
1967	III	1967001	1977000	0.0021031176645604924	0.005269183074351192	-1.7649122295668185
1968	III	1968001	1978000	0.0019556300542791687	0.0050077875693572685	-1.788840816764186
1969	III	1969001	1979000	0.0020251610401172556	0.005035302885672418	-1.7547246760957038
1970	III	1970001	1980000	0.0018540704485712808	0.00481518035515122	-1.8037742491591666
1971	III	1971001	1981000	0.0022114914063095115	0.005530578579345115	-1.7640024188839105
1972	III	1972001	1982000	0.0021604528266462013	0.0055993668701329906	-1.8055477189431608
1973	III	1973001	1983000	0.002145723162755859	0.00557185155381784	-1.8075931834798695
1974	III	1974001	1984000	0.002037465428626264	0.005503063263029966	-1.8509471825817894
1975	III	1975001	1985000	0.002064897455759675	0.0057231857935511644	-1.8797410742834373
1976	III	1976001	1986000	0.0020262121926234705	0.005736943451708739	-1.9021778864257668
1977	III	1977001	1987000	0.0020067302613267918	0.005888277691442063	-1.9392832107811657
1978	III	1978001	1988000	0.002301040265349102	0.0063697957269571856	-1.8810403636585333
1979	III	1979001	1989000	0.0022314048561414388	0.0064523416759026345	-1.9267352129849171
1980	III	1980001	1990000	0.002561288867405549	0.007057678634835931	-1.878393551355504
1981	III	1981001	1991000	0.002407845260126392	0.006576160599320809	-1.8673179530849116
1982	III	1982001	1992000	0.0024527304624980288	0.006796283129842007	-1.8835272870993724
1983	III	1983001	1993000	0.0024236627209437956	0.006878829078787457	-1.909009173424782
1984	III	1984001	1994000	0.0025301234935879756	0.006961375027732906	-1.8765013742876
1985	III	1985001	1995000	0.0028081370594595667	0.007387862430617728	-1.828612796668909
1986	III	1986001	1996000	0.0028909572996692174	0.007676773251926802	-1.8397245237314162
1987	III	1987001	1997000	0.003092590892056138	0.008199564261914647	-1.8392170176559186
1988	III	1988001	1998000	0.003105311245870066	0.008736112930060071	-1.904448252471106
1989	III	1989001	1999000	0.0032141902829791787	0.00895623546058127	-1.894763034678293
1990	III	1990001	2000000	0.002967846305599152	0.008639809322957047	-1.9395572933918208
1991	III	1991001	2001000	0.0027635439873718516	0.008515990399538872	-1.995414103138636
1992	III	1992001	2002000	0.0027440158183010643	0.008474717425066147	-1.9974621698405142
1993	III	1993001	2003000	0.0028982990131379053	0.00876362824637522	-1.977597811479806
1994	III	1994001	2004000	0.003108786379376251	0.009272661598205492	-1.965142948774588
1995	III	1995001	2005000	0.0028705306273494814	0.008694839955587345	-1.9791621127231855
1996	III	1996001	2006000	0.0026739965992226503	0.008488475083223722	-2.0234088536464236
1997	III	1997001	2007000	0.0026509310302453557	0.007910653440605576	-1.962718093602096
1998	III	1998001	2008000	0.0023895113893935673	0.007002648002205631	-1.942139730308947
[truncated: 11,776 more rows]
