# Supplementary material for: Natural variation in the sequestosome-related gene, sqst-5, underlies zinc homeostasis in Caenorhabditis elegans
Source: PLoS Genet. 2020 Nov 11;16(11):e1008986. doi: 10.1371/journal.pgen.1008986 (PMC7682890; doi:10.1371/journal.pgen.1008986)
Supplement: S26 File — Residual phenotypic values for all 81 wild isolates in response to zinc (standard HTA). (CSV) [file pgen.1008986.s040.csv]

date	experiment	round	assay	condition	control	plate	row	col	strain	trait	phenotype
20140616	GWAS	8	a	zinc	1percwater	19	A	1	CX11285	median.EXT	-74.77102653448988
20140617	GWAS	8	b	zinc	1percwater	19	A	1	EG4349	median.EXT	17.430619237178224
20140616	GWAS	8	a	zinc	1percwater	19	A	1	CX11285	median.norm.EXT	-0.1859622357797872
20140617	GWAS	8	b	zinc	1percwater	19	A	1	EG4349	median.norm.EXT	0.06355974052994064
20140616	GWAS	8	a	zinc	1percwater	19	A	1	CX11285	median.TOF	-28.643740285262485
20140617	GWAS	8	b	zinc	1percwater	19	A	1	EG4349	median.TOF	0.7696955818355344
20140616	GWAS	8	a	zinc	1percwater	19	A	1	CX11285	norm.n	-29.388582229569234
20140617	GWAS	8	b	zinc	1percwater	19	A	1	EG4349	norm.n	-3.861012832024028
20140616	GWAS	8	a	zinc	1percwater	19	A	3	CB4857	median.EXT	-34.233781554675176
20140617	GWAS	8	b	zinc	1percwater	19	A	3	JT11398	median.EXT	4.520007188734164
20140616	GWAS	8	a	zinc	1percwater	19	A	3	CB4857	median.norm.EXT	0.029931898979169997
20140617	GWAS	8	b	zinc	1percwater	19	A	3	JT11398	median.norm.EXT	0.015215707011347706
20140616	GWAS	8	a	zinc	1percwater	19	A	3	CB4857	median.TOF	-7.390305317618247
20140617	GWAS	8	b	zinc	1percwater	19	A	3	JT11398	median.TOF	-15.977270638589818
20140616	GWAS	8	a	zinc	1percwater	19	A	3	CB4857	norm.n	-26.141165701415293
20140617	GWAS	8	b	zinc	1percwater	19	A	3	JT11398	norm.n	27.929362098719054
20140617	GWAS	8	b	zinc	1percwater	19	A	5	EG4347	median.EXT	-42.262298675050616
20140617	GWAS	8	b	zinc	1percwater	19	A	5	EG4347	median.norm.EXT	-0.19815568568000114
20140617	GWAS	8	b	zinc	1percwater	19	A	5	EG4347	median.TOF	-15.41744716134032
20140617	GWAS	8	b	zinc	1percwater	19	A	5	EG4347	norm.n	4.326763968530383
20140617	GWAS	8	b	zinc	1percwater	19	A	7	JU1652	median.EXT	47.87270052276296
20140617	GWAS	8	b	zinc	1percwater	19	A	7	JU1652	median.norm.EXT	0.11897940235928085
20140617	GWAS	8	b	zinc	1percwater	19	A	7	JU1652	median.TOF	7.276565517123724
20140617	GWAS	8	b	zinc	1percwater	19	A	7	JU1652	norm.n	23.51306449945898
20140616	GWAS	8	a	zinc	1percwater	19	A	9	MY23	median.EXT	-53.95649545075606
20140617	GWAS	8	b	zinc	1percwater	19	A	9	JU1580	median.EXT	-34.02636004033232
20140616	GWAS	8	a	zinc	1percwater	19	A	9	MY23	median.norm.EXT	-0.1423871382480127
20140617	GWAS	8	b	zinc	1percwater	19	A	9	JU1580	median.norm.EXT	-0.04875864308162378
20140616	GWAS	8	a	zinc	1percwater	19	A	9	MY23	median.TOF	-21.397175252906703
20140617	GWAS	8	b	zinc	1percwater	19	A	9	JU1580	median.TOF	-16.950593273574633
20140616	GWAS	8	a	zinc	1percwater	19	A	9	MY23	norm.n	15.5128060900016
20140617	GWAS	8	b	zinc	1percwater	19	A	9	JU1580	norm.n	-9.44176269351179
20140616	GWAS	8	a	zinc	1percwater	19	A	11	CB4854	median.EXT	-10.709761313497658
20140617	GWAS	8	b	zinc	1percwater	19	A	11	ED3077	median.EXT	-9.887258353132864
20140616	GWAS	8	a	zinc	1percwater	19	A	11	CB4854	median.norm.EXT	-0.14157737848540664
20140617	GWAS	8	b	zinc	1percwater	19	A	11	ED3077	median.norm.EXT	0.0010034116654743935
20140616	GWAS	8	a	zinc	1percwater	19	A	11	CB4854	median.TOF	-7.330080652299429
20140617	GWAS	8	b	zinc	1percwater	19	A	11	ED3077	median.TOF	-13.683819623422819
20140616	GWAS	8	a	zinc	1percwater	19	A	11	CB4854	norm.n	45.372858860034924
20140617	GWAS	8	b	zinc	1percwater	19	A	11	ED3077	norm.n	4.882713022063507
20140616	GWAS	8	a	zinc	1percwater	19	B	1	JU1246	median.EXT	-120.9473732015045
20140616	GWAS	8	a	zinc	1percwater	19	B	1	JU1246	median.norm.EXT	-0.38492174646310384
20140616	GWAS	8	a	zinc	1percwater	19	B	1	JU1246	median.TOF	-38.39070650568757
20140616	GWAS	8	a	zinc	1percwater	19	B	1	JU1246	norm.n	-30.535615031973926
20140617	GWAS	8	b	zinc	1percwater	19	B	3	JU778	median.EXT	74.07215016047509
20140617	GWAS	8	b	zinc	1percwater	19	B	3	JU778	median.norm.EXT	0.2306764941165832
20140617	GWAS	8	b	zinc	1percwater	19	B	3	JU778	median.TOF	31.236148281531634
20140617	GWAS	8	b	zinc	1percwater	19	B	3	JU778	norm.n	-25.64134965107744
20140616	GWAS	8	a	zinc	1percwater	19	B	5	DL200	median.EXT	10.43009635651056
20140617	GWAS	8	b	zinc	1percwater	19	B	5	JU1530	median.EXT	-36.49489080319181
20140616	GWAS	8	a	zinc	1percwater	19	B	5	DL200	median.norm.EXT	0.10215057875574493
20140617	GWAS	8	b	zinc	1percwater	19	B	5	JU1530	median.norm.EXT	-0.017730398435608613
20140616	GWAS	8	a	zinc	1percwater	19	B	5	DL200	median.TOF	-5.283997045626835
20140617	GWAS	8	b	zinc	1percwater	19	B	5	JU1530	median.TOF	-20.897238543544272
20140616	GWAS	8	a	zinc	1percwater	19	B	5	DL200	norm.n	-31.19342408088257
20140617	GWAS	8	b	zinc	1percwater	19	B	5	JU1530	norm.n	42.427147694279554
20140616	GWAS	8	a	zinc	1percwater	19	B	7	JU258	median.EXT	49.43176960979912
20140617	GWAS	8	b	zinc	1percwater	19	B	7	MY10	median.EXT	-20.559502530761385
20140616	GWAS	8	a	zinc	1percwater	19	B	7	JU258	median.norm.EXT	0.06079981952514755
20140617	GWAS	8	b	zinc	1percwater	19	B	7	MY10	median.norm.EXT	-0.09989976350304214
20140616	GWAS	8	a	zinc	1percwater	19	B	7	JU258	median.TOF	18.169518159631252
20140617	GWAS	8	b	zinc	1percwater	19	B	7	MY10	median.TOF	-10.890769796325136
20140616	GWAS	8	a	zinc	1percwater	19	B	7	JU258	norm.n	-46.145298734600665
20140617	GWAS	8	b	zinc	1percwater	19	B	7	MY10	norm.n	25.006717061834088
20140616	GWAS	8	a	zinc	1percwater	19	B	9	EG4724	median.EXT	-16.53508789977182
20140617	GWAS	8	b	zinc	1percwater	19	B	9	JU406	median.EXT	-6.784645662939586
20140616	GWAS	8	a	zinc	1percwater	19	B	9	EG4724	median.norm.EXT	-0.07832737443940221
20140617	GWAS	8	b	zinc	1percwater	19	B	9	JU406	median.norm.EXT	-0.01405205537447083
20140616	GWAS	8	a	zinc	1percwater	19	B	9	EG4724	median.TOF	4.916484380056344
20140617	GWAS	8	b	zinc	1percwater	19	B	9	JU406	median.TOF	-3.4041084788327267
20140616	GWAS	8	a	zinc	1percwater	19	B	9	EG4724	norm.n	-33.777126481622474
20140617	GWAS	8	b	zinc	1percwater	19	B	9	JU406	norm.n	20.511588229832647
20140616	GWAS	8	a	zinc	1percwater	19	B	11	ED3012	median.EXT	94.27123820519049
20140617	GWAS	8	b	zinc	1percwater	19	B	11	JU367	median.EXT	26.304742288616275
20140616	GWAS	8	a	zinc	1percwater	19	B	11	ED3012	median.norm.EXT	0.029794624150291483
20140617	GWAS	8	b	zinc	1percwater	19	B	11	JU367	median.norm.EXT	0.04700943682222462
20140616	GWAS	8	a	zinc	1percwater	19	B	11	ED3012	median.TOF	21.33725466114943
20140617	GWAS	8	b	zinc	1percwater	19	B	11	JU367	median.TOF	24.56921415615209
20140616	GWAS	8	a	zinc	1percwater	19	B	11	ED3012	norm.n	-14.382085599676577
20140617	GWAS	8	b	zinc	1percwater	19	B	11	JU367	norm.n	-44.315101890182156
20140616	GWAS	8	a	zinc	1percwater	19	C	1	JU1395	median.EXT	49.27944318396224
20140617	GWAS	8	b	zinc	1percwater	19	C	1	JU1491	median.EXT	-65.50066654586624
20140616	GWAS	8	a	zinc	1percwater	19	C	1	JU1395	median.norm.EXT	0.0986603393008093
20140617	GWAS	8	b	zinc	1percwater	19	C	1	JU1491	median.norm.EXT	-0.04538650855830216
20140616	GWAS	8	a	zinc	1percwater	19	C	1	JU1395	median.TOF	10.582616129297254
20140617	GWAS	8	b	zinc	1percwater	19	C	1	JU1491	median.TOF	-32.80386776599114
20140616	GWAS	8	a	zinc	1percwater	19	C	1	JU1395	norm.n	-19.19932915938792
20140617	GWAS	8	b	zinc	1percwater	19	C	1	JU1491	norm.n	5.731251410779747
20140616	GWAS	8	a	zinc	1percwater	19	C	3	CB4852	median.EXT	104.51538181868054
20140617	GWAS	8	b	zinc	1percwater	19	C	3	JU642	median.EXT	39.68723160649702
20140616	GWAS	8	a	zinc	1percwater	19	C	3	CB4852	median.norm.EXT	0.33432989340692526
20140617	GWAS	8	b	zinc	1percwater	19	C	3	JU642	median.norm.EXT	0.1517337173471291
20140616	GWAS	8	a	zinc	1percwater	19	C	3	CB4852	median.TOF	31.236211572169207
20140617	GWAS	8	b	zinc	1percwater	19	C	3	JU642	median.TOF	2.236148281531635
20140616	GWAS	8	a	zinc	1percwater	19	C	3	CB4852	norm.n	-57.726344371781536
20140617	GWAS	8	b	zinc	1percwater	19	C	3	JU642	norm.n	6.2553140839207035
20140616	GWAS	8	a	zinc	1percwater	19	C	5	JU440	median.EXT	-16.029312157097387
20140617	GWAS	8	b	zinc	1percwater	19	C	5	JU1896	median.EXT	-22.20848245002115
20140616	GWAS	8	a	zinc	1percwater	19	C	5	JU440	median.norm.EXT	-0.07938871508077006
20140617	GWAS	8	b	zinc	1percwater	19	C	5	JU1896	median.norm.EXT	-0.04191931294556649
20140616	GWAS	8	a	zinc	1percwater	19	C	5	JU440	median.TOF	-17.57704687272452
20140617	GWAS	8	b	zinc	1percwater	19	C	5	JU1896	median.TOF	-4.244044288741637
20140616	GWAS	8	a	zinc	1percwater	19	C	5	JU440	norm.n	68.40326897080075
20140617	GWAS	8	b	zinc	1percwater	19	C	5	JU1896	norm.n	-0.8362120240704414
20140616	GWAS	8	a	zinc	1percwater	19	C	7	CB4858	median.EXT	96.32413715974016
20140617	GWAS	8	b	zinc	1percwater	19	C	7	JU1088	median.EXT	-8.268074417725055
20140616	GWAS	8	a	zinc	1percwater	19	C	7	CB4858	median.norm.EXT	0.19223116978634738
20140617	GWAS	8	b	zinc	1percwater	19	C	7	JU1088	median.norm.EXT	0.012067212422461985
20140616	GWAS	8	a	zinc	1percwater	19	C	7	CB4858	median.TOF	48.05593876428207
20140617	GWAS	8	b	zinc	1percwater	19	C	7	JU1088	median.TOF	-15.803867765991138
20140616	GWAS	8	a	zinc	1percwater	19	C	7	CB4858	norm.n	9.991695956113334
20140617	GWAS	8	b	zinc	1percwater	19	C	7	JU1088	norm.n	-17.18283178404082
20140616	GWAS	8	a	zinc	1percwater	19	C	9	EG4725	median.EXT	64.56174904774703
20140617	GWAS	8	b	zinc	1percwater	19	C	9	ED3073	median.EXT	20.203802851711547
20140616	GWAS	8	a	zinc	1percwater	19	C	9	EG4725	median.norm.EXT	0.17719692420481012
20140617	GWAS	8	b	zinc	1percwater	19	C	9	ED3073	median.norm.EXT	0.10407469158766444
20140616	GWAS	8	a	zinc	1percwater	19	C	9	EG4725	median.TOF	15.949630492290662
20140617	GWAS	8	b	zinc	1percwater	19	C	9	ED3073	median.TOF	1.6096313917441798
20140616	GWAS	8	a	zinc	1percwater	19	C	9	EG4725	norm.n	31.235864169320923
20140617	GWAS	8	b	zinc	1percwater	19	C	9	ED3073	norm.n	-33.74173337682661
20140617	GWAS	8	b	zinc	1percwater	19	C	11	ED3040	median.EXT	-38.766401164436495
20140617	GWAS	8	b	zinc	1percwater	19	C	11	ED3040	median.norm.EXT	-0.028384533707281164
20140617	GWAS	8	b	zinc	1percwater	19	C	11	ED3040	median.TOF	-15.763851718468365
20140617	GWAS	8	b	zinc	1percwater	19	C	11	ED3040	norm.n	-17.178402975161802
20140616	GWAS	8	a	zinc	1percwater	19	D	1	CX11307	median.EXT	175.36381137565246
20140617	GWAS	8	b	zinc	1percwater	19	D	1	JU394	median.EXT	-5.148890482317244
20140616	GWAS	8	a	zinc	1percwater	19	D	1	CX11307	median.norm.EXT	0.4781382126703643
20140617	GWAS	8	b	zinc	1percwater	19	D	1	JU394	median.norm.EXT	-0.04048409252686949
20140616	GWAS	8	a	zinc	1percwater	19	D	1	CX11307	median.TOF	38.568876258720344
20140617	GWAS	8	b	zinc	1percwater	19	D	1	JU394	median.TOF	2.755955711258363
20140616	GWAS	8	a	zinc	1percwater	19	D	1	CX11307	norm.n	-13.595845006539252
20140617	GWAS	8	b	zinc	1percwater	19	D	1	JU394	norm.n	-9.303587508865096
20140616	GWAS	8	a	zinc	1percwater	19	D	3	ED3052	median.EXT	28.651136999302885
20140617	GWAS	8	b	zinc	1percwater	19	D	3	JU782	median.EXT	29.14496686681641
20140616	GWAS	8	a	zinc	1percwater	19	D	3	ED3052	median.norm.EXT	0.15551301370346593
20140617	GWAS	8	b	zinc	1percwater	19	D	3	JU782	median.norm.EXT	0.04901973745806047
20140616	GWAS	8	a	zinc	1percwater	19	D	3	ED3052	median.TOF	-3.437191300429473
20140617	GWAS	8	b	zinc	1percwater	19	D	3	JU782	median.TOF	15.835586618234593
20140616	GWAS	8	a	zinc	1percwater	19	D	3	ED3052	norm.n	-32.17895716031282
20140617	GWAS	8	b	zinc	1percwater	19	D	3	JU782	norm.n	21.61787703408716
20140616	GWAS	8	a	zinc	1percwater	19	D	5	CB4856	median.EXT	-18.402679225726587
20140617	GWAS	8	b	zinc	1percwater	19	D	5	JU751	median.EXT	-24.306992650828555
20140616	GWAS	8	a	zinc	1percwater	19	D	5	CB4856	median.norm.EXT	-0.14128882097852832
20140617	GWAS	8	b	zinc	1percwater	19	D	5	JU751	median.norm.EXT	-0.01121467400496838
20140616	GWAS	8	a	zinc	1percwater	19	D	5	CB4856	median.TOF	7.64930954183521
20140617	GWAS	8	b	zinc	1percwater	19	D	5	JU751	median.TOF	-18.87056117852909
20140616	GWAS	8	a	zinc	1percwater	19	D	5	CB4856	norm.n	22.61584657930982
20140617	GWAS	8	b	zinc	1percwater	19	D	5	JU751	norm.n	-22.58436668703752
20140616	GWAS	8	a	zinc	1percwater	19	D	7	CX11314	median.EXT	43.218177962969776
20140617	GWAS	8	b	zinc	1percwater	19	D	7	JU1172	median.EXT	35.41572124525233
20140616	GWAS	8	a	zinc	1percwater	19	D	7	CX11314	median.norm.EXT	0.0016900304770923451
20140617	GWAS	8	b	zinc	1percwater	19	D	7	JU1172	median.norm.EXT	0.035292062156227336
20140616	GWAS	8	a	zinc	1percwater	19	D	7	CX11314	median.TOF	18.429421874494615
20140617	GWAS	8	b	zinc	1percwater	19	D	7	JU1172	median.TOF	25.236148281531634
20140616	GWAS	8	a	zinc	1percwater	19	D	7	CX11314	norm.n	48.0643263346557
20140617	GWAS	8	b	zinc	1percwater	19	D	7	JU1172	norm.n	-3.8102307221836185
20140616	GWAS	8	a	zinc	1percwater	19	D	9	JU1200	median.EXT	33.53605555328095
20140616	GWAS	8	a	zinc	1percwater	19	D	9	JU1200	median.norm.EXT	0.022345673164664567
20140616	GWAS	8	a	zinc	1percwater	19	D	9	JU1200	median.TOF	4.50258403425171
20140616	GWAS	8	a	zinc	1percwater	19	D	9	JU1200	norm.n	22.848796186893967
20140616	GWAS	8	a	zinc	1percwater	19	D	11	JU1586	median.EXT	-38.1874143256087
20140617	GWAS	8	b	zinc	1percwater	19	D	11	PB303	median.EXT	36.26339481941546
20140616	GWAS	8	a	zinc	1percwater	19	D	11	JU1586	median.norm.EXT	-0.2074851696666519
20140617	GWAS	8	b	zinc	1percwater	19	D	11	PB303	median.norm.EXT	0.10192589793077891
20140616	GWAS	8	a	zinc	1percwater	19	D	11	JU1586	median.TOF	2.3562597147375297
20140617	GWAS	8	b	zinc	1percwater	19	D	11	PB303	median.TOF	11.369535106607543
20140616	GWAS	8	a	zinc	1percwater	19	D	11	JU1586	norm.n	-28.44349737259551
20140617	GWAS	8	b	zinc	1percwater	19	D	11	PB303	norm.n	21.33384954096845
20140616	GWAS	8	a	zinc	1percwater	19	E	1	CX11315	median.EXT	31.49303483079158
20140617	GWAS	8	b	zinc	1percwater	19	E	1	AB1	median.EXT	-9.859135622569468
20140616	GWAS	8	a	zinc	1percwater	19	E	1	CX11315	median.norm.EXT	-0.03511787149874862
20140617	GWAS	8	b	zinc	1percwater	19	E	1	AB1	median.norm.EXT	-0.07953426145409595
20140616	GWAS	8	a	zinc	1percwater	19	E	1	CX11315	median.TOF	3.4827766045249815
20140617	GWAS	8	b	zinc	1percwater	19	E	1	AB1	median.TOF	1.6827935515012715
20140616	GWAS	8	a	zinc	1percwater	19	E	1	CX11315	norm.n	51.10064152392689
20140617	GWAS	8	b	zinc	1percwater	19	E	1	AB1	norm.n	-15.658769110899874
20140616	GWAS	8	a	zinc	1percwater	19	E	3	KR314	median.EXT	60.656912741977315
20140617	GWAS	8	b	zinc	1percwater	19	E	3	JU561	median.EXT	-49.36080887585802
20140616	GWAS	8	a	zinc	1percwater	19	E	3	KR314	median.norm.EXT	0.13040525411859122
20140617	GWAS	8	b	zinc	1percwater	19	E	3	JU561	median.norm.EXT	-0.19562915174047
20140616	GWAS	8	a	zinc	1percwater	19	E	3	KR314	median.TOF	35.55593876428207
20140617	GWAS	8	b	zinc	1percwater	19	E	3	JU561	median.TOF	-16.777591589045272
20140616	GWAS	8	a	zinc	1percwater	19	E	3	KR314	norm.n	69.8050996494911
20140617	GWAS	8	b	zinc	1percwater	19	E	3	JU561	norm.n	-1.1710216270301101
20140616	GWAS	8	a	zinc	1percwater	19	E	5	JU323	median.EXT	-31.19243408547436
20140617	GWAS	8	b	zinc	1percwater	19	E	5	EG4946	median.EXT	52.01833393544561
20140616	GWAS	8	a	zinc	1percwater	19	E	5	JU323	median.norm.EXT	-0.08286462705054179
20140617	GWAS	8	b	zinc	1percwater	19	E	5	EG4946	median.norm.EXT	0.18610388229351751
20140616	GWAS	8	a	zinc	1percwater	19	E	5	JU323	median.TOF	-12.737512250884926
20140617	GWAS	8	b	zinc	1percwater	19	E	5	EG4946	median.TOF	15.276164329054408
20140616	GWAS	8	a	zinc	1percwater	19	E	5	JU323	norm.n	70.98136206872896
20140617	GWAS	8	b	zinc	1percwater	19	E	5	EG4946	norm.n	0.37636558443862134
20140616	GWAS	8	a	zinc	1percwater	19	E	7	JU1568	median.EXT	14.203279971043804
20140617	GWAS	8	b	zinc	1percwater	19	E	7	N2	median.EXT	-17.119094498465287
20140616	GWAS	8	a	zinc	1percwater	19	E	7	JU1568	median.norm.EXT	0.008986475519351177
20140617	GWAS	8	b	zinc	1percwater	19	E	7	N2	median.norm.EXT	-0.011582156586891382
20140616	GWAS	8	a	zinc	1percwater	19	E	7	JU1568	median.TOF	5.689325589357982
20140617	GWAS	8	b	zinc	1percwater	19	E	7	N2	median.TOF	-0.644204763969102
20140616	GWAS	8	a	zinc	1percwater	19	E	7	JU1568	norm.n	47.88363510653884
20140617	GWAS	8	b	zinc	1percwater	19	E	7	N2	norm.n	-3.194346165357815
20140616	GWAS	8	a	zinc	1percwater	19	E	9	CX11276	median.EXT	128.04609507301228
20140617	GWAS	8	b	zinc	1percwater	19	E	9	RC301	median.EXT	93.26506807270401
20140616	GWAS	8	a	zinc	1percwater	19	E	9	CX11276	median.norm.EXT	0.03485104918034306
20140617	GWAS	8	b	zinc	1percwater	19	E	9	RC301	median.norm.EXT	0.16886026292892486
20140616	GWAS	8	a	zinc	1percwater	19	E	9	CX11276	median.TOF	34.217607706650426
20140617	GWAS	8	b	zinc	1percwater	19	E	9	RC301	median.TOF	20.336388994373227
20140616	GWAS	8	a	zinc	1percwater	19	E	9	CX11276	norm.n	75.55532213347179
20140617	GWAS	8	b	zinc	1percwater	19	E	9	RC301	norm.n	-33.395409392549865
20140616	GWAS	8	a	zinc	1percwater	19	E	11	ED3048	median.EXT	10.41687161787314
20140617	GWAS	8	b	zinc	1percwater	19	E	11	JU360	median.EXT	-64.73995168716165
20140616	GWAS	8	a	zinc	1percwater	19	E	11	ED3048	median.norm.EXT	0.08062503106585006
20140617	GWAS	8	b	zinc	1percwater	19	E	11	JU360	median.norm.EXT	-0.1335618887620295
20140616	GWAS	8	a	zinc	1percwater	19	E	11	ED3048	median.TOF	1.7693576844035273
20140617	GWAS	8	b	zinc	1percwater	19	E	11	JU360	median.TOF	-10.737174353453183
20140616	GWAS	8	a	zinc	1percwater	19	E	11	ED3048	norm.n	27.13400417394542
20140617	GWAS	8	b	zinc	1percwater	19	E	11	JU360	norm.n	11.967153557616603
20140616	GWAS	8	a	zinc	1percwater	19	F	1	ED3011	median.EXT	67.3796266380582
20140617	GWAS	8	b	zinc	1percwater	19	F	1	JU346	median.EXT	31.278292811341434
20140616	GWAS	8	a	zinc	1percwater	19	F	1	ED3011	median.norm.EXT	0.20416783403896163
20140617	GWAS	8	b	zinc	1percwater	19	F	1	JU346	median.norm.EXT	-0.008677928714783609
20140616	GWAS	8	a	zinc	1percwater	19	F	1	ED3011	median.TOF	37.87606714446425
20140617	GWAS	8	b	zinc	1percwater	19	F	1	JU346	median.TOF	7.476244566668271
20140616	GWAS	8	a	zinc	1percwater	19	F	1	ED3011	norm.n	15.774393763031615
20140617	GWAS	8	b	zinc	1percwater	19	F	1	JU346	norm.n	5.882713022063507
20140616	GWAS	8	a	zinc	1percwater	19	F	3	JU792	median.EXT	9.915198364584585
20140617	GWAS	8	b	zinc	1percwater	19	F	3	JU830	median.EXT	-8.721707188658568
20140616	GWAS	8	a	zinc	1percwater	19	F	3	JU792	median.norm.EXT	0.05687115460462142
20140617	GWAS	8	b	zinc	1percwater	19	F	3	JU830	median.norm.EXT	-0.13554825025702544
20140616	GWAS	8	a	zinc	1percwater	19	F	3	JU792	median.TOF	20.68932558935798
20140617	GWAS	8	b	zinc	1percwater	19	F	3	JU830	median.TOF	-2.1636110056267754
20140616	GWAS	8	a	zinc	1percwater	19	F	3	JU792	norm.n	27.98283833835529
20140617	GWAS	8	b	zinc	1percwater	19	F	3	JU830	norm.n	-11.58584295666386
20140616	GWAS	8	a	zinc	1percwater	19	F	5	PB306	median.EXT	-9.694107338762919
20140617	GWAS	8	b	zinc	1percwater	19	F	5	DL226	median.EXT	31.188904859785573
20140616	GWAS	8	a	zinc	1percwater	19	F	5	PB306	median.norm.EXT	-0.009831994796038333
20140617	GWAS	8	b	zinc	1percwater	19	F	5	DL226	median.norm.EXT	0.14919419499012274
20140616	GWAS	8	a	zinc	1percwater	19	F	5	PB306	median.TOF	0.9957140989632562
20140617	GWAS	8	b	zinc	1percwater	19	F	5	DL226	median.TOF	13.983114501956724
20140616	GWAS	8	a	zinc	1percwater	19	F	5	PB306	norm.n	42.266570055780406
20140617	GWAS	8	b	zinc	1percwater	19	F	5	DL226	norm.n	24.293105542818225
20140616	GWAS	8	a	zinc	1percwater	19	F	7	JU847	median.EXT	7.949096837822417
20140617	GWAS	8	b	zinc	1percwater	19	F	7	MY16	median.EXT	27.332109036370902
20140616	GWAS	8	a	zinc	1percwater	19	F	7	JU847	median.norm.EXT	0.04301138087063218
20140617	GWAS	8	b	zinc	1percwater	19	F	7	MY16	median.norm.EXT	0.04819021639376348
20140616	GWAS	8	a	zinc	1percwater	19	F	7	JU847	median.TOF	0.6092934943124364
20140617	GWAS	8	b	zinc	1percwater	19	F	7	MY16	median.TOF	7.249486964039226
20140616	GWAS	8	a	zinc	1percwater	19	F	7	JU847	norm.n	15.687592239613132
20140617	GWAS	8	b	zinc	1percwater	19	F	7	MY16	norm.n	8.77199540892997
20140617	GWAS	8	b	zinc	1percwater	19	F	9	CX11292	median.EXT	-8.710155703309704
20140617	GWAS	8	b	zinc	1percwater	19	F	9	CX11292	median.norm.EXT	-0.0680903875320352
20140617	GWAS	8	b	zinc	1percwater	19	F	9	CX11292	median.TOF	0.4491660135837736
20140617	GWAS	8	b	zinc	1percwater	19	F	9	CX11292	norm.n	0.03417463334724813
20140616	GWAS	8	a	zinc	1percwater	19	F	11	LSJ1	median.EXT	-218.4332311923873
20140617	GWAS	8	b	zinc	1percwater	19	F	11	CX11262	median.EXT	-59.08929851461333
20140616	GWAS	8	a	zinc	1percwater	19	F	11	LSJ1	median.norm.EXT	-0.3729496500074413
20140617	GWAS	8	b	zinc	1percwater	19	F	11	CX11262	median.norm.EXT	-0.05568016993538867
20140616	GWAS	8	a	zinc	1percwater	19	F	11	LSJ1	median.TOF	-102.64333909719315
20140617	GWAS	8	b	zinc	1percwater	19	F	11	CX11262	median.TOF	-9.377431113817547
20140616	GWAS	8	a	zinc	1percwater	19	F	11	LSJ1	norm.n	-86.98202696630622
20140617	GWAS	8	b	zinc	1percwater	19	F	11	CX11262	norm.n	33.847874102418665
20140616	GWAS	8	a	zinc	1percwater	19	G	1	JU1440	median.EXT	-15.872883241874632
20140617	GWAS	8	b	zinc	1percwater	19	G	1	CX11264	median.EXT	-49.23995168716165
20140616	GWAS	8	a	zinc	1percwater	19	G	1	JU1440	median.norm.EXT	-0.12205895972226492
20140617	GWAS	8	b	zinc	1percwater	19	G	1	CX11264	median.norm.EXT	-0.24150721816463167
20140616	GWAS	8	a	zinc	1percwater	19	G	1	JU1440	median.TOF	-0.19749620336215346
20140617	GWAS	8	b	zinc	1percwater	19	G	1	CX11264	median.TOF	-14.824076383787183
20140616	GWAS	8	a	zinc	1percwater	19	G	1	JU1440	norm.n	-18.408658452950668
20140617	GWAS	8	b	zinc	1percwater	19	G	1	CX11264	norm.n	12.494168770010207
20140616	GWAS	8	a	zinc	1percwater	19	G	3	JU393	median.EXT	-24.917577217652564
20140617	GWAS	8	b	zinc	1percwater	19	G	3	JU774	median.EXT	16.568047671089207
20140616	GWAS	8	a	zinc	1percwater	19	G	3	JU393	median.norm.EXT	0.1003078228096819
20140617	GWAS	8	b	zinc	1percwater	19	G	3	JU774	median.norm.EXT	0.10785107154158957
20140616	GWAS	8	a	zinc	1percwater	19	G	3	JU393	median.TOF	-11.097255490520563
20140617	GWAS	8	b	zinc	1percwater	19	G	3	JU774	median.TOF	8.796372946850452
20140616	GWAS	8	a	zinc	1percwater	19	G	3	JU393	norm.n	-60.56602514273977
20140617	GWAS	8	b	zinc	1percwater	19	G	3	JU774	norm.n	-21.086876867170655
20140617	GWAS	8	b	zinc	1percwater	19	G	5	PX179	median.EXT	-1.6587687143775511
20140617	GWAS	8	b	zinc	1percwater	19	G	5	PX179	median.norm.EXT	0.07502197866129467
20140617	GWAS	8	b	zinc	1percwater	19	G	5	PX179	median.TOF	-5.963530768012912
20140617	GWAS	8	b	zinc	1percwater	19	G	5	PX179	norm.n	28.02088820671022
20140616	GWAS	8	a	zinc	1percwater	19	G	7	CX11271	median.EXT	97.20160671775524
20140617	GWAS	8	b	zinc	1percwater	19	G	7	JU1212	median.EXT	-56.93362558219935
20140616	GWAS	8	a	zinc	1percwater	19	G	7	CX11271	median.norm.EXT	0.34121638534450605
20140617	GWAS	8	b	zinc	1percwater	19	G	7	JU1212	median.norm.EXT	-0.14307939342293338
20140616	GWAS	8	a	zinc	1percwater	19	G	7	CX11271	median.TOF	43.262487749115074
20140617	GWAS	8	b	zinc	1percwater	19	G	7	JU1212	median.TOF	-19.817206448498727
20140616	GWAS	8	a	zinc	1percwater	19	G	7	CX11271	norm.n	-3.3112272664541664
20140617	GWAS	8	b	zinc	1percwater	19	G	7	JU1212	norm.n	-45.4813261977293
20140616	GWAS	8	a	zinc	1percwater	19	G	9	MY1	median.EXT	90.57832029296156
20140617	GWAS	8	b	zinc	1percwater	19	G	9	ED3046	median.EXT	47.674006867859596
20140616	GWAS	8	a	zinc	1percwater	19	G	9	MY1	median.norm.EXT	0.3350651436747727
20140617	GWAS	8	b	zinc	1percwater	19	G	9	ED3046	median.norm.EXT	0.14782288955035341
20140616	GWAS	8	a	zinc	1percwater	19	G	9	MY1	median.TOF	15.476307857305846
20140617	GWAS	8	b	zinc	1percwater	19	G	9	ED3046	median.TOF	8.983114501956724
20140616	GWAS	8	a	zinc	1percwater	19	G	9	MY1	norm.n	-3.4901464492510743
20140617	GWAS	8	b	zinc	1percwater	19	G	9	ED3046	norm.n	-5.06355232884288
20140617	GWAS	8	b	zinc	1percwater	19	G	11	JU1409	median.EXT	-63.071054016110246
20140617	GWAS	8	b	zinc	1percwater	19	G	11	JU1409	median.norm.EXT	-0.14240745584088887
20140617	GWAS	8	b	zinc	1percwater	19	G	11	JU1409	median.TOF	-18.1506735111885
20140617	GWAS	8	b	zinc	1percwater	19	G	11	JU1409	norm.n	-11.848022181081152
20140616	GWAS	8	a	zinc	1percwater	19	H	1	JU1213	median.EXT	-213.24867954660115
20140617	GWAS	8	b	zinc	1percwater	19	H	1	CB4932	median.EXT	-17.085952008036223
20140616	GWAS	8	a	zinc	1percwater	19	H	1	JU1213	median.norm.EXT	0.2041128178354437
20140617	GWAS	8	b	zinc	1percwater	19	H	1	CB4932	median.norm.EXT	-0.12078181284802036
20140616	GWAS	8	a	zinc	1percwater	19	H	1	JU1213	median.TOF	-92.53703082520174
20140617	GWAS	8	b	zinc	1percwater	19	H	1	CB4932	median.TOF	3.9426972663646356
20140616	GWAS	8	a	zinc	1percwater	19	H	1	JU1213	norm.n	-102.79277389612494
20140617	GWAS	8	b	zinc	1percwater	19	H	1	CB4932	norm.n	48.09824316982525
20140616	GWAS	8	a	zinc	1percwater	19	H	3	JU310	median.EXT	-69.31739376355661
20140617	GWAS	8	b	zinc	1percwater	19	H	3	DL238	median.EXT	-83.46509481933985
20140616	GWAS	8	a	zinc	1percwater	19	H	3	JU310	median.norm.EXT	-0.2226783997204642
20140617	GWAS	8	b	zinc	1percwater	19	H	3	DL238	median.norm.EXT	-0.17143646040580146
20140616	GWAS	8	a	zinc	1percwater	19	H	3	JU310	median.TOF	-5.857159205383927
20140617	GWAS	8	b	zinc	1percwater	19	H	3	DL238	median.TOF	-23.897238543544272
20140616	GWAS	8	a	zinc	1percwater	19	H	3	JU310	norm.n	-23.470070225869605
20140617	GWAS	8	b	zinc	1percwater	19	H	3	DL238	norm.n	0.6964124911349042
20140617	GWAS	8	b	zinc	1percwater	19	H	5	ED3049	median.EXT	27.105292650904147
20140617	GWAS	8	b	zinc	1percwater	19	H	5	ED3049	median.norm.EXT	0.037795158358639745
20140617	GWAS	8	b	zinc	1percwater	19	H	5	ED3049	median.TOF	15.216340851804906
20140617	GWAS	8	b	zinc	1percwater	19	H	5	ED3049	norm.n	3.646810875226679
20140616	GWAS	8	a	zinc	1percwater	19	H	7	JU1242	median.EXT	-42.41347472826669
20140617	GWAS	8	b	zinc	1percwater	19	H	7	ED3005	median.EXT	92.1773533744367
20140616	GWAS	8	a	zinc	1percwater	19	H	7	JU1242	median.norm.EXT	0.034473307539600276
20140617	GWAS	8	b	zinc	1percwater	19	H	7	ED3005	median.norm.EXT	0.16340029814266654
20140616	GWAS	8	a	zinc	1percwater	19	H	7	JU1242	median.TOF	-9.417383870702746
20140617	GWAS	8	b	zinc	1percwater	19	H	7	ED3005	median.TOF	37.5966938973059
20140616	GWAS	8	a	zinc	1percwater	19	H	7	JU1242	norm.n	-66.07827765887002
20140617	GWAS	8	b	zinc	1percwater	19	H	7	ED3005	norm.n	-8.557204891217985
20140616	GWAS	8	a	zinc	1percwater	19	H	9	JU311	median.EXT	-38.21721030946065
20140617	GWAS	8	b	zinc	1percwater	19	H	9	LKC34	median.EXT	70.01255819277118
20140616	GWAS	8	a	zinc	1percwater	19	H	9	JU311	median.norm.EXT	-0.11303008880634649
20140617	GWAS	8	b	zinc	1percwater	19	H	9	LKC34	median.norm.EXT	0.12965759889351308
20140616	GWAS	8	a	zinc	1percwater	19	H	9	JU311	median.TOF	-5.583515619943656
20140617	GWAS	8	b	zinc	1percwater	19	H	9	LKC34	median.TOF	34.529599296698635
20140616	GWAS	8	a	zinc	1percwater	19	H	9	JU311	norm.n	-29.644560599787496
20140617	GWAS	8	b	zinc	1percwater	19	H	9	LKC34	norm.n	9.444567154101982
20140617	GWAS	8	b	zinc	1percwater	19	H	11	MY18	median.EXT	-44.7870748990369
20140617	GWAS	8	b	zinc	1percwater	19	H	11	MY18	median.norm.EXT	-0.2036290865374792
20140617	GWAS	8	b	zinc	1percwater	19	H	11	MY18	median.TOF	-10.79012789541423
20140617	GWAS	8	b	zinc	1percwater	19	H	11	MY18	norm.n	-12.351712855146996
