# Supplementary material for: Natural variation in the sequestosome-related gene, sqst-5, underlies zinc homeostasis in Caenorhabditis elegans
Source: PLoS Genet. 2020 Nov 11;16(11):e1008986. doi: 10.1371/journal.pgen.1008986 (PMC7682890; doi:10.1371/journal.pgen.1008986)
Supplement: S27 File — GWA mapping significance values for all markers across the genome for all four zinc-response traits. (CSV) [file pgen.1008986.s041.csv]

marker	CHROM	POS	log10p	trait	BF	aboveBF	EIGEN_CUTOFF	EIGEN_SIG	strain	value	allele	var.exp	startPOS	peakPOS	endPOS	peak_id	interval_size
I_1761	I	1761	0.9858214338240886	zinc_norm.n	6.059359	0	3.978849	0	NA	NA	NA	NA	NA	NA	NA	NA	NA
I_2138	I	2138	0.8654906854377739	zinc_norm.n	6.059359	0	3.978849	0	NA	NA	NA	NA	NA	NA	NA	NA	NA
I_2618	I	2618	1.2917363797974966	zinc_norm.n	6.059359	0	3.978849	0	NA	NA	NA	NA	NA	NA	NA	NA	NA
I_3535	I	3535	0.34858504849657407	zinc_norm.n	6.059359	0	3.978849	0	NA	NA	NA	NA	NA	NA	NA	NA	NA
I_3736	I	3736	0.3425105738041881	zinc_norm.n	6.059359	0	3.978849	0	NA	NA	NA	NA	NA	NA	NA	NA	NA
I_5317	I	5317	0.08794469673716251	zinc_norm.n	6.059359	0	3.978849	0	NA	NA	NA	NA	NA	NA	NA	NA	NA
I_6689	I	6689	0.295742085995599	zinc_norm.n	6.059359	0	3.978849	0	NA	NA	NA	NA	NA	NA	NA	NA	NA
I_9621	I	9621	0.12167183013899814	zinc_norm.n	6.059359	0	3.978849	0	NA	NA	NA	NA	NA	NA	NA	NA	NA
I_15024	I	15024	0.009754739459273062	zinc_norm.n	6.059359	0	3.978849	0	NA	NA	NA	NA	NA	NA	NA	NA	NA
I_15858	I	15858	0.0014683637020000276	zinc_norm.n	6.059359	0	3.978849	0	NA	NA	NA	NA	NA	NA	NA	NA	NA
I_17509	I	17509	1.0991194681951428	zinc_norm.n	6.059359	0	3.978849	0	NA	NA	NA	NA	NA	NA	NA	NA	NA
I_18679	I	18679	0.2884421017950386	zinc_norm.n	6.059359	0	3.978849	0	NA	NA	NA	NA	NA	NA	NA	NA	NA
I_19737	I	19737	0.34858504849657407	zinc_norm.n	6.059359	0	3.978849	0	NA	NA	NA	NA	NA	NA	NA	NA	NA
I_23398	I	23398	0.27402149033546935	zinc_norm.n	6.059359	0	3.978849	0	NA	NA	NA	NA	NA	NA	NA	NA	NA
I_24495	I	24495	0.11630661403726167	zinc_norm.n	6.059359	0	3.978849	0	NA	NA	NA	NA	NA	NA	NA	NA	NA
I_26634	I	26634	0.02784288010108627	zinc_norm.n	6.059359	0	3.978849	0	NA	NA	NA	NA	NA	NA	NA	NA	NA
I_30670	I	30670	1.102987449531021	zinc_norm.n	6.059359	0	3.978849	0	NA	NA	NA	NA	NA	NA	NA	NA	NA
I_38465	I	38465	0.34858504849657407	zinc_norm.n	6.059359	0	3.978849	0	NA	NA	NA	NA	NA	NA	NA	NA	NA
I_41151	I	41151	0.7818333299328217	zinc_norm.n	6.059359	0	3.978849	0	NA	NA	NA	NA	NA	NA	NA	NA	NA
I_41672	I	41672	1.0991194681951428	zinc_norm.n	6.059359	0	3.978849	0	NA	NA	NA	NA	NA	NA	NA	NA	NA
I_46655	I	46655	0.6283567312535849	zinc_norm.n	6.059359	0	3.978849	0	NA	NA	NA	NA	NA	NA	NA	NA	NA
I_47642	I	47642	0.12167183013899814	zinc_norm.n	6.059359	0	3.978849	0	NA	NA	NA	NA	NA	NA	NA	NA	NA
I_57096	I	57096	0.28121744509050695	zinc_norm.n	6.059359	0	3.978849	0	NA	NA	NA	NA	NA	NA	NA	NA	NA
I_57333	I	57333	0.9858214338240886	zinc_norm.n	6.059359	0	3.978849	0	NA	NA	NA	NA	NA	NA	NA	NA	NA
I_62576	I	62576	0.08076158353062543	zinc_norm.n	6.059359	0	3.978849	0	NA	NA	NA	NA	NA	NA	NA	NA	NA
I_66407	I	66407	0.6099880841616119	zinc_norm.n	6.059359	0	3.978849	0	NA	NA	NA	NA	NA	NA	NA	NA	NA
I_68640	I	68640	0.34858504849657407	zinc_norm.n	6.059359	0	3.978849	0	NA	NA	NA	NA	NA	NA	NA	NA	NA
I_76311	I	76311	0.12167183013899814	zinc_norm.n	6.059359	0	3.978849	0	NA	NA	NA	NA	NA	NA	NA	NA	NA
I_76506	I	76506	0.24165402972690345	zinc_norm.n	6.059359	0	3.978849	0	NA	NA	NA	NA	NA	NA	NA	NA	NA
I_80133	I	80133	0.5036329747756344	zinc_norm.n	6.059359	0	3.978849	0	NA	NA	NA	NA	NA	NA	NA	NA	NA
I_96117	I	96117	0.9099543347666009	zinc_norm.n	6.059359	0	3.978849	0	NA	NA	NA	NA	NA	NA	NA	NA	NA
I_101122	I	101122	0.16988076965283266	zinc_norm.n	6.059359	0	3.978849	0	NA	NA	NA	NA	NA	NA	NA	NA	NA
I_103330	I	103330	0.9858214338240886	zinc_norm.n	6.059359	0	3.978849	0	NA	NA	NA	NA	NA	NA	NA	NA	NA
I_107175	I	107175	0.6283567312535849	zinc_norm.n	6.059359	0	3.978849	0	NA	NA	NA	NA	NA	NA	NA	NA	NA
I_107916	I	107916	0.02784288010108627	zinc_norm.n	6.059359	0	3.978849	0	NA	NA	NA	NA	NA	NA	NA	NA	NA
I_108121	I	108121	0.295742085995599	zinc_norm.n	6.059359	0	3.978849	0	NA	NA	NA	NA	NA	NA	NA	NA	NA
I_109460	I	109460	0.27402149033546935	zinc_norm.n	6.059359	0	3.978849	0	NA	NA	NA	NA	NA	NA	NA	NA	NA
I_116338	I	116338	0.187550690042699	zinc_norm.n	6.059359	0	3.978849	0	NA	NA	NA	NA	NA	NA	NA	NA	NA
I_121505	I	121505	0.9591666078248288	zinc_norm.n	6.059359	0	3.978849	0	NA	NA	NA	NA	NA	NA	NA	NA	NA
I_123315	I	123315	0.5830096867404199	zinc_norm.n	6.059359	0	3.978849	0	NA	NA	NA	NA	NA	NA	NA	NA	NA
I_123411	I	123411	0.34858504849657407	zinc_norm.n	6.059359	0	3.978849	0	NA	NA	NA	NA	NA	NA	NA	NA	NA
I_130380	I	130380	0.009754739459273062	zinc_norm.n	6.059359	0	3.978849	0	NA	NA	NA	NA	NA	NA	NA	NA	NA
I_135132	I	135132	0.12167183013899814	zinc_norm.n	6.059359	0	3.978849	0	NA	NA	NA	NA	NA	NA	NA	NA	NA
I_135382	I	135382	0.6099880841616119	zinc_norm.n	6.059359	0	3.978849	0	NA	NA	NA	NA	NA	NA	NA	NA	NA
I_141329	I	141329	0.11645345602973124	zinc_norm.n	6.059359	0	3.978849	0	NA	NA	NA	NA	NA	NA	NA	NA	NA
I_148495	I	148495	0.6064572192005286	zinc_norm.n	6.059359	0	3.978849	0	NA	NA	NA	NA	NA	NA	NA	NA	NA
I_148734	I	148734	0.5889061762222212	zinc_norm.n	6.059359	0	3.978849	0	NA	NA	NA	NA	NA	NA	NA	NA	NA
I_154159	I	154159	0.9858214338240886	zinc_norm.n	6.059359	0	3.978849	0	NA	NA	NA	NA	NA	NA	NA	NA	NA
I_161015	I	161015	0.0720951949144367	zinc_norm.n	6.059359	0	3.978849	0	NA	NA	NA	NA	NA	NA	NA	NA	NA
I_161490	I	161490	1.0991194681951428	zinc_norm.n	6.059359	0	3.978849	0	NA	NA	NA	NA	NA	NA	NA	NA	NA
I_162061	I	162061	0.34858504849657407	zinc_norm.n	6.059359	0	3.978849	0	NA	NA	NA	NA	NA	NA	NA	NA	NA
I_172908	I	172908	0.12167183013899814	zinc_norm.n	6.059359	0	3.978849	0	NA	NA	NA	NA	NA	NA	NA	NA	NA
I_176983	I	176983	0.295742085995599	zinc_norm.n	6.059359	0	3.978849	0	NA	NA	NA	NA	NA	NA	NA	NA	NA
I_179783	I	179783	0.009754739459273062	zinc_norm.n	6.059359	0	3.978849	0	NA	NA	NA	NA	NA	NA	NA	NA	NA
I_184283	I	184283	0.9858214338240886	zinc_norm.n	6.059359	0	3.978849	0	NA	NA	NA	NA	NA	NA	NA	NA	NA
I_189359	I	189359	0.34858504849657407	zinc_norm.n	6.059359	0	3.978849	0	NA	NA	NA	NA	NA	NA	NA	NA	NA
I_190158	I	190158	0.6283567312535849	zinc_norm.n	6.059359	0	3.978849	0	NA	NA	NA	NA	NA	NA	NA	NA	NA
I_196881	I	196881	0.9361964747333289	zinc_norm.n	6.059359	0	3.978849	0	NA	NA	NA	NA	NA	NA	NA	NA	NA
I_203651	I	203651	0.17881198265669138	zinc_norm.n	6.059359	0	3.978849	0	NA	NA	NA	NA	NA	NA	NA	NA	NA
I_208570	I	208570	0.9858214338240886	zinc_norm.n	6.059359	0	3.978849	0	NA	NA	NA	NA	NA	NA	NA	NA	NA
I_209103	I	209103	0.6476219793241895	zinc_norm.n	6.059359	0	3.978849	0	NA	NA	NA	NA	NA	NA	NA	NA	NA
I_210932	I	210932	0.34858504849657407	zinc_norm.n	6.059359	0	3.978849	0	NA	NA	NA	NA	NA	NA	NA	NA	NA
I_218027	I	218027	0.19632142747004785	zinc_norm.n	6.059359	0	3.978849	0	NA	NA	NA	NA	NA	NA	NA	NA	NA
I_218357	I	218357	0.0659857649012803	zinc_norm.n	6.059359	0	3.978849	0	NA	NA	NA	NA	NA	NA	NA	NA	NA
I_221919	I	221919	0.02784288010108627	zinc_norm.n	6.059359	0	3.978849	0	NA	NA	NA	NA	NA	NA	NA	NA	NA
I_221965	I	221965	0.3889922084980834	zinc_norm.n	6.059359	0	3.978849	0	NA	NA	NA	NA	NA	NA	NA	NA	NA
I_233154	I	233154	0.6023748096197771	zinc_norm.n	6.059359	0	3.978849	0	NA	NA	NA	NA	NA	NA	NA	NA	NA
I_233940	I	233940	0.45596564669602224	zinc_norm.n	6.059359	0	3.978849	0	NA	NA	NA	NA	NA	NA	NA	NA	NA
I_246927	I	246927	0.555637538220422	zinc_norm.n	6.059359	0	3.978849	0	NA	NA	NA	NA	NA	NA	NA	NA	NA
I_247091	I	247091	0.9858214338240886	zinc_norm.n	6.059359	0	3.978849	0	NA	NA	NA	NA	NA	NA	NA	NA	NA
I_248956	I	248956	0.34858504849657407	zinc_norm.n	6.059359	0	3.978849	0	NA	NA	NA	NA	NA	NA	NA	NA	NA
I_249864	I	249864	0.7818333299328217	zinc_norm.n	6.059359	0	3.978849	0	NA	NA	NA	NA	NA	NA	NA	NA	NA
I_250871	I	250871	0.295742085995599	zinc_norm.n	6.059359	0	3.978849	0	NA	NA	NA	NA	NA	NA	NA	NA	NA
I_251447	I	251447	0.12167183013899814	zinc_norm.n	6.059359	0	3.978849	0	NA	NA	NA	NA	NA	NA	NA	NA	NA
I_263839	I	263839	0.9858214338240886	zinc_norm.n	6.059359	0	3.978849	0	NA	NA	NA	NA	NA	NA	NA	NA	NA
I_264954	I	264954	0.012711899845376516	zinc_norm.n	6.059359	0	3.978849	0	NA	NA	NA	NA	NA	NA	NA	NA	NA
I_267874	I	267874	0.5132293075743485	zinc_norm.n	6.059359	0	3.978849	0	NA	NA	NA	NA	NA	NA	NA	NA	NA
I_269566	I	269566	0.12167183013899814	zinc_norm.n	6.059359	0	3.978849	0	NA	NA	NA	NA	NA	NA	NA	NA	NA
I_274805	I	274805	0.4304471492768291	zinc_norm.n	6.059359	0	3.978849	0	NA	NA	NA	NA	NA	NA	NA	NA	NA
I_276638	I	276638	0.22493981980621847	zinc_norm.n	6.059359	0	3.978849	0	NA	NA	NA	NA	NA	NA	NA	NA	NA
I_278655	I	278655	0.3030743846084201	zinc_norm.n	6.059359	0	3.978849	0	NA	NA	NA	NA	NA	NA	NA	NA	NA
I_283058	I	283058	0.9858214338240886	zinc_norm.n	6.059359	0	3.978849	0	NA	NA	NA	NA	NA	NA	NA	NA	NA
I_283694	I	283694	0.187550690042699	zinc_norm.n	6.059359	0	3.978849	0	NA	NA	NA	NA	NA	NA	NA	NA	NA
I_284186	I	284186	0.5132293075743485	zinc_norm.n	6.059359	0	3.978849	0	NA	NA	NA	NA	NA	NA	NA	NA	NA
I_286492	I	286492	0.09520821245878747	zinc_norm.n	6.059359	0	3.978849	0	NA	NA	NA	NA	NA	NA	NA	NA	NA
I_291349	I	291349	0.12167183013899814	zinc_norm.n	6.059359	0	3.978849	0	NA	NA	NA	NA	NA	NA	NA	NA	NA
I_293097	I	293097	0.4541690290757897	zinc_norm.n	6.059359	0	3.978849	0	NA	NA	NA	NA	NA	NA	NA	NA	NA
I_300501	I	300501	0.9858214338240886	zinc_norm.n	6.059359	0	3.978849	0	NA	NA	NA	NA	NA	NA	NA	NA	NA
I_302045	I	302045	0.295742085995599	zinc_norm.n	6.059359	0	3.978849	0	NA	NA	NA	NA	NA	NA	NA	NA	NA
I_303755	I	303755	0.08348006773951384	zinc_norm.n	6.059359	0	3.978849	0	NA	NA	NA	NA	NA	NA	NA	NA	NA
I_308232	I	308232	0.34858504849657407	zinc_norm.n	6.059359	0	3.978849	0	NA	NA	NA	NA	NA	NA	NA	NA	NA
I_314248	I	314248	1.0991194681951428	zinc_norm.n	6.059359	0	3.978849	0	NA	NA	NA	NA	NA	NA	NA	NA	NA
I_324785	I	324785	0.009754739459273062	zinc_norm.n	6.059359	0	3.978849	0	NA	NA	NA	NA	NA	NA	NA	NA	NA
I_326319	I	326319	0.09890627308069215	zinc_norm.n	6.059359	0	3.978849	0	NA	NA	NA	NA	NA	NA	NA	NA	NA
I_328072	I	328072	0.002953770234163379	zinc_norm.n	6.059359	0	3.978849	0	NA	NA	NA	NA	NA	NA	NA	NA	NA
I_328414	I	328414	0.5036329747756344	zinc_norm.n	6.059359	0	3.978849	0	NA	NA	NA	NA	NA	NA	NA	NA	NA
I_329119	I	329119	0.9858214338240886	zinc_norm.n	6.059359	0	3.978849	0	NA	NA	NA	NA	NA	NA	NA	NA	NA
I_329657	I	329657	0.34858504849657407	zinc_norm.n	6.059359	0	3.978849	0	NA	NA	NA	NA	NA	NA	NA	NA	NA
I_329968	I	329968	0.07466883994829743	zinc_norm.n	6.059359	0	3.978849	0	NA	NA	NA	NA	NA	NA	NA	NA	NA
I_334157	I	334157	0.12167183013899814	zinc_norm.n	6.059359	0	3.978849	0	NA	NA	NA	NA	NA	NA	NA	NA	NA
I_336759	I	336759	0.07955436838622572	zinc_norm.n	6.059359	0	3.978849	0	NA	NA	NA	NA	NA	NA	NA	NA	NA
I_344201	I	344201	1.5104868024503098	zinc_norm.n	6.059359	0	3.978849	0	NA	NA	NA	NA	NA	NA	NA	NA	NA
I_346109	I	346109	0.1310758734775651	zinc_norm.n	6.059359	0	3.978849	0	NA	NA	NA	NA	NA	NA	NA	NA	NA
I_346146	I	346146	0.12336288673880855	zinc_norm.n	6.059359	0	3.978849	0	NA	NA	NA	NA	NA	NA	NA	NA	NA
I_348582	I	348582	0.9858214338240886	zinc_norm.n	6.059359	0	3.978849	0	NA	NA	NA	NA	NA	NA	NA	NA	NA
I_350439	I	350439	0.577429483597132	zinc_norm.n	6.059359	0	3.978849	0	NA	NA	NA	NA	NA	NA	NA	NA	NA
I_351375	I	351375	0.5040377888696866	zinc_norm.n	6.059359	0	3.978849	0	NA	NA	NA	NA	NA	NA	NA	NA	NA
I_351694	I	351694	0.354947004785579	zinc_norm.n	6.059359	0	3.978849	0	NA	NA	NA	NA	NA	NA	NA	NA	NA
I_351707	I	351707	0.44616696599032735	zinc_norm.n	6.059359	0	3.978849	0	NA	NA	NA	NA	NA	NA	NA	NA	NA
I_351875	I	351875	0.34858504849657407	zinc_norm.n	6.059359	0	3.978849	0	NA	NA	NA	NA	NA	NA	NA	NA	NA
I_358138	I	358138	0.2519240244009266	zinc_norm.n	6.059359	0	3.978849	0	NA	NA	NA	NA	NA	NA	NA	NA	NA
I_362836	I	362836	0.187550690042699	zinc_norm.n	6.059359	0	3.978849	0	NA	NA	NA	NA	NA	NA	NA	NA	NA
I_367428	I	367428	0.19632142747004785	zinc_norm.n	6.059359	0	3.978849	0	NA	NA	NA	NA	NA	NA	NA	NA	NA
I_368392	I	368392	0.28121744509050695	zinc_norm.n	6.059359	0	3.978849	0	NA	NA	NA	NA	NA	NA	NA	NA	NA
I_370339	I	370339	0.009754739459273062	zinc_norm.n	6.059359	0	3.978849	0	NA	NA	NA	NA	NA	NA	NA	NA	NA
I_374217	I	374217	0.464556945387507	zinc_norm.n	6.059359	0	3.978849	0	NA	NA	NA	NA	NA	NA	NA	NA	NA
I_374234	I	374234	1.5053286595637536	zinc_norm.n	6.059359	0	3.978849	0	NA	NA	NA	NA	NA	NA	NA	NA	NA
I_374244	I	374244	0.9314814559741332	zinc_norm.n	6.059359	0	3.978849	0	NA	NA	NA	NA	NA	NA	NA	NA	NA
I_374845	I	374845	0.34858504849657407	zinc_norm.n	6.059359	0	3.978849	0	NA	NA	NA	NA	NA	NA	NA	NA	NA
I_376287	I	376287	0.2706721989064832	zinc_norm.n	6.059359	0	3.978849	0	NA	NA	NA	NA	NA	NA	NA	NA	NA
I_386004	I	386004	0.19632142747004785	zinc_norm.n	6.059359	0	3.978849	0	NA	NA	NA	NA	NA	NA	NA	NA	NA
I_386388	I	386388	0.6358551133960085	zinc_norm.n	6.059359	0	3.978849	0	NA	NA	NA	NA	NA	NA	NA	NA	NA
I_388684	I	388684	0.34858504849657407	zinc_norm.n	6.059359	0	3.978849	0	NA	NA	NA	NA	NA	NA	NA	NA	NA
I_389034	I	389034	0.6516703976736515	zinc_norm.n	6.059359	0	3.978849	0	NA	NA	NA	NA	NA	NA	NA	NA	NA
I_389984	I	389984	0.07065316922210813	zinc_norm.n	6.059359	0	3.978849	0	NA	NA	NA	NA	NA	NA	NA	NA	NA
I_390711	I	390711	0.9858214338240886	zinc_norm.n	6.059359	0	3.978849	0	NA	NA	NA	NA	NA	NA	NA	NA	NA
I_390716	I	390716	0.0014683637020000276	zinc_norm.n	6.059359	0	3.978849	0	NA	NA	NA	NA	NA	NA	NA	NA	NA
I_395970	I	395970	0.6474411120401634	zinc_norm.n	6.059359	0	3.978849	0	NA	NA	NA	NA	NA	NA	NA	NA	NA
I_402207	I	402207	1.0991194681951428	zinc_norm.n	6.059359	0	3.978849	0	NA	NA	NA	NA	NA	NA	NA	NA	NA
I_402876	I	402876	0.3446252125330837	zinc_norm.n	6.059359	0	3.978849	0	NA	NA	NA	NA	NA	NA	NA	NA	NA
I_404352	I	404352	0.07934557901356029	zinc_norm.n	6.059359	0	3.978849	0	NA	NA	NA	NA	NA	NA	NA	NA	NA
I_404748	I	404748	0.17520298663670603	zinc_norm.n	6.059359	0	3.978849	0	NA	NA	NA	NA	NA	NA	NA	NA	NA
I_405121	I	405121	0.6995225449361591	zinc_norm.n	6.059359	0	3.978849	0	NA	NA	NA	NA	NA	NA	NA	NA	NA
I_406735	I	406735	0.45468114768690093	zinc_norm.n	6.059359	0	3.978849	0	NA	NA	NA	NA	NA	NA	NA	NA	NA
I_407242	I	407242	0.34858504849657407	zinc_norm.n	6.059359	0	3.978849	0	NA	NA	NA	NA	NA	NA	NA	NA	NA
I_407858	I	407858	0.7283384333751934	zinc_norm.n	6.059359	0	3.978849	0	NA	NA	NA	NA	NA	NA	NA	NA	NA
I_408114	I	408114	0.43042457789639355	zinc_norm.n	6.059359	0	3.978849	0	NA	NA	NA	NA	NA	NA	NA	NA	NA
I_408210	I	408210	0.19783032084065852	zinc_norm.n	6.059359	0	3.978849	0	NA	NA	NA	NA	NA	NA	NA	NA	NA
I_408281	I	408281	0.48619969891390125	zinc_norm.n	6.059359	0	3.978849	0	NA	NA	NA	NA	NA	NA	NA	NA	NA
I_408440	I	408440	0.68413339249580285	zinc_norm.n	6.059359	0	3.978849	0	NA	NA	NA	NA	NA	NA	NA	NA	NA
I_408861	I	408861	0.08062244151742597	zinc_norm.n	6.059359	0	3.978849	0	NA	NA	NA	NA	NA	NA	NA	NA	NA
I_409624	I	409624	0.6970137913360193	zinc_norm.n	6.059359	0	3.978849	0	NA	NA	NA	NA	NA	NA	NA	NA	NA
I_411004	I	411004	0.3516730214002731	zinc_norm.n	6.059359	0	3.978849	0	NA	NA	NA	NA	NA	NA	NA	NA	NA
I_411133	I	411133	0.22583115203036228	zinc_norm.n	6.059359	0	3.978849	0	NA	NA	NA	NA	NA	NA	NA	NA	NA
I_412109	I	412109	0.43044889041635837	zinc_norm.n	6.059359	0	3.978849	0	NA	NA	NA	NA	NA	NA	NA	NA	NA
I_415445	I	415445	0.9858214338240886	zinc_norm.n	6.059359	0	3.978849	0	NA	NA	NA	NA	NA	NA	NA	NA	NA
I_416703	I	416703	0.009754739459273062	zinc_norm.n	6.059359	0	3.978849	0	NA	NA	NA	NA	NA	NA	NA	NA	NA
I_418818	I	418818	0.48551727552491253	zinc_norm.n	6.059359	0	3.978849	0	NA	NA	NA	NA	NA	NA	NA	NA	NA
I_423010	I	423010	0.6516703976736515	zinc_norm.n	6.059359	0	3.978849	0	NA	NA	NA	NA	NA	NA	NA	NA	NA
I_425626	I	425626	0.3516730214002731	zinc_norm.n	6.059359	0	3.978849	0	NA	NA	NA	NA	NA	NA	NA	NA	NA
I_426445	I	426445	0.7656491052196617	zinc_norm.n	6.059359	0	3.978849	0	NA	NA	NA	NA	NA	NA	NA	NA	NA
I_426504	I	426504	0.34858504849657407	zinc_norm.n	6.059359	0	3.978849	0	NA	NA	NA	NA	NA	NA	NA	NA	NA
I_428363	I	428363	1.0991194681951428	zinc_norm.n	6.059359	0	3.978849	0	NA	NA	NA	NA	NA	NA	NA	NA	NA
I_435381	I	435381	0.015123504996255189	zinc_norm.n	6.059359	0	3.978849	0	NA	NA	NA	NA	NA	NA	NA	NA	NA
I_443056	I	443056	0.6516703976736515	zinc_norm.n	6.059359	0	3.978849	0	NA	NA	NA	NA	NA	NA	NA	NA	NA
I_443148	I	443148	0.1489217007499268	zinc_norm.n	6.059359	0	3.978849	0	NA	NA	NA	NA	NA	NA	NA	NA	NA
I_444763	I	444763	0.9858214338240886	zinc_norm.n	6.059359	0	3.978849	0	NA	NA	NA	NA	NA	NA	NA	NA	NA
I_446900	I	446900	0.6099880841616119	zinc_norm.n	6.059359	0	3.978849	0	NA	NA	NA	NA	NA	NA	NA	NA	NA
I_450866	I	450866	0.319511157961319	zinc_norm.n	6.059359	0	3.978849	0	NA	NA	NA	NA	NA	NA	NA	NA	NA
I_452297	I	452297	0.18829427385952294	zinc_norm.n	6.059359	0	3.978849	0	NA	NA	NA	NA	NA	NA	NA	NA	NA
I_455118	I	455118	0.33603818296405324	zinc_norm.n	6.059359	0	3.978849	0	NA	NA	NA	NA	NA	NA	NA	NA	NA
I_456095	I	456095	0.17308277288690654	zinc_norm.n	6.059359	0	3.978849	0	NA	NA	NA	NA	NA	NA	NA	NA	NA
I_458431	I	458431	0.07044915570474053	zinc_norm.n	6.059359	0	3.978849	0	NA	NA	NA	NA	NA	NA	NA	NA	NA
I_458637	I	458637	0.20182188630271158	zinc_norm.n	6.059359	0	3.978849	0	NA	NA	NA	NA	NA	NA	NA	NA	NA
I_458638	I	458638	0.08716712294873039	zinc_norm.n	6.059359	0	3.978849	0	NA	NA	NA	NA	NA	NA	NA	NA	NA
I_462336	I	462336	0.6759707174442897	zinc_norm.n	6.059359	0	3.978849	0	NA	NA	NA	NA	NA	NA	NA	NA	NA
I_463909	I	463909	0.0793258560506762	zinc_norm.n	6.059359	0	3.978849	0	NA	NA	NA	NA	NA	NA	NA	NA	NA
I_464858	I	464858	0.3014469914219963	zinc_norm.n	6.059359	0	3.978849	0	NA	NA	NA	NA	NA	NA	NA	NA	NA
I_466067	I	466067	0.13629893239082586	zinc_norm.n	6.059359	0	3.978849	0	NA	NA	NA	NA	NA	NA	NA	NA	NA
I_468544	I	468544	0.2920991402737465	zinc_norm.n	6.059359	0	3.978849	0	NA	NA	NA	NA	NA	NA	NA	NA	NA
I_474595	I	474595	0.18829427385952294	zinc_norm.n	6.059359	0	3.978849	0	NA	NA	NA	NA	NA	NA	NA	NA	NA
I_475503	I	475503	0.0793258560506762	zinc_norm.n	6.059359	0	3.978849	0	NA	NA	NA	NA	NA	NA	NA	NA	NA
I_476131	I	476131	0.6474411120401634	zinc_norm.n	6.059359	0	3.978849	0	NA	NA	NA	NA	NA	NA	NA	NA	NA
I_476760	I	476760	0.33118060727663906	zinc_norm.n	6.059359	0	3.978849	0	NA	NA	NA	NA	NA	NA	NA	NA	NA
I_483392	I	483392	0.2920991402737465	zinc_norm.n	6.059359	0	3.978849	0	NA	NA	NA	NA	NA	NA	NA	NA	NA
I_485515	I	485515	0.3970820190692691	zinc_norm.n	6.059359	0	3.978849	0	NA	NA	NA	NA	NA	NA	NA	NA	NA
I_486839	I	486839	0.5332182326486711	zinc_norm.n	6.059359	0	3.978849	0	NA	NA	NA	NA	NA	NA	NA	NA	NA
I_489494	I	489494	0.6474411120401634	zinc_norm.n	6.059359	0	3.978849	0	NA	NA	NA	NA	NA	NA	NA	NA	NA
I_489576	I	489576	0.0793258560506762	zinc_norm.n	6.059359	0	3.978849	0	NA	NA	NA	NA	NA	NA	NA	NA	NA
I_490260	I	490260	0.08076158353062543	zinc_norm.n	6.059359	0	3.978849	0	NA	NA	NA	NA	NA	NA	NA	NA	NA
I_491763	I	491763	0.24613516380059774	zinc_norm.n	6.059359	0	3.978849	0	NA	NA	NA	NA	NA	NA	NA	NA	NA
I_495881	I	495881	1.0991194681951428	zinc_norm.n	6.059359	0	3.978849	0	NA	NA	NA	NA	NA	NA	NA	NA	NA
I_500606	I	500606	0.24111047657670562	zinc_norm.n	6.059359	0	3.978849	0	NA	NA	NA	NA	NA	NA	NA	NA	NA
I_502878	I	502878	0.3328269113595904	zinc_norm.n	6.059359	0	3.978849	0	NA	NA	NA	NA	NA	NA	NA	NA	NA
I_503555	I	503555	0.19388941922459238	zinc_norm.n	6.059359	0	3.978849	0	NA	NA	NA	NA	NA	NA	NA	NA	NA
I_503860	I	503860	0.47889466467618547	zinc_norm.n	6.059359	0	3.978849	0	NA	NA	NA	NA	NA	NA	NA	NA	NA
I_504213	I	504213	0.022791375558455756	zinc_norm.n	6.059359	0	3.978849	0	NA	NA	NA	NA	NA	NA	NA	NA	NA
I_510610	I	510610	0.555637538220422	zinc_norm.n	6.059359	0	3.978849	0	NA	NA	NA	NA	NA	NA	NA	NA	NA
I_512439	I	512439	0.5877865831099685	zinc_norm.n	6.059359	0	3.978849	0	NA	NA	NA	NA	NA	NA	NA	NA	NA
I_513855	I	513855	0.24398312651437715	zinc_norm.n	6.059359	0	3.978849	0	NA	NA	NA	NA	NA	NA	NA	NA	NA
I_519297	I	519297	0.07833063083243903	zinc_norm.n	6.059359	0	3.978849	0	NA	NA	NA	NA	NA	NA	NA	NA	NA
I_519493	I	519493	0.07209006143919888	zinc_norm.n	6.059359	0	3.978849	0	NA	NA	NA	NA	NA	NA	NA	NA	NA
I_520173	I	520173	0.4427533161459468	zinc_norm.n	6.059359	0	3.978849	0	NA	NA	NA	NA	NA	NA	NA	NA	NA
I_524663	I	524663	0.24111047657670562	zinc_norm.n	6.059359	0	3.978849	0	NA	NA	NA	NA	NA	NA	NA	NA	NA
I_525192	I	525192	0.18829427385952294	zinc_norm.n	6.059359	0	3.978849	0	NA	NA	NA	NA	NA	NA	NA	NA	NA
I_525516	I	525516	0.555637538220422	zinc_norm.n	6.059359	0	3.978849	0	NA	NA	NA	NA	NA	NA	NA	NA	NA
I_543011	I	543011	0.009754739459273062	zinc_norm.n	6.059359	0	3.978849	0	NA	NA	NA	NA	NA	NA	NA	NA	NA
I_543021	I	543021	0.014566089822113467	zinc_norm.n	6.059359	0	3.978849	0	NA	NA	NA	NA	NA	NA	NA	NA	NA
I_546886	I	546886	0.039178624296867554	zinc_norm.n	6.059359	0	3.978849	0	NA	NA	NA	NA	NA	NA	NA	NA	NA
I_548846	I	548846	0.18829427385952294	zinc_norm.n	6.059359	0	3.978849	0	NA	NA	NA	NA	NA	NA	NA	NA	NA
I_552936	I	552936	0.24111047657670562	zinc_norm.n	6.059359	0	3.978849	0	NA	NA	NA	NA	NA	NA	NA	NA	NA
I_558255	I	558255	0.6250664125909924	zinc_norm.n	6.059359	0	3.978849	0	NA	NA	NA	NA	NA	NA	NA	NA	NA
I_558916	I	558916	0.5077189205682295	zinc_norm.n	6.059359	0	3.978849	0	NA	NA	NA	NA	NA	NA	NA	NA	NA
I_562960	I	562960	0.009754739459273062	zinc_norm.n	6.059359	0	3.978849	0	NA	NA	NA	NA	NA	NA	NA	NA	NA
I_565650	I	565650	0.4321343058449598	zinc_norm.n	6.059359	0	3.978849	0	NA	NA	NA	NA	NA	NA	NA	NA	NA
I_565653	I	565653	0.7116924654898045	zinc_norm.n	6.059359	0	3.978849	0	NA	NA	NA	NA	NA	NA	NA	NA	NA
I_566030	I	566030	0.555637538220422	zinc_norm.n	6.059359	0	3.978849	0	NA	NA	NA	NA	NA	NA	NA	NA	NA
I_567118	I	567118	0.24111047657670562	zinc_norm.n	6.059359	0	3.978849	0	NA	NA	NA	NA	NA	NA	NA	NA	NA
I_568344	I	568344	0.631299078635383	zinc_norm.n	6.059359	0	3.978849	0	NA	NA	NA	NA	NA	NA	NA	NA	NA
I_568345	I	568345	0.22085738766020285	zinc_norm.n	6.059359	0	3.978849	0	NA	NA	NA	NA	NA	NA	NA	NA	NA
I_568466	I	568466	0.28775697198228894	zinc_norm.n	6.059359	0	3.978849	0	NA	NA	NA	NA	NA	NA	NA	NA	NA
I_568511	I	568511	0.0793258560506762	zinc_norm.n	6.059359	0	3.978849	0	NA	NA	NA	NA	NA	NA	NA	NA	NA
I_570127	I	570127	0.18829427385952294	zinc_norm.n	6.059359	0	3.978849	0	NA	NA	NA	NA	NA	NA	NA	NA	NA
I_575190	I	575190	0.11061758122279942	zinc_norm.n	6.059359	0	3.978849	0	NA	NA	NA	NA	NA	NA	NA	NA	NA
I_575526	I	575526	0.3340120792126291	zinc_norm.n	6.059359	0	3.978849	0	NA	NA	NA	NA	NA	NA	NA	NA	NA
I_580527	I	580527	1.1446697779682051	zinc_norm.n	6.059359	0	3.978849	0	NA	NA	NA	NA	NA	NA	NA	NA	NA
I_581858	I	581858	0.4710395874098809	zinc_norm.n	6.059359	0	3.978849	0	NA	NA	NA	NA	NA	NA	NA	NA	NA
I_584625	I	584625	0.6520944716794251	zinc_norm.n	6.059359	0	3.978849	0	NA	NA	NA	NA	NA	NA	NA	NA	NA
I_589629	I	589629	0.07209006143919888	zinc_norm.n	6.059359	0	3.978849	0	NA	NA	NA	NA	NA	NA	NA	NA	NA
I_590598	I	590598	0.24111047657670562	zinc_norm.n	6.059359	0	3.978849	0	NA	NA	NA	NA	NA	NA	NA	NA	NA
I_592212	I	592212	0.18829427385952294	zinc_norm.n	6.059359	0	3.978849	0	NA	NA	NA	NA	NA	NA	NA	NA	NA
I_596501	I	596501	0.3340120792126291	zinc_norm.n	6.059359	0	3.978849	0	NA	NA	NA	NA	NA	NA	NA	NA	NA
I_604031	I	604031	0.5504169300165254	zinc_norm.n	6.059359	0	3.978849	0	NA	NA	NA	NA	NA	NA	NA	NA	NA
I_604749	I	604749	0.24111047657670562	zinc_norm.n	6.059359	0	3.978849	0	NA	NA	NA	NA	NA	NA	NA	NA	NA
I_605349	I	605349	0.0793258560506762	zinc_norm.n	6.059359	0	3.978849	0	NA	NA	NA	NA	NA	NA	NA	NA	NA
I_605959	I	605959	0.22632833203072764	zinc_norm.n	6.059359	0	3.978849	0	NA	NA	NA	NA	NA	NA	NA	NA	NA
I_609401	I	609401	0.18217296362527585	zinc_norm.n	6.059359	0	3.978849	0	NA	NA	NA	NA	NA	NA	NA	NA	NA
I_611152	I	611152	0.4673100984608738	zinc_norm.n	6.059359	0	3.978849	0	NA	NA	NA	NA	NA	NA	NA	NA	NA
I_611560	I	611560	0.21648735684619863	zinc_norm.n	6.059359	0	3.978849	0	NA	NA	NA	NA	NA	NA	NA	NA	NA
I_612243	I	612243	0.2475653634328576	zinc_norm.n	6.059359	0	3.978849	0	NA	NA	NA	NA	NA	NA	NA	NA	NA
I_614374	I	614374	0.18829427385952294	zinc_norm.n	6.059359	0	3.978849	0	NA	NA	NA	NA	NA	NA	NA	NA	NA
I_615712	I	615712	0.16105523326989601	zinc_norm.n	6.059359	0	3.978849	0	NA	NA	NA	NA	NA	NA	NA	NA	NA
I_616548	I	616548	0.1946276962768387	zinc_norm.n	6.059359	0	3.978849	0	NA	NA	NA	NA	NA	NA	NA	NA	NA
I_617381	I	617381	0.16017371797783628	zinc_norm.n	6.059359	0	3.978849	0	NA	NA	NA	NA	NA	NA	NA	NA	NA
I_623674	I	623674	0.6469415705961109	zinc_norm.n	6.059359	0	3.978849	0	NA	NA	NA	NA	NA	NA	NA	NA	NA
I_624391	I	624391	0.07807032935260155	zinc_norm.n	6.059359	0	3.978849	0	NA	NA	NA	NA	NA	NA	NA	NA	NA
I_625943	I	625943	0.34724635424406297	zinc_norm.n	6.059359	0	3.978849	0	NA	NA	NA	NA	NA	NA	NA	NA	NA
I_625984	I	625984	0.0326689789656779	zinc_norm.n	6.059359	0	3.978849	0	NA	NA	NA	NA	NA	NA	NA	NA	NA
I_626053	I	626053	0.3317785079965998	zinc_norm.n	6.059359	0	3.978849	0	NA	NA	NA	NA	NA	NA	NA	NA	NA
I_626269	I	626269	0.18710620304770617	zinc_norm.n	6.059359	0	3.978849	0	NA	NA	NA	NA	NA	NA	NA	NA	NA
I_626411	I	626411	0.056452434333652435	zinc_norm.n	6.059359	0	3.978849	0	NA	NA	NA	NA	NA	NA	NA	NA	NA
I_626575	I	626575	0.01219872160270409	zinc_norm.n	6.059359	0	3.978849	0	NA	NA	NA	NA	NA	NA	NA	NA	NA
I_627694	I	627694	0.06382277263606129	zinc_norm.n	6.059359	0	3.978849	0	NA	NA	NA	NA	NA	NA	NA	NA	NA
I_627798	I	627798	0.055607554308621694	zinc_norm.n	6.059359	0	3.978849	0	NA	NA	NA	NA	NA	NA	NA	NA	NA
I_628243	I	628243	0.3065954771729208	zinc_norm.n	6.059359	0	3.978849	0	NA	NA	NA	NA	NA	NA	NA	NA	NA
I_629861	I	629861	0.24398312651437715	zinc_norm.n	6.059359	0	3.978849	0	NA	NA	NA	NA	NA	NA	NA	NA	NA
I_630403	I	630403	0.4334644984172324	zinc_norm.n	6.059359	0	3.978849	0	NA	NA	NA	NA	NA	NA	NA	NA	NA
I_630429	I	630429	0.12225067072501707	zinc_norm.n	6.059359	0	3.978849	0	NA	NA	NA	NA	NA	NA	NA	NA	NA
I_630511	I	630511	0.15286440841937216	zinc_norm.n	6.059359	0	3.978849	0	NA	NA	NA	NA	NA	NA	NA	NA	NA
I_631704	I	631704	0.8598566633121809	zinc_norm.n	6.059359	0	3.978849	0	NA	NA	NA	NA	NA	NA	NA	NA	NA
I_633161	I	633161	0.24188302919509913	zinc_norm.n	6.059359	0	3.978849	0	NA	NA	NA	NA	NA	NA	NA	NA	NA
I_633339	I	633339	0.03561212563411667	zinc_norm.n	6.059359	0	3.978849	0	NA	NA	NA	NA	NA	NA	NA	NA	NA
I_635606	I	635606	0.5332182326486711	zinc_norm.n	6.059359	0	3.978849	0	NA	NA	NA	NA	NA	NA	NA	NA	NA
I_637219	I	637219	1.1385762156049526	zinc_norm.n	6.059359	0	3.978849	0	NA	NA	NA	NA	NA	NA	NA	NA	NA
I_637286	I	637286	0.5409807127360984	zinc_norm.n	6.059359	0	3.978849	0	NA	NA	NA	NA	NA	NA	NA	NA	NA
I_637363	I	637363	0.07991962557718832	zinc_norm.n	6.059359	0	3.978849	0	NA	NA	NA	NA	NA	NA	NA	NA	NA
I_637670	I	637670	0.18829427385952294	zinc_norm.n	6.059359	0	3.978849	0	NA	NA	NA	NA	NA	NA	NA	NA	NA
I_640758	I	640758	0.9224607393330448	zinc_norm.n	6.059359	0	3.978849	0	NA	NA	NA	NA	NA	NA	NA	NA	NA
I_640830	I	640830	0.0793258560506762	zinc_norm.n	6.059359	0	3.978849	0	NA	NA	NA	NA	NA	NA	NA	NA	NA
I_641952	I	641952	0.5332182326486711	zinc_norm.n	6.059359	0	3.978849	0	NA	NA	NA	NA	NA	NA	NA	NA	NA
I_642997	I	642997	0.07991962557718832	zinc_norm.n	6.059359	0	3.978849	0	NA	NA	NA	NA	NA	NA	NA	NA	NA
I_643589	I	643589	0.18829427385952294	zinc_norm.n	6.059359	0	3.978849	0	NA	NA	NA	NA	NA	NA	NA	NA	NA
I_644083	I	644083	0.24285379676849284	zinc_norm.n	6.059359	0	3.978849	0	NA	NA	NA	NA	NA	NA	NA	NA	NA
I_644287	I	644287	0.5409807127360984	zinc_norm.n	6.059359	0	3.978849	0	NA	NA	NA	NA	NA	NA	NA	NA	NA
I_648363	I	648363	0.5332182326486711	zinc_norm.n	6.059359	0	3.978849	0	NA	NA	NA	NA	NA	NA	NA	NA	NA
I_648553	I	648553	0.18829427385952294	zinc_norm.n	6.059359	0	3.978849	0	NA	NA	NA	NA	NA	NA	NA	NA	NA
I_649392	I	649392	0.8107387663134651	zinc_norm.n	6.059359	0	3.978849	0	NA	NA	NA	NA	NA	NA	NA	NA	NA
I_650030	I	650030	0.07991962557718832	zinc_norm.n	6.059359	0	3.978849	0	NA	NA	NA	NA	NA	NA	NA	NA	NA
I_651840	I	651840	0.0793258560506762	zinc_norm.n	6.059359	0	3.978849	0	NA	NA	NA	NA	NA	NA	NA	NA	NA
I_653100	I	653100	0.7671154132599545	zinc_norm.n	6.059359	0	3.978849	0	NA	NA	NA	NA	NA	NA	NA	NA	NA
I_656289	I	656289	0.5332182326486711	zinc_norm.n	6.059359	0	3.978849	0	NA	NA	NA	NA	NA	NA	NA	NA	NA
I_656876	I	656876	0.691991178408744	zinc_norm.n	6.059359	0	3.978849	0	NA	NA	NA	NA	NA	NA	NA	NA	NA
I_657465	I	657465	0.5939616571704582	zinc_norm.n	6.059359	0	3.978849	0	NA	NA	NA	NA	NA	NA	NA	NA	NA
I_657744	I	657744	0.7331169503303754	zinc_norm.n	6.059359	0	3.978849	0	NA	NA	NA	NA	NA	NA	NA	NA	NA
I_660382	I	660382	0.32386633503916823	zinc_norm.n	6.059359	0	3.978849	0	NA	NA	NA	NA	NA	NA	NA	NA	NA
I_661425	I	661425	0.07991962557718832	zinc_norm.n	6.059359	0	3.978849	0	NA	NA	NA	NA	NA	NA	NA	NA	NA
I_662121	I	662121	0.5409807127360984	zinc_norm.n	6.059359	0	3.978849	0	NA	NA	NA	NA	NA	NA	NA	NA	NA
I_664678	I	664678	0.6474411120401634	zinc_norm.n	6.059359	0	3.978849	0	NA	NA	NA	NA	NA	NA	NA	NA	NA
I_671645	I	671645	0.14150930094313696	zinc_norm.n	6.059359	0	3.978849	0	NA	NA	NA	NA	NA	NA	NA	NA	NA
I_672407	I	672407	0.07668561620712146	zinc_norm.n	6.059359	0	3.978849	0	NA	NA	NA	NA	NA	NA	NA	NA	NA
I_672678	I	672678	0.07991962557718832	zinc_norm.n	6.059359	0	3.978849	0	NA	NA	NA	NA	NA	NA	NA	NA	NA
I_673086	I	673086	0.5409807127360984	zinc_norm.n	6.059359	0	3.978849	0	NA	NA	NA	NA	NA	NA	NA	NA	NA
I_673916	I	673916	0.6022203239409158	zinc_norm.n	6.059359	0	3.978849	0	NA	NA	NA	NA	NA	NA	NA	NA	NA
I_674446	I	674446	0.0014683637020000276	zinc_norm.n	6.059359	0	3.978849	0	NA	NA	NA	NA	NA	NA	NA	NA	NA
I_675690	I	675690	0.18829427385952294	zinc_norm.n	6.059359	0	3.978849	0	NA	NA	NA	NA	NA	NA	NA	NA	NA
I_678624	I	678624	0.1086733324102782	zinc_norm.n	6.059359	0	3.978849	0	NA	NA	NA	NA	NA	NA	NA	NA	NA
I_680595	I	680595	0.5409807127360984	zinc_norm.n	6.059359	0	3.978849	0	NA	NA	NA	NA	NA	NA	NA	NA	NA
I_680989	I	680989	0.022791375558455756	zinc_norm.n	6.059359	0	3.978849	0	NA	NA	NA	NA	NA	NA	NA	NA	NA
I_681784	I	681784	0.7818333299328217	zinc_norm.n	6.059359	0	3.978849	0	NA	NA	NA	NA	NA	NA	NA	NA	NA
I_681902	I	681902	0.7263067253052069	zinc_norm.n	6.059359	0	3.978849	0	NA	NA	NA	NA	NA	NA	NA	NA	NA
I_689156	I	689156	0.5409807127360984	zinc_norm.n	6.059359	0	3.978849	0	NA	NA	NA	NA	NA	NA	NA	NA	NA
I_689988	I	689988	0.7263067253052069	zinc_norm.n	6.059359	0	3.978849	0	NA	NA	NA	NA	NA	NA	NA	NA	NA
I_691329	I	691329	0.1872502315657726	zinc_norm.n	6.059359	0	3.978849	0	NA	NA	NA	NA	NA	NA	NA	NA	NA
I_692532	I	692532	0.4263450396082813	zinc_norm.n	6.059359	0	3.978849	0	NA	NA	NA	NA	NA	NA	NA	NA	NA
I_694181	I	694181	0.3418406208787631	zinc_norm.n	6.059359	0	3.978849	0	NA	NA	NA	NA	NA	NA	NA	NA	NA
I_695452	I	695452	0.07991962557718832	zinc_norm.n	6.059359	0	3.978849	0	NA	NA	NA	NA	NA	NA	NA	NA	NA
I_697676	I	697676	0.4598803168478827	zinc_norm.n	6.059359	0	3.978849	0	NA	NA	NA	NA	NA	NA	NA	NA	NA
I_700876	I	700876	0.49580616766330654	zinc_norm.n	6.059359	0	3.978849	0	NA	NA	NA	NA	NA	NA	NA	NA	NA
I_703316	I	703316	0.32466603097484276	zinc_norm.n	6.059359	0	3.978849	0	NA	NA	NA	NA	NA	NA	NA	NA	NA
I_704929	I	704929	0.5332182326486711	zinc_norm.n	6.059359	0	3.978849	0	NA	NA	NA	NA	NA	NA	NA	NA	NA
I_705454	I	705454	0.2920991402737465	zinc_norm.n	6.059359	0	3.978849	0	NA	NA	NA	NA	NA	NA	NA	NA	NA
I_706128	I	706128	0.18829427385952294	zinc_norm.n	6.059359	0	3.978849	0	NA	NA	NA	NA	NA	NA	NA	NA	NA
I_707337	I	707337	0.5639498796371613	zinc_norm.n	6.059359	0	3.978849	0	NA	NA	NA	NA	NA	NA	NA	NA	NA
I_711341	I	711341	0.6283567312535849	zinc_norm.n	6.059359	0	3.978849	0	NA	NA	NA	NA	NA	NA	NA	NA	NA
I_711518	I	711518	0.3070821750458445	zinc_norm.n	6.059359	0	3.978849	0	NA	NA	NA	NA	NA	NA	NA	NA	NA
I_711856	I	711856	0.16439448098221013	zinc_norm.n	6.059359	0	3.978849	0	NA	NA	NA	NA	NA	NA	NA	NA	NA
I_712219	I	712219	0.1303607186031945	zinc_norm.n	6.059359	0	3.978849	0	NA	NA	NA	NA	NA	NA	NA	NA	NA
I_712414	I	712414	0.5310596749998744	zinc_norm.n	6.059359	0	3.978849	0	NA	NA	NA	NA	NA	NA	NA	NA	NA
I_713865	I	713865	0.6474411120401634	zinc_norm.n	6.059359	0	3.978849	0	NA	NA	NA	NA	NA	NA	NA	NA	NA
I_714017	I	714017	0.5332182326486711	zinc_norm.n	6.059359	0	3.978849	0	NA	NA	NA	NA	NA	NA	NA	NA	NA
I_714878	I	714878	0.6789442594668442	zinc_norm.n	6.059359	0	3.978849	0	NA	NA	NA	NA	NA	NA	NA	NA	NA
I_715142	I	715142	0.07103018262959877	zinc_norm.n	6.059359	0	3.978849	0	NA	NA	NA	NA	NA	NA	NA	NA	NA
I_715457	I	715457	0.18829427385952294	zinc_norm.n	6.059359	0	3.978849	0	NA	NA	NA	NA	NA	NA	NA	NA	NA
I_717063	I	717063	0.120304101416664	zinc_norm.n	6.059359	0	3.978849	0	NA	NA	NA	NA	NA	NA	NA	NA	NA
I_717363	I	717363	0.45073951107579013	zinc_norm.n	6.059359	0	3.978849	0	NA	NA	NA	NA	NA	NA	NA	NA	NA
I_720806	I	720806	0.0923933138779941	zinc_norm.n	6.059359	0	3.978849	0	NA	NA	NA	NA	NA	NA	NA	NA	NA
I_721214	I	721214	0.009754739459273062	zinc_norm.n	6.059359	0	3.978849	0	NA	NA	NA	NA	NA	NA	NA	NA	NA
I_721627	I	721627	0.06368317612868679	zinc_norm.n	6.059359	0	3.978849	0	NA	NA	NA	NA	NA	NA	NA	NA	NA
I_721723	I	721723	0.2920991402737465	zinc_norm.n	6.059359	0	3.978849	0	NA	NA	NA	NA	NA	NA	NA	NA	NA
I_724070	I	724070	0.08355400458824269	zinc_norm.n	6.059359	0	3.978849	0	NA	NA	NA	NA	NA	NA	NA	NA	NA
I_724309	I	724309	0.056452434333652435	zinc_norm.n	6.059359	0	3.978849	0	NA	NA	NA	NA	NA	NA	NA	NA	NA
I_724911	I	724911	0.0793258560506762	zinc_norm.n	6.059359	0	3.978849	0	NA	NA	NA	NA	NA	NA	NA	NA	NA
I_725861	I	725861	0.5332182326486711	zinc_norm.n	6.059359	0	3.978849	0	NA	NA	NA	NA	NA	NA	NA	NA	NA
I_727187	I	727187	0.038081338660089885	zinc_norm.n	6.059359	0	3.978849	0	NA	NA	NA	NA	NA	NA	NA	NA	NA
I_731196	I	731196	0.4489671820915155	zinc_norm.n	6.059359	0	3.978849	0	NA	NA	NA	NA	NA	NA	NA	NA	NA
I_731827	I	731827	0.18829427385952294	zinc_norm.n	6.059359	0	3.978849	0	NA	NA	NA	NA	NA	NA	NA	NA	NA
I_739095	I	739095	0.004806720035524968	zinc_norm.n	6.059359	0	3.978849	0	NA	NA	NA	NA	NA	NA	NA	NA	NA
I_740617	I	740617	0.22085738766020285	zinc_norm.n	6.059359	0	3.978849	0	NA	NA	NA	NA	NA	NA	NA	NA	NA
I_749831	I	749831	0.5132293075743485	zinc_norm.n	6.059359	0	3.978849	0	NA	NA	NA	NA	NA	NA	NA	NA	NA
I_753232	I	753232	0.24145863479512297	zinc_norm.n	6.059359	0	3.978849	0	NA	NA	NA	NA	NA	NA	NA	NA	NA
I_758192	I	758192	0.9224607393330448	zinc_norm.n	6.059359	0	3.978849	0	NA	NA	NA	NA	NA	NA	NA	NA	NA
I_758742	I	758742	1.0991194681951428	zinc_norm.n	6.059359	0	3.978849	0	NA	NA	NA	NA	NA	NA	NA	NA	NA
I_759661	I	759661	0.48551727552491253	zinc_norm.n	6.059359	0	3.978849	0	NA	NA	NA	NA	NA	NA	NA	NA	NA
I_762356	I	762356	0.34858504849657407	zinc_norm.n	6.059359	0	3.978849	0	NA	NA	NA	NA	NA	NA	NA	NA	NA
I_765704	I	765704	0.318626298778172	zinc_norm.n	6.059359	0	3.978849	0	NA	NA	NA	NA	NA	NA	NA	NA	NA
I_771745	I	771745	0.895792875843642	zinc_norm.n	6.059359	0	3.978849	0	NA	NA	NA	NA	NA	NA	NA	NA	NA
I_774773	I	774773	0.6474411120401634	zinc_norm.n	6.059359	0	3.978849	0	NA	NA	NA	NA	NA	NA	NA	NA	NA
I_775905	I	775905	0.1872502315657726	zinc_norm.n	6.059359	0	3.978849	0	NA	NA	NA	NA	NA	NA	NA	NA	NA
I_776747	I	776747	0.558530362206977	zinc_norm.n	6.059359	0	3.978849	0	NA	NA	NA	NA	NA	NA	NA	NA	NA
I_778380	I	778380	1.8590918184700294	zinc_norm.n	6.059359	0	3.978849	0	NA	NA	NA	NA	NA	NA	NA	NA	NA
I_779221	I	779221	1.3525001132057282	zinc_norm.n	6.059359	0	3.978849	0	NA	NA	NA	NA	NA	NA	NA	NA	NA
I_779268	I	779268	0.34858504849657407	zinc_norm.n	6.059359	0	3.978849	0	NA	NA	NA	NA	NA	NA	NA	NA	NA
I_781671	I	781671	0.901064562073046	zinc_norm.n	6.059359	0	3.978849	0	NA	NA	NA	NA	NA	NA	NA	NA	NA
I_787919	I	787919	0.9141720359515696	zinc_norm.n	6.059359	0	3.978849	0	NA	NA	NA	NA	NA	NA	NA	NA	NA
I_788159	I	788159	0.6474411120401634	zinc_norm.n	6.059359	0	3.978849	0	NA	NA	NA	NA	NA	NA	NA	NA	NA
I_788658	I	788658	0.1872502315657726	zinc_norm.n	6.059359	0	3.978849	0	NA	NA	NA	NA	NA	NA	NA	NA	NA
I_790898	I	790898	0.5167466443195361	zinc_norm.n	6.059359	0	3.978849	0	NA	NA	NA	NA	NA	NA	NA	NA	NA
I_792015	I	792015	0.34858504849657407	zinc_norm.n	6.059359	0	3.978849	0	NA	NA	NA	NA	NA	NA	NA	NA	NA
I_792308	I	792308	0.38274326797154024	zinc_norm.n	6.059359	0	3.978849	0	NA	NA	NA	NA	NA	NA	NA	NA	NA
I_794211	I	794211	0.3970820190692691	zinc_norm.n	6.059359	0	3.978849	0	NA	NA	NA	NA	NA	NA	NA	NA	NA
I_797248	I	797248	0.009754739459273062	zinc_norm.n	6.059359	0	3.978849	0	NA	NA	NA	NA	NA	NA	NA	NA	NA
I_800430	I	800430	0.3784809857008485	zinc_norm.n	6.059359	0	3.978849	0	NA	NA	NA	NA	NA	NA	NA	NA	NA
I_803526	I	803526	1.0445277527795171	zinc_norm.n	6.059359	0	3.978849	0	NA	NA	NA	NA	NA	NA	NA	NA	NA
I_804272	I	804272	0.18829427385952294	zinc_norm.n	6.059359	0	3.978849	0	NA	NA	NA	NA	NA	NA	NA	NA	NA
I_805361	I	805361	0.6022203239409158	zinc_norm.n	6.059359	0	3.978849	0	NA	NA	NA	NA	NA	NA	NA	NA	NA
I_806610	I	806610	1.0187861573711052	zinc_norm.n	6.059359	0	3.978849	0	NA	NA	NA	NA	NA	NA	NA	NA	NA
I_807504	I	807504	0.32466603097484276	zinc_norm.n	6.059359	0	3.978849	0	NA	NA	NA	NA	NA	NA	NA	NA	NA
I_809963	I	809963	0.050515941473048845	zinc_norm.n	6.059359	0	3.978849	0	NA	NA	NA	NA	NA	NA	NA	NA	NA
I_811002	I	811002	1.0991194681951428	zinc_norm.n	6.059359	0	3.978849	0	NA	NA	NA	NA	NA	NA	NA	NA	NA
I_813764	I	813764	0.12986735872514107	zinc_norm.n	6.059359	0	3.978849	0	NA	NA	NA	NA	NA	NA	NA	NA	NA
I_816631	I	816631	0.0720951949144367	zinc_norm.n	6.059359	0	3.978849	0	NA	NA	NA	NA	NA	NA	NA	NA	NA
I_817538	I	817538	0.42845438849010686	zinc_norm.n	6.059359	0	3.978849	0	NA	NA	NA	NA	NA	NA	NA	NA	NA
I_821465	I	821465	0.6262997060816898	zinc_norm.n	6.059359	0	3.978849	0	NA	NA	NA	NA	NA	NA	NA	NA	NA
I_822324	I	822324	0.18829427385952294	zinc_norm.n	6.059359	0	3.978849	0	NA	NA	NA	NA	NA	NA	NA	NA	NA
I_826956	I	826956	0.23233689221419423	zinc_norm.n	6.059359	0	3.978849	0	NA	NA	NA	NA	NA	NA	NA	NA	NA
I_827051	I	827051	0.28045732067103	zinc_norm.n	6.059359	0	3.978849	0	NA	NA	NA	NA	NA	NA	NA	NA	NA
I_833289	I	833289	0.46716131071836897	zinc_norm.n	6.059359	0	3.978849	0	NA	NA	NA	NA	NA	NA	NA	NA	NA
I_835377	I	835377	0.09593516514394439	zinc_norm.n	6.059359	0	3.978849	0	NA	NA	NA	NA	NA	NA	NA	NA	NA
I_836677	I	836677	0.2920991402737465	zinc_norm.n	6.059359	0	3.978849	0	NA	NA	NA	NA	NA	NA	NA	NA	NA
I_843721	I	843721	0.2888921717197223	zinc_norm.n	6.059359	0	3.978849	0	NA	NA	NA	NA	NA	NA	NA	NA	NA
I_847290	I	847290	1.0991194681951428	zinc_norm.n	6.059359	0	3.978849	0	NA	NA	NA	NA	NA	NA	NA	NA	NA
I_848207	I	848207	0.5318203907249648	zinc_norm.n	6.059359	0	3.978849	0	NA	NA	NA	NA	NA	NA	NA	NA	NA
I_851304	I	851304	0.28045732067103	zinc_norm.n	6.059359	0	3.978849	0	NA	NA	NA	NA	NA	NA	NA	NA	NA
I_854612	I	854612	0.28974158754897456	zinc_norm.n	6.059359	0	3.978849	0	NA	NA	NA	NA	NA	NA	NA	NA	NA
I_855284	I	855284	0.3105936765961476	zinc_norm.n	6.059359	0	3.978849	0	NA	NA	NA	NA	NA	NA	NA	NA	NA
I_856187	I	856187	0.23674051552180478	zinc_norm.n	6.059359	0	3.978849	0	NA	NA	NA	NA	NA	NA	NA	NA	NA
I_858354	I	858354	0.6450616990278611	zinc_norm.n	6.059359	0	3.978849	0	NA	NA	NA	NA	NA	NA	NA	NA	NA
I_858521	I	858521	0.034769547127025416	zinc_norm.n	6.059359	0	3.978849	0	NA	NA	NA	NA	NA	NA	NA	NA	NA
I_859159	I	859159	0.05217545150873237	zinc_norm.n	6.059359	0	3.978849	0	NA	NA	NA	NA	NA	NA	NA	NA	NA
I_859215	I	859215	0.4018953014735124	zinc_norm.n	6.059359	0	3.978849	0	NA	NA	NA	NA	NA	NA	NA	NA	NA
I_859259	I	859259	0.22795093372348518	zinc_norm.n	6.059359	0	3.978849	0	NA	NA	NA	NA	NA	NA	NA	NA	NA
I_859983	I	859983	0.17689265804524937	zinc_norm.n	6.059359	0	3.978849	0	NA	NA	NA	NA	NA	NA	NA	NA	NA
I_860921	I	860921	0.10694594474443994	zinc_norm.n	6.059359	0	3.978849	0	NA	NA	NA	NA	NA	NA	NA	NA	NA
I_861397	I	861397	0.18829427385952294	zinc_norm.n	6.059359	0	3.978849	0	NA	NA	NA	NA	NA	NA	NA	NA	NA
I_862378	I	862378	0.3925729330504944	zinc_norm.n	6.059359	0	3.978849	0	NA	NA	NA	NA	NA	NA	NA	NA	NA
I_862469	I	862469	0.2555001918151734	zinc_norm.n	6.059359	0	3.978849	0	NA	NA	NA	NA	NA	NA	NA	NA	NA
I_862860	I	862860	0.04343908709660713	zinc_norm.n	6.059359	0	3.978849	0	NA	NA	NA	NA	NA	NA	NA	NA	NA
I_863025	I	863025	1.1676708237506706	zinc_norm.n	6.059359	0	3.978849	0	NA	NA	NA	NA	NA	NA	NA	NA	NA
I_863741	I	863741	1.3666463435273546	zinc_norm.n	6.059359	0	3.978849	0	NA	NA	NA	NA	NA	NA	NA	NA	NA
I_863911	I	863911	0.0933481398150661	zinc_norm.n	6.059359	0	3.978849	0	NA	NA	NA	NA	NA	NA	NA	NA	NA
I_865618	I	865618	0.49838498502438633	zinc_norm.n	6.059359	0	3.978849	0	NA	NA	NA	NA	NA	NA	NA	NA	NA
I_865711	I	865711	0.14631507250639456	zinc_norm.n	6.059359	0	3.978849	0	NA	NA	NA	NA	NA	NA	NA	NA	NA
I_865793	I	865793	0.0431400740326597	zinc_norm.n	6.059359	0	3.978849	0	NA	NA	NA	NA	NA	NA	NA	NA	NA
I_866218	I	866218	1.5572847656744233	zinc_norm.n	6.059359	0	3.978849	0	NA	NA	NA	NA	NA	NA	NA	NA	NA
I_866240	I	866240	0.18369768439732387	zinc_norm.n	6.059359	0	3.978849	0	NA	NA	NA	NA	NA	NA	NA	NA	NA
I_866896	I	866896	0.010548425815579599	zinc_norm.n	6.059359	0	3.978849	0	NA	NA	NA	NA	NA	NA	NA	NA	NA
I_867720	I	867720	1.626889359906454	zinc_norm.n	6.059359	0	3.978849	0	NA	NA	NA	NA	NA	NA	NA	NA	NA
I_867812	I	867812	0.28045732067103	zinc_norm.n	6.059359	0	3.978849	0	NA	NA	NA	NA	NA	NA	NA	NA	NA
I_868062	I	868062	1.2331197080093335	zinc_norm.n	6.059359	0	3.978849	0	NA	NA	NA	NA	NA	NA	NA	NA	NA
I_868195	I	868195	0.7200064546590544	zinc_norm.n	6.059359	0	3.978849	0	NA	NA	NA	NA	NA	NA	NA	NA	NA
I_868360	I	868360	0.02733865100985001	zinc_norm.n	6.059359	0	3.978849	0	NA	NA	NA	NA	NA	NA	NA	NA	NA
I_868813	I	868813	0.33084366845011776	zinc_norm.n	6.059359	0	3.978849	0	NA	NA	NA	NA	NA	NA	NA	NA	NA
I_868901	I	868901	0.042826560889045504	zinc_norm.n	6.059359	0	3.978849	0	NA	NA	NA	NA	NA	NA	NA	NA	NA
I_869120	I	869120	0.12219425821882826	zinc_norm.n	6.059359	0	3.978849	0	NA	NA	NA	NA	NA	NA	NA	NA	NA
I_869233	I	869233	0.10206076410025199	zinc_norm.n	6.059359	0	3.978849	0	NA	NA	NA	NA	NA	NA	NA	NA	NA
I_869355	I	869355	0.020550481299436048	zinc_norm.n	6.059359	0	3.978849	0	NA	NA	NA	NA	NA	NA	NA	NA	NA
I_869512	I	869512	0.4522260135943768	zinc_norm.n	6.059359	0	3.978849	0	NA	NA	NA	NA	NA	NA	NA	NA	NA
I_869523	I	869523	1.0991194681951428	zinc_norm.n	6.059359	0	3.978849	0	NA	NA	NA	NA	NA	NA	NA	NA	NA
I_870392	I	870392	0.07969720847402981	zinc_norm.n	6.059359	0	3.978849	0	NA	NA	NA	NA	NA	NA	NA	NA	NA
I_870415	I	870415	0.1414777186608586	zinc_norm.n	6.059359	0	3.978849	0	NA	NA	NA	NA	NA	NA	NA	NA	NA
I_870597	I	870597	0.039862469669970285	zinc_norm.n	6.059359	0	3.978849	0	NA	NA	NA	NA	NA	NA	NA	NA	NA
I_870607	I	870607	0.04065396276626979	zinc_norm.n	6.059359	0	3.978849	0	NA	NA	NA	NA	NA	NA	NA	NA	NA
I_870696	I	870696	0.11914272593182682	zinc_norm.n	6.059359	0	3.978849	0	NA	NA	NA	NA	NA	NA	NA	NA	NA
I_870867	I	870867	0.11380095332258515	zinc_norm.n	6.059359	0	3.978849	0	NA	NA	NA	NA	NA	NA	NA	NA	NA
I_871325	I	871325	0.30829722661428377	zinc_norm.n	6.059359	0	3.978849	0	NA	NA	NA	NA	NA	NA	NA	NA	NA
I_872177	I	872177	0.7471976130961115	zinc_norm.n	6.059359	0	3.978849	0	NA	NA	NA	NA	NA	NA	NA	NA	NA
I_873750	I	873750	0.0431400740326597	zinc_norm.n	6.059359	0	3.978849	0	NA	NA	NA	NA	NA	NA	NA	NA	NA
I_873841	I	873841	1.470238395344817	zinc_norm.n	6.059359	0	3.978849	0	NA	NA	NA	NA	NA	NA	NA	NA	NA
I_874251	I	874251	1.626889359906454	zinc_norm.n	6.059359	0	3.978849	0	NA	NA	NA	NA	NA	NA	NA	NA	NA
I_875410	I	875410	0.009754739459273062	zinc_norm.n	6.059359	0	3.978849	0	NA	NA	NA	NA	NA	NA	NA	NA	NA
I_877267	I	877267	0.021876034023145696	zinc_norm.n	6.059359	0	3.978849	0	NA	NA	NA	NA	NA	NA	NA	NA	NA
I_877321	I	877321	0.44607922371250086	zinc_norm.n	6.059359	0	3.978849	0	NA	NA	NA	NA	NA	NA	NA	NA	NA
I_877864	I	877864	1.138940696756497	zinc_norm.n	6.059359	0	3.978849	0	NA	NA	NA	NA	NA	NA	NA	NA	NA
I_877962	I	877962	1.1093928534031592	zinc_norm.n	6.059359	0	3.978849	0	NA	NA	NA	NA	NA	NA	NA	NA	NA
I_879002	I	879002	0.13002177375009177	zinc_norm.n	6.059359	0	3.978849	0	NA	NA	NA	NA	NA	NA	NA	NA	NA
I_879096	I	879096	0.2756292225132512	zinc_norm.n	6.059359	0	3.978849	0	NA	NA	NA	NA	NA	NA	NA	NA	NA
I_879395	I	879395	0.2812109734014073	zinc_norm.n	6.059359	0	3.978849	0	NA	NA	NA	NA	NA	NA	NA	NA	NA
I_882100	I	882100	0.0431400740326597	zinc_norm.n	6.059359	0	3.978849	0	NA	NA	NA	NA	NA	NA	NA	NA	NA
I_882874	I	882874	1.0991194681951428	zinc_norm.n	6.059359	0	3.978849	0	NA	NA	NA	NA	NA	NA	NA	NA	NA
I_885721	I	885721	0.9263364188666129	zinc_norm.n	6.059359	0	3.978849	0	NA	NA	NA	NA	NA	NA	NA	NA	NA
I_887677	I	887677	1.138940696756497	zinc_norm.n	6.059359	0	3.978849	0	NA	NA	NA	NA	NA	NA	NA	NA	NA
I_889214	I	889214	0.2812109734014073	zinc_norm.n	6.059359	0	3.978849	0	NA	NA	NA	NA	NA	NA	NA	NA	NA
I_890585	I	890585	0.07421034830165374	zinc_norm.n	6.059359	0	3.978849	0	NA	NA	NA	NA	NA	NA	NA	NA	NA
I_890849	I	890849	0.28045732067103	zinc_norm.n	6.059359	0	3.978849	0	NA	NA	NA	NA	NA	NA	NA	NA	NA
I_891890	I	891890	0.39292188948491485	zinc_norm.n	6.059359	0	3.978849	0	NA	NA	NA	NA	NA	NA	NA	NA	NA
I_895897	I	895897	0.9181115233558778	zinc_norm.n	6.059359	0	3.978849	0	NA	NA	NA	NA	NA	NA	NA	NA	NA
I_896912	I	896912	0.3497135218987219	zinc_norm.n	6.059359	0	3.978849	0	NA	NA	NA	NA	NA	NA	NA	NA	NA
I_899485	I	899485	0.10020935021233816	zinc_norm.n	6.059359	0	3.978849	0	NA	NA	NA	NA	NA	NA	NA	NA	NA
I_899605	I	899605	0.4299177369045539	zinc_norm.n	6.059359	0	3.978849	0	NA	NA	NA	NA	NA	NA	NA	NA	NA
I_900992	I	900992	0.7840243225386397	zinc_norm.n	6.059359	0	3.978849	0	NA	NA	NA	NA	NA	NA	NA	NA	NA
I_902628	I	902628	0.5939616571704582	zinc_norm.n	6.059359	0	3.978849	0	NA	NA	NA	NA	NA	NA	NA	NA	NA
I_904043	I	904043	0.24954659552626593	zinc_norm.n	6.059359	0	3.978849	0	NA	NA	NA	NA	NA	NA	NA	NA	NA
I_907812	I	907812	1.1202646036653845	zinc_norm.n	6.059359	0	3.978849	0	NA	NA	NA	NA	NA	NA	NA	NA	NA
I_917587	I	917587	0.6710121084056472	zinc_norm.n	6.059359	0	3.978849	0	NA	NA	NA	NA	NA	NA	NA	NA	NA
I_918075	I	918075	0.4300065167165276	zinc_norm.n	6.059359	0	3.978849	0	NA	NA	NA	NA	NA	NA	NA	NA	NA
I_925704	I	925704	1.6198047756199996	zinc_norm.n	6.059359	0	3.978849	0	NA	NA	NA	NA	NA	NA	NA	NA	NA
I_926895	I	926895	0.13002177375009177	zinc_norm.n	6.059359	0	3.978849	0	NA	NA	NA	NA	NA	NA	NA	NA	NA
I_927484	I	927484	1.7683762381464672	zinc_norm.n	6.059359	0	3.978849	0	NA	NA	NA	NA	NA	NA	NA	NA	NA
I_929167	I	929167	0.4474643553654495	zinc_norm.n	6.059359	0	3.978849	0	NA	NA	NA	NA	NA	NA	NA	NA	NA
I_935051	I	935051	1.5505762005949517	zinc_norm.n	6.059359	0	3.978849	0	NA	NA	NA	NA	NA	NA	NA	NA	NA
I_937541	I	937541	0.04218702295145887	zinc_norm.n	6.059359	0	3.978849	0	NA	NA	NA	NA	NA	NA	NA	NA	NA
I_941996	I	941996	0.28045732067103	zinc_norm.n	6.059359	0	3.978849	0	NA	NA	NA	NA	NA	NA	NA	NA	NA
I_942763	I	942763	0.12090303433168735	zinc_norm.n	6.059359	0	3.978849	0	NA	NA	NA	NA	NA	NA	NA	NA	NA
I_944827	I	944827	0.1488317945505043	zinc_norm.n	6.059359	0	3.978849	0	NA	NA	NA	NA	NA	NA	NA	NA	NA
I_946698	I	946698	1.7208015839677946	zinc_norm.n	6.059359	0	3.978849	0	NA	NA	NA	NA	NA	NA	NA	NA	NA
I_946888	I	946888	0.13236125703750598	zinc_norm.n	6.059359	0	3.978849	0	NA	NA	NA	NA	NA	NA	NA	NA	NA
I_948085	I	948085	0.8560252025894017	zinc_norm.n	6.059359	0	3.978849	0	NA	NA	NA	NA	NA	NA	NA	NA	NA
I_951205	I	951205	1.6198047756199996	zinc_norm.n	6.059359	0	3.978849	0	NA	NA	NA	NA	NA	NA	NA	NA	NA
I_952664	I	952664	1.7683762381464672	zinc_norm.n	6.059359	0	3.978849	0	NA	NA	NA	NA	NA	NA	NA	NA	NA
I_952797	I	952797	2.329971432881535	zinc_norm.n	6.059359	0	3.978849	0	NA	NA	NA	NA	NA	NA	NA	NA	NA
I_953466	I	953466	1.7793240308472726	zinc_norm.n	6.059359	0	3.978849	0	NA	NA	NA	NA	NA	NA	NA	NA	NA
I_956193	I	956193	0.13585798934113863	zinc_norm.n	6.059359	0	3.978849	0	NA	NA	NA	NA	NA	NA	NA	NA	NA
I_956257	I	956257	0.23105512700975098	zinc_norm.n	6.059359	0	3.978849	0	NA	NA	NA	NA	NA	NA	NA	NA	NA
I_956824	I	956824	0.004311871294887215	zinc_norm.n	6.059359	0	3.978849	0	NA	NA	NA	NA	NA	NA	NA	NA	NA
I_956834	I	956834	1.9471927926692378	zinc_norm.n	6.059359	0	3.978849	0	NA	NA	NA	NA	NA	NA	NA	NA	NA
I_957030	I	957030	0.49606134411509384	zinc_norm.n	6.059359	0	3.978849	0	NA	NA	NA	NA	NA	NA	NA	NA	NA
I_958128	I	958128	0.053701762487063424	zinc_norm.n	6.059359	0	3.978849	0	NA	NA	NA	NA	NA	NA	NA	NA	NA
I_960040	I	960040	1.6198047756199996	zinc_norm.n	6.059359	0	3.978849	0	NA	NA	NA	NA	NA	NA	NA	NA	NA
I_960324	I	960324	0.14519267570118444	zinc_norm.n	6.059359	0	3.978849	0	NA	NA	NA	NA	NA	NA	NA	NA	NA
I_961973	I	961973	0.12215633978097024	zinc_norm.n	6.059359	0	3.978849	0	NA	NA	NA	NA	NA	NA	NA	NA	NA
I_963560	I	963560	1.9572572148655096	zinc_norm.n	6.059359	0	3.978849	0	NA	NA	NA	NA	NA	NA	NA	NA	NA
I_966004	I	966004	0.050515941473048845	zinc_norm.n	6.059359	0	3.978849	0	NA	NA	NA	NA	NA	NA	NA	NA	NA
I_966291	I	966291	0.07052924867515992	zinc_norm.n	6.059359	0	3.978849	0	NA	NA	NA	NA	NA	NA	NA	NA	NA
I_970841	I	970841	0.07131920785235474	zinc_norm.n	6.059359	0	3.978849	0	NA	NA	NA	NA	NA	NA	NA	NA	NA
I_973423	I	973423	1.4084502663253493	zinc_norm.n	6.059359	0	3.978849	0	NA	NA	NA	NA	NA	NA	NA	NA	NA
I_973931	I	973931	1.7208015839677946	zinc_norm.n	6.059359	0	3.978849	0	NA	NA	NA	NA	NA	NA	NA	NA	NA
I_973948	I	973948	0.0014683637020000276	zinc_norm.n	6.059359	0	3.978849	0	NA	NA	NA	NA	NA	NA	NA	NA	NA
I_975649	I	975649	2.133715177126561	zinc_norm.n	6.059359	0	3.978849	0	NA	NA	NA	NA	NA	NA	NA	NA	NA
I_977210	I	977210	0.2555001918151734	zinc_norm.n	6.059359	0	3.978849	0	NA	NA	NA	NA	NA	NA	NA	NA	NA
I_977454	I	977454	0.005131201059653011	zinc_norm.n	6.059359	0	3.978849	0	NA	NA	NA	NA	NA	NA	NA	NA	NA
I_978053	I	978053	0.13236125703750598	zinc_norm.n	6.059359	0	3.978849	0	NA	NA	NA	NA	NA	NA	NA	NA	NA
I_981869	I	981869	1.7565949808674897	zinc_norm.n	6.059359	0	3.978849	0	NA	NA	NA	NA	NA	NA	NA	NA	NA
I_982298	I	982298	0.7114149581772985	zinc_norm.n	6.059359	0	3.978849	0	NA	NA	NA	NA	NA	NA	NA	NA	NA
I_982362	I	982362	0.4619511614700558	zinc_norm.n	6.059359	0	3.978849	0	NA	NA	NA	NA	NA	NA	NA	NA	NA
I_982485	I	982485	0.09152222661555573	zinc_norm.n	6.059359	0	3.978849	0	NA	NA	NA	NA	NA	NA	NA	NA	NA
I_982488	I	982488	0.12770218736643163	zinc_norm.n	6.059359	0	3.978849	0	NA	NA	NA	NA	NA	NA	NA	NA	NA
I_982498	I	982498	0.6744002731294133	zinc_norm.n	6.059359	0	3.978849	0	NA	NA	NA	NA	NA	NA	NA	NA	NA
I_987047	I	987047	0.1488317945505043	zinc_norm.n	6.059359	0	3.978849	0	NA	NA	NA	NA	NA	NA	NA	NA	NA
I_989350	I	989350	0.009754739459273062	zinc_norm.n	6.059359	0	3.978849	0	NA	NA	NA	NA	NA	NA	NA	NA	NA
I_992525	I	992525	0.04218702295145887	zinc_norm.n	6.059359	0	3.978849	0	NA	NA	NA	NA	NA	NA	NA	NA	NA
I_993558	I	993558	1.7565949808674897	zinc_norm.n	6.059359	0	3.978849	0	NA	NA	NA	NA	NA	NA	NA	NA	NA
I_997288	I	997288	0.7507240614137918	zinc_norm.n	6.059359	0	3.978849	0	NA	NA	NA	NA	NA	NA	NA	NA	NA
I_998099	I	998099	0.004311871294887215	zinc_norm.n	6.059359	0	3.978849	0	NA	NA	NA	NA	NA	NA	NA	NA	NA
I_999180	I	999180	1.9572572148655096	zinc_norm.n	6.059359	0	3.978849	0	NA	NA	NA	NA	NA	NA	NA	NA	NA
I_1001523	I	1001523	0.032826460904671034	zinc_norm.n	6.059359	0	3.978849	0	NA	NA	NA	NA	NA	NA	NA	NA	NA
I_1003648	I	1003648	0.045984715245311995	zinc_norm.n	6.059359	0	3.978849	0	NA	NA	NA	NA	NA	NA	NA	NA	NA
I_1009171	I	1009171	0.3488254777148982	zinc_norm.n	6.059359	0	3.978849	0	NA	NA	NA	NA	NA	NA	NA	NA	NA
I_1009862	I	1009862	1.0587715851042296	zinc_norm.n	6.059359	0	3.978849	0	NA	NA	NA	NA	NA	NA	NA	NA	NA
I_1010811	I	1010811	0.004311871294887215	zinc_norm.n	6.059359	0	3.978849	0	NA	NA	NA	NA	NA	NA	NA	NA	NA
I_1011098	I	1011098	0.13236125703750598	zinc_norm.n	6.059359	0	3.978849	0	NA	NA	NA	NA	NA	NA	NA	NA	NA
I_1011805	I	1011805	1.7683762381464672	zinc_norm.n	6.059359	0	3.978849	0	NA	NA	NA	NA	NA	NA	NA	NA	NA
I_1012538	I	1012538	0.23664101142595026	zinc_norm.n	6.059359	0	3.978849	0	NA	NA	NA	NA	NA	NA	NA	NA	NA
I_1014347	I	1014347	0.0847735932262606	zinc_norm.n	6.059359	0	3.978849	0	NA	NA	NA	NA	NA	NA	NA	NA	NA
I_1014571	I	1014571	1.3666463435273546	zinc_norm.n	6.059359	0	3.978849	0	NA	NA	NA	NA	NA	NA	NA	NA	NA
I_1015443	I	1015443	0.025167952783453185	zinc_norm.n	6.059359	0	3.978849	0	NA	NA	NA	NA	NA	NA	NA	NA	NA
I_1019781	I	1019781	0.6550598483177434	zinc_norm.n	6.059359	0	3.978849	0	NA	NA	NA	NA	NA	NA	NA	NA	NA
I_1022850	I	1022850	0.004311871294887215	zinc_norm.n	6.059359	0	3.978849	0	NA	NA	NA	NA	NA	NA	NA	NA	NA
I_1023133	I	1023133	0.13403373376869898	zinc_norm.n	6.059359	0	3.978849	0	NA	NA	NA	NA	NA	NA	NA	NA	NA
I_1023256	I	1023256	0.045984715245311995	zinc_norm.n	6.059359	0	3.978849	0	NA	NA	NA	NA	NA	NA	NA	NA	NA
I_1024526	I	1024526	1.7683762381464672	zinc_norm.n	6.059359	0	3.978849	0	NA	NA	NA	NA	NA	NA	NA	NA	NA
I_1024571	I	1024571	0.28045732067103	zinc_norm.n	6.059359	0	3.978849	0	NA	NA	NA	NA	NA	NA	NA	NA	NA
I_1024827	I	1024827	0.7676676932229612	zinc_norm.n	6.059359	0	3.978849	0	NA	NA	NA	NA	NA	NA	NA	NA	NA
I_1024932	I	1024932	0.6640348787276257	zinc_norm.n	6.059359	0	3.978849	0	NA	NA	NA	NA	NA	NA	NA	NA	NA
I_1024985	I	1024985	0.06177372589670137	zinc_norm.n	6.059359	0	3.978849	0	NA	NA	NA	NA	NA	NA	NA	NA	NA
I_1025097	I	1025097	1.7138833377921634	zinc_norm.n	6.059359	0	3.978849	0	NA	NA	NA	NA	NA	NA	NA	NA	NA
I_1025375	I	1025375	1.1202646036653845	zinc_norm.n	6.059359	0	3.978849	0	NA	NA	NA	NA	NA	NA	NA	NA	NA
I_1027630	I	1027630	0.12803593661342447	zinc_norm.n	6.059359	0	3.978849	0	NA	NA	NA	NA	NA	NA	NA	NA	NA
I_1028184	I	1028184	0.14638946944205133	zinc_norm.n	6.059359	0	3.978849	0	NA	NA	NA	NA	NA	NA	NA	NA	NA
I_1028193	I	1028193	0.3697462508194439	zinc_norm.n	6.059359	0	3.978849	0	NA	NA	NA	NA	NA	NA	NA	NA	NA
I_1028383	I	1028383	0.0573631311471138	zinc_norm.n	6.059359	0	3.978849	0	NA	NA	NA	NA	NA	NA	NA	NA	NA
I_1028416	I	1028416	0.1423976669333386	zinc_norm.n	6.059359	0	3.978849	0	NA	NA	NA	NA	NA	NA	NA	NA	NA
I_1028434	I	1028434	0.06970786979879656	zinc_norm.n	6.059359	0	3.978849	0	NA	NA	NA	NA	NA	NA	NA	NA	NA
I_1028635	I	1028635	0.11133425859098246	zinc_norm.n	6.059359	0	3.978849	0	NA	NA	NA	NA	NA	NA	NA	NA	NA
I_1028667	I	1028667	0.16620144200613796	zinc_norm.n	6.059359	0	3.978849	0	NA	NA	NA	NA	NA	NA	NA	NA	NA
I_1028717	I	1028717	0.15848610563988538	zinc_norm.n	6.059359	0	3.978849	0	NA	NA	NA	NA	NA	NA	NA	NA	NA
I_1028720	I	1028720	0.4793993225820249	zinc_norm.n	6.059359	0	3.978849	0	NA	NA	NA	NA	NA	NA	NA	NA	NA
I_1028778	I	1028778	0.16113086687220834	zinc_norm.n	6.059359	0	3.978849	0	NA	NA	NA	NA	NA	NA	NA	NA	NA
I_1029276	I	1029276	0.46685207606941054	zinc_norm.n	6.059359	0	3.978849	0	NA	NA	NA	NA	NA	NA	NA	NA	NA
I_1029658	I	1029658	1.7729883422782495	zinc_norm.n	6.059359	0	3.978849	0	NA	NA	NA	NA	NA	NA	NA	NA	NA
I_1030374	I	1030374	0.28045732067103	zinc_norm.n	6.059359	0	3.978849	0	NA	NA	NA	NA	NA	NA	NA	NA	NA
I_1030566	I	1030566	0.005131201059653011	zinc_norm.n	6.059359	0	3.978849	0	NA	NA	NA	NA	NA	NA	NA	NA	NA
I_1031678	I	1031678	1.1202646036653845	zinc_norm.n	6.059359	0	3.978849	0	NA	NA	NA	NA	NA	NA	NA	NA	NA
I_1033847	I	1033847	0.8684120437768786	zinc_norm.n	6.059359	0	3.978849	0	NA	NA	NA	NA	NA	NA	NA	NA	NA
I_1035828	I	1035828	0.8815548060327598	zinc_norm.n	6.059359	0	3.978849	0	NA	NA	NA	NA	NA	NA	NA	NA	NA
I_1036208	I	1036208	0.04475333808920969	zinc_norm.n	6.059359	0	3.978849	0	NA	NA	NA	NA	NA	NA	NA	NA	NA
I_1037060	I	1037060	0.509469258065366	zinc_norm.n	6.059359	0	3.978849	0	NA	NA	NA	NA	NA	NA	NA	NA	NA
I_1037062	I	1037062	0.3912028702312576	zinc_norm.n	6.059359	0	3.978849	0	NA	NA	NA	NA	NA	NA	NA	NA	NA
I_1037458	I	1037458	0.04072197578689319	zinc_norm.n	6.059359	0	3.978849	0	NA	NA	NA	NA	NA	NA	NA	NA	NA
I_1038311	I	1038311	0.4222200567836085	zinc_norm.n	6.059359	0	3.978849	0	NA	NA	NA	NA	NA	NA	NA	NA	NA
I_1038911	I	1038911	0.5328694164132277	zinc_norm.n	6.059359	0	3.978849	0	NA	NA	NA	NA	NA	NA	NA	NA	NA
I_1038993	I	1038993	0.13002177375009177	zinc_norm.n	6.059359	0	3.978849	0	NA	NA	NA	NA	NA	NA	NA	NA	NA
I_1039368	I	1039368	0.11061758122279942	zinc_norm.n	6.059359	0	3.978849	0	NA	NA	NA	NA	NA	NA	NA	NA	NA
I_1039929	I	1039929	0.019087445082735768	zinc_norm.n	6.059359	0	3.978849	0	NA	NA	NA	NA	NA	NA	NA	NA	NA
I_1040093	I	1040093	0.27561195513324277	zinc_norm.n	6.059359	0	3.978849	0	NA	NA	NA	NA	NA	NA	NA	NA	NA
I_1040894	I	1040894	0.7811475179152612	zinc_norm.n	6.059359	0	3.978849	0	NA	NA	NA	NA	NA	NA	NA	NA	NA
I_1042029	I	1042029	0.38935190707982725	zinc_norm.n	6.059359	0	3.978849	0	NA	NA	NA	NA	NA	NA	NA	NA	NA
I_1042165	I	1042165	0.4209579045653984	zinc_norm.n	6.059359	0	3.978849	0	NA	NA	NA	NA	NA	NA	NA	NA	NA
I_1042170	I	1042170	0.6130088885074523	zinc_norm.n	6.059359	0	3.978849	0	NA	NA	NA	NA	NA	NA	NA	NA	NA
I_1042509	I	1042509	0.22663333791353865	zinc_norm.n	6.059359	0	3.978849	0	NA	NA	NA	NA	NA	NA	NA	NA	NA
I_1044180	I	1044180	0.8040402353238922	zinc_norm.n	6.059359	0	3.978849	0	NA	NA	NA	NA	NA	NA	NA	NA	NA
I_1044197	I	1044197	0.015187715921687411	zinc_norm.n	6.059359	0	3.978849	0	NA	NA	NA	NA	NA	NA	NA	NA	NA
I_1044379	I	1044379	0.2917253502157207	zinc_norm.n	6.059359	0	3.978849	0	NA	NA	NA	NA	NA	NA	NA	NA	NA
I_1044809	I	1044809	0.011324821877135623	zinc_norm.n	6.059359	0	3.978849	0	NA	NA	NA	NA	NA	NA	NA	NA	NA
I_1045575	I	1045575	0.07671957410147354	zinc_norm.n	6.059359	0	3.978849	0	NA	NA	NA	NA	NA	NA	NA	NA	NA
I_1046532	I	1046532	0.04072197578689319	zinc_norm.n	6.059359	0	3.978849	0	NA	NA	NA	NA	NA	NA	NA	NA	NA
I_1047053	I	1047053	0.057686263939083694	zinc_norm.n	6.059359	0	3.978849	0	NA	NA	NA	NA	NA	NA	NA	NA	NA
I_1047146	I	1047146	0.12004478035743742	zinc_norm.n	6.059359	0	3.978849	0	NA	NA	NA	NA	NA	NA	NA	NA	NA
I_1047155	I	1047155	0.1484009497784956	zinc_norm.n	6.059359	0	3.978849	0	NA	NA	NA	NA	NA	NA	NA	NA	NA
I_1047397	I	1047397	0.38415380446108127	zinc_norm.n	6.059359	0	3.978849	0	NA	NA	NA	NA	NA	NA	NA	NA	NA
I_1047772	I	1047772	0.28045732067103	zinc_norm.n	6.059359	0	3.978849	0	NA	NA	NA	NA	NA	NA	NA	NA	NA
I_1047805	I	1047805	1.2039023461572134	zinc_norm.n	6.059359	0	3.978849	0	NA	NA	NA	NA	NA	NA	NA	NA	NA
I_1048126	I	1048126	1.295256222835247	zinc_norm.n	6.059359	0	3.978849	0	NA	NA	NA	NA	NA	NA	NA	NA	NA
I_1048779	I	1048779	0.8316032295422818	zinc_norm.n	6.059359	0	3.978849	0	NA	NA	NA	NA	NA	NA	NA	NA	NA
I_1049119	I	1049119	0.06984735616956839	zinc_norm.n	6.059359	0	3.978849	0	NA	NA	NA	NA	NA	NA	NA	NA	NA
I_1050624	I	1050624	0.8492166518612041	zinc_norm.n	6.059359	0	3.978849	0	NA	NA	NA	NA	NA	NA	NA	NA	NA
I_1050851	I	1050851	0.04072197578689319	zinc_norm.n	6.059359	0	3.978849	0	NA	NA	NA	NA	NA	NA	NA	NA	NA
I_1052964	I	1052964	0.8335025788908553	zinc_norm.n	6.059359	0	3.978849	0	NA	NA	NA	NA	NA	NA	NA	NA	NA
I_1053201	I	1053201	0.24562386666122601	zinc_norm.n	6.059359	0	3.978849	0	NA	NA	NA	NA	NA	NA	NA	NA	NA
I_1054275	I	1054275	0.17479002068206528	zinc_norm.n	6.059359	0	3.978849	0	NA	NA	NA	NA	NA	NA	NA	NA	NA
I_1054810	I	1054810	0.3071736798392808	zinc_norm.n	6.059359	0	3.978849	0	NA	NA	NA	NA	NA	NA	NA	NA	NA
I_1054987	I	1054987	1.1907274866712856	zinc_norm.n	6.059359	0	3.978849	0	NA	NA	NA	NA	NA	NA	NA	NA	NA
I_1055006	I	1055006	0.6747367786945879	zinc_norm.n	6.059359	0	3.978849	0	NA	NA	NA	NA	NA	NA	NA	NA	NA
I_1055167	I	1055167	0.2739594262413726	zinc_norm.n	6.059359	0	3.978849	0	NA	NA	NA	NA	NA	NA	NA	NA	NA
I_1056217	I	1056217	0.6101218584410234	zinc_norm.n	6.059359	0	3.978849	0	NA	NA	NA	NA	NA	NA	NA	NA	NA
I_1056360	I	1056360	0.6072524317858404	zinc_norm.n	6.059359	0	3.978849	0	NA	NA	NA	NA	NA	NA	NA	NA	NA
I_1056644	I	1056644	1.4002983381474956	zinc_norm.n	6.059359	0	3.978849	0	NA	NA	NA	NA	NA	NA	NA	NA	NA
I_1056718	I	1056718	0.3206838769005856	zinc_norm.n	6.059359	0	3.978849	0	NA	NA	NA	NA	NA	NA	NA	NA	NA
I_1056719	I	1056719	0.07208378128140855	zinc_norm.n	6.059359	0	3.978849	0	NA	NA	NA	NA	NA	NA	NA	NA	NA
I_1056770	I	1056770	0.16422424905966942	zinc_norm.n	6.059359	0	3.978849	0	NA	NA	NA	NA	NA	NA	NA	NA	NA
I_1057014	I	1057014	0.3290041848402647	zinc_norm.n	6.059359	0	3.978849	0	NA	NA	NA	NA	NA	NA	NA	NA	NA
I_1057624	I	1057624	0.168122276595972	zinc_norm.n	6.059359	0	3.978849	0	NA	NA	NA	NA	NA	NA	NA	NA	NA
I_1059258	I	1059258	0.15928184441119597	zinc_norm.n	6.059359	0	3.978849	0	NA	NA	NA	NA	NA	NA	NA	NA	NA
I_1059600	I	1059600	0.1860279235225127	zinc_norm.n	6.059359	0	3.978849	0	NA	NA	NA	NA	NA	NA	NA	NA	NA
I_1061572	I	1061572	0.592344509111293	zinc_norm.n	6.059359	0	3.978849	0	NA	NA	NA	NA	NA	NA	NA	NA	NA
I_1062436	I	1062436	1.2394322196389287	zinc_norm.n	6.059359	0	3.978849	0	NA	NA	NA	NA	NA	NA	NA	NA	NA
I_1064642	I	1064642	0.37518636132783056	zinc_norm.n	6.059359	0	3.978849	0	NA	NA	NA	NA	NA	NA	NA	NA	NA
I_1064922	I	1064922	1.0025149523655554	zinc_norm.n	6.059359	0	3.978849	0	NA	NA	NA	NA	NA	NA	NA	NA	NA
I_1065910	I	1065910	0.8993408404512115	zinc_norm.n	6.059359	0	3.978849	0	NA	NA	NA	NA	NA	NA	NA	NA	NA
I_1066368	I	1066368	0.16604443942891012	zinc_norm.n	6.059359	0	3.978849	0	NA	NA	NA	NA	NA	NA	NA	NA	NA
I_1067441	I	1067441	0.012854686373792711	zinc_norm.n	6.059359	0	3.978849	0	NA	NA	NA	NA	NA	NA	NA	NA	NA
I_1069226	I	1069226	0.774739265952178	zinc_norm.n	6.059359	0	3.978849	0	NA	NA	NA	NA	NA	NA	NA	NA	NA
I_1070836	I	1070836	0.14475352582771872	zinc_norm.n	6.059359	0	3.978849	0	NA	NA	NA	NA	NA	NA	NA	NA	NA
I_1071997	I	1071997	0.1808066541534934	zinc_norm.n	6.059359	0	3.978849	0	NA	NA	NA	NA	NA	NA	NA	NA	NA
I_1072123	I	1072123	0.48295439642496607	zinc_norm.n	6.059359	0	3.978849	0	NA	NA	NA	NA	NA	NA	NA	NA	NA
I_1073789	I	1073789	0.76789904925903	zinc_norm.n	6.059359	0	3.978849	0	NA	NA	NA	NA	NA	NA	NA	NA	NA
I_1075092	I	1075092	0.25895895149912307	zinc_norm.n	6.059359	0	3.978849	0	NA	NA	NA	NA	NA	NA	NA	NA	NA
I_1075147	I	1075147	0.6556536584545194	zinc_norm.n	6.059359	0	3.978849	0	NA	NA	NA	NA	NA	NA	NA	NA	NA
I_1075470	I	1075470	1.764282760028899	zinc_norm.n	6.059359	0	3.978849	0	NA	NA	NA	NA	NA	NA	NA	NA	NA
I_1076579	I	1076579	0.09498915678514744	zinc_norm.n	6.059359	0	3.978849	0	NA	NA	NA	NA	NA	NA	NA	NA	NA
I_1080446	I	1080446	0.20537598159620166	zinc_norm.n	6.059359	0	3.978849	0	NA	NA	NA	NA	NA	NA	NA	NA	NA
I_1082694	I	1082694	2.375837720056663	zinc_norm.n	6.059359	0	3.978849	0	NA	NA	NA	NA	NA	NA	NA	NA	NA
I_1082771	I	1082771	0.4389912610803252	zinc_norm.n	6.059359	0	3.978849	0	NA	NA	NA	NA	NA	NA	NA	NA	NA
I_1083342	I	1083342	0.08376101014289962	zinc_norm.n	6.059359	0	3.978849	0	NA	NA	NA	NA	NA	NA	NA	NA	NA
I_1083856	I	1083856	0.6112932343351078	zinc_norm.n	6.059359	0	3.978849	0	NA	NA	NA	NA	NA	NA	NA	NA	NA
I_1084761	I	1084761	0.7842608549926691	zinc_norm.n	6.059359	0	3.978849	0	NA	NA	NA	NA	NA	NA	NA	NA	NA
I_1084762	I	1084762	0.3087252012714319	zinc_norm.n	6.059359	0	3.978849	0	NA	NA	NA	NA	NA	NA	NA	NA	NA
I_1085272	I	1085272	0.774739265952178	zinc_norm.n	6.059359	0	3.978849	0	NA	NA	NA	NA	NA	NA	NA	NA	NA
I_1085849	I	1085849	0.34858504849657407	zinc_norm.n	6.059359	0	3.978849	0	NA	NA	NA	NA	NA	NA	NA	NA	NA
I_1086755	I	1086755	0.6086690658944164	zinc_norm.n	6.059359	0	3.978849	0	NA	NA	NA	NA	NA	NA	NA	NA	NA
I_1086901	I	1086901	0.20842503513334265	zinc_norm.n	6.059359	0	3.978849	0	NA	NA	NA	NA	NA	NA	NA	NA	NA
I_1087624	I	1087624	0.04072197578689319	zinc_norm.n	6.059359	0	3.978849	0	NA	NA	NA	NA	NA	NA	NA	NA	NA
I_1088775	I	1088775	0.16303460385423663	zinc_norm.n	6.059359	0	3.978849	0	NA	NA	NA	NA	NA	NA	NA	NA	NA
I_1090252	I	1090252	0.09187514125892826	zinc_norm.n	6.059359	0	3.978849	0	NA	NA	NA	NA	NA	NA	NA	NA	NA
I_1092270	I	1092270	0.31392963500221754	zinc_norm.n	6.059359	0	3.978849	0	NA	NA	NA	NA	NA	NA	NA	NA	NA
I_1092478	I	1092478	1.2130088640410737	zinc_norm.n	6.059359	0	3.978849	0	NA	NA	NA	NA	NA	NA	NA	NA	NA
I_1092956	I	1092956	0.3899007261549747	zinc_norm.n	6.059359	0	3.978849	0	NA	NA	NA	NA	NA	NA	NA	NA	NA
I_1093374	I	1093374	0.30578108235434204	zinc_norm.n	6.059359	0	3.978849	0	NA	NA	NA	NA	NA	NA	NA	NA	NA
I_1093707	I	1093707	0.7681435793795806	zinc_norm.n	6.059359	0	3.978849	0	NA	NA	NA	NA	NA	NA	NA	NA	NA
I_1094888	I	1094888	0.07580518427198475	zinc_norm.n	6.059359	0	3.978849	0	NA	NA	NA	NA	NA	NA	NA	NA	NA
I_1095535	I	1095535	0.6142742730547719	zinc_norm.n	6.059359	0	3.978849	0	NA	NA	NA	NA	NA	NA	NA	NA	NA
I_1097132	I	1097132	1.2394322196389287	zinc_norm.n	6.059359	0	3.978849	0	NA	NA	NA	NA	NA	NA	NA	NA	NA
I_1099042	I	1099042	1.5401902280300475	zinc_norm.n	6.059359	0	3.978849	0	NA	NA	NA	NA	NA	NA	NA	NA	NA
I_1099714	I	1099714	1.3781360593059637	zinc_norm.n	6.059359	0	3.978849	0	NA	NA	NA	NA	NA	NA	NA	NA	NA
I_1099748	I	1099748	2.1928691424712787	zinc_norm.n	6.059359	0	3.978849	0	NA	NA	NA	NA	NA	NA	NA	NA	NA
I_1101927	I	1101927	0.54517849793245	zinc_norm.n	6.059359	0	3.978849	0	NA	NA	NA	NA	NA	NA	NA	NA	NA
I_1104929	I	1104929	0.04560697976147245	zinc_norm.n	6.059359	0	3.978849	0	NA	NA	NA	NA	NA	NA	NA	NA	NA
I_1105877	I	1105877	0.159387208321068	zinc_norm.n	6.059359	0	3.978849	0	NA	NA	NA	NA	NA	NA	NA	NA	NA
I_1106421	I	1106421	0.6794314387574136	zinc_norm.n	6.059359	0	3.978849	0	NA	NA	NA	NA	NA	NA	NA	NA	NA
I_1106869	I	1106869	0.31254488799393276	zinc_norm.n	6.059359	0	3.978849	0	NA	NA	NA	NA	NA	NA	NA	NA	NA
I_1108168	I	1108168	0.11314273654789997	zinc_norm.n	6.059359	0	3.978849	0	NA	NA	NA	NA	NA	NA	NA	NA	NA
I_1108670	I	1108670	1.764282760028899	zinc_norm.n	6.059359	0	3.978849	0	NA	NA	NA	NA	NA	NA	NA	NA	NA
I_1109050	I	1109050	1.5401902280300475	zinc_norm.n	6.059359	0	3.978849	0	NA	NA	NA	NA	NA	NA	NA	NA	NA
I_1113447	I	1113447	1.4005418348464556	zinc_norm.n	6.059359	0	3.978849	0	NA	NA	NA	NA	NA	NA	NA	NA	NA
I_1115763	I	1115763	0.6247308499907127	zinc_norm.n	6.059359	0	3.978849	0	NA	NA	NA	NA	NA	NA	NA	NA	NA
I_1116323	I	1116323	0.11314273654789997	zinc_norm.n	6.059359	0	3.978849	0	NA	NA	NA	NA	NA	NA	NA	NA	NA
I_1116917	I	1116917	0.13843011990159224	zinc_norm.n	6.059359	0	3.978849	0	NA	NA	NA	NA	NA	NA	NA	NA	NA
I_1119714	I	1119714	0.4928976888963914	zinc_norm.n	6.059359	0	3.978849	0	NA	NA	NA	NA	NA	NA	NA	NA	NA
I_1124417	I	1124417	0.7890613928193919	zinc_norm.n	6.059359	0	3.978849	0	NA	NA	NA	NA	NA	NA	NA	NA	NA
I_1124439	I	1124439	0.2751203739818836	zinc_norm.n	6.059359	0	3.978849	0	NA	NA	NA	NA	NA	NA	NA	NA	NA
I_1124509	I	1124509	0.5602474131720374	zinc_norm.n	6.059359	0	3.978849	0	NA	NA	NA	NA	NA	NA	NA	NA	NA
I_1124582	I	1124582	0.449196994729471	zinc_norm.n	6.059359	0	3.978849	0	NA	NA	NA	NA	NA	NA	NA	NA	NA
I_1124996	I	1124996	0.049302922458687545	zinc_norm.n	6.059359	0	3.978849	0	NA	NA	NA	NA	NA	NA	NA	NA	NA
I_1125800	I	1125800	1.2862357510996556	zinc_norm.n	6.059359	0	3.978849	0	NA	NA	NA	NA	NA	NA	NA	NA	NA
I_1126557	I	1126557	0.06206643013673847	zinc_norm.n	6.059359	0	3.978849	0	NA	NA	NA	NA	NA	NA	NA	NA	NA
I_1128541	I	1128541	1.3781360593059637	zinc_norm.n	6.059359	0	3.978849	0	NA	NA	NA	NA	NA	NA	NA	NA	NA
I_1128647	I	1128647	0.46657938997661264	zinc_norm.n	6.059359	0	3.978849	0	NA	NA	NA	NA	NA	NA	NA	NA	NA
I_1128934	I	1128934	0.647368960833487	zinc_norm.n	6.059359	0	3.978849	0	NA	NA	NA	NA	NA	NA	NA	NA	NA
I_1129484	I	1129484	0.15013281230158787	zinc_norm.n	6.059359	0	3.978849	0	NA	NA	NA	NA	NA	NA	NA	NA	NA
I_1132147	I	1132147	0.31254488799393276	zinc_norm.n	6.059359	0	3.978849	0	NA	NA	NA	NA	NA	NA	NA	NA	NA
I_1132364	I	1132364	1.2394322196389287	zinc_norm.n	6.059359	0	3.978849	0	NA	NA	NA	NA	NA	NA	NA	NA	NA
I_1132440	I	1132440	0.6133124000682629	zinc_norm.n	6.059359	0	3.978849	0	NA	NA	NA	NA	NA	NA	NA	NA	NA
I_1132495	I	1132495	0.049302922458687545	zinc_norm.n	6.059359	0	3.978849	0	NA	NA	NA	NA	NA	NA	NA	NA	NA
I_1135670	I	1135670	0.004227190643743742	zinc_norm.n	6.059359	0	3.978849	0	NA	NA	NA	NA	NA	NA	NA	NA	NA
I_1136113	I	1136113	0.020430081851898	zinc_norm.n	6.059359	0	3.978849	0	NA	NA	NA	NA	NA	NA	NA	NA	NA
I_1136364	I	1136364	0.5963969958833399	zinc_norm.n	6.059359	0	3.978849	0	NA	NA	NA	NA	NA	NA	NA	NA	NA
I_1136475	I	1136475	0.277526207628706	zinc_norm.n	6.059359	0	3.978849	0	NA	NA	NA	NA	NA	NA	NA	NA	NA
I_1137068	I	1137068	0.2977452095523685	zinc_norm.n	6.059359	0	3.978849	0	NA	NA	NA	NA	NA	NA	NA	NA	NA
I_1137157	I	1137157	0.36977725400020955	zinc_norm.n	6.059359	0	3.978849	0	NA	NA	NA	NA	NA	NA	NA	NA	NA
I_1137255	I	1137255	0.7515825905996808	zinc_norm.n	6.059359	0	3.978849	0	NA	NA	NA	NA	NA	NA	NA	NA	NA
I_1137522	I	1137522	0.7315044887745399	zinc_norm.n	6.059359	0	3.978849	0	NA	NA	NA	NA	NA	NA	NA	NA	NA
I_1137920	I	1137920	0.46657938997661264	zinc_norm.n	6.059359	0	3.978849	0	NA	NA	NA	NA	NA	NA	NA	NA	NA
I_1138018	I	1138018	0.3011723102853809	zinc_norm.n	6.059359	0	3.978849	0	NA	NA	NA	NA	NA	NA	NA	NA	NA
I_1138656	I	1138656	0.16151889213162743	zinc_norm.n	6.059359	0	3.978849	0	NA	NA	NA	NA	NA	NA	NA	NA	NA
I_1138662	I	1138662	0.07950930728410663	zinc_norm.n	6.059359	0	3.978849	0	NA	NA	NA	NA	NA	NA	NA	NA	NA
I_1138753	I	1138753	0.836879014254337	zinc_norm.n	6.059359	0	3.978849	0	NA	NA	NA	NA	NA	NA	NA	NA	NA
I_1138759	I	1138759	0.11422879404450173	zinc_norm.n	6.059359	0	3.978849	0	NA	NA	NA	NA	NA	NA	NA	NA	NA
I_1138876	I	1138876	0.012489996582360541	zinc_norm.n	6.059359	0	3.978849	0	NA	NA	NA	NA	NA	NA	NA	NA	NA
I_1139159	I	1139159	0.03390982355834302	zinc_norm.n	6.059359	0	3.978849	0	NA	NA	NA	NA	NA	NA	NA	NA	NA
I_1139198	I	1139198	0.7661105291121643	zinc_norm.n	6.059359	0	3.978849	0	NA	NA	NA	NA	NA	NA	NA	NA	NA
I_1139424	I	1139424	1.2394322196389287	zinc_norm.n	6.059359	0	3.978849	0	NA	NA	NA	NA	NA	NA	NA	NA	NA
I_1139702	I	1139702	0.12462256243036263	zinc_norm.n	6.059359	0	3.978849	0	NA	NA	NA	NA	NA	NA	NA	NA	NA
I_1139786	I	1139786	0.2569090488477627	zinc_norm.n	6.059359	0	3.978849	0	NA	NA	NA	NA	NA	NA	NA	NA	NA
I_1140126	I	1140126	0.31254488799393276	zinc_norm.n	6.059359	0	3.978849	0	NA	NA	NA	NA	NA	NA	NA	NA	NA
I_1140551	I	1140551	0.06206643013673847	zinc_norm.n	6.059359	0	3.978849	0	NA	NA	NA	NA	NA	NA	NA	NA	NA
I_1140724	I	1140724	0.7779599940166738	zinc_norm.n	6.059359	0	3.978849	0	NA	NA	NA	NA	NA	NA	NA	NA	NA
I_1140819	I	1140819	0.039731548087348544	zinc_norm.n	6.059359	0	3.978849	0	NA	NA	NA	NA	NA	NA	NA	NA	NA
I_1141861	I	1141861	0.1169669901030681	zinc_norm.n	6.059359	0	3.978849	0	NA	NA	NA	NA	NA	NA	NA	NA	NA
I_1142615	I	1142615	0.4965898545400388	zinc_norm.n	6.059359	0	3.978849	0	NA	NA	NA	NA	NA	NA	NA	NA	NA
I_1144436	I	1144436	0.7005924698918593	zinc_norm.n	6.059359	0	3.978849	0	NA	NA	NA	NA	NA	NA	NA	NA	NA
I_1145060	I	1145060	0.24470320531975107	zinc_norm.n	6.059359	0	3.978849	0	NA	NA	NA	NA	NA	NA	NA	NA	NA
I_1145927	I	1145927	0.012579143037616609	zinc_norm.n	6.059359	0	3.978849	0	NA	NA	NA	NA	NA	NA	NA	NA	NA
I_1146228	I	1146228	0.3962262310941177	zinc_norm.n	6.059359	0	3.978849	0	NA	NA	NA	NA	NA	NA	NA	NA	NA
I_1146323	I	1146323	0.1324944735000549	zinc_norm.n	6.059359	0	3.978849	0	NA	NA	NA	NA	NA	NA	NA	NA	NA
I_1146343	I	1146343	0.6112393650893096	zinc_norm.n	6.059359	0	3.978849	0	NA	NA	NA	NA	NA	NA	NA	NA	NA
I_1146481	I	1146481	0.05237883384374695	zinc_norm.n	6.059359	0	3.978849	0	NA	NA	NA	NA	NA	NA	NA	NA	NA
I_1146782	I	1146782	1.2394322196389287	zinc_norm.n	6.059359	0	3.978849	0	NA	NA	NA	NA	NA	NA	NA	NA	NA
I_1146941	I	1146941	0.34858504849657407	zinc_norm.n	6.059359	0	3.978849	0	NA	NA	NA	NA	NA	NA	NA	NA	NA
I_1147299	I	1147299	0.5347242989981895	zinc_norm.n	6.059359	0	3.978849	0	NA	NA	NA	NA	NA	NA	NA	NA	NA
I_1148455	I	1148455	0.15782497943347576	zinc_norm.n	6.059359	0	3.978849	0	NA	NA	NA	NA	NA	NA	NA	NA	NA
I_1148975	I	1148975	1.0855883543258478	zinc_norm.n	6.059359	0	3.978849	0	NA	NA	NA	NA	NA	NA	NA	NA	NA
I_1149069	I	1149069	0.15446931225605331	zinc_norm.n	6.059359	0	3.978849	0	NA	NA	NA	NA	NA	NA	NA	NA	NA
I_1149571	I	1149571	1.704206013541605	zinc_norm.n	6.059359	0	3.978849	0	NA	NA	NA	NA	NA	NA	NA	NA	NA
I_1150039	I	1150039	0.7690250168031838	zinc_norm.n	6.059359	0	3.978849	0	NA	NA	NA	NA	NA	NA	NA	NA	NA
I_1152418	I	1152418	0.629725594296866	zinc_norm.n	6.059359	0	3.978849	0	NA	NA	NA	NA	NA	NA	NA	NA	NA
I_1152895	I	1152895	0.2378383758950885	zinc_norm.n	6.059359	0	3.978849	0	NA	NA	NA	NA	NA	NA	NA	NA	NA
I_1154417	I	1154417	0.5824120345970236	zinc_norm.n	6.059359	0	3.978849	0	NA	NA	NA	NA	NA	NA	NA	NA	NA
I_1154890	I	1154890	0.11422879404450173	zinc_norm.n	6.059359	0	3.978849	0	NA	NA	NA	NA	NA	NA	NA	NA	NA
I_1155049	I	1155049	0.34858504849657407	zinc_norm.n	6.059359	0	3.978849	0	NA	NA	NA	NA	NA	NA	NA	NA	NA
I_1156292	I	1156292	2.7235193545696665	zinc_norm.n	6.059359	0	3.978849	0	NA	NA	NA	NA	NA	NA	NA	NA	NA
I_1157239	I	1157239	1.6766343722194512	zinc_norm.n	6.059359	0	3.978849	0	NA	NA	NA	NA	NA	NA	NA	NA	NA
I_1161979	I	1161979	0.06206643013673847	zinc_norm.n	6.059359	0	3.978849	0	NA	NA	NA	NA	NA	NA	NA	NA	NA
I_1162456	I	1162456	0.7690250168031838	zinc_norm.n	6.059359	0	3.978849	0	NA	NA	NA	NA	NA	NA	NA	NA	NA
I_1163657	I	1163657	1.764282760028899	zinc_norm.n	6.059359	0	3.978849	0	NA	NA	NA	NA	NA	NA	NA	NA	NA
I_1163983	I	1163983	1.2118168012276205	zinc_norm.n	6.059359	0	3.978849	0	NA	NA	NA	NA	NA	NA	NA	NA	NA
I_1164147	I	1164147	0.26697286054144714	zinc_norm.n	6.059359	0	3.978849	0	NA	NA	NA	NA	NA	NA	NA	NA	NA
I_1165063	I	1165063	0.19260777221829556	zinc_norm.n	6.059359	0	3.978849	0	NA	NA	NA	NA	NA	NA	NA	NA	NA
I_1166692	I	1166692	1.0694784377333129	zinc_norm.n	6.059359	0	3.978849	0	NA	NA	NA	NA	NA	NA	NA	NA	NA
I_1166950	I	1166950	0.19931968902389025	zinc_norm.n	6.059359	0	3.978849	0	NA	NA	NA	NA	NA	NA	NA	NA	NA
I_1169894	I	1169894	0.036485599508736206	zinc_norm.n	6.059359	0	3.978849	0	NA	NA	NA	NA	NA	NA	NA	NA	NA
I_1169983	I	1169983	0.01530729224030345	zinc_norm.n	6.059359	0	3.978849	0	NA	NA	NA	NA	NA	NA	NA	NA	NA
I_1170200	I	1170200	0.27136046060580016	zinc_norm.n	6.059359	0	3.978849	0	NA	NA	NA	NA	NA	NA	NA	NA	NA
I_1170252	I	1170252	1.3491683654794295	zinc_norm.n	6.059359	0	3.978849	0	NA	NA	NA	NA	NA	NA	NA	NA	NA
I_1170622	I	1170622	0.6353988696559727	zinc_norm.n	6.059359	0	3.978849	0	NA	NA	NA	NA	NA	NA	NA	NA	NA
I_1171021	I	1171021	0.25448650828457386	zinc_norm.n	6.059359	0	3.978849	0	NA	NA	NA	NA	NA	NA	NA	NA	NA
I_1172912	I	1172912	0.3066380934355592	zinc_norm.n	6.059359	0	3.978849	0	NA	NA	NA	NA	NA	NA	NA	NA	NA
I_1172961	I	1172961	0.011765839151591588	zinc_norm.n	6.059359	0	3.978849	0	NA	NA	NA	NA	NA	NA	NA	NA	NA
I_1173625	I	1173625	0.7405020538301684	zinc_norm.n	6.059359	0	3.978849	0	NA	NA	NA	NA	NA	NA	NA	NA	NA
I_1174768	I	1174768	0.06256505658345747	zinc_norm.n	6.059359	0	3.978849	0	NA	NA	NA	NA	NA	NA	NA	NA	NA
I_1175040	I	1175040	0.45052041693052675	zinc_norm.n	6.059359	0	3.978849	0	NA	NA	NA	NA	NA	NA	NA	NA	NA
I_1176582	I	1176582	0.07522095325564825	zinc_norm.n	6.059359	0	3.978849	0	NA	NA	NA	NA	NA	NA	NA	NA	NA
I_1177165	I	1177165	0.16006591863430294	zinc_norm.n	6.059359	0	3.978849	0	NA	NA	NA	NA	NA	NA	NA	NA	NA
I_1177171	I	1177171	0.6423431789785441	zinc_norm.n	6.059359	0	3.978849	0	NA	NA	NA	NA	NA	NA	NA	NA	NA
I_1177732	I	1177732	0.1263252826295755	zinc_norm.n	6.059359	0	3.978849	0	NA	NA	NA	NA	NA	NA	NA	NA	NA
I_1178695	I	1178695	0.11314273654789997	zinc_norm.n	6.059359	0	3.978849	0	NA	NA	NA	NA	NA	NA	NA	NA	NA
I_1178968	I	1178968	1.0951400122725343	zinc_norm.n	6.059359	0	3.978849	0	NA	NA	NA	NA	NA	NA	NA	NA	NA
I_1179517	I	1179517	1.0768375564624353	zinc_norm.n	6.059359	0	3.978849	0	NA	NA	NA	NA	NA	NA	NA	NA	NA
I_1180061	I	1180061	0.3737450298015598	zinc_norm.n	6.059359	0	3.978849	0	NA	NA	NA	NA	NA	NA	NA	NA	NA
I_1180172	I	1180172	0.3305850816572016	zinc_norm.n	6.059359	0	3.978849	0	NA	NA	NA	NA	NA	NA	NA	NA	NA
I_1181220	I	1181220	0.06256505658345747	zinc_norm.n	6.059359	0	3.978849	0	NA	NA	NA	NA	NA	NA	NA	NA	NA
I_1183342	I	1183342	1.0129973308407099	zinc_norm.n	6.059359	0	3.978849	0	NA	NA	NA	NA	NA	NA	NA	NA	NA
I_1183504	I	1183504	0.1706830352514565	zinc_norm.n	6.059359	0	3.978849	0	NA	NA	NA	NA	NA	NA	NA	NA	NA
I_1185263	I	1185263	0.592344509111293	zinc_norm.n	6.059359	0	3.978849	0	NA	NA	NA	NA	NA	NA	NA	NA	NA
I_1185640	I	1185640	0.11422879404450173	zinc_norm.n	6.059359	0	3.978849	0	NA	NA	NA	NA	NA	NA	NA	NA	NA
I_1185865	I	1185865	0.0565651574557805	zinc_norm.n	6.059359	0	3.978849	0	NA	NA	NA	NA	NA	NA	NA	NA	NA
I_1186415	I	1186415	0.04401348548289945	zinc_norm.n	6.059359	0	3.978849	0	NA	NA	NA	NA	NA	NA	NA	NA	NA
I_1187017	I	1187017	0.16180967790923667	zinc_norm.n	6.059359	0	3.978849	0	NA	NA	NA	NA	NA	NA	NA	NA	NA
I_1187177	I	1187177	0.2669093489585711	zinc_norm.n	6.059359	0	3.978849	0	NA	NA	NA	NA	NA	NA	NA	NA	NA
I_1187714	I	1187714	0.47797298494671137	zinc_norm.n	6.059359	0	3.978849	0	NA	NA	NA	NA	NA	NA	NA	NA	NA
I_1187812	I	1187812	0.5539487983442645	zinc_norm.n	6.059359	0	3.978849	0	NA	NA	NA	NA	NA	NA	NA	NA	NA
I_1187837	I	1187837	0.07522095325564825	zinc_norm.n	6.059359	0	3.978849	0	NA	NA	NA	NA	NA	NA	NA	NA	NA
I_1188076	I	1188076	1.2394322196389287	zinc_norm.n	6.059359	0	3.978849	0	NA	NA	NA	NA	NA	NA	NA	NA	NA
I_1188539	I	1188539	0.6311786044433035	zinc_norm.n	6.059359	0	3.978849	0	NA	NA	NA	NA	NA	NA	NA	NA	NA
I_1188668	I	1188668	0.8545493663216852	zinc_norm.n	6.059359	0	3.978849	0	NA	NA	NA	NA	NA	NA	NA	NA	NA
I_1188837	I	1188837	0.4753249152144738	zinc_norm.n	6.059359	0	3.978849	0	NA	NA	NA	NA	NA	NA	NA	NA	NA
I_1189620	I	1189620	0.006267925478194944	zinc_norm.n	6.059359	0	3.978849	0	NA	NA	NA	NA	NA	NA	NA	NA	NA
I_1189968	I	1189968	0.06390326596985879	zinc_norm.n	6.059359	0	3.978849	0	NA	NA	NA	NA	NA	NA	NA	NA	NA
I_1191076	I	1191076	0.12733515315570626	zinc_norm.n	6.059359	0	3.978849	0	NA	NA	NA	NA	NA	NA	NA	NA	NA
I_1191796	I	1191796	0.2222057741073056	zinc_norm.n	6.059359	0	3.978849	0	NA	NA	NA	NA	NA	NA	NA	NA	NA
I_1193009	I	1193009	0.1576703841538249	zinc_norm.n	6.059359	0	3.978849	0	NA	NA	NA	NA	NA	NA	NA	NA	NA
I_1194139	I	1194139	0.09955207257682129	zinc_norm.n	6.059359	0	3.978849	0	NA	NA	NA	NA	NA	NA	NA	NA	NA
I_1194404	I	1194404	0.07642006711882195	zinc_norm.n	6.059359	0	3.978849	0	NA	NA	NA	NA	NA	NA	NA	NA	NA
I_1196324	I	1196324	0.19355125050990218	zinc_norm.n	6.059359	0	3.978849	0	NA	NA	NA	NA	NA	NA	NA	NA	NA
I_1196470	I	1196470	0.0892526531473851	zinc_norm.n	6.059359	0	3.978849	0	NA	NA	NA	NA	NA	NA	NA	NA	NA
I_1196729	I	1196729	0.26647510196537955	zinc_norm.n	6.059359	0	3.978849	0	NA	NA	NA	NA	NA	NA	NA	NA	NA
I_1197600	I	1197600	0.1180460355416296	zinc_norm.n	6.059359	0	3.978849	0	NA	NA	NA	NA	NA	NA	NA	NA	NA
I_1199049	I	1199049	0.10906375910566922	zinc_norm.n	6.059359	0	3.978849	0	NA	NA	NA	NA	NA	NA	NA	NA	NA
I_1199489	I	1199489	0.20801639676429004	zinc_norm.n	6.059359	0	3.978849	0	NA	NA	NA	NA	NA	NA	NA	NA	NA
I_1201059	I	1201059	0.5658683943319506	zinc_norm.n	6.059359	0	3.978849	0	NA	NA	NA	NA	NA	NA	NA	NA	NA
I_1201586	I	1201586	0.3069887238319885	zinc_norm.n	6.059359	0	3.978849	0	NA	NA	NA	NA	NA	NA	NA	NA	NA
I_1202320	I	1202320	0.0971951033802935	zinc_norm.n	6.059359	0	3.978849	0	NA	NA	NA	NA	NA	NA	NA	NA	NA
I_1202401	I	1202401	0.0565651574557805	zinc_norm.n	6.059359	0	3.978849	0	NA	NA	NA	NA	NA	NA	NA	NA	NA
I_1202448	I	1202448	0.15355188167017492	zinc_norm.n	6.059359	0	3.978849	0	NA	NA	NA	NA	NA	NA	NA	NA	NA
I_1202471	I	1202471	0.37976192430511624	zinc_norm.n	6.059359	0	3.978849	0	NA	NA	NA	NA	NA	NA	NA	NA	NA
I_1202848	I	1202848	0.03952170309444697	zinc_norm.n	6.059359	0	3.978849	0	NA	NA	NA	NA	NA	NA	NA	NA	NA
I_1202880	I	1202880	0.2946227477792254	zinc_norm.n	6.059359	0	3.978849	0	NA	NA	NA	NA	NA	NA	NA	NA	NA
I_1205037	I	1205037	0.5198137314884816	zinc_norm.n	6.059359	0	3.978849	0	NA	NA	NA	NA	NA	NA	NA	NA	NA
I_1206542	I	1206542	1.4832321914641562	zinc_norm.n	6.059359	0	3.978849	0	NA	NA	NA	NA	NA	NA	NA	NA	NA
I_1208140	I	1208140	0.5441496674670834	zinc_norm.n	6.059359	0	3.978849	0	NA	NA	NA	NA	NA	NA	NA	NA	NA
I_1208168	I	1208168	1.2394322196389287	zinc_norm.n	6.059359	0	3.978849	0	NA	NA	NA	NA	NA	NA	NA	NA	NA
I_1208843	I	1208843	0.21792302725077806	zinc_norm.n	6.059359	0	3.978849	0	NA	NA	NA	NA	NA	NA	NA	NA	NA
I_1208998	I	1208998	0.0938961359941886	zinc_norm.n	6.059359	0	3.978849	0	NA	NA	NA	NA	NA	NA	NA	NA	NA
I_1209910	I	1209910	0.07522095325564825	zinc_norm.n	6.059359	0	3.978849	0	NA	NA	NA	NA	NA	NA	NA	NA	NA
I_1211276	I	1211276	0.311431153412839	zinc_norm.n	6.059359	0	3.978849	0	NA	NA	NA	NA	NA	NA	NA	NA	NA
I_1211383	I	1211383	0.6623491667936239	zinc_norm.n	6.059359	0	3.978849	0	NA	NA	NA	NA	NA	NA	NA	NA	NA
I_1221128	I	1221128	0.5052069939007815	zinc_norm.n	6.059359	0	3.978849	0	NA	NA	NA	NA	NA	NA	NA	NA	NA
I_1221644	I	1221644	1.4797097074888217	zinc_norm.n	6.059359	0	3.978849	0	NA	NA	NA	NA	NA	NA	NA	NA	NA
I_1221745	I	1221745	1.20231725647009	zinc_norm.n	6.059359	0	3.978849	0	NA	NA	NA	NA	NA	NA	NA	NA	NA
I_1223347	I	1223347	0.25575260668602917	zinc_norm.n	6.059359	0	3.978849	0	NA	NA	NA	NA	NA	NA	NA	NA	NA
I_1228585	I	1228585	0.0565651574557805	zinc_norm.n	6.059359	0	3.978849	0	NA	NA	NA	NA	NA	NA	NA	NA	NA
I_1229353	I	1229353	0.6419854323997546	zinc_norm.n	6.059359	0	3.978849	0	NA	NA	NA	NA	NA	NA	NA	NA	NA
I_1231461	I	1231461	1.2862357510996556	zinc_norm.n	6.059359	0	3.978849	0	NA	NA	NA	NA	NA	NA	NA	NA	NA
I_1233185	I	1233185	0.04421012993128271	zinc_norm.n	6.059359	0	3.978849	0	NA	NA	NA	NA	NA	NA	NA	NA	NA
I_1233659	I	1233659	0.08368708579313282	zinc_norm.n	6.059359	0	3.978849	0	NA	NA	NA	NA	NA	NA	NA	NA	NA
I_1235904	I	1235904	0.4345437900243745	zinc_norm.n	6.059359	0	3.978849	0	NA	NA	NA	NA	NA	NA	NA	NA	NA
I_1238944	I	1238944	0.6063766567421608	zinc_norm.n	6.059359	0	3.978849	0	NA	NA	NA	NA	NA	NA	NA	NA	NA
I_1239793	I	1239793	0.15355188167017492	zinc_norm.n	6.059359	0	3.978849	0	NA	NA	NA	NA	NA	NA	NA	NA	NA
I_1240343	I	1240343	0.05443299781241494	zinc_norm.n	6.059359	0	3.978849	0	NA	NA	NA	NA	NA	NA	NA	NA	NA
I_1241571	I	1241571	0.10484554163755647	zinc_norm.n	6.059359	0	3.978849	0	NA	NA	NA	NA	NA	NA	NA	NA	NA
I_1241781	I	1241781	0.3114610318752298	zinc_norm.n	6.059359	0	3.978849	0	NA	NA	NA	NA	NA	NA	NA	NA	NA
I_1241804	I	1241804	1.2394322196389287	zinc_norm.n	6.059359	0	3.978849	0	NA	NA	NA	NA	NA	NA	NA	NA	NA
I_1244062	I	1244062	0.47252219794037414	zinc_norm.n	6.059359	0	3.978849	0	NA	NA	NA	NA	NA	NA	NA	NA	NA
I_1244526	I	1244526	1.0098014599327194	zinc_norm.n	6.059359	0	3.978849	0	NA	NA	NA	NA	NA	NA	NA	NA	NA
I_1244658	I	1244658	0.4859453965582042	zinc_norm.n	6.059359	0	3.978849	0	NA	NA	NA	NA	NA	NA	NA	NA	NA
I_1244906	I	1244906	0.912308644238175	zinc_norm.n	6.059359	0	3.978849	0	NA	NA	NA	NA	NA	NA	NA	NA	NA
I_1245508	I	1245508	0.10117879596044066	zinc_norm.n	6.059359	0	3.978849	0	NA	NA	NA	NA	NA	NA	NA	NA	NA
I_1245537	I	1245537	0.8509635890653215	zinc_norm.n	6.059359	0	3.978849	0	NA	NA	NA	NA	NA	NA	NA	NA	NA
I_1246239	I	1246239	0.3098784948465651	zinc_norm.n	6.059359	0	3.978849	0	NA	NA	NA	NA	NA	NA	NA	NA	NA
I_1246817	I	1246817	0.9881788758596834	zinc_norm.n	6.059359	0	3.978849	0	NA	NA	NA	NA	NA	NA	NA	NA	NA
I_1248249	I	1248249	0.15355188167017492	zinc_norm.n	6.059359	0	3.978849	0	NA	NA	NA	NA	NA	NA	NA	NA	NA
I_1248432	I	1248432	0.1480027531242228	zinc_norm.n	6.059359	0	3.978849	0	NA	NA	NA	NA	NA	NA	NA	NA	NA
I_1248465	I	1248465	1.078860562654359	zinc_norm.n	6.059359	0	3.978849	0	NA	NA	NA	NA	NA	NA	NA	NA	NA
I_1249280	I	1249280	0.3308397722129188	zinc_norm.n	6.059359	0	3.978849	0	NA	NA	NA	NA	NA	NA	NA	NA	NA
I_1249415	I	1249415	0.043490454584665605	zinc_norm.n	6.059359	0	3.978849	0	NA	NA	NA	NA	NA	NA	NA	NA	NA
I_1250419	I	1250419	0.14632747779950717	zinc_norm.n	6.059359	0	3.978849	0	NA	NA	NA	NA	NA	NA	NA	NA	NA
I_1252221	I	1252221	0.0014683637020000276	zinc_norm.n	6.059359	0	3.978849	0	NA	NA	NA	NA	NA	NA	NA	NA	NA
I_1252382	I	1252382	1.8267549472824307	zinc_norm.n	6.059359	0	3.978849	0	NA	NA	NA	NA	NA	NA	NA	NA	NA
I_1253769	I	1253769	0.39104480027818983	zinc_norm.n	6.059359	0	3.978849	0	NA	NA	NA	NA	NA	NA	NA	NA	NA
I_1253840	I	1253840	0.6011884923919051	zinc_norm.n	6.059359	0	3.978849	0	NA	NA	NA	NA	NA	NA	NA	NA	NA
I_1253971	I	1253971	0.29949222897534666	zinc_norm.n	6.059359	0	3.978849	0	NA	NA	NA	NA	NA	NA	NA	NA	NA
I_1255376	I	1255376	0.19790635145895383	zinc_norm.n	6.059359	0	3.978849	0	NA	NA	NA	NA	NA	NA	NA	NA	NA
I_1256484	I	1256484	0.29319936070817765	zinc_norm.n	6.059359	0	3.978849	0	NA	NA	NA	NA	NA	NA	NA	NA	NA
I_1258563	I	1258563	1.4991410041372317	zinc_norm.n	6.059359	0	3.978849	0	NA	NA	NA	NA	NA	NA	NA	NA	NA
I_1258706	I	1258706	1.0406223036020499	zinc_norm.n	6.059359	0	3.978849	0	NA	NA	NA	NA	NA	NA	NA	NA	NA
I_1259971	I	1259971	0.10992260564267249	zinc_norm.n	6.059359	0	3.978849	0	NA	NA	NA	NA	NA	NA	NA	NA	NA
I_1260822	I	1260822	0.15355188167017492	zinc_norm.n	6.059359	0	3.978849	0	NA	NA	NA	NA	NA	NA	NA	NA	NA
I_1261955	I	1261955	1.0098014599327194	zinc_norm.n	6.059359	0	3.978849	0	NA	NA	NA	NA	NA	NA	NA	NA	NA
I_1265818	I	1265818	1.4870924613270236	zinc_norm.n	6.059359	0	3.978849	0	NA	NA	NA	NA	NA	NA	NA	NA	NA
I_1269893	I	1269893	0.1622060361103544	zinc_norm.n	6.059359	0	3.978849	0	NA	NA	NA	NA	NA	NA	NA	NA	NA
I_1273893	I	1273893	1.1735458370064924	zinc_norm.n	6.059359	0	3.978849	0	NA	NA	NA	NA	NA	NA	NA	NA	NA
I_1274399	I	1274399	0.10992260564267249	zinc_norm.n	6.059359	0	3.978849	0	NA	NA	NA	NA	NA	NA	NA	NA	NA
I_1281806	I	1281806	0.5775191798616491	zinc_norm.n	6.059359	0	3.978849	0	NA	NA	NA	NA	NA	NA	NA	NA	NA
I_1287916	I	1287916	0.1622060361103544	zinc_norm.n	6.059359	0	3.978849	0	NA	NA	NA	NA	NA	NA	NA	NA	NA
I_1292053	I	1292053	1.5848085069736682	zinc_norm.n	6.059359	0	3.978849	0	NA	NA	NA	NA	NA	NA	NA	NA	NA
I_1292211	I	1292211	0.24373803249650403	zinc_norm.n	6.059359	0	3.978849	0	NA	NA	NA	NA	NA	NA	NA	NA	NA
I_1292489	I	1292489	0.0048267230626280674	zinc_norm.n	6.059359	0	3.978849	0	NA	NA	NA	NA	NA	NA	NA	NA	NA
I_1294288	I	1294288	0.1216945214064199	zinc_norm.n	6.059359	0	3.978849	0	NA	NA	NA	NA	NA	NA	NA	NA	NA
I_1294610	I	1294610	0.2052041260875492	zinc_norm.n	6.059359	0	3.978849	0	NA	NA	NA	NA	NA	NA	NA	NA	NA
I_1297336	I	1297336	0.14161704295943234	zinc_norm.n	6.059359	0	3.978849	0	NA	NA	NA	NA	NA	NA	NA	NA	NA
I_1302564	I	1302564	0.8193282741758157	zinc_norm.n	6.059359	0	3.978849	0	NA	NA	NA	NA	NA	NA	NA	NA	NA
I_1304376	I	1304376	0.29319936070817765	zinc_norm.n	6.059359	0	3.978849	0	NA	NA	NA	NA	NA	NA	NA	NA	NA
I_1306082	I	1306082	1.579326220293942	zinc_norm.n	6.059359	0	3.978849	0	NA	NA	NA	NA	NA	NA	NA	NA	NA
I_1306870	I	1306870	1.4870924613270236	zinc_norm.n	6.059359	0	3.978849	0	NA	NA	NA	NA	NA	NA	NA	NA	NA
I_1312414	I	1312414	0.15355188167017492	zinc_norm.n	6.059359	0	3.978849	0	NA	NA	NA	NA	NA	NA	NA	NA	NA
I_1314414	I	1314414	0.2739606514766582	zinc_norm.n	6.059359	0	3.978849	0	NA	NA	NA	NA	NA	NA	NA	NA	NA
I_1317482	I	1317482	1.3907788042568325	zinc_norm.n	6.059359	0	3.978849	0	NA	NA	NA	NA	NA	NA	NA	NA	NA
I_1317511	I	1317511	0.3174440008025222	zinc_norm.n	6.059359	0	3.978849	0	NA	NA	NA	NA	NA	NA	NA	NA	NA
I_1317527	I	1317527	0.9423255766671048	zinc_norm.n	6.059359	0	3.978849	0	NA	NA	NA	NA	NA	NA	NA	NA	NA
I_1332141	I	1332141	1.2403265283503395	zinc_norm.n	6.059359	0	3.978849	0	NA	NA	NA	NA	NA	NA	NA	NA	NA
I_1333076	I	1333076	0.8227311818933375	zinc_norm.n	6.059359	0	3.978849	0	NA	NA	NA	NA	NA	NA	NA	NA	NA
I_1334363	I	1334363	0.6433116540970992	zinc_norm.n	6.059359	0	3.978849	0	NA	NA	NA	NA	NA	NA	NA	NA	NA
I_1335150	I	1335150	0.1300364497936714	zinc_norm.n	6.059359	0	3.978849	0	NA	NA	NA	NA	NA	NA	NA	NA	NA
I_1335208	I	1335208	0.8734084640086637	zinc_norm.n	6.059359	0	3.978849	0	NA	NA	NA	NA	NA	NA	NA	NA	NA
I_1338003	I	1338003	0.15355188167017492	zinc_norm.n	6.059359	0	3.978849	0	NA	NA	NA	NA	NA	NA	NA	NA	NA
I_1339304	I	1339304	1.204395241792099	zinc_norm.n	6.059359	0	3.978849	0	NA	NA	NA	NA	NA	NA	NA	NA	NA
I_1339689	I	1339689	0.45241203170616884	zinc_norm.n	6.059359	0	3.978849	0	NA	NA	NA	NA	NA	NA	NA	NA	NA
I_1343828	I	1343828	0.14161704295943234	zinc_norm.n	6.059359	0	3.978849	0	NA	NA	NA	NA	NA	NA	NA	NA	NA
I_1348358	I	1348358	0.18382769704877716	zinc_norm.n	6.059359	0	3.978849	0	NA	NA	NA	NA	NA	NA	NA	NA	NA
I_1349626	I	1349626	0.7691854683850432	zinc_norm.n	6.059359	0	3.978849	0	NA	NA	NA	NA	NA	NA	NA	NA	NA
I_1349871	I	1349871	0.024099398000404244	zinc_norm.n	6.059359	0	3.978849	0	NA	NA	NA	NA	NA	NA	NA	NA	NA
I_1350704	I	1350704	0.22787763347691645	zinc_norm.n	6.059359	0	3.978849	0	NA	NA	NA	NA	NA	NA	NA	NA	NA
I_1351716	I	1351716	1.1003038832085212	zinc_norm.n	6.059359	0	3.978849	0	NA	NA	NA	NA	NA	NA	NA	NA	NA
I_1351929	I	1351929	0.15355188167017492	zinc_norm.n	6.059359	0	3.978849	0	NA	NA	NA	NA	NA	NA	NA	NA	NA
I_1353847	I	1353847	1.8551140751062958	zinc_norm.n	6.059359	0	3.978849	0	NA	NA	NA	NA	NA	NA	NA	NA	NA
I_1354147	I	1354147	0.2810531012717779	zinc_norm.n	6.059359	0	3.978849	0	NA	NA	NA	NA	NA	NA	NA	NA	NA
I_1354337	I	1354337	0.013665225341493592	zinc_norm.n	6.059359	0	3.978849	0	NA	NA	NA	NA	NA	NA	NA	NA	NA
I_1354964	I	1354964	0.933322689781161	zinc_norm.n	6.059359	0	3.978849	0	NA	NA	NA	NA	NA	NA	NA	NA	NA
I_1355842	I	1355842	0.8606316254690742	zinc_norm.n	6.059359	0	3.978849	0	NA	NA	NA	NA	NA	NA	NA	NA	NA
I_1355859	I	1355859	0.23739341935981625	zinc_norm.n	6.059359	0	3.978849	0	NA	NA	NA	NA	NA	NA	NA	NA	NA
I_1355971	I	1355971	1.3921504002755458	zinc_norm.n	6.059359	0	3.978849	0	NA	NA	NA	NA	NA	NA	NA	NA	NA
I_1358748	I	1358748	1.3884649247301217	zinc_norm.n	6.059359	0	3.978849	0	NA	NA	NA	NA	NA	NA	NA	NA	NA
I_1358751	I	1358751	0.187349352792378	zinc_norm.n	6.059359	0	3.978849	0	NA	NA	NA	NA	NA	NA	NA	NA	NA
I_1360871	I	1360871	1.7308105673504002	zinc_norm.n	6.059359	0	3.978849	0	NA	NA	NA	NA	NA	NA	NA	NA	NA
I_1364790	I	1364790	0.7161003614525037	zinc_norm.n	6.059359	0	3.978849	0	NA	NA	NA	NA	NA	NA	NA	NA	NA
I_1365102	I	1365102	0.8227311818933375	zinc_norm.n	6.059359	0	3.978849	0	NA	NA	NA	NA	NA	NA	NA	NA	NA
I_1367189	I	1367189	1.2872157114517835	zinc_norm.n	6.059359	0	3.978849	0	NA	NA	NA	NA	NA	NA	NA	NA	NA
I_1367921	I	1367921	0.06780000879605415	zinc_norm.n	6.059359	0	3.978849	0	NA	NA	NA	NA	NA	NA	NA	NA	NA
I_1368716	I	1368716	1.0038960912161838	zinc_norm.n	6.059359	0	3.978849	0	NA	NA	NA	NA	NA	NA	NA	NA	NA
I_1368717	I	1368717	0.26753318437680196	zinc_norm.n	6.059359	0	3.978849	0	NA	NA	NA	NA	NA	NA	NA	NA	NA
I_1376787	I	1376787	0.03258242005237583	zinc_norm.n	6.059359	0	3.978849	0	NA	NA	NA	NA	NA	NA	NA	NA	NA
I_1376939	I	1376939	0.49927320573810574	zinc_norm.n	6.059359	0	3.978849	0	NA	NA	NA	NA	NA	NA	NA	NA	NA
I_1377942	I	1377942	0.6016225506509465	zinc_norm.n	6.059359	0	3.978849	0	NA	NA	NA	NA	NA	NA	NA	NA	NA
I_1378118	I	1378118	1.204395241792099	zinc_norm.n	6.059359	0	3.978849	0	NA	NA	NA	NA	NA	NA	NA	NA	NA
I_1379783	I	1379783	0.6704051268820009	zinc_norm.n	6.059359	0	3.978849	0	NA	NA	NA	NA	NA	NA	NA	NA	NA
I_1380943	I	1380943	0.160409431093627	zinc_norm.n	6.059359	0	3.978849	0	NA	NA	NA	NA	NA	NA	NA	NA	NA
I_1381551	I	1381551	0.3546016763221377	zinc_norm.n	6.059359	0	3.978849	0	NA	NA	NA	NA	NA	NA	NA	NA	NA
I_1383336	I	1383336	0.5459923643104023	zinc_norm.n	6.059359	0	3.978849	0	NA	NA	NA	NA	NA	NA	NA	NA	NA
I_1384389	I	1384389	0.69222079335248	zinc_norm.n	6.059359	0	3.978849	0	NA	NA	NA	NA	NA	NA	NA	NA	NA
I_1385076	I	1385076	0.6856430042253189	zinc_norm.n	6.059359	0	3.978849	0	NA	NA	NA	NA	NA	NA	NA	NA	NA
I_1385238	I	1385238	0.7461160911407788	zinc_norm.n	6.059359	0	3.978849	0	NA	NA	NA	NA	NA	NA	NA	NA	NA
I_1385611	I	1385611	0.29605395720371114	zinc_norm.n	6.059359	0	3.978849	0	NA	NA	NA	NA	NA	NA	NA	NA	NA
I_1387299	I	1387299	0.6153644489569784	zinc_norm.n	6.059359	0	3.978849	0	NA	NA	NA	NA	NA	NA	NA	NA	NA
I_1388149	I	1388149	0.5345743736604993	zinc_norm.n	6.059359	0	3.978849	0	NA	NA	NA	NA	NA	NA	NA	NA	NA
I_1389922	I	1389922	0.3054214852847817	zinc_norm.n	6.059359	0	3.978849	0	NA	NA	NA	NA	NA	NA	NA	NA	NA
I_1390465	I	1390465	0.6663981980743783	zinc_norm.n	6.059359	0	3.978849	0	NA	NA	NA	NA	NA	NA	NA	NA	NA
I_1390475	I	1390475	0.37829442893292725	zinc_norm.n	6.059359	0	3.978849	0	NA	NA	NA	NA	NA	NA	NA	NA	NA
I_1390943	I	1390943	0.728627920622201	zinc_norm.n	6.059359	0	3.978849	0	NA	NA	NA	NA	NA	NA	NA	NA	NA
I_1391475	I	1391475	0.04584146840199616	zinc_norm.n	6.059359	0	3.978849	0	NA	NA	NA	NA	NA	NA	NA	NA	NA
I_1392049	I	1392049	0.07338648364431156	zinc_norm.n	6.059359	0	3.978849	0	NA	NA	NA	NA	NA	NA	NA	NA	NA
I_1393508	I	1393508	0.09401861084518588	zinc_norm.n	6.059359	0	3.978849	0	NA	NA	NA	NA	NA	NA	NA	NA	NA
I_1394221	I	1394221	0.39470369637597136	zinc_norm.n	6.059359	0	3.978849	0	NA	NA	NA	NA	NA	NA	NA	NA	NA
I_1394700	I	1394700	0.5104921757739217	zinc_norm.n	6.059359	0	3.978849	0	NA	NA	NA	NA	NA	NA	NA	NA	NA
I_1394746	I	1394746	1.3125551837183618	zinc_norm.n	6.059359	0	3.978849	0	NA	NA	NA	NA	NA	NA	NA	NA	NA
I_1395219	I	1395219	0.02840853649114901	zinc_norm.n	6.059359	0	3.978849	0	NA	NA	NA	NA	NA	NA	NA	NA	NA
I_1397965	I	1397965	0.23082831580322047	zinc_norm.n	6.059359	0	3.978849	0	NA	NA	NA	NA	NA	NA	NA	NA	NA
I_1397995	I	1397995	0.3848159221670816	zinc_norm.n	6.059359	0	3.978849	0	NA	NA	NA	NA	NA	NA	NA	NA	NA
I_1399531	I	1399531	2.060211092765508	zinc_norm.n	6.059359	0	3.978849	0	NA	NA	NA	NA	NA	NA	NA	NA	NA
I_1400428	I	1400428	0.668659769100901	zinc_norm.n	6.059359	0	3.978849	0	NA	NA	NA	NA	NA	NA	NA	NA	NA
I_1404717	I	1404717	0.3265871510039085	zinc_norm.n	6.059359	0	3.978849	0	NA	NA	NA	NA	NA	NA	NA	NA	NA
I_1404829	I	1404829	1.5198971041107017	zinc_norm.n	6.059359	0	3.978849	0	NA	NA	NA	NA	NA	NA	NA	NA	NA
I_1405025	I	1405025	0.5104921757739217	zinc_norm.n	6.059359	0	3.978849	0	NA	NA	NA	NA	NA	NA	NA	NA	NA
I_1405158	I	1405158	1.3125551837183618	zinc_norm.n	6.059359	0	3.978849	0	NA	NA	NA	NA	NA	NA	NA	NA	NA
I_1407455	I	1407455	1.4071953501645873	zinc_norm.n	6.059359	0	3.978849	0	NA	NA	NA	NA	NA	NA	NA	NA	NA
I_1409600	I	1409600	0.6433116540970992	zinc_norm.n	6.059359	0	3.978849	0	NA	NA	NA	NA	NA	NA	NA	NA	NA
I_1410207	I	1410207	0.656303926967129	zinc_norm.n	6.059359	0	3.978849	0	NA	NA	NA	NA	NA	NA	NA	NA	NA
I_1411143	I	1411143	0.098690652497591555	zinc_norm.n	6.059359	0	3.978849	0	NA	NA	NA	NA	NA	NA	NA	NA	NA
I_1411795	I	1411795	0.9542823121793054	zinc_norm.n	6.059359	0	3.978849	0	NA	NA	NA	NA	NA	NA	NA	NA	NA
I_1416193	I	1416193	0.1717839328735485	zinc_norm.n	6.059359	0	3.978849	0	NA	NA	NA	NA	NA	NA	NA	NA	NA
I_1417682	I	1417682	0.8227311818933375	zinc_norm.n	6.059359	0	3.978849	0	NA	NA	NA	NA	NA	NA	NA	NA	NA
I_1418704	I	1418704	1.1050707531187032	zinc_norm.n	6.059359	0	3.978849	0	NA	NA	NA	NA	NA	NA	NA	NA	NA
I_1418739	I	1418739	0.45036479656889794	zinc_norm.n	6.059359	0	3.978849	0	NA	NA	NA	NA	NA	NA	NA	NA	NA
I_1422283	I	1422283	1.4628832226288713	zinc_norm.n	6.059359	0	3.978849	0	NA	NA	NA	NA	NA	NA	NA	NA	NA
I_1424033	I	1424033	1.433151606046091	zinc_norm.n	6.059359	0	3.978849	0	NA	NA	NA	NA	NA	NA	NA	NA	NA
I_1425092	I	1425092	0.3265871510039085	zinc_norm.n	6.059359	0	3.978849	0	NA	NA	NA	NA	NA	NA	NA	NA	NA
I_1427715	I	1427715	1.3688475776537008	zinc_norm.n	6.059359	0	3.978849	0	NA	NA	NA	NA	NA	NA	NA	NA	NA
I_1428392	I	1428392	0.8227311818933375	zinc_norm.n	6.059359	0	3.978849	0	NA	NA	NA	NA	NA	NA	NA	NA	NA
I_1432003	I	1432003	0.1727394203848222	zinc_norm.n	6.059359	0	3.978849	0	NA	NA	NA	NA	NA	NA	NA	NA	NA
I_1433303	I	1433303	0.05614547742701159	zinc_norm.n	6.059359	0	3.978849	0	NA	NA	NA	NA	NA	NA	NA	NA	NA
I_1436244	I	1436244	0.3265871510039085	zinc_norm.n	6.059359	0	3.978849	0	NA	NA	NA	NA	NA	NA	NA	NA	NA
I_1436569	I	1436569	1.6237677683252887	zinc_norm.n	6.059359	0	3.978849	0	NA	NA	NA	NA	NA	NA	NA	NA	NA
I_1436712	I	1436712	0.5138505011890562	zinc_norm.n	6.059359	0	3.978849	0	NA	NA	NA	NA	NA	NA	NA	NA	NA
I_1437140	I	1437140	0.13465864123211713	zinc_norm.n	6.059359	0	3.978849	0	NA	NA	NA	NA	NA	NA	NA	NA	NA
I_1437250	I	1437250	0.3652750230126332	zinc_norm.n	6.059359	0	3.978849	0	NA	NA	NA	NA	NA	NA	NA	NA	NA
I_1438047	I	1438047	1.5956164422327903	zinc_norm.n	6.059359	0	3.978849	0	NA	NA	NA	NA	NA	NA	NA	NA	NA
I_1439689	I	1439689	1.0140213042415356	zinc_norm.n	6.059359	0	3.978849	0	NA	NA	NA	NA	NA	NA	NA	NA	NA
I_1439691	I	1439691	1.0890522981682802	zinc_norm.n	6.059359	0	3.978849	0	NA	NA	NA	NA	NA	NA	NA	NA	NA
I_1439789	I	1439789	0.03726258191274707	zinc_norm.n	6.059359	0	3.978849	0	NA	NA	NA	NA	NA	NA	NA	NA	NA
I_1441242	I	1441242	0.31022468164394523	zinc_norm.n	6.059359	0	3.978849	0	NA	NA	NA	NA	NA	NA	NA	NA	NA
I_1441620	I	1441620	0.19470670859546993	zinc_norm.n	6.059359	0	3.978849	0	NA	NA	NA	NA	NA	NA	NA	NA	NA
I_1441701	I	1441701	0.2983449864317976	zinc_norm.n	6.059359	0	3.978849	0	NA	NA	NA	NA	NA	NA	NA	NA	NA
I_1442280	I	1442280	0.728627920622201	zinc_norm.n	6.059359	0	3.978849	0	NA	NA	NA	NA	NA	NA	NA	NA	NA
I_1442819	I	1442819	0.32270943318134393	zinc_norm.n	6.059359	0	3.978849	0	NA	NA	NA	NA	NA	NA	NA	NA	NA
I_1443534	I	1443534	1.2873229803600679	zinc_norm.n	6.059359	0	3.978849	0	NA	NA	NA	NA	NA	NA	NA	NA	NA
I_1444096	I	1444096	0.3265871510039085	zinc_norm.n	6.059359	0	3.978849	0	NA	NA	NA	NA	NA	NA	NA	NA	NA
I_1448655	I	1448655	1.8835750847594641	zinc_norm.n	6.059359	0	3.978849	0	NA	NA	NA	NA	NA	NA	NA	NA	NA
I_1453605	I	1453605	0.5618245818284816	zinc_norm.n	6.059359	0	3.978849	0	NA	NA	NA	NA	NA	NA	NA	NA	NA
I_1453631	I	1453631	0.36649666997947344	zinc_norm.n	6.059359	0	3.978849	0	NA	NA	NA	NA	NA	NA	NA	NA	NA
I_1455528	I	1455528	0.03644403830097796	zinc_norm.n	6.059359	0	3.978849	0	NA	NA	NA	NA	NA	NA	NA	NA	NA
I_1457007	I	1457007	0.8227311818933375	zinc_norm.n	6.059359	0	3.978849	0	NA	NA	NA	NA	NA	NA	NA	NA	NA
I_1457264	I	1457264	1.633656302069294	zinc_norm.n	6.059359	0	3.978849	0	NA	NA	NA	NA	NA	NA	NA	NA	NA
I_1458116	I	1458116	0.8857140092325122	zinc_norm.n	6.059359	0	3.978849	0	NA	NA	NA	NA	NA	NA	NA	NA	NA
I_1459547	I	1459547	0.2785708427612578	zinc_norm.n	6.059359	0	3.978849	0	NA	NA	NA	NA	NA	NA	NA	NA	NA
I_1460652	I	1460652	0.3265871510039085	zinc_norm.n	6.059359	0	3.978849	0	NA	NA	NA	NA	NA	NA	NA	NA	NA
I_1465919	I	1465919	0.17530726481623743	zinc_norm.n	6.059359	0	3.978849	0	NA	NA	NA	NA	NA	NA	NA	NA	NA
I_1468649	I	1468649	1.4568641051746383	zinc_norm.n	6.059359	0	3.978849	0	NA	NA	NA	NA	NA	NA	NA	NA	NA
I_1469329	I	1469329	1.9117536692882502	zinc_norm.n	6.059359	0	3.978849	0	NA	NA	NA	NA	NA	NA	NA	NA	NA
I_1469554	I	1469554	1.348090275041999	zinc_norm.n	6.059359	0	3.978849	0	NA	NA	NA	NA	NA	NA	NA	NA	NA
I_1469955	I	1469955	2.110145988212684	zinc_norm.n	6.059359	0	3.978849	0	NA	NA	NA	NA	NA	NA	NA	NA	NA
I_1472091	I	1472091	1.0771045191337336	zinc_norm.n	6.059359	0	3.978849	0	NA	NA	NA	NA	NA	NA	NA	NA	NA
I_1476240	I	1476240	0.03012927030616269	zinc_norm.n	6.059359	0	3.978849	0	NA	NA	NA	NA	NA	NA	NA	NA	NA
I_1480544	I	1480544	2.045860034370699	zinc_norm.n	6.059359	0	3.978849	0	NA	NA	NA	NA	NA	NA	NA	NA	NA
I_1482176	I	1482176	0.8227311818933375	zinc_norm.n	6.059359	0	3.978849	0	NA	NA	NA	NA	NA	NA	NA	NA	NA
I_1482235	I	1482235	0.46710523208077737	zinc_norm.n	6.059359	0	3.978849	0	NA	NA	NA	NA	NA	NA	NA	NA	NA
I_1483568	I	1483568	0.09480920106201003	zinc_norm.n	6.059359	0	3.978849	0	NA	NA	NA	NA	NA	NA	NA	NA	NA
I_1489001	I	1489001	0.3265871510039085	zinc_norm.n	6.059359	0	3.978849	0	NA	NA	NA	NA	NA	NA	NA	NA	NA
I_1491130	I	1491130	0.9799535422104252	zinc_norm.n	6.059359	0	3.978849	0	NA	NA	NA	NA	NA	NA	NA	NA	NA
I_1491632	I	1491632	0.19081704059743046	zinc_norm.n	6.059359	0	3.978849	0	NA	NA	NA	NA	NA	NA	NA	NA	NA
I_1494094	I	1494094	0.8884125138368002	zinc_norm.n	6.059359	0	3.978849	0	NA	NA	NA	NA	NA	NA	NA	NA	NA
I_1494923	I	1494923	0.21666717196334864	zinc_norm.n	6.059359	0	3.978849	0	NA	NA	NA	NA	NA	NA	NA	NA	NA
I_1494924	I	1494924	0.6680542385666148	zinc_norm.n	6.059359	0	3.978849	0	NA	NA	NA	NA	NA	NA	NA	NA	NA
I_1495519	I	1495519	0.4047860217787457	zinc_norm.n	6.059359	0	3.978849	0	NA	NA	NA	NA	NA	NA	NA	NA	NA
I_1496451	I	1496451	1.0775342972098128	zinc_norm.n	6.059359	0	3.978849	0	NA	NA	NA	NA	NA	NA	NA	NA	NA
I_1496824	I	1496824	1.5114242393728523	zinc_norm.n	6.059359	0	3.978849	0	NA	NA	NA	NA	NA	NA	NA	NA	NA
I_1497190	I	1497190	0.29140809390559497	zinc_norm.n	6.059359	0	3.978849	0	NA	NA	NA	NA	NA	NA	NA	NA	NA
I_1497274	I	1497274	0.09821918784594721	zinc_norm.n	6.059359	0	3.978849	0	NA	NA	NA	NA	NA	NA	NA	NA	NA
I_1497593	I	1497593	0.8227311818933375	zinc_norm.n	6.059359	0	3.978849	0	NA	NA	NA	NA	NA	NA	NA	NA	NA
I_1498340	I	1498340	1.4490891911778074	zinc_norm.n	6.059359	0	3.978849	0	NA	NA	NA	NA	NA	NA	NA	NA	NA
I_1498938	I	1498938	0.19876765288323137	zinc_norm.n	6.059359	0	3.978849	0	NA	NA	NA	NA	NA	NA	NA	NA	NA
I_1499924	I	1499924	0.14465164709195102	zinc_norm.n	6.059359	0	3.978849	0	NA	NA	NA	NA	NA	NA	NA	NA	NA
I_1501503	I	1501503	0.2896073114129051	zinc_norm.n	6.059359	0	3.978849	0	NA	NA	NA	NA	NA	NA	NA	NA	NA
I_1502481	I	1502481	0.13014124685141729	zinc_norm.n	6.059359	0	3.978849	0	NA	NA	NA	NA	NA	NA	NA	NA	NA
I_1503260	I	1503260	0.156940373645666	zinc_norm.n	6.059359	0	3.978849	0	NA	NA	NA	NA	NA	NA	NA	NA	NA
I_1503997	I	1503997	0.509506999076673	zinc_norm.n	6.059359	0	3.978849	0	NA	NA	NA	NA	NA	NA	NA	NA	NA
I_1504082	I	1504082	2.095874458093198	zinc_norm.n	6.059359	0	3.978849	0	NA	NA	NA	NA	NA	NA	NA	NA	NA
I_1504084	I	1504084	1.8040761089164388	zinc_norm.n	6.059359	0	3.978849	0	NA	NA	NA	NA	NA	NA	NA	NA	NA
I_1505765	I	1505765	0.34202607099468224	zinc_norm.n	6.059359	0	3.978849	0	NA	NA	NA	NA	NA	NA	NA	NA	NA
I_1506044	I	1506044	0.457666361247982	zinc_norm.n	6.059359	0	3.978849	0	NA	NA	NA	NA	NA	NA	NA	NA	NA
I_1506133	I	1506133	0.43711053927601934	zinc_norm.n	6.059359	0	3.978849	0	NA	NA	NA	NA	NA	NA	NA	NA	NA
I_1507809	I	1507809	0.6564220122233535	zinc_norm.n	6.059359	0	3.978849	0	NA	NA	NA	NA	NA	NA	NA	NA	NA
I_1507992	I	1507992	0.8749750368175457	zinc_norm.n	6.059359	0	3.978849	0	NA	NA	NA	NA	NA	NA	NA	NA	NA
I_1508035	I	1508035	0.792749515626342	zinc_norm.n	6.059359	0	3.978849	0	NA	NA	NA	NA	NA	NA	NA	NA	NA
I_1508262	I	1508262	0.4619874587367796	zinc_norm.n	6.059359	0	3.978849	0	NA	NA	NA	NA	NA	NA	NA	NA	NA
I_1508269	I	1508269	0.013617135218287512	zinc_norm.n	6.059359	0	3.978849	0	NA	NA	NA	NA	NA	NA	NA	NA	NA
I_1509268	I	1509268	0.5532222211919957	zinc_norm.n	6.059359	0	3.978849	0	NA	NA	NA	NA	NA	NA	NA	NA	NA
I_1510450	I	1510450	1.4939000075570479	zinc_norm.n	6.059359	0	3.978849	0	NA	NA	NA	NA	NA	NA	NA	NA	NA
I_1510845	I	1510845	0.14340647801310266	zinc_norm.n	6.059359	0	3.978849	0	NA	NA	NA	NA	NA	NA	NA	NA	NA
I_1512358	I	1512358	0.8227311818933375	zinc_norm.n	6.059359	0	3.978849	0	NA	NA	NA	NA	NA	NA	NA	NA	NA
I_1512485	I	1512485	0.249696189886588	zinc_norm.n	6.059359	0	3.978849	0	NA	NA	NA	NA	NA	NA	NA	NA	NA
I_1513230	I	1513230	1.9105202391254765	zinc_norm.n	6.059359	0	3.978849	0	NA	NA	NA	NA	NA	NA	NA	NA	NA
I_1513749	I	1513749	0.051601777331860964	zinc_norm.n	6.059359	0	3.978849	0	NA	NA	NA	NA	NA	NA	NA	NA	NA
I_1515823	I	1515823	0.11812655734329593	zinc_norm.n	6.059359	0	3.978849	0	NA	NA	NA	NA	NA	NA	NA	NA	NA
I_1515882	I	1515882	0.2746751152194068	zinc_norm.n	6.059359	0	3.978849	0	NA	NA	NA	NA	NA	NA	NA	NA	NA
I_1515965	I	1515965	1.348090275041999	zinc_norm.n	6.059359	0	3.978849	0	NA	NA	NA	NA	NA	NA	NA	NA	NA
I_1516044	I	1516044	0.3127107355423156	zinc_norm.n	6.059359	0	3.978849	0	NA	NA	NA	NA	NA	NA	NA	NA	NA
I_1516274	I	1516274	0.9239726475677393	zinc_norm.n	6.059359	0	3.978849	0	NA	NA	NA	NA	NA	NA	NA	NA	NA
I_1517291	I	1517291	1.4939000075570479	zinc_norm.n	6.059359	0	3.978849	0	NA	NA	NA	NA	NA	NA	NA	NA	NA
I_1517493	I	1517493	0.3508572001093021	zinc_norm.n	6.059359	0	3.978849	0	NA	NA	NA	NA	NA	NA	NA	NA	NA
I_1518197	I	1518197	0.19765289026655802	zinc_norm.n	6.059359	0	3.978849	0	NA	NA	NA	NA	NA	NA	NA	NA	NA
I_1519079	I	1519079	1.691825400951132	zinc_norm.n	6.059359	0	3.978849	0	NA	NA	NA	NA	NA	NA	NA	NA	NA
I_1520587	I	1520587	0.5834029508313947	zinc_norm.n	6.059359	0	3.978849	0	NA	NA	NA	NA	NA	NA	NA	NA	NA
I_1520729	I	1520729	0.19765289026655802	zinc_norm.n	6.059359	0	3.978849	0	NA	NA	NA	NA	NA	NA	NA	NA	NA
I_1522824	I	1522824	1.691825400951132	zinc_norm.n	6.059359	0	3.978849	0	NA	NA	NA	NA	NA	NA	NA	NA	NA
I_1523973	I	1523973	1.4829623367861735	zinc_norm.n	6.059359	0	3.978849	0	NA	NA	NA	NA	NA	NA	NA	NA	NA
I_1524766	I	1524766	0.12550954772420686	zinc_norm.n	6.059359	0	3.978849	0	NA	NA	NA	NA	NA	NA	NA	NA	NA
I_1525477	I	1525477	0.015091060826012744	zinc_norm.n	6.059359	0	3.978849	0	NA	NA	NA	NA	NA	NA	NA	NA	NA
I_1525625	I	1525625	0.9279829295145563	zinc_norm.n	6.059359	0	3.978849	0	NA	NA	NA	NA	NA	NA	NA	NA	NA
I_1526759	I	1526759	1.4068468099278695	zinc_norm.n	6.059359	0	3.978849	0	NA	NA	NA	NA	NA	NA	NA	NA	NA
I_1527647	I	1527647	0.06030499170729932	zinc_norm.n	6.059359	0	3.978849	0	NA	NA	NA	NA	NA	NA	NA	NA	NA
I_1528416	I	1528416	1.686845129226278	zinc_norm.n	6.059359	0	3.978849	0	NA	NA	NA	NA	NA	NA	NA	NA	NA
I_1529216	I	1529216	0.4767958128454374	zinc_norm.n	6.059359	0	3.978849	0	NA	NA	NA	NA	NA	NA	NA	NA	NA
I_1529607	I	1529607	0.01254007952071019	zinc_norm.n	6.059359	0	3.978849	0	NA	NA	NA	NA	NA	NA	NA	NA	NA
I_1531623	I	1531623	2.2162273795261114	zinc_norm.n	6.059359	0	3.978849	0	NA	NA	NA	NA	NA	NA	NA	NA	NA
I_1531753	I	1531753	0.19876765288323137	zinc_norm.n	6.059359	0	3.978849	0	NA	NA	NA	NA	NA	NA	NA	NA	NA
I_1531937	I	1531937	1.0073745686256508	zinc_norm.n	6.059359	0	3.978849	0	NA	NA	NA	NA	NA	NA	NA	NA	NA
I_1532843	I	1532843	1.6927886733511133	zinc_norm.n	6.059359	0	3.978849	0	NA	NA	NA	NA	NA	NA	NA	NA	NA
I_1533040	I	1533040	2.0234165128555848	zinc_norm.n	6.059359	0	3.978849	0	NA	NA	NA	NA	NA	NA	NA	NA	NA
I_1533177	I	1533177	1.3070763488034851	zinc_norm.n	6.059359	0	3.978849	0	NA	NA	NA	NA	NA	NA	NA	NA	NA
I_1534468	I	1534468	0.20425404673697672	zinc_norm.n	6.059359	0	3.978849	0	NA	NA	NA	NA	NA	NA	NA	NA	NA
I_1535972	I	1535972	1.691825400951132	zinc_norm.n	6.059359	0	3.978849	0	NA	NA	NA	NA	NA	NA	NA	NA	NA
I_1539483	I	1539483	0.16478364730077663	zinc_norm.n	6.059359	0	3.978849	0	NA	NA	NA	NA	NA	NA	NA	NA	NA
I_1540366	I	1540366	0.18962727259214762	zinc_norm.n	6.059359	0	3.978849	0	NA	NA	NA	NA	NA	NA	NA	NA	NA
I_1540464	I	1540464	0.057026916323941364	zinc_norm.n	6.059359	0	3.978849	0	NA	NA	NA	NA	NA	NA	NA	NA	NA
I_1540859	I	1540859	1.9177148828886252	zinc_norm.n	6.059359	0	3.978849	0	NA	NA	NA	NA	NA	NA	NA	NA	NA
I_1541340	I	1541340	2.228017030850742	zinc_norm.n	6.059359	0	3.978849	0	NA	NA	NA	NA	NA	NA	NA	NA	NA
I_1541543	I	1541543	1.3020004949924102	zinc_norm.n	6.059359	0	3.978849	0	NA	NA	NA	NA	NA	NA	NA	NA	NA
I_1549969	I	1549969	0.456700521492607	zinc_norm.n	6.059359	0	3.978849	0	NA	NA	NA	NA	NA	NA	NA	NA	NA
I_1550509	I	1550509	0.6175009155402305	zinc_norm.n	6.059359	0	3.978849	0	NA	NA	NA	NA	NA	NA	NA	NA	NA
I_1551641	I	1551641	0.3771975175895922	zinc_norm.n	6.059359	0	3.978849	0	NA	NA	NA	NA	NA	NA	NA	NA	NA
I_1552332	I	1552332	1.1529407443123225	zinc_norm.n	6.059359	0	3.978849	0	NA	NA	NA	NA	NA	NA	NA	NA	NA
I_1554725	I	1554725	0.28623906531051074	zinc_norm.n	6.059359	0	3.978849	0	NA	NA	NA	NA	NA	NA	NA	NA	NA
I_1557266	I	1557266	1.8255407902092247	zinc_norm.n	6.059359	0	3.978849	0	NA	NA	NA	NA	NA	NA	NA	NA	NA
I_1563050	I	1563050	0.2883126821207929	zinc_norm.n	6.059359	0	3.978849	0	NA	NA	NA	NA	NA	NA	NA	NA	NA
I_1563730	I	1563730	0.5397644943627473	zinc_norm.n	6.059359	0	3.978849	0	NA	NA	NA	NA	NA	NA	NA	NA	NA
I_1566706	I	1566706	0.8907311886308481	zinc_norm.n	6.059359	0	3.978849	0	NA	NA	NA	NA	NA	NA	NA	NA	NA
I_1566895	I	1566895	0.9265128453124175	zinc_norm.n	6.059359	0	3.978849	0	NA	NA	NA	NA	NA	NA	NA	NA	NA
I_1567450	I	1567450	0.15173437098235115	zinc_norm.n	6.059359	0	3.978849	0	NA	NA	NA	NA	NA	NA	NA	NA	NA
I_1567753	I	1567753	0.5357517794122285	zinc_norm.n	6.059359	0	3.978849	0	NA	NA	NA	NA	NA	NA	NA	NA	NA
I_1568647	I	1568647	0.02973971497465179	zinc_norm.n	6.059359	0	3.978849	0	NA	NA	NA	NA	NA	NA	NA	NA	NA
I_1568822	I	1568822	0.274541340585891	zinc_norm.n	6.059359	0	3.978849	0	NA	NA	NA	NA	NA	NA	NA	NA	NA
I_1569291	I	1569291	0.25092707561145117	zinc_norm.n	6.059359	0	3.978849	0	NA	NA	NA	NA	NA	NA	NA	NA	NA
I_1572287	I	1572287	0.03386241850840314	zinc_norm.n	6.059359	0	3.978849	0	NA	NA	NA	NA	NA	NA	NA	NA	NA
I_1572898	I	1572898	0.04728218343079553	zinc_norm.n	6.059359	0	3.978849	0	NA	NA	NA	NA	NA	NA	NA	NA	NA
I_1573138	I	1573138	0.1186556205515257	zinc_norm.n	6.059359	0	3.978849	0	NA	NA	NA	NA	NA	NA	NA	NA	NA
I_1573296	I	1573296	0.03329329933494963	zinc_norm.n	6.059359	0	3.978849	0	NA	NA	NA	NA	NA	NA	NA	NA	NA
I_1574528	I	1574528	1.1529407443123225	zinc_norm.n	6.059359	0	3.978849	0	NA	NA	NA	NA	NA	NA	NA	NA	NA
I_1575209	I	1575209	0.18380522196325716	zinc_norm.n	6.059359	0	3.978849	0	NA	NA	NA	NA	NA	NA	NA	NA	NA
I_1575351	I	1575351	0.02243884436984185	zinc_norm.n	6.059359	0	3.978849	0	NA	NA	NA	NA	NA	NA	NA	NA	NA
I_1575396	I	1575396	0.4833211625500985	zinc_norm.n	6.059359	0	3.978849	0	NA	NA	NA	NA	NA	NA	NA	NA	NA
I_1575464	I	1575464	0.274541340585891	zinc_norm.n	6.059359	0	3.978849	0	NA	NA	NA	NA	NA	NA	NA	NA	NA
I_1575532	I	1575532	0.12263669471974986	zinc_norm.n	6.059359	0	3.978849	0	NA	NA	NA	NA	NA	NA	NA	NA	NA
I_1575836	I	1575836	0.8290784780506265	zinc_norm.n	6.059359	0	3.978849	0	NA	NA	NA	NA	NA	NA	NA	NA	NA
I_1576110	I	1576110	0.06445737769144344	zinc_norm.n	6.059359	0	3.978849	0	NA	NA	NA	NA	NA	NA	NA	NA	NA
I_1576419	I	1576419	0.9942870154918269	zinc_norm.n	6.059359	0	3.978849	0	NA	NA	NA	NA	NA	NA	NA	NA	NA
I_1578094	I	1578094	0.29825937168420064	zinc_norm.n	6.059359	0	3.978849	0	NA	NA	NA	NA	NA	NA	NA	NA	NA
I_1581157	I	1581157	1.2313534586718264	zinc_norm.n	6.059359	0	3.978849	0	NA	NA	NA	NA	NA	NA	NA	NA	NA
I_1581196	I	1581196	0.055287844901677506	zinc_norm.n	6.059359	0	3.978849	0	NA	NA	NA	NA	NA	NA	NA	NA	NA
I_1581660	I	1581660	0.10769695884811181	zinc_norm.n	6.059359	0	3.978849	0	NA	NA	NA	NA	NA	NA	NA	NA	NA
I_1582141	I	1582141	1.1181649186554554	zinc_norm.n	6.059359	0	3.978849	0	NA	NA	NA	NA	NA	NA	NA	NA	NA
I_1582254	I	1582254	1.6634800512028496	zinc_norm.n	6.059359	0	3.978849	0	NA	NA	NA	NA	NA	NA	NA	NA	NA
I_1582370	I	1582370	0.8336052593600077	zinc_norm.n	6.059359	0	3.978849	0	NA	NA	NA	NA	NA	NA	NA	NA	NA
I_1584704	I	1584704	0.7457730070217556	zinc_norm.n	6.059359	0	3.978849	0	NA	NA	NA	NA	NA	NA	NA	NA	NA
I_1584792	I	1584792	0.2772589313882227	zinc_norm.n	6.059359	0	3.978849	0	NA	NA	NA	NA	NA	NA	NA	NA	NA
I_1585986	I	1585986	0.0849102680299427	zinc_norm.n	6.059359	0	3.978849	0	NA	NA	NA	NA	NA	NA	NA	NA	NA
I_1586885	I	1586885	1.9177148828886252	zinc_norm.n	6.059359	0	3.978849	0	NA	NA	NA	NA	NA	NA	NA	NA	NA
I_1587322	I	1587322	0.796777318196041	zinc_norm.n	6.059359	0	3.978849	0	NA	NA	NA	NA	NA	NA	NA	NA	NA
I_1587324	I	1587324	0.5535225882340358	zinc_norm.n	6.059359	0	3.978849	0	NA	NA	NA	NA	NA	NA	NA	NA	NA
I_1587450	I	1587450	1.0921302104098625	zinc_norm.n	6.059359	0	3.978849	0	NA	NA	NA	NA	NA	NA	NA	NA	NA
I_1588561	I	1588561	1.0419317777587829	zinc_norm.n	6.059359	0	3.978849	0	NA	NA	NA	NA	NA	NA	NA	NA	NA
I_1589094	I	1589094	0.03973432782566986	zinc_norm.n	6.059359	0	3.978849	0	NA	NA	NA	NA	NA	NA	NA	NA	NA
I_1589382	I	1589382	0.04728218343079553	zinc_norm.n	6.059359	0	3.978849	0	NA	NA	NA	NA	NA	NA	NA	NA	NA
I_1591017	I	1591017	0.5357517794122285	zinc_norm.n	6.059359	0	3.978849	0	NA	NA	NA	NA	NA	NA	NA	NA	NA
I_1592733	I	1592733	0.16035079145245382	zinc_norm.n	6.059359	0	3.978849	0	NA	NA	NA	NA	NA	NA	NA	NA	NA
I_1593163	I	1593163	1.9177148828886252	zinc_norm.n	6.059359	0	3.978849	0	NA	NA	NA	NA	NA	NA	NA	NA	NA
I_1597066	I	1597066	1.0045191387799401	zinc_norm.n	6.059359	0	3.978849	0	NA	NA	NA	NA	NA	NA	NA	NA	NA
I_1597067	I	1597067	0.2740578552938968	zinc_norm.n	6.059359	0	3.978849	0	NA	NA	NA	NA	NA	NA	NA	NA	NA
I_1597269	I	1597269	0.6388683062419068	zinc_norm.n	6.059359	0	3.978849	0	NA	NA	NA	NA	NA	NA	NA	NA	NA
I_1598497	I	1598497	0.29825937168420064	zinc_norm.n	6.059359	0	3.978849	0	NA	NA	NA	NA	NA	NA	NA	NA	NA
I_1598994	I	1598994	0.26301825108804805	zinc_norm.n	6.059359	0	3.978849	0	NA	NA	NA	NA	NA	NA	NA	NA	NA
I_1600075	I	1600075	0.517940056276629	zinc_norm.n	6.059359	0	3.978849	0	NA	NA	NA	NA	NA	NA	NA	NA	NA
I_1600076	I	1600076	0.12994990827595507	zinc_norm.n	6.059359	0	3.978849	0	NA	NA	NA	NA	NA	NA	NA	NA	NA
I_1601017	I	1601017	0.8290784780506265	zinc_norm.n	6.059359	0	3.978849	0	NA	NA	NA	NA	NA	NA	NA	NA	NA
I_1604120	I	1604120	0.01309233666420313	zinc_norm.n	6.059359	0	3.978849	0	NA	NA	NA	NA	NA	NA	NA	NA	NA
I_1604842	I	1604842	0.3265871510039085	zinc_norm.n	6.059359	0	3.978849	0	NA	NA	NA	NA	NA	NA	NA	NA	NA
I_1605098	I	1605098	0.19261202034811353	zinc_norm.n	6.059359	0	3.978849	0	NA	NA	NA	NA	NA	NA	NA	NA	NA
I_1605193	I	1605193	0.1063500021146039	zinc_norm.n	6.059359	0	3.978849	0	NA	NA	NA	NA	NA	NA	NA	NA	NA
I_1605369	I	1605369	0.13641594501148882	zinc_norm.n	6.059359	0	3.978849	0	NA	NA	NA	NA	NA	NA	NA	NA	NA
I_1606907	I	1606907	0.0460162667045017	zinc_norm.n	6.059359	0	3.978849	0	NA	NA	NA	NA	NA	NA	NA	NA	NA
I_1606973	I	1606973	0.025609115247938317	zinc_norm.n	6.059359	0	3.978849	0	NA	NA	NA	NA	NA	NA	NA	NA	NA
I_1607041	I	1607041	0.11768564715593252	zinc_norm.n	6.059359	0	3.978849	0	NA	NA	NA	NA	NA	NA	NA	NA	NA
I_1608593	I	1608593	0.13555179174652981	zinc_norm.n	6.059359	0	3.978849	0	NA	NA	NA	NA	NA	NA	NA	NA	NA
I_1608778	I	1608778	0.061425898061642815	zinc_norm.n	6.059359	0	3.978849	0	NA	NA	NA	NA	NA	NA	NA	NA	NA
I_1609397	I	1609397	0.4729582148481074	zinc_norm.n	6.059359	0	3.978849	0	NA	NA	NA	NA	NA	NA	NA	NA	NA
I_1609416	I	1609416	1.2313534586718264	zinc_norm.n	6.059359	0	3.978849	0	NA	NA	NA	NA	NA	NA	NA	NA	NA
I_1610434	I	1610434	0.021964503260523082	zinc_norm.n	6.059359	0	3.978849	0	NA	NA	NA	NA	NA	NA	NA	NA	NA
I_1610976	I	1610976	0.6388683062419068	zinc_norm.n	6.059359	0	3.978849	0	NA	NA	NA	NA	NA	NA	NA	NA	NA
I_1612343	I	1612343	1.0045191387799401	zinc_norm.n	6.059359	0	3.978849	0	NA	NA	NA	NA	NA	NA	NA	NA	NA
I_1612456	I	1612456	0.05620556344271857	zinc_norm.n	6.059359	0	3.978849	0	NA	NA	NA	NA	NA	NA	NA	NA	NA
I_1613118	I	1613118	0.7316435296700786	zinc_norm.n	6.059359	0	3.978849	0	NA	NA	NA	NA	NA	NA	NA	NA	NA
I_1614974	I	1614974	0.07102951403774874	zinc_norm.n	6.059359	0	3.978849	0	NA	NA	NA	NA	NA	NA	NA	NA	NA
I_1615304	I	1615304	0.3663168438963708	zinc_norm.n	6.059359	0	3.978849	0	NA	NA	NA	NA	NA	NA	NA	NA	NA
I_1615338	I	1615338	0.24993222223786743	zinc_norm.n	6.059359	0	3.978849	0	NA	NA	NA	NA	NA	NA	NA	NA	NA
I_1615997	I	1615997	0.2679303809560649	zinc_norm.n	6.059359	0	3.978849	0	NA	NA	NA	NA	NA	NA	NA	NA	NA
I_1616116	I	1616116	0.3246590506665239	zinc_norm.n	6.059359	0	3.978849	0	NA	NA	NA	NA	NA	NA	NA	NA	NA
I_1616410	I	1616410	0.2659374694674625	zinc_norm.n	6.059359	0	3.978849	0	NA	NA	NA	NA	NA	NA	NA	NA	NA
I_1616506	I	1616506	0.00663183711766806	zinc_norm.n	6.059359	0	3.978849	0	NA	NA	NA	NA	NA	NA	NA	NA	NA
I_1616806	I	1616806	0.8606515750928705	zinc_norm.n	6.059359	0	3.978849	0	NA	NA	NA	NA	NA	NA	NA	NA	NA
I_1617678	I	1617678	0.0461818066650171	zinc_norm.n	6.059359	0	3.978849	0	NA	NA	NA	NA	NA	NA	NA	NA	NA
I_1618081	I	1618081	0.022946778766973267	zinc_norm.n	6.059359	0	3.978849	0	NA	NA	NA	NA	NA	NA	NA	NA	NA
I_1619412	I	1619412	0.1226644285193316	zinc_norm.n	6.059359	0	3.978849	0	NA	NA	NA	NA	NA	NA	NA	NA	NA
I_1619970	I	1619970	0.018223326065534846	zinc_norm.n	6.059359	0	3.978849	0	NA	NA	NA	NA	NA	NA	NA	NA	NA
I_1620000	I	1620000	0.18453371388312212	zinc_norm.n	6.059359	0	3.978849	0	NA	NA	NA	NA	NA	NA	NA	NA	NA
I_1621158	I	1621158	0.1746986728202164	zinc_norm.n	6.059359	0	3.978849	0	NA	NA	NA	NA	NA	NA	NA	NA	NA
I_1622075	I	1622075	0.33581803834640417	zinc_norm.n	6.059359	0	3.978849	0	NA	NA	NA	NA	NA	NA	NA	NA	NA
I_1622635	I	1622635	0.6266361392128421	zinc_norm.n	6.059359	0	3.978849	0	NA	NA	NA	NA	NA	NA	NA	NA	NA
I_1622939	I	1622939	0.061425898061642815	zinc_norm.n	6.059359	0	3.978849	0	NA	NA	NA	NA	NA	NA	NA	NA	NA
I_1624208	I	1624208	0.38760713445992684	zinc_norm.n	6.059359	0	3.978849	0	NA	NA	NA	NA	NA	NA	NA	NA	NA
I_1624422	I	1624422	0.2659374694674625	zinc_norm.n	6.059359	0	3.978849	0	NA	NA	NA	NA	NA	NA	NA	NA	NA
I_1624599	I	1624599	0.7197216498180032	zinc_norm.n	6.059359	0	3.978849	0	NA	NA	NA	NA	NA	NA	NA	NA	NA
I_1624617	I	1624617	0.029790075311900765	zinc_norm.n	6.059359	0	3.978849	0	NA	NA	NA	NA	NA	NA	NA	NA	NA
I_1625058	I	1625058	0.6401128497991474	zinc_norm.n	6.059359	0	3.978849	0	NA	NA	NA	NA	NA	NA	NA	NA	NA
I_1625401	I	1625401	0.9326012278884688	zinc_norm.n	6.059359	0	3.978849	0	NA	NA	NA	NA	NA	NA	NA	NA	NA
I_1625659	I	1625659	0.501501085216279	zinc_norm.n	6.059359	0	3.978849	0	NA	NA	NA	NA	NA	NA	NA	NA	NA
I_1625759	I	1625759	0.10443086157771662	zinc_norm.n	6.059359	0	3.978849	0	NA	NA	NA	NA	NA	NA	NA	NA	NA
I_1627088	I	1627088	0.3066018599113978	zinc_norm.n	6.059359	0	3.978849	0	NA	NA	NA	NA	NA	NA	NA	NA	NA
I_1631861	I	1631861	0.10443086157771662	zinc_norm.n	6.059359	0	3.978849	0	NA	NA	NA	NA	NA	NA	NA	NA	NA
I_1631889	I	1631889	0.19605667741090013	zinc_norm.n	6.059359	0	3.978849	0	NA	NA	NA	NA	NA	NA	NA	NA	NA
I_1631930	I	1631930	0.26327948734991014	zinc_norm.n	6.059359	0	3.978849	0	NA	NA	NA	NA	NA	NA	NA	NA	NA
I_1632671	I	1632671	0.2659374694674625	zinc_norm.n	6.059359	0	3.978849	0	NA	NA	NA	NA	NA	NA	NA	NA	NA
I_1633494	I	1633494	0.16035079145245382	zinc_norm.n	6.059359	0	3.978849	0	NA	NA	NA	NA	NA	NA	NA	NA	NA
I_1634254	I	1634254	0.014861827371424944	zinc_norm.n	6.059359	0	3.978849	0	NA	NA	NA	NA	NA	NA	NA	NA	NA
I_1635315	I	1635315	0.8182190996755392	zinc_norm.n	6.059359	0	3.978849	0	NA	NA	NA	NA	NA	NA	NA	NA	NA
I_1636823	I	1636823	0.456700521492607	zinc_norm.n	6.059359	0	3.978849	0	NA	NA	NA	NA	NA	NA	NA	NA	NA
I_1639384	I	1639384	0.28638659357905877	zinc_norm.n	6.059359	0	3.978849	0	NA	NA	NA	NA	NA	NA	NA	NA	NA
I_1639399	I	1639399	0.16035079145245382	zinc_norm.n	6.059359	0	3.978849	0	NA	NA	NA	NA	NA	NA	NA	NA	NA
I_1639560	I	1639560	0.32569064077491516	zinc_norm.n	6.059359	0	3.978849	0	NA	NA	NA	NA	NA	NA	NA	NA	NA
I_1640743	I	1640743	0.2340623109368058	zinc_norm.n	6.059359	0	3.978849	0	NA	NA	NA	NA	NA	NA	NA	NA	NA
I_1644252	I	1644252	0.8677012285633572	zinc_norm.n	6.059359	0	3.978849	0	NA	NA	NA	NA	NA	NA	NA	NA	NA
I_1649783	I	1649783	0.2608064124796538	zinc_norm.n	6.059359	0	3.978849	0	NA	NA	NA	NA	NA	NA	NA	NA	NA
I_1649959	I	1649959	0.3224474230894361	zinc_norm.n	6.059359	0	3.978849	0	NA	NA	NA	NA	NA	NA	NA	NA	NA
I_1650169	I	1650169	0.2659374694674625	zinc_norm.n	6.059359	0	3.978849	0	NA	NA	NA	NA	NA	NA	NA	NA	NA
I_1650459	I	1650459	0.08627818437319719	zinc_norm.n	6.059359	0	3.978849	0	NA	NA	NA	NA	NA	NA	NA	NA	NA
I_1650535	I	1650535	0.16035079145245382	zinc_norm.n	6.059359	0	3.978849	0	NA	NA	NA	NA	NA	NA	NA	NA	NA
I_1650864	I	1650864	0.5628762032080203	zinc_norm.n	6.059359	0	3.978849	0	NA	NA	NA	NA	NA	NA	NA	NA	NA
I_1652770	I	1652770	0.2058026944070811	zinc_norm.n	6.059359	0	3.978849	0	NA	NA	NA	NA	NA	NA	NA	NA	NA
I_1653702	I	1653702	0.34022515274519494	zinc_norm.n	6.059359	0	3.978849	0	NA	NA	NA	NA	NA	NA	NA	NA	NA
I_1654361	I	1654361	0.0038564149569660427	zinc_norm.n	6.059359	0	3.978849	0	NA	NA	NA	NA	NA	NA	NA	NA	NA
I_1656062	I	1656062	0.07251039216927258	zinc_norm.n	6.059359	0	3.978849	0	NA	NA	NA	NA	NA	NA	NA	NA	NA
I_1656763	I	1656763	0.14792112189095666	zinc_norm.n	6.059359	0	3.978849	0	NA	NA	NA	NA	NA	NA	NA	NA	NA
I_1657214	I	1657214	0.29223129201882164	zinc_norm.n	6.059359	0	3.978849	0	NA	NA	NA	NA	NA	NA	NA	NA	NA
I_1657782	I	1657782	0.16035079145245382	zinc_norm.n	6.059359	0	3.978849	0	NA	NA	NA	NA	NA	NA	NA	NA	NA
I_1657899	I	1657899	0.870204233408199	zinc_norm.n	6.059359	0	3.978849	0	NA	NA	NA	NA	NA	NA	NA	NA	NA
I_1657940	I	1657940	0.3365261281142129	zinc_norm.n	6.059359	0	3.978849	0	NA	NA	NA	NA	NA	NA	NA	NA	NA
I_1660387	I	1660387	0.41287987143165233	zinc_norm.n	6.059359	0	3.978849	0	NA	NA	NA	NA	NA	NA	NA	NA	NA
I_1660874	I	1660874	0.06445737769144344	zinc_norm.n	6.059359	0	3.978849	0	NA	NA	NA	NA	NA	NA	NA	NA	NA
I_1661497	I	1661497	0.4047274525826696	zinc_norm.n	6.059359	0	3.978849	0	NA	NA	NA	NA	NA	NA	NA	NA	NA
I_1661564	I	1661564	0.2696247085420518	zinc_norm.n	6.059359	0	3.978849	0	NA	NA	NA	NA	NA	NA	NA	NA	NA
I_1664043	I	1664043	0.8610133290963184	zinc_norm.n	6.059359	0	3.978849	0	NA	NA	NA	NA	NA	NA	NA	NA	NA
I_1667843	I	1667843	0.06895697242731925	zinc_norm.n	6.059359	0	3.978849	0	NA	NA	NA	NA	NA	NA	NA	NA	NA
I_1668607	I	1668607	0.061425898061642815	zinc_norm.n	6.059359	0	3.978849	0	NA	NA	NA	NA	NA	NA	NA	NA	NA
I_1668745	I	1668745	0.0767100056669225	zinc_norm.n	6.059359	0	3.978849	0	NA	NA	NA	NA	NA	NA	NA	NA	NA
I_1669856	I	1669856	0.2340623109368058	zinc_norm.n	6.059359	0	3.978849	0	NA	NA	NA	NA	NA	NA	NA	NA	NA
I_1673141	I	1673141	0.602663394539232	zinc_norm.n	6.059359	0	3.978849	0	NA	NA	NA	NA	NA	NA	NA	NA	NA
I_1673170	I	1673170	0.0200976986839031	zinc_norm.n	6.059359	0	3.978849	0	NA	NA	NA	NA	NA	NA	NA	NA	NA
I_1674291	I	1674291	0.4289938583935728	zinc_norm.n	6.059359	0	3.978849	0	NA	NA	NA	NA	NA	NA	NA	NA	NA
I_1674796	I	1674796	0.8834669263749938	zinc_norm.n	6.059359	0	3.978849	0	NA	NA	NA	NA	NA	NA	NA	NA	NA
I_1677002	I	1677002	0.10619466562562282	zinc_norm.n	6.059359	0	3.978849	0	NA	NA	NA	NA	NA	NA	NA	NA	NA
I_1677288	I	1677288	0.21773756293594201	zinc_norm.n	6.059359	0	3.978849	0	NA	NA	NA	NA	NA	NA	NA	NA	NA
I_1677916	I	1677916	1.09656987436956	zinc_norm.n	6.059359	0	3.978849	0	NA	NA	NA	NA	NA	NA	NA	NA	NA
I_1678618	I	1678618	0.1829092359301654	zinc_norm.n	6.059359	0	3.978849	0	NA	NA	NA	NA	NA	NA	NA	NA	NA
I_1679350	I	1679350	0.5410607476871041	zinc_norm.n	6.059359	0	3.978849	0	NA	NA	NA	NA	NA	NA	NA	NA	NA
I_1680611	I	1680611	0.0767100056669225	zinc_norm.n	6.059359	0	3.978849	0	NA	NA	NA	NA	NA	NA	NA	NA	NA
I_1680874	I	1680874	0.14660403278090475	zinc_norm.n	6.059359	0	3.978849	0	NA	NA	NA	NA	NA	NA	NA	NA	NA
I_1681523	I	1681523	0.1458416813215012	zinc_norm.n	6.059359	0	3.978849	0	NA	NA	NA	NA	NA	NA	NA	NA	NA
I_1681731	I	1681731	0.010410831712670722	zinc_norm.n	6.059359	0	3.978849	0	NA	NA	NA	NA	NA	NA	NA	NA	NA
I_1682417	I	1682417	0.6452939156134638	zinc_norm.n	6.059359	0	3.978849	0	NA	NA	NA	NA	NA	NA	NA	NA	NA
I_1684306	I	1684306	0.4584482411087706	zinc_norm.n	6.059359	0	3.978849	0	NA	NA	NA	NA	NA	NA	NA	NA	NA
I_1685903	I	1685903	0.3181637076699122	zinc_norm.n	6.059359	0	3.978849	0	NA	NA	NA	NA	NA	NA	NA	NA	NA
I_1685910	I	1685910	0.4513200406511472	zinc_norm.n	6.059359	0	3.978849	0	NA	NA	NA	NA	NA	NA	NA	NA	NA
I_1686884	I	1686884	0.8677012285633572	zinc_norm.n	6.059359	0	3.978849	0	NA	NA	NA	NA	NA	NA	NA	NA	NA
I_1687406	I	1687406	0.8601052716241744	zinc_norm.n	6.059359	0	3.978849	0	NA	NA	NA	NA	NA	NA	NA	NA	NA
I_1688102	I	1688102	0.3250264583203129	zinc_norm.n	6.059359	0	3.978849	0	NA	NA	NA	NA	NA	NA	NA	NA	NA
I_1688213	I	1688213	0.08257171226034334	zinc_norm.n	6.059359	0	3.978849	0	NA	NA	NA	NA	NA	NA	NA	NA	NA
I_1689971	I	1689971	0.2502762925761174	zinc_norm.n	6.059359	0	3.978849	0	NA	NA	NA	NA	NA	NA	NA	NA	NA
I_1691461	I	1691461	0.8285115463954513	zinc_norm.n	6.059359	0	3.978849	0	NA	NA	NA	NA	NA	NA	NA	NA	NA
I_1692354	I	1692354	0.14660403278090475	zinc_norm.n	6.059359	0	3.978849	0	NA	NA	NA	NA	NA	NA	NA	NA	NA
I_1692364	I	1692364	0.09005482548802228	zinc_norm.n	6.059359	0	3.978849	0	NA	NA	NA	NA	NA	NA	NA	NA	NA
I_1692464	I	1692464	1.0531916035303397	zinc_norm.n	6.059359	0	3.978849	0	NA	NA	NA	NA	NA	NA	NA	NA	NA
I_1693732	I	1693732	0.02162892739719251	zinc_norm.n	6.059359	0	3.978849	0	NA	NA	NA	NA	NA	NA	NA	NA	NA
I_1693774	I	1693774	0.28130268280770454	zinc_norm.n	6.059359	0	3.978849	0	NA	NA	NA	NA	NA	NA	NA	NA	NA
I_1693790	I	1693790	0.7763644109610448	zinc_norm.n	6.059359	0	3.978849	0	NA	NA	NA	NA	NA	NA	NA	NA	NA
I_1694312	I	1694312	0.205608508011705	zinc_norm.n	6.059359	0	3.978849	0	NA	NA	NA	NA	NA	NA	NA	NA	NA
I_1694316	I	1694316	0.0767100056669225	zinc_norm.n	6.059359	0	3.978849	0	NA	NA	NA	NA	NA	NA	NA	NA	NA
I_1695159	I	1695159	0.050626105514822634	zinc_norm.n	6.059359	0	3.978849	0	NA	NA	NA	NA	NA	NA	NA	NA	NA
I_1695429	I	1695429	0.07588854392173511	zinc_norm.n	6.059359	0	3.978849	0	NA	NA	NA	NA	NA	NA	NA	NA	NA
I_1696901	I	1696901	0.19919930435637753	zinc_norm.n	6.059359	0	3.978849	0	NA	NA	NA	NA	NA	NA	NA	NA	NA
I_1696999	I	1696999	1.0246382548276174	zinc_norm.n	6.059359	0	3.978849	0	NA	NA	NA	NA	NA	NA	NA	NA	NA
I_1697288	I	1697288	0.09058511485809313	zinc_norm.n	6.059359	0	3.978849	0	NA	NA	NA	NA	NA	NA	NA	NA	NA
I_1697457	I	1697457	1.0531916035303397	zinc_norm.n	6.059359	0	3.978849	0	NA	NA	NA	NA	NA	NA	NA	NA	NA
I_1698158	I	1698158	1.2133512378069404	zinc_norm.n	6.059359	0	3.978849	0	NA	NA	NA	NA	NA	NA	NA	NA	NA
I_1700392	I	1700392	0.07182022823882686	zinc_norm.n	6.059359	0	3.978849	0	NA	NA	NA	NA	NA	NA	NA	NA	NA
I_1700510	I	1700510	0.20110653014686763	zinc_norm.n	6.059359	0	3.978849	0	NA	NA	NA	NA	NA	NA	NA	NA	NA
I_1701151	I	1701151	0.4584482411087706	zinc_norm.n	6.059359	0	3.978849	0	NA	NA	NA	NA	NA	NA	NA	NA	NA
I_1702711	I	1702711	0.347719669628214	zinc_norm.n	6.059359	0	3.978849	0	NA	NA	NA	NA	NA	NA	NA	NA	NA
I_1703532	I	1703532	0.02779887072648428	zinc_norm.n	6.059359	0	3.978849	0	NA	NA	NA	NA	NA	NA	NA	NA	NA
I_1703671	I	1703671	0.8270269406805146	zinc_norm.n	6.059359	0	3.978849	0	NA	NA	NA	NA	NA	NA	NA	NA	NA
I_1704060	I	1704060	0.0767100056669225	zinc_norm.n	6.059359	0	3.978849	0	NA	NA	NA	NA	NA	NA	NA	NA	NA
I_1704511	I	1704511	0.7149851766052083	zinc_norm.n	6.059359	0	3.978849	0	NA	NA	NA	NA	NA	NA	NA	NA	NA
I_1704611	I	1704611	0.4584482411087706	zinc_norm.n	6.059359	0	3.978849	0	NA	NA	NA	NA	NA	NA	NA	NA	NA
I_1704820	I	1704820	0.2051106202192967	zinc_norm.n	6.059359	0	3.978849	0	NA	NA	NA	NA	NA	NA	NA	NA	NA
I_1705000	I	1705000	0.6295830293266578	zinc_norm.n	6.059359	0	3.978849	0	NA	NA	NA	NA	NA	NA	NA	NA	NA
I_1705270	I	1705270	0.745580541495624	zinc_norm.n	6.059359	0	3.978849	0	NA	NA	NA	NA	NA	NA	NA	NA	NA
I_1706074	I	1706074	0.21773756293594201	zinc_norm.n	6.059359	0	3.978849	0	NA	NA	NA	NA	NA	NA	NA	NA	NA
I_1706499	I	1706499	0.14660403278090475	zinc_norm.n	6.059359	0	3.978849	0	NA	NA	NA	NA	NA	NA	NA	NA	NA
I_1706532	I	1706532	0.5341246719899253	zinc_norm.n	6.059359	0	3.978849	0	NA	NA	NA	NA	NA	NA	NA	NA	NA
I_1706721	I	1706721	0.11430167777344105	zinc_norm.n	6.059359	0	3.978849	0	NA	NA	NA	NA	NA	NA	NA	NA	NA
I_1706896	I	1706896	1.022849080235468	zinc_norm.n	6.059359	0	3.978849	0	NA	NA	NA	NA	NA	NA	NA	NA	NA
I_1706897	I	1706897	0.36109353805243477	zinc_norm.n	6.059359	0	3.978849	0	NA	NA	NA	NA	NA	NA	NA	NA	NA
I_1707286	I	1707286	0.16555179162821998	zinc_norm.n	6.059359	0	3.978849	0	NA	NA	NA	NA	NA	NA	NA	NA	NA
I_1707304	I	1707304	0.03096848695704296	zinc_norm.n	6.059359	0	3.978849	0	NA	NA	NA	NA	NA	NA	NA	NA	NA
I_1708042	I	1708042	0.12430391480234271	zinc_norm.n	6.059359	0	3.978849	0	NA	NA	NA	NA	NA	NA	NA	NA	NA
I_1708600	I	1708600	0.5097891257313569	zinc_norm.n	6.059359	0	3.978849	0	NA	NA	NA	NA	NA	NA	NA	NA	NA
I_1709092	I	1709092	0.19740998464060713	zinc_norm.n	6.059359	0	3.978849	0	NA	NA	NA	NA	NA	NA	NA	NA	NA
I_1711285	I	1711285	0.0767100056669225	zinc_norm.n	6.059359	0	3.978849	0	NA	NA	NA	NA	NA	NA	NA	NA	NA
I_1711361	I	1711361	0.46616827364902647	zinc_norm.n	6.059359	0	3.978849	0	NA	NA	NA	NA	NA	NA	NA	NA	NA
I_1711473	I	1711473	1.0074107669088643	zinc_norm.n	6.059359	0	3.978849	0	NA	NA	NA	NA	NA	NA	NA	NA	NA
I_1711506	I	1711506	1.3864652150924812	zinc_norm.n	6.059359	0	3.978849	0	NA	NA	NA	NA	NA	NA	NA	NA	NA
I_1711618	I	1711618	0.19941475011783238	zinc_norm.n	6.059359	0	3.978849	0	NA	NA	NA	NA	NA	NA	NA	NA	NA
I_1711715	I	1711715	0.16097986584353252	zinc_norm.n	6.059359	0	3.978849	0	NA	NA	NA	NA	NA	NA	NA	NA	NA
I_1712435	I	1712435	0.5370343242106218	zinc_norm.n	6.059359	0	3.978849	0	NA	NA	NA	NA	NA	NA	NA	NA	NA
I_1713925	I	1713925	0.2640627605737776	zinc_norm.n	6.059359	0	3.978849	0	NA	NA	NA	NA	NA	NA	NA	NA	NA
I_1714285	I	1714285	0.41657754440516537	zinc_norm.n	6.059359	0	3.978849	0	NA	NA	NA	NA	NA	NA	NA	NA	NA
I_1714419	I	1714419	0.13549387727454565	zinc_norm.n	6.059359	0	3.978849	0	NA	NA	NA	NA	NA	NA	NA	NA	NA
I_1714530	I	1714530	0.5097891257313569	zinc_norm.n	6.059359	0	3.978849	0	NA	NA	NA	NA	NA	NA	NA	NA	NA
I_1714591	I	1714591	0.22788826912290622	zinc_norm.n	6.059359	0	3.978849	0	NA	NA	NA	NA	NA	NA	NA	NA	NA
I_1714645	I	1714645	0.18965900717270495	zinc_norm.n	6.059359	0	3.978849	0	NA	NA	NA	NA	NA	NA	NA	NA	NA
I_1715029	I	1715029	0.3388925607649459	zinc_norm.n	6.059359	0	3.978849	0	NA	NA	NA	NA	NA	NA	NA	NA	NA
I_1715441	I	1715441	0.46658858944332665	zinc_norm.n	6.059359	0	3.978849	0	NA	NA	NA	NA	NA	NA	NA	NA	NA
I_1715496	I	1715496	0.2628942712411611	zinc_norm.n	6.059359	0	3.978849	0	NA	NA	NA	NA	NA	NA	NA	NA	NA
I_1715834	I	1715834	0.3240085237135021	zinc_norm.n	6.059359	0	3.978849	0	NA	NA	NA	NA	NA	NA	NA	NA	NA
I_1715851	I	1715851	0.8127253880291113	zinc_norm.n	6.059359	0	3.978849	0	NA	NA	NA	NA	NA	NA	NA	NA	NA
I_1717250	I	1717250	0.7456411726025893	zinc_norm.n	6.059359	0	3.978849	0	NA	NA	NA	NA	NA	NA	NA	NA	NA
I_1717557	I	1717557	0.0767100056669225	zinc_norm.n	6.059359	0	3.978849	0	NA	NA	NA	NA	NA	NA	NA	NA	NA
I_1718035	I	1718035	0.11651210336830085	zinc_norm.n	6.059359	0	3.978849	0	NA	NA	NA	NA	NA	NA	NA	NA	NA
I_1718288	I	1718288	0.07862564351324618	zinc_norm.n	6.059359	0	3.978849	0	NA	NA	NA	NA	NA	NA	NA	NA	NA
I_1718739	I	1718739	0.4506291118286972	zinc_norm.n	6.059359	0	3.978849	0	NA	NA	NA	NA	NA	NA	NA	NA	NA
I_1718986	I	1718986	0.48690741570531926	zinc_norm.n	6.059359	0	3.978849	0	NA	NA	NA	NA	NA	NA	NA	NA	NA
I_1718987	I	1718987	0.01832282291767786	zinc_norm.n	6.059359	0	3.978849	0	NA	NA	NA	NA	NA	NA	NA	NA	NA
I_1719435	I	1719435	0.04393471333728329	zinc_norm.n	6.059359	0	3.978849	0	NA	NA	NA	NA	NA	NA	NA	NA	NA
I_1725528	I	1725528	0.284508633679837	zinc_norm.n	6.059359	0	3.978849	0	NA	NA	NA	NA	NA	NA	NA	NA	NA
I_1727192	I	1727192	0.061425898061642815	zinc_norm.n	6.059359	0	3.978849	0	NA	NA	NA	NA	NA	NA	NA	NA	NA
I_1727426	I	1727426	0.7456411726025893	zinc_norm.n	6.059359	0	3.978849	0	NA	NA	NA	NA	NA	NA	NA	NA	NA
I_1729576	I	1729576	0.34548117427338726	zinc_norm.n	6.059359	0	3.978849	0	NA	NA	NA	NA	NA	NA	NA	NA	NA
I_1729909	I	1729909	0.07896136825806613	zinc_norm.n	6.059359	0	3.978849	0	NA	NA	NA	NA	NA	NA	NA	NA	NA
I_1730067	I	1730067	0.04710738031048514	zinc_norm.n	6.059359	0	3.978849	0	NA	NA	NA	NA	NA	NA	NA	NA	NA
I_1731008	I	1731008	0.0014683637020000276	zinc_norm.n	6.059359	0	3.978849	0	NA	NA	NA	NA	NA	NA	NA	NA	NA
I_1731821	I	1731821	0.0767100056669225	zinc_norm.n	6.059359	0	3.978849	0	NA	NA	NA	NA	NA	NA	NA	NA	NA
I_1732348	I	1732348	0.13971261285086317	zinc_norm.n	6.059359	0	3.978849	0	NA	NA	NA	NA	NA	NA	NA	NA	NA
I_1733248	I	1733248	0.4045669444264918	zinc_norm.n	6.059359	0	3.978849	0	NA	NA	NA	NA	NA	NA	NA	NA	NA
I_1736527	I	1736527	0.44226857754579796	zinc_norm.n	6.059359	0	3.978849	0	NA	NA	NA	NA	NA	NA	NA	NA	NA
I_1738955	I	1738955	0.11259515489269883	zinc_norm.n	6.059359	0	3.978849	0	NA	NA	NA	NA	NA	NA	NA	NA	NA
I_1739301	I	1739301	0.9786821871589698	zinc_norm.n	6.059359	0	3.978849	0	NA	NA	NA	NA	NA	NA	NA	NA	NA
I_1739370	I	1739370	0.6012840165533396	zinc_norm.n	6.059359	0	3.978849	0	NA	NA	NA	NA	NA	NA	NA	NA	NA
I_1740353	I	1740353	0.3240085237135021	zinc_norm.n	6.059359	0	3.978849	0	NA	NA	NA	NA	NA	NA	NA	NA	NA
I_1740998	I	1740998	0.06233741700711141	zinc_norm.n	6.059359	0	3.978849	0	NA	NA	NA	NA	NA	NA	NA	NA	NA
I_1741155	I	1741155	0.47354686419777436	zinc_norm.n	6.059359	0	3.978849	0	NA	NA	NA	NA	NA	NA	NA	NA	NA
I_1741927	I	1741927	0.09768769766935571	zinc_norm.n	6.059359	0	3.978849	0	NA	NA	NA	NA	NA	NA	NA	NA	NA
I_1742005	I	1742005	0.06235143935240018	zinc_norm.n	6.059359	0	3.978849	0	NA	NA	NA	NA	NA	NA	NA	NA	NA
I_1742057	I	1742057	0.24499434488317243	zinc_norm.n	6.059359	0	3.978849	0	NA	NA	NA	NA	NA	NA	NA	NA	NA
I_1742173	I	1742173	0.19493155638845808	zinc_norm.n	6.059359	0	3.978849	0	NA	NA	NA	NA	NA	NA	NA	NA	NA
I_1743375	I	1743375	0.025802448073505263	zinc_norm.n	6.059359	0	3.978849	0	NA	NA	NA	NA	NA	NA	NA	NA	NA
I_1743663	I	1743663	0.9090680445907194	zinc_norm.n	6.059359	0	3.978849	0	NA	NA	NA	NA	NA	NA	NA	NA	NA
I_1743801	I	1743801	0.08059427068342385	zinc_norm.n	6.059359	0	3.978849	0	NA	NA	NA	NA	NA	NA	NA	NA	NA
I_1743935	I	1743935	0.06642058044702065	zinc_norm.n	6.059359	0	3.978849	0	NA	NA	NA	NA	NA	NA	NA	NA	NA
I_1744104	I	1744104	0.10402178750107399	zinc_norm.n	6.059359	0	3.978849	0	NA	NA	NA	NA	NA	NA	NA	NA	NA
I_1745131	I	1745131	0.3844325984855832	zinc_norm.n	6.059359	0	3.978849	0	NA	NA	NA	NA	NA	NA	NA	NA	NA
I_1745337	I	1745337	0.6304730986633206	zinc_norm.n	6.059359	0	3.978849	0	NA	NA	NA	NA	NA	NA	NA	NA	NA
I_1745545	I	1745545	0.30268115222884673	zinc_norm.n	6.059359	0	3.978849	0	NA	NA	NA	NA	NA	NA	NA	NA	NA
I_1745636	I	1745636	0.0767100056669225	zinc_norm.n	6.059359	0	3.978849	0	NA	NA	NA	NA	NA	NA	NA	NA	NA
I_1746038	I	1746038	0.3974314959976024	zinc_norm.n	6.059359	0	3.978849	0	NA	NA	NA	NA	NA	NA	NA	NA	NA
I_1746370	I	1746370	0.34947947353118075	zinc_norm.n	6.059359	0	3.978849	0	NA	NA	NA	NA	NA	NA	NA	NA	NA
I_1747919	I	1747919	0.3170202941005006	zinc_norm.n	6.059359	0	3.978849	0	NA	NA	NA	NA	NA	NA	NA	NA	NA
I_1748624	I	1748624	0.03578493489623036	zinc_norm.n	6.059359	0	3.978849	0	NA	NA	NA	NA	NA	NA	NA	NA	NA
I_1749633	I	1749633	0.05289521474077451	zinc_norm.n	6.059359	0	3.978849	0	NA	NA	NA	NA	NA	NA	NA	NA	NA
I_1749852	I	1749852	0.16948655694025686	zinc_norm.n	6.059359	0	3.978849	0	NA	NA	NA	NA	NA	NA	NA	NA	NA
I_1750001	I	1750001	0.07280861085302981	zinc_norm.n	6.059359	0	3.978849	0	NA	NA	NA	NA	NA	NA	NA	NA	NA
I_1750101	I	1750101	0.05706317675998859	zinc_norm.n	6.059359	0	3.978849	0	NA	NA	NA	NA	NA	NA	NA	NA	NA
I_1750438	I	1750438	0.3726960677987813	zinc_norm.n	6.059359	0	3.978849	0	NA	NA	NA	NA	NA	NA	NA	NA	NA
I_1750518	I	1750518	0.5671049442373473	zinc_norm.n	6.059359	0	3.978849	0	NA	NA	NA	NA	NA	NA	NA	NA	NA
I_1751224	I	1751224	0.07106375657777889	zinc_norm.n	6.059359	0	3.978849	0	NA	NA	NA	NA	NA	NA	NA	NA	NA
I_1752199	I	1752199	0.30818497431738096	zinc_norm.n	6.059359	0	3.978849	0	NA	NA	NA	NA	NA	NA	NA	NA	NA
I_1752474	I	1752474	0.36685250976264616	zinc_norm.n	6.059359	0	3.978849	0	NA	NA	NA	NA	NA	NA	NA	NA	NA
I_1752490	I	1752490	0.7617863074447497	zinc_norm.n	6.059359	0	3.978849	0	NA	NA	NA	NA	NA	NA	NA	NA	NA
I_1752491	I	1752491	0.09035181270829884	zinc_norm.n	6.059359	0	3.978849	0	NA	NA	NA	NA	NA	NA	NA	NA	NA
I_1753436	I	1753436	0.2322210512804125	zinc_norm.n	6.059359	0	3.978849	0	NA	NA	NA	NA	NA	NA	NA	NA	NA
I_1753941	I	1753941	0.0652437557697444	zinc_norm.n	6.059359	0	3.978849	0	NA	NA	NA	NA	NA	NA	NA	NA	NA
I_1754338	I	1754338	0.0038564149569660427	zinc_norm.n	6.059359	0	3.978849	0	NA	NA	NA	NA	NA	NA	NA	NA	NA
I_1754869	I	1754869	0.16413880801045466	zinc_norm.n	6.059359	0	3.978849	0	NA	NA	NA	NA	NA	NA	NA	NA	NA
I_1754907	I	1754907	0.28629772769257056	zinc_norm.n	6.059359	0	3.978849	0	NA	NA	NA	NA	NA	NA	NA	NA	NA
I_1755068	I	1755068	0.17778195237506858	zinc_norm.n	6.059359	0	3.978849	0	NA	NA	NA	NA	NA	NA	NA	NA	NA
I_1755143	I	1755143	0.3926329245498887	zinc_norm.n	6.059359	0	3.978849	0	NA	NA	NA	NA	NA	NA	NA	NA	NA
I_1755357	I	1755357	0.4491753007904484	zinc_norm.n	6.059359	0	3.978849	0	NA	NA	NA	NA	NA	NA	NA	NA	NA
I_1755497	I	1755497	0.8489978242524772	zinc_norm.n	6.059359	0	3.978849	0	NA	NA	NA	NA	NA	NA	NA	NA	NA
I_1755642	I	1755642	0.03300140277278513	zinc_norm.n	6.059359	0	3.978849	0	NA	NA	NA	NA	NA	NA	NA	NA	NA
I_1755643	I	1755643	0.3277226444107789	zinc_norm.n	6.059359	0	3.978849	0	NA	NA	NA	NA	NA	NA	NA	NA	NA
I_1758727	I	1758727	0.01222700077679426	zinc_norm.n	6.059359	0	3.978849	0	NA	NA	NA	NA	NA	NA	NA	NA	NA
I_1758728	I	1758728	1.046652914309625	zinc_norm.n	6.059359	0	3.978849	0	NA	NA	NA	NA	NA	NA	NA	NA	NA
I_1759606	I	1759606	0.3877709789875	zinc_norm.n	6.059359	0	3.978849	0	NA	NA	NA	NA	NA	NA	NA	NA	NA
I_1760917	I	1760917	0.015105200162641995	zinc_norm.n	6.059359	0	3.978849	0	NA	NA	NA	NA	NA	NA	NA	NA	NA
I_1762305	I	1762305	0.36108935140489723	zinc_norm.n	6.059359	0	3.978849	0	NA	NA	NA	NA	NA	NA	NA	NA	NA
I_1763010	I	1763010	0.04821340703186177	zinc_norm.n	6.059359	0	3.978849	0	NA	NA	NA	NA	NA	NA	NA	NA	NA
I_1763350	I	1763350	0.09813742281234102	zinc_norm.n	6.059359	0	3.978849	0	NA	NA	NA	NA	NA	NA	NA	NA	NA
I_1763385	I	1763385	0.2793633654053181	zinc_norm.n	6.059359	0	3.978849	0	NA	NA	NA	NA	NA	NA	NA	NA	NA
I_1763719	I	1763719	0.2471726344964004	zinc_norm.n	6.059359	0	3.978849	0	NA	NA	NA	NA	NA	NA	NA	NA	NA
I_1764449	I	1764449	0.22052094410362455	zinc_norm.n	6.059359	0	3.978849	0	NA	NA	NA	NA	NA	NA	NA	NA	NA
I_1764616	I	1764616	0.048783842753831956	zinc_norm.n	6.059359	0	3.978849	0	NA	NA	NA	NA	NA	NA	NA	NA	NA
I_1765246	I	1765246	0.622829025581856	zinc_norm.n	6.059359	0	3.978849	0	NA	NA	NA	NA	NA	NA	NA	NA	NA
I_1766748	I	1766748	0.04728218343079553	zinc_norm.n	6.059359	0	3.978849	0	NA	NA	NA	NA	NA	NA	NA	NA	NA
I_1766913	I	1766913	0.27005562167595426	zinc_norm.n	6.059359	0	3.978849	0	NA	NA	NA	NA	NA	NA	NA	NA	NA
I_1767057	I	1767057	0.04595963352685846	zinc_norm.n	6.059359	0	3.978849	0	NA	NA	NA	NA	NA	NA	NA	NA	NA
I_1767082	I	1767082	0.8137981021367433	zinc_norm.n	6.059359	0	3.978849	0	NA	NA	NA	NA	NA	NA	NA	NA	NA
I_1767135	I	1767135	0.25487076493131733	zinc_norm.n	6.059359	0	3.978849	0	NA	NA	NA	NA	NA	NA	NA	NA	NA
I_1767261	I	1767261	0.06559745362474032	zinc_norm.n	6.059359	0	3.978849	0	NA	NA	NA	NA	NA	NA	NA	NA	NA
I_1767495	I	1767495	0.08185049726032587	zinc_norm.n	6.059359	0	3.978849	0	NA	NA	NA	NA	NA	NA	NA	NA	NA
I_1767779	I	1767779	0.15895484319098596	zinc_norm.n	6.059359	0	3.978849	0	NA	NA	NA	NA	NA	NA	NA	NA	NA
I_1768711	I	1768711	0.34634685969236684	zinc_norm.n	6.059359	0	3.978849	0	NA	NA	NA	NA	NA	NA	NA	NA	NA
I_1768833	I	1768833	1.0583958769746953	zinc_norm.n	6.059359	0	3.978849	0	NA	NA	NA	NA	NA	NA	NA	NA	NA
I_1768874	I	1768874	0.4674988080268403	zinc_norm.n	6.059359	0	3.978849	0	NA	NA	NA	NA	NA	NA	NA	NA	NA
I_1769119	I	1769119	0.27495180043331563	zinc_norm.n	6.059359	0	3.978849	0	NA	NA	NA	NA	NA	NA	NA	NA	NA
I_1769382	I	1769382	0.8726867422417497	zinc_norm.n	6.059359	0	3.978849	0	NA	NA	NA	NA	NA	NA	NA	NA	NA
I_1769538	I	1769538	0.08995009998651579	zinc_norm.n	6.059359	0	3.978849	0	NA	NA	NA	NA	NA	NA	NA	NA	NA
I_1770282	I	1770282	0.3292485547845804	zinc_norm.n	6.059359	0	3.978849	0	NA	NA	NA	NA	NA	NA	NA	NA	NA
I_1770334	I	1770334	0.22156367221664527	zinc_norm.n	6.059359	0	3.978849	0	NA	NA	NA	NA	NA	NA	NA	NA	NA
I_1770379	I	1770379	0.44915565525316153	zinc_norm.n	6.059359	0	3.978849	0	NA	NA	NA	NA	NA	NA	NA	NA	NA
I_1770837	I	1770837	0.09403912292891153	zinc_norm.n	6.059359	0	3.978849	0	NA	NA	NA	NA	NA	NA	NA	NA	NA
I_1772010	I	1772010	0.6697386752327682	zinc_norm.n	6.059359	0	3.978849	0	NA	NA	NA	NA	NA	NA	NA	NA	NA
I_1772718	I	1772718	0.019010775467579063	zinc_norm.n	6.059359	0	3.978849	0	NA	NA	NA	NA	NA	NA	NA	NA	NA
I_1773003	I	1773003	0.8489978242524772	zinc_norm.n	6.059359	0	3.978849	0	NA	NA	NA	NA	NA	NA	NA	NA	NA
I_1774061	I	1774061	0.3367207554612226	zinc_norm.n	6.059359	0	3.978849	0	NA	NA	NA	NA	NA	NA	NA	NA	NA
I_1775399	I	1775399	0.7824993568928391	zinc_norm.n	6.059359	0	3.978849	0	NA	NA	NA	NA	NA	NA	NA	NA	NA
I_1775995	I	1775995	0.04728218343079553	zinc_norm.n	6.059359	0	3.978849	0	NA	NA	NA	NA	NA	NA	NA	NA	NA
I_1776454	I	1776454	0.01250526298149557	zinc_norm.n	6.059359	0	3.978849	0	NA	NA	NA	NA	NA	NA	NA	NA	NA
I_1776997	I	1776997	0.547942313577354	zinc_norm.n	6.059359	0	3.978849	0	NA	NA	NA	NA	NA	NA	NA	NA	NA
I_1777010	I	1777010	0.05591208487621491	zinc_norm.n	6.059359	0	3.978849	0	NA	NA	NA	NA	NA	NA	NA	NA	NA
I_1777085	I	1777085	0.07584237956481579	zinc_norm.n	6.059359	0	3.978849	0	NA	NA	NA	NA	NA	NA	NA	NA	NA
I_1777098	I	1777098	0.2928616254760999	zinc_norm.n	6.059359	0	3.978849	0	NA	NA	NA	NA	NA	NA	NA	NA	NA
I_1777648	I	1777648	1.0248446489778746	zinc_norm.n	6.059359	0	3.978849	0	NA	NA	NA	NA	NA	NA	NA	NA	NA
I_1777823	I	1777823	0.07106375657777889	zinc_norm.n	6.059359	0	3.978849	0	NA	NA	NA	NA	NA	NA	NA	NA	NA
I_1779709	I	1779709	0.349691047736563	zinc_norm.n	6.059359	0	3.978849	0	NA	NA	NA	NA	NA	NA	NA	NA	NA
I_1780968	I	1780968	1.0619176669629136	zinc_norm.n	6.059359	0	3.978849	0	NA	NA	NA	NA	NA	NA	NA	NA	NA
I_1781611	I	1781611	0.40446836026083166	zinc_norm.n	6.059359	0	3.978849	0	NA	NA	NA	NA	NA	NA	NA	NA	NA
I_1781713	I	1781713	0.040012253106252914	zinc_norm.n	6.059359	0	3.978849	0	NA	NA	NA	NA	NA	NA	NA	NA	NA
I_1782873	I	1782873	0.09513117934750116	zinc_norm.n	6.059359	0	3.978849	0	NA	NA	NA	NA	NA	NA	NA	NA	NA
I_1782986	I	1782986	0.06692443252836262	zinc_norm.n	6.059359	0	3.978849	0	NA	NA	NA	NA	NA	NA	NA	NA	NA
I_1783515	I	1783515	0.9369829207457676	zinc_norm.n	6.059359	0	3.978849	0	NA	NA	NA	NA	NA	NA	NA	NA	NA
I_1783569	I	1783569	0.5471206184822701	zinc_norm.n	6.059359	0	3.978849	0	NA	NA	NA	NA	NA	NA	NA	NA	NA
I_1783580	I	1783580	0.04735685419448386	zinc_norm.n	6.059359	0	3.978849	0	NA	NA	NA	NA	NA	NA	NA	NA	NA
I_1783855	I	1783855	9.80962071950318e-4	zinc_norm.n	6.059359	0	3.978849	0	NA	NA	NA	NA	NA	NA	NA	NA	NA
I_1783959	I	1783959	0.9946870479956417	zinc_norm.n	6.059359	0	3.978849	0	NA	NA	NA	NA	NA	NA	NA	NA	NA
I_1783968	I	1783968	0.5981701207638234	zinc_norm.n	6.059359	0	3.978849	0	NA	NA	NA	NA	NA	NA	NA	NA	NA
I_1783969	I	1783969	0.05868092892228703	zinc_norm.n	6.059359	0	3.978849	0	NA	NA	NA	NA	NA	NA	NA	NA	NA
I_1784018	I	1784018	0.08032309956878377	zinc_norm.n	6.059359	0	3.978849	0	NA	NA	NA	NA	NA	NA	NA	NA	NA
I_1784230	I	1784230	0.050164705335185536	zinc_norm.n	6.059359	0	3.978849	0	NA	NA	NA	NA	NA	NA	NA	NA	NA
I_1784290	I	1784290	0.24613091327248987	zinc_norm.n	6.059359	0	3.978849	0	NA	NA	NA	NA	NA	NA	NA	NA	NA
I_1784706	I	1784706	0.04021807477066576	zinc_norm.n	6.059359	0	3.978849	0	NA	NA	NA	NA	NA	NA	NA	NA	NA
I_1784732	I	1784732	0.09985988368249969	zinc_norm.n	6.059359	0	3.978849	0	NA	NA	NA	NA	NA	NA	NA	NA	NA
I_1784809	I	1784809	0.43793792998031555	zinc_norm.n	6.059359	0	3.978849	0	NA	NA	NA	NA	NA	NA	NA	NA	NA
I_1785437	I	1785437	0.1670864850141845	zinc_norm.n	6.059359	0	3.978849	0	NA	NA	NA	NA	NA	NA	NA	NA	NA
I_1785632	I	1785632	0.17832955889670452	zinc_norm.n	6.059359	0	3.978849	0	NA	NA	NA	NA	NA	NA	NA	NA	NA
I_1785672	I	1785672	0.07584237956481579	zinc_norm.n	6.059359	0	3.978849	0	NA	NA	NA	NA	NA	NA	NA	NA	NA
I_1785787	I	1785787	0.3463955773716148	zinc_norm.n	6.059359	0	3.978849	0	NA	NA	NA	NA	NA	NA	NA	NA	NA
I_1786591	I	1786591	0.40758476891575035	zinc_norm.n	6.059359	0	3.978849	0	NA	NA	NA	NA	NA	NA	NA	NA	NA
I_1786592	I	1786592	0.5719767360827919	zinc_norm.n	6.059359	0	3.978849	0	NA	NA	NA	NA	NA	NA	NA	NA	NA
I_1786600	I	1786600	0.5897965338768744	zinc_norm.n	6.059359	0	3.978849	0	NA	NA	NA	NA	NA	NA	NA	NA	NA
I_1787486	I	1787486	0.8399649483875434	zinc_norm.n	6.059359	0	3.978849	0	NA	NA	NA	NA	NA	NA	NA	NA	NA
I_1787501	I	1787501	0.7262376407087167	zinc_norm.n	6.059359	0	3.978849	0	NA	NA	NA	NA	NA	NA	NA	NA	NA
I_1787777	I	1787777	0.5621498891526856	zinc_norm.n	6.059359	0	3.978849	0	NA	NA	NA	NA	NA	NA	NA	NA	NA
I_1787808	I	1787808	0.3292485547845804	zinc_norm.n	6.059359	0	3.978849	0	NA	NA	NA	NA	NA	NA	NA	NA	NA
I_1787889	I	1787889	0.10704074494771741	zinc_norm.n	6.059359	0	3.978849	0	NA	NA	NA	NA	NA	NA	NA	NA	NA
I_1787990	I	1787990	0.14603290356124268	zinc_norm.n	6.059359	0	3.978849	0	NA	NA	NA	NA	NA	NA	NA	NA	NA
I_1788351	I	1788351	0.043821022572088315	zinc_norm.n	6.059359	0	3.978849	0	NA	NA	NA	NA	NA	NA	NA	NA	NA
I_1788538	I	1788538	0.28659827898576	zinc_norm.n	6.059359	0	3.978849	0	NA	NA	NA	NA	NA	NA	NA	NA	NA
I_1788926	I	1788926	0.4393351367938465	zinc_norm.n	6.059359	0	3.978849	0	NA	NA	NA	NA	NA	NA	NA	NA	NA
I_1789042	I	1789042	0.46784203968467747	zinc_norm.n	6.059359	0	3.978849	0	NA	NA	NA	NA	NA	NA	NA	NA	NA
I_1789092	I	1789092	0.5684214518212289	zinc_norm.n	6.059359	0	3.978849	0	NA	NA	NA	NA	NA	NA	NA	NA	NA
I_1789208	I	1789208	0.4634297468849463	zinc_norm.n	6.059359	0	3.978849	0	NA	NA	NA	NA	NA	NA	NA	NA	NA
I_1789235	I	1789235	0.48670459811499533	zinc_norm.n	6.059359	0	3.978849	0	NA	NA	NA	NA	NA	NA	NA	NA	NA
I_1789347	I	1789347	0.16065592307155885	zinc_norm.n	6.059359	0	3.978849	0	NA	NA	NA	NA	NA	NA	NA	NA	NA
I_1789497	I	1789497	0.3992201901498523	zinc_norm.n	6.059359	0	3.978849	0	NA	NA	NA	NA	NA	NA	NA	NA	NA
I_1790118	I	1790118	0.2928616254760999	zinc_norm.n	6.059359	0	3.978849	0	NA	NA	NA	NA	NA	NA	NA	NA	NA
I_1790492	I	1790492	0.12017777831652339	zinc_norm.n	6.059359	0	3.978849	0	NA	NA	NA	NA	NA	NA	NA	NA	NA
I_1790570	I	1790570	0.8492937708094402	zinc_norm.n	6.059359	0	3.978849	0	NA	NA	NA	NA	NA	NA	NA	NA	NA
I_1790822	I	1790822	0.8489978242524772	zinc_norm.n	6.059359	0	3.978849	0	NA	NA	NA	NA	NA	NA	NA	NA	NA
I_1791180	I	1791180	0.13437395511914554	zinc_norm.n	6.059359	0	3.978849	0	NA	NA	NA	NA	NA	NA	NA	NA	NA
I_1791183	I	1791183	0.12282512681923054	zinc_norm.n	6.059359	0	3.978849	0	NA	NA	NA	NA	NA	NA	NA	NA	NA
I_1791536	I	1791536	0.07106375657777889	zinc_norm.n	6.059359	0	3.978849	0	NA	NA	NA	NA	NA	NA	NA	NA	NA
I_1792883	I	1792883	0.13830580556664784	zinc_norm.n	6.059359	0	3.978849	0	NA	NA	NA	NA	NA	NA	NA	NA	NA
I_1792910	I	1792910	0.36791596755885175	zinc_norm.n	6.059359	0	3.978849	0	NA	NA	NA	NA	NA	NA	NA	NA	NA
I_1792912	I	1792912	0.04850526433009511	zinc_norm.n	6.059359	0	3.978849	0	NA	NA	NA	NA	NA	NA	NA	NA	NA
I_1793040	I	1793040	0.09515088072042197	zinc_norm.n	6.059359	0	3.978849	0	NA	NA	NA	NA	NA	NA	NA	NA	NA
I_1793122	I	1793122	0.5049722671484377	zinc_norm.n	6.059359	0	3.978849	0	NA	NA	NA	NA	NA	NA	NA	NA	NA
I_1795635	I	1795635	0.3328581986590719	zinc_norm.n	6.059359	0	3.978849	0	NA	NA	NA	NA	NA	NA	NA	NA	NA
I_1796575	I	1796575	0.01686518337111003	zinc_norm.n	6.059359	0	3.978849	0	NA	NA	NA	NA	NA	NA	NA	NA	NA
I_1796592	I	1796592	0.3396547778103345	zinc_norm.n	6.059359	0	3.978849	0	NA	NA	NA	NA	NA	NA	NA	NA	NA
I_1796719	I	1796719	0.8489978242524772	zinc_norm.n	6.059359	0	3.978849	0	NA	NA	NA	NA	NA	NA	NA	NA	NA
I_1797102	I	1797102	0.12737783554575094	zinc_norm.n	6.059359	0	3.978849	0	NA	NA	NA	NA	NA	NA	NA	NA	NA
I_1797293	I	1797293	0.026589010463251173	zinc_norm.n	6.059359	0	3.978849	0	NA	NA	NA	NA	NA	NA	NA	NA	NA
I_1797777	I	1797777	0.5215845955439943	zinc_norm.n	6.059359	0	3.978849	0	NA	NA	NA	NA	NA	NA	NA	NA	NA
I_1798000	I	1798000	0.6548314632959006	zinc_norm.n	6.059359	0	3.978849	0	NA	NA	NA	NA	NA	NA	NA	NA	NA
I_1798439	I	1798439	0.5116518713142614	zinc_norm.n	6.059359	0	3.978849	0	NA	NA	NA	NA	NA	NA	NA	NA	NA
I_1798458	I	1798458	0.07106375657777889	zinc_norm.n	6.059359	0	3.978849	0	NA	NA	NA	NA	NA	NA	NA	NA	NA
I_1798784	I	1798784	0.5471646696318169	zinc_norm.n	6.059359	0	3.978849	0	NA	NA	NA	NA	NA	NA	NA	NA	NA
I_1800051	I	1800051	0.30212514165048654	zinc_norm.n	6.059359	0	3.978849	0	NA	NA	NA	NA	NA	NA	NA	NA	NA
I_1800531	I	1800531	0.08041311304946971	zinc_norm.n	6.059359	0	3.978849	0	NA	NA	NA	NA	NA	NA	NA	NA	NA
I_1801554	I	1801554	0.9764927547736031	zinc_norm.n	6.059359	0	3.978849	0	NA	NA	NA	NA	NA	NA	NA	NA	NA
I_1805583	I	1805583	0.3395067325827893	zinc_norm.n	6.059359	0	3.978849	0	NA	NA	NA	NA	NA	NA	NA	NA	NA
I_1805726	I	1805726	0.0023172118706461264	zinc_norm.n	6.059359	0	3.978849	0	NA	NA	NA	NA	NA	NA	NA	NA	NA
I_1806009	I	1806009	0.8489978242524772	zinc_norm.n	6.059359	0	3.978849	0	NA	NA	NA	NA	NA	NA	NA	NA	NA
I_1806024	I	1806024	0.22481706823570768	zinc_norm.n	6.059359	0	3.978849	0	NA	NA	NA	NA	NA	NA	NA	NA	NA
I_1807431	I	1807431	0.01678662265274015	zinc_norm.n	6.059359	0	3.978849	0	NA	NA	NA	NA	NA	NA	NA	NA	NA
I_1807725	I	1807725	0.5552129279908671	zinc_norm.n	6.059359	0	3.978849	0	NA	NA	NA	NA	NA	NA	NA	NA	NA
I_1807729	I	1807729	0.0534615816010644	zinc_norm.n	6.059359	0	3.978849	0	NA	NA	NA	NA	NA	NA	NA	NA	NA
I_1808883	I	1808883	0.9019335796297772	zinc_norm.n	6.059359	0	3.978849	0	NA	NA	NA	NA	NA	NA	NA	NA	NA
I_1809259	I	1809259	0.07106375657777889	zinc_norm.n	6.059359	0	3.978849	0	NA	NA	NA	NA	NA	NA	NA	NA	NA
I_1810184	I	1810184	0.014933677782773361	zinc_norm.n	6.059359	0	3.978849	0	NA	NA	NA	NA	NA	NA	NA	NA	NA
I_1810726	I	1810726	0.29583776824083324	zinc_norm.n	6.059359	0	3.978849	0	NA	NA	NA	NA	NA	NA	NA	NA	NA
I_1810904	I	1810904	0.3470281431904821	zinc_norm.n	6.059359	0	3.978849	0	NA	NA	NA	NA	NA	NA	NA	NA	NA
I_1812330	I	1812330	0.034231551047776976	zinc_norm.n	6.059359	0	3.978849	0	NA	NA	NA	NA	NA	NA	NA	NA	NA
I_1812702	I	1812702	0.525558315952569	zinc_norm.n	6.059359	0	3.978849	0	NA	NA	NA	NA	NA	NA	NA	NA	NA
I_1814518	I	1814518	1.3139042530607852	zinc_norm.n	6.059359	0	3.978849	0	NA	NA	NA	NA	NA	NA	NA	NA	NA
I_1814589	I	1814589	0.6426230527997477	zinc_norm.n	6.059359	0	3.978849	0	NA	NA	NA	NA	NA	NA	NA	NA	NA
I_1814832	I	1814832	1.0279799683434734	zinc_norm.n	6.059359	0	3.978849	0	NA	NA	NA	NA	NA	NA	NA	NA	NA
I_1815684	I	1815684	0.3905426508527137	zinc_norm.n	6.059359	0	3.978849	0	NA	NA	NA	NA	NA	NA	NA	NA	NA
I_1816355	I	1816355	0.026589010463251173	zinc_norm.n	6.059359	0	3.978849	0	NA	NA	NA	NA	NA	NA	NA	NA	NA
I_1816651	I	1816651	0.0677412225895795	zinc_norm.n	6.059359	0	3.978849	0	NA	NA	NA	NA	NA	NA	NA	NA	NA
I_1817047	I	1817047	0.8489978242524772	zinc_norm.n	6.059359	0	3.978849	0	NA	NA	NA	NA	NA	NA	NA	NA	NA
I_1817695	I	1817695	0.07106375657777889	zinc_norm.n	6.059359	0	3.978849	0	NA	NA	NA	NA	NA	NA	NA	NA	NA
I_1817872	I	1817872	0.014933677782773361	zinc_norm.n	6.059359	0	3.978849	0	NA	NA	NA	NA	NA	NA	NA	NA	NA
I_1819404	I	1819404	0.17947793290076833	zinc_norm.n	6.059359	0	3.978849	0	NA	NA	NA	NA	NA	NA	NA	NA	NA
I_1823018	I	1823018	0.8476216977598047	zinc_norm.n	6.059359	0	3.978849	0	NA	NA	NA	NA	NA	NA	NA	NA	NA
I_1823196	I	1823196	0.525558315952569	zinc_norm.n	6.059359	0	3.978849	0	NA	NA	NA	NA	NA	NA	NA	NA	NA
I_1825148	I	1825148	0.4728117506787982	zinc_norm.n	6.059359	0	3.978849	0	NA	NA	NA	NA	NA	NA	NA	NA	NA
I_1825177	I	1825177	0.9153278144373397	zinc_norm.n	6.059359	0	3.978849	0	NA	NA	NA	NA	NA	NA	NA	NA	NA
I_1827914	I	1827914	0.07106375657777889	zinc_norm.n	6.059359	0	3.978849	0	NA	NA	NA	NA	NA	NA	NA	NA	NA
I_1830167	I	1830167	0.8489978242524772	zinc_norm.n	6.059359	0	3.978849	0	NA	NA	NA	NA	NA	NA	NA	NA	NA
I_1830282	I	1830282	0.9194090999326081	zinc_norm.n	6.059359	0	3.978849	0	NA	NA	NA	NA	NA	NA	NA	NA	NA
I_1830866	I	1830866	0.11063908112626818	zinc_norm.n	6.059359	0	3.978849	0	NA	NA	NA	NA	NA	NA	NA	NA	NA
I_1831796	I	1831796	0.07436501955439948	zinc_norm.n	6.059359	0	3.978849	0	NA	NA	NA	NA	NA	NA	NA	NA	NA
I_1832760	I	1832760	0.525558315952569	zinc_norm.n	6.059359	0	3.978849	0	NA	NA	NA	NA	NA	NA	NA	NA	NA
I_1836455	I	1836455	0.36081836364315373	zinc_norm.n	6.059359	0	3.978849	0	NA	NA	NA	NA	NA	NA	NA	NA	NA
I_1836638	I	1836638	0.7594949571242704	zinc_norm.n	6.059359	0	3.978849	0	NA	NA	NA	NA	NA	NA	NA	NA	NA
I_1838364	I	1838364	0.037074133182665586	zinc_norm.n	6.059359	0	3.978849	0	NA	NA	NA	NA	NA	NA	NA	NA	NA
I_1840217	I	1840217	0.8489978242524772	zinc_norm.n	6.059359	0	3.978849	0	NA	NA	NA	NA	NA	NA	NA	NA	NA
I_1840800	I	1840800	0.6548314632959006	zinc_norm.n	6.059359	0	3.978849	0	NA	NA	NA	NA	NA	NA	NA	NA	NA
I_1841116	I	1841116	0.07106375657777889	zinc_norm.n	6.059359	0	3.978849	0	NA	NA	NA	NA	NA	NA	NA	NA	NA
I_1842186	I	1842186	0.1110885304636002	zinc_norm.n	6.059359	0	3.978849	0	NA	NA	NA	NA	NA	NA	NA	NA	NA
I_1844243	I	1844243	0.525558315952569	zinc_norm.n	6.059359	0	3.978849	0	NA	NA	NA	NA	NA	NA	NA	NA	NA
I_1845174	I	1845174	0.69681322650701	zinc_norm.n	6.059359	0	3.978849	0	NA	NA	NA	NA	NA	NA	NA	NA	NA
I_1848536	I	1848536	0.026589010463251173	zinc_norm.n	6.059359	0	3.978849	0	NA	NA	NA	NA	NA	NA	NA	NA	NA
I_1850840	I	1850840	0.8489978242524772	zinc_norm.n	6.059359	0	3.978849	0	NA	NA	NA	NA	NA	NA	NA	NA	NA
I_1852231	I	1852231	0.2390800730077056	zinc_norm.n	6.059359	0	3.978849	0	NA	NA	NA	NA	NA	NA	NA	NA	NA
I_1856232	I	1856232	0.9310956109711882	zinc_norm.n	6.059359	0	3.978849	0	NA	NA	NA	NA	NA	NA	NA	NA	NA
I_1856751	I	1856751	0.38783314060435814	zinc_norm.n	6.059359	0	3.978849	0	NA	NA	NA	NA	NA	NA	NA	NA	NA
I_1856961	I	1856961	0.6944118603623632	zinc_norm.n	6.059359	0	3.978849	0	NA	NA	NA	NA	NA	NA	NA	NA	NA
I_1856971	I	1856971	0.13443775277426145	zinc_norm.n	6.059359	0	3.978849	0	NA	NA	NA	NA	NA	NA	NA	NA	NA
I_1857126	I	1857126	0.22849338049130044	zinc_norm.n	6.059359	0	3.978849	0	NA	NA	NA	NA	NA	NA	NA	NA	NA
I_1858273	I	1858273	0.0767100056669225	zinc_norm.n	6.059359	0	3.978849	0	NA	NA	NA	NA	NA	NA	NA	NA	NA
I_1859641	I	1859641	0.8083491500828361	zinc_norm.n	6.059359	0	3.978849	0	NA	NA	NA	NA	NA	NA	NA	NA	NA
I_1860922	I	1860922	0.3493269623827207	zinc_norm.n	6.059359	0	3.978849	0	NA	NA	NA	NA	NA	NA	NA	NA	NA
I_1861201	I	1861201	0.033405279690473307	zinc_norm.n	6.059359	0	3.978849	0	NA	NA	NA	NA	NA	NA	NA	NA	NA
I_1861457	I	1861457	0.26138897586397936	zinc_norm.n	6.059359	0	3.978849	0	NA	NA	NA	NA	NA	NA	NA	NA	NA
I_1861893	I	1861893	0.034231551047776976	zinc_norm.n	6.059359	0	3.978849	0	NA	NA	NA	NA	NA	NA	NA	NA	NA
I_1861912	I	1861912	0.11116737041527104	zinc_norm.n	6.059359	0	3.978849	0	NA	NA	NA	NA	NA	NA	NA	NA	NA
I_1862460	I	1862460	0.37400639480263825	zinc_norm.n	6.059359	0	3.978849	0	NA	NA	NA	NA	NA	NA	NA	NA	NA
I_1862478	I	1862478	0.8489978242524772	zinc_norm.n	6.059359	0	3.978849	0	NA	NA	NA	NA	NA	NA	NA	NA	NA
I_1863902	I	1863902	0.38783314060435814	zinc_norm.n	6.059359	0	3.978849	0	NA	NA	NA	NA	NA	NA	NA	NA	NA
I_1863956	I	1863956	0.15421281328526543	zinc_norm.n	6.059359	0	3.978849	0	NA	NA	NA	NA	NA	NA	NA	NA	NA
I_1863957	I	1863957	0.09147458901381712	zinc_norm.n	6.059359	0	3.978849	0	NA	NA	NA	NA	NA	NA	NA	NA	NA
I_1864169	I	1864169	0.04618649803159784	zinc_norm.n	6.059359	0	3.978849	0	NA	NA	NA	NA	NA	NA	NA	NA	NA
I_1864807	I	1864807	0.14681583267910436	zinc_norm.n	6.059359	0	3.978849	0	NA	NA	NA	NA	NA	NA	NA	NA	NA
I_1865931	I	1865931	0.0015167110505854282	zinc_norm.n	6.059359	0	3.978849	0	NA	NA	NA	NA	NA	NA	NA	NA	NA
I_1866212	I	1866212	0.07032797519374687	zinc_norm.n	6.059359	0	3.978849	0	NA	NA	NA	NA	NA	NA	NA	NA	NA
I_1867224	I	1867224	0.0767100056669225	zinc_norm.n	6.059359	0	3.978849	0	NA	NA	NA	NA	NA	NA	NA	NA	NA
I_1867368	I	1867368	0.033405279690473307	zinc_norm.n	6.059359	0	3.978849	0	NA	NA	NA	NA	NA	NA	NA	NA	NA
I_1868560	I	1868560	0.07388134474697165	zinc_norm.n	6.059359	0	3.978849	0	NA	NA	NA	NA	NA	NA	NA	NA	NA
I_1868769	I	1868769	0.12979452448334103	zinc_norm.n	6.059359	0	3.978849	0	NA	NA	NA	NA	NA	NA	NA	NA	NA
I_1868943	I	1868943	0.08201313504644864	zinc_norm.n	6.059359	0	3.978849	0	NA	NA	NA	NA	NA	NA	NA	NA	NA
I_1869051	I	1869051	0.11116737041527104	zinc_norm.n	6.059359	0	3.978849	0	NA	NA	NA	NA	NA	NA	NA	NA	NA
I_1869376	I	1869376	0.22752586051154725	zinc_norm.n	6.059359	0	3.978849	0	NA	NA	NA	NA	NA	NA	NA	NA	NA
I_1869486	I	1869486	0.6079831308650031	zinc_norm.n	6.059359	0	3.978849	0	NA	NA	NA	NA	NA	NA	NA	NA	NA
I_1869492	I	1869492	0.46659548448435195	zinc_norm.n	6.059359	0	3.978849	0	NA	NA	NA	NA	NA	NA	NA	NA	NA
I_1869832	I	1869832	0.5329609449345879	zinc_norm.n	6.059359	0	3.978849	0	NA	NA	NA	NA	NA	NA	NA	NA	NA
I_1870113	I	1870113	0.09801279718332837	zinc_norm.n	6.059359	0	3.978849	0	NA	NA	NA	NA	NA	NA	NA	NA	NA
I_1870569	I	1870569	0.062077954872949294	zinc_norm.n	6.059359	0	3.978849	0	NA	NA	NA	NA	NA	NA	NA	NA	NA
I_1871525	I	1871525	0.3382440175401162	zinc_norm.n	6.059359	0	3.978849	0	NA	NA	NA	NA	NA	NA	NA	NA	NA
I_1871847	I	1871847	0.5262607140246345	zinc_norm.n	6.059359	0	3.978849	0	NA	NA	NA	NA	NA	NA	NA	NA	NA
I_1872617	I	1872617	0.286049658959735	zinc_norm.n	6.059359	0	3.978849	0	NA	NA	NA	NA	NA	NA	NA	NA	NA
I_1872627	I	1872627	0.09068746994181116	zinc_norm.n	6.059359	0	3.978849	0	NA	NA	NA	NA	NA	NA	NA	NA	NA
I_1872974	I	1872974	0.9107887319312721	zinc_norm.n	6.059359	0	3.978849	0	NA	NA	NA	NA	NA	NA	NA	NA	NA
I_1873121	I	1873121	0.24527398632311487	zinc_norm.n	6.059359	0	3.978849	0	NA	NA	NA	NA	NA	NA	NA	NA	NA
I_1873373	I	1873373	0.5222269846130126	zinc_norm.n	6.059359	0	3.978849	0	NA	NA	NA	NA	NA	NA	NA	NA	NA
I_1874558	I	1874558	0.23739995647043896	zinc_norm.n	6.059359	0	3.978849	0	NA	NA	NA	NA	NA	NA	NA	NA	NA
I_1875698	I	1875698	0.07388134474697165	zinc_norm.n	6.059359	0	3.978849	0	NA	NA	NA	NA	NA	NA	NA	NA	NA
I_1875823	I	1875823	0.4875992132508066	zinc_norm.n	6.059359	0	3.978849	0	NA	NA	NA	NA	NA	NA	NA	NA	NA
I_1876789	I	1876789	0.1606145919998969	zinc_norm.n	6.059359	0	3.978849	0	NA	NA	NA	NA	NA	NA	NA	NA	NA
I_1876965	I	1876965	0.5329609449345879	zinc_norm.n	6.059359	0	3.978849	0	NA	NA	NA	NA	NA	NA	NA	NA	NA
I_1877078	I	1877078	0.7764226555625138	zinc_norm.n	6.059359	0	3.978849	0	NA	NA	NA	NA	NA	NA	NA	NA	NA
I_1880367	I	1880367	0.11116737041527104	zinc_norm.n	6.059359	0	3.978849	0	NA	NA	NA	NA	NA	NA	NA	NA	NA
I_1880625	I	1880625	0.6481206983266893	zinc_norm.n	6.059359	0	3.978849	0	NA	NA	NA	NA	NA	NA	NA	NA	NA
I_1880805	I	1880805	0.23739995647043896	zinc_norm.n	6.059359	0	3.978849	0	NA	NA	NA	NA	NA	NA	NA	NA	NA
I_1882333	I	1882333	1.114254621618216	zinc_norm.n	6.059359	0	3.978849	0	NA	NA	NA	NA	NA	NA	NA	NA	NA
I_1882860	I	1882860	0.0932414611564433	zinc_norm.n	6.059359	0	3.978849	0	NA	NA	NA	NA	NA	NA	NA	NA	NA
I_1882969	I	1882969	1.1607559501751248	zinc_norm.n	6.059359	0	3.978849	0	NA	NA	NA	NA	NA	NA	NA	NA	NA
I_1882987	I	1882987	0.01159981904413596	zinc_norm.n	6.059359	0	3.978849	0	NA	NA	NA	NA	NA	NA	NA	NA	NA
I_1883109	I	1883109	0.005493952254470952	zinc_norm.n	6.059359	0	3.978849	0	NA	NA	NA	NA	NA	NA	NA	NA	NA
I_1883156	I	1883156	0.40315465825336927	zinc_norm.n	6.059359	0	3.978849	0	NA	NA	NA	NA	NA	NA	NA	NA	NA
I_1883214	I	1883214	0.5329609449345879	zinc_norm.n	6.059359	0	3.978849	0	NA	NA	NA	NA	NA	NA	NA	NA	NA
I_1883323	I	1883323	0.26408238429666453	zinc_norm.n	6.059359	0	3.978849	0	NA	NA	NA	NA	NA	NA	NA	NA	NA
I_1883531	I	1883531	0.20587299227771771	zinc_norm.n	6.059359	0	3.978849	0	NA	NA	NA	NA	NA	NA	NA	NA	NA
I_1886351	I	1886351	0.7488856088781815	zinc_norm.n	6.059359	0	3.978849	0	NA	NA	NA	NA	NA	NA	NA	NA	NA
I_1886423	I	1886423	0.9311488803247857	zinc_norm.n	6.059359	0	3.978849	0	NA	NA	NA	NA	NA	NA	NA	NA	NA
I_1886763	I	1886763	3.489933392629e-4	zinc_norm.n	6.059359	0	3.978849	0	NA	NA	NA	NA	NA	NA	NA	NA	NA
I_1886991	I	1886991	0.5702852232345763	zinc_norm.n	6.059359	0	3.978849	0	NA	NA	NA	NA	NA	NA	NA	NA	NA
I_1890537	I	1890537	0.23739995647043896	zinc_norm.n	6.059359	0	3.978849	0	NA	NA	NA	NA	NA	NA	NA	NA	NA
I_1891987	I	1891987	0.04226954959442385	zinc_norm.n	6.059359	0	3.978849	0	NA	NA	NA	NA	NA	NA	NA	NA	NA
I_1892869	I	1892869	0.9713232708636319	zinc_norm.n	6.059359	0	3.978849	0	NA	NA	NA	NA	NA	NA	NA	NA	NA
I_1893466	I	1893466	0.034231551047776976	zinc_norm.n	6.059359	0	3.978849	0	NA	NA	NA	NA	NA	NA	NA	NA	NA
I_1893501	I	1893501	0.5329609449345879	zinc_norm.n	6.059359	0	3.978849	0	NA	NA	NA	NA	NA	NA	NA	NA	NA
I_1893520	I	1893520	0.5131560156513413	zinc_norm.n	6.059359	0	3.978849	0	NA	NA	NA	NA	NA	NA	NA	NA	NA
I_1894678	I	1894678	0.07388134474697165	zinc_norm.n	6.059359	0	3.978849	0	NA	NA	NA	NA	NA	NA	NA	NA	NA
I_1895716	I	1895716	0.08686714737937509	zinc_norm.n	6.059359	0	3.978849	0	NA	NA	NA	NA	NA	NA	NA	NA	NA
I_1897407	I	1897407	0.026159686792628433	zinc_norm.n	6.059359	0	3.978849	0	NA	NA	NA	NA	NA	NA	NA	NA	NA
I_1897669	I	1897669	0.383576114221827	zinc_norm.n	6.059359	0	3.978849	0	NA	NA	NA	NA	NA	NA	NA	NA	NA
I_1898825	I	1898825	0.8114596614136294	zinc_norm.n	6.059359	0	3.978849	0	NA	NA	NA	NA	NA	NA	NA	NA	NA
I_1899619	I	1899619	0.506598831470095	zinc_norm.n	6.059359	0	3.978849	0	NA	NA	NA	NA	NA	NA	NA	NA	NA
I_1899696	I	1899696	0.5448290399711355	zinc_norm.n	6.059359	0	3.978849	0	NA	NA	NA	NA	NA	NA	NA	NA	NA
I_1900286	I	1900286	1.2810715360649203	zinc_norm.n	6.059359	0	3.978849	0	NA	NA	NA	NA	NA	NA	NA	NA	NA
I_1901027	I	1901027	0.08674452346873207	zinc_norm.n	6.059359	0	3.978849	0	NA	NA	NA	NA	NA	NA	NA	NA	NA
I_1901867	I	1901867	0.09068746994181116	zinc_norm.n	6.059359	0	3.978849	0	NA	NA	NA	NA	NA	NA	NA	NA	NA
I_1901908	I	1901908	0.15740696085356312	zinc_norm.n	6.059359	0	3.978849	0	NA	NA	NA	NA	NA	NA	NA	NA	NA
I_1902250	I	1902250	0.20587299227771771	zinc_norm.n	6.059359	0	3.978849	0	NA	NA	NA	NA	NA	NA	NA	NA	NA
I_1902266	I	1902266	0.5329609449345879	zinc_norm.n	6.059359	0	3.978849	0	NA	NA	NA	NA	NA	NA	NA	NA	NA
I_1902516	I	1902516	0.037074133182665586	zinc_norm.n	6.059359	0	3.978849	0	NA	NA	NA	NA	NA	NA	NA	NA	NA
I_1903048	I	1903048	0.2763017423168463	zinc_norm.n	6.059359	0	3.978849	0	NA	NA	NA	NA	NA	NA	NA	NA	NA
I_1903061	I	1903061	0.5336895862953023	zinc_norm.n	6.059359	0	3.978849	0	NA	NA	NA	NA	NA	NA	NA	NA	NA
I_1903091	I	1903091	0.0052415912181040655	zinc_norm.n	6.059359	0	3.978849	0	NA	NA	NA	NA	NA	NA	NA	NA	NA
I_1903189	I	1903189	0.8153101559357043	zinc_norm.n	6.059359	0	3.978849	0	NA	NA	NA	NA	NA	NA	NA	NA	NA
I_1903325	I	1903325	0.19037538057607775	zinc_norm.n	6.059359	0	3.978849	0	NA	NA	NA	NA	NA	NA	NA	NA	NA
I_1903346	I	1903346	0.11587974410194404	zinc_norm.n	6.059359	0	3.978849	0	NA	NA	NA	NA	NA	NA	NA	NA	NA
I_1903578	I	1903578	0.11114011906450738	zinc_norm.n	6.059359	0	3.978849	0	NA	NA	NA	NA	NA	NA	NA	NA	NA
I_1903662	I	1903662	0.22389269314763632	zinc_norm.n	6.059359	0	3.978849	0	NA	NA	NA	NA	NA	NA	NA	NA	NA
I_1903777	I	1903777	0.2122779751339361	zinc_norm.n	6.059359	0	3.978849	0	NA	NA	NA	NA	NA	NA	NA	NA	NA
I_1904538	I	1904538	0.7764226555625138	zinc_norm.n	6.059359	0	3.978849	0	NA	NA	NA	NA	NA	NA	NA	NA	NA
I_1904551	I	1904551	0.6644172497260309	zinc_norm.n	6.059359	0	3.978849	0	NA	NA	NA	NA	NA	NA	NA	NA	NA
I_1904735	I	1904735	0.17476381706540495	zinc_norm.n	6.059359	0	3.978849	0	NA	NA	NA	NA	NA	NA	NA	NA	NA
I_1904970	I	1904970	0.2793633654053181	zinc_norm.n	6.059359	0	3.978849	0	NA	NA	NA	NA	NA	NA	NA	NA	NA
I_1905014	I	1905014	0.12820196381298438	zinc_norm.n	6.059359	0	3.978849	0	NA	NA	NA	NA	NA	NA	NA	NA	NA
I_1905150	I	1905150	0.10646585344164979	zinc_norm.n	6.059359	0	3.978849	0	NA	NA	NA	NA	NA	NA	NA	NA	NA
I_1905303	I	1905303	0.21989119177114116	zinc_norm.n	6.059359	0	3.978849	0	NA	NA	NA	NA	NA	NA	NA	NA	NA
I_1905967	I	1905967	0.015636376012845635	zinc_norm.n	6.059359	0	3.978849	0	NA	NA	NA	NA	NA	NA	NA	NA	NA
I_1905968	I	1905968	0.22187090111477883	zinc_norm.n	6.059359	0	3.978849	0	NA	NA	NA	NA	NA	NA	NA	NA	NA
I_1906351	I	1906351	0.060693401567840456	zinc_norm.n	6.059359	0	3.978849	0	NA	NA	NA	NA	NA	NA	NA	NA	NA
I_1906690	I	1906690	0.11116737041527104	zinc_norm.n	6.059359	0	3.978849	0	NA	NA	NA	NA	NA	NA	NA	NA	NA
I_1906844	I	1906844	0.12982445400595313	zinc_norm.n	6.059359	0	3.978849	0	NA	NA	NA	NA	NA	NA	NA	NA	NA
I_1907014	I	1907014	0.35386211576921994	zinc_norm.n	6.059359	0	3.978849	0	NA	NA	NA	NA	NA	NA	NA	NA	NA
I_1907088	I	1907088	0.5865474891613369	zinc_norm.n	6.059359	0	3.978849	0	NA	NA	NA	NA	NA	NA	NA	NA	NA
I_1907267	I	1907267	0.24695203221829415	zinc_norm.n	6.059359	0	3.978849	0	NA	NA	NA	NA	NA	NA	NA	NA	NA
I_1907334	I	1907334	0.023834690357638386	zinc_norm.n	6.059359	0	3.978849	0	NA	NA	NA	NA	NA	NA	NA	NA	NA
I_1907502	I	1907502	0.807652800329224	zinc_norm.n	6.059359	0	3.978849	0	NA	NA	NA	NA	NA	NA	NA	NA	NA
I_1907521	I	1907521	0.03008688687265381	zinc_norm.n	6.059359	0	3.978849	0	NA	NA	NA	NA	NA	NA	NA	NA	NA
I_1907593	I	1907593	0.058910409517793784	zinc_norm.n	6.059359	0	3.978849	0	NA	NA	NA	NA	NA	NA	NA	NA	NA
I_1907670	I	1907670	0.6644172497260309	zinc_norm.n	6.059359	0	3.978849	0	NA	NA	NA	NA	NA	NA	NA	NA	NA
I_1907896	I	1907896	0.7764226555625138	zinc_norm.n	6.059359	0	3.978849	0	NA	NA	NA	NA	NA	NA	NA	NA	NA
I_1908550	I	1908550	0.8481950799233405	zinc_norm.n	6.059359	0	3.978849	0	NA	NA	NA	NA	NA	NA	NA	NA	NA
I_1908737	I	1908737	0.25045554976119866	zinc_norm.n	6.059359	0	3.978849	0	NA	NA	NA	NA	NA	NA	NA	NA	NA
I_1908766	I	1908766	0.01387291460024496	zinc_norm.n	6.059359	0	3.978849	0	NA	NA	NA	NA	NA	NA	NA	NA	NA
I_1908913	I	1908913	0.28565897267680695	zinc_norm.n	6.059359	0	3.978849	0	NA	NA	NA	NA	NA	NA	NA	NA	NA
I_1908980	I	1908980	0.029083308142719675	zinc_norm.n	6.059359	0	3.978849	0	NA	NA	NA	NA	NA	NA	NA	NA	NA
I_1909058	I	1909058	0.11396587534580349	zinc_norm.n	6.059359	0	3.978849	0	NA	NA	NA	NA	NA	NA	NA	NA	NA
I_1909298	I	1909298	0.12023104767505746	zinc_norm.n	6.059359	0	3.978849	0	NA	NA	NA	NA	NA	NA	NA	NA	NA
I_1909486	I	1909486	0.2793633654053181	zinc_norm.n	6.059359	0	3.978849	0	NA	NA	NA	NA	NA	NA	NA	NA	NA
I_1909716	I	1909716	0.11354473212385277	zinc_norm.n	6.059359	0	3.978849	0	NA	NA	NA	NA	NA	NA	NA	NA	NA
I_1910108	I	1910108	0.807652800329224	zinc_norm.n	6.059359	0	3.978849	0	NA	NA	NA	NA	NA	NA	NA	NA	NA
I_1910668	I	1910668	0.3112223359331025	zinc_norm.n	6.059359	0	3.978849	0	NA	NA	NA	NA	NA	NA	NA	NA	NA
I_1910756	I	1910756	0.23728187707454865	zinc_norm.n	6.059359	0	3.978849	0	NA	NA	NA	NA	NA	NA	NA	NA	NA
I_1911057	I	1911057	0.11116737041527104	zinc_norm.n	6.059359	0	3.978849	0	NA	NA	NA	NA	NA	NA	NA	NA	NA
I_1911125	I	1911125	0.9929689026894575	zinc_norm.n	6.059359	0	3.978849	0	NA	NA	NA	NA	NA	NA	NA	NA	NA
I_1911370	I	1911370	0.09271493677593376	zinc_norm.n	6.059359	0	3.978849	0	NA	NA	NA	NA	NA	NA	NA	NA	NA
I_1913196	I	1913196	0.7545681847230647	zinc_norm.n	6.059359	0	3.978849	0	NA	NA	NA	NA	NA	NA	NA	NA	NA
I_1914259	I	1914259	0.14098394167264797	zinc_norm.n	6.059359	0	3.978849	0	NA	NA	NA	NA	NA	NA	NA	NA	NA
I_1915518	I	1915518	0.8723303356879855	zinc_norm.n	6.059359	0	3.978849	0	NA	NA	NA	NA	NA	NA	NA	NA	NA
I_1916382	I	1916382	0.5985018904250456	zinc_norm.n	6.059359	0	3.978849	0	NA	NA	NA	NA	NA	NA	NA	NA	NA
I_1916420	I	1916420	1.1797078693794019	zinc_norm.n	6.059359	0	3.978849	0	NA	NA	NA	NA	NA	NA	NA	NA	NA
I_1918298	I	1918298	0.0020269053483886203	zinc_norm.n	6.059359	0	3.978849	0	NA	NA	NA	NA	NA	NA	NA	NA	NA
I_1918741	I	1918741	0.9855056109601615	zinc_norm.n	6.059359	0	3.978849	0	NA	NA	NA	NA	NA	NA	NA	NA	NA
I_1918797	I	1918797	0.08580836923716845	zinc_norm.n	6.059359	0	3.978849	0	NA	NA	NA	NA	NA	NA	NA	NA	NA
I_1919007	I	1919007	0.9170244227497811	zinc_norm.n	6.059359	0	3.978849	0	NA	NA	NA	NA	NA	NA	NA	NA	NA
I_1919348	I	1919348	1.1797078693794019	zinc_norm.n	6.059359	0	3.978849	0	NA	NA	NA	NA	NA	NA	NA	NA	NA
I_1919909	I	1919909	0.061924557385121363	zinc_norm.n	6.059359	0	3.978849	0	NA	NA	NA	NA	NA	NA	NA	NA	NA
I_1920046	I	1920046	1.0733594383660061	zinc_norm.n	6.059359	0	3.978849	0	NA	NA	NA	NA	NA	NA	NA	NA	NA
I_1920063	I	1920063	0.4808309620934189	zinc_norm.n	6.059359	0	3.978849	0	NA	NA	NA	NA	NA	NA	NA	NA	NA
I_1923661	I	1923661	0.23739995647043896	zinc_norm.n	6.059359	0	3.978849	0	NA	NA	NA	NA	NA	NA	NA	NA	NA
I_1924276	I	1924276	1.1662238641209368	zinc_norm.n	6.059359	0	3.978849	0	NA	NA	NA	NA	NA	NA	NA	NA	NA
I_1924626	I	1924626	0.2785683620223682	zinc_norm.n	6.059359	0	3.978849	0	NA	NA	NA	NA	NA	NA	NA	NA	NA
I_1924938	I	1924938	0.006876037902510464	zinc_norm.n	6.059359	0	3.978849	0	NA	NA	NA	NA	NA	NA	NA	NA	NA
I_1925630	I	1925630	0.04073535936166488	zinc_norm.n	6.059359	0	3.978849	0	NA	NA	NA	NA	NA	NA	NA	NA	NA
I_1926395	I	1926395	1.1263789314717583	zinc_norm.n	6.059359	0	3.978849	0	NA	NA	NA	NA	NA	NA	NA	NA	NA
I_1926561	I	1926561	0.311837648228079	zinc_norm.n	6.059359	0	3.978849	0	NA	NA	NA	NA	NA	NA	NA	NA	NA
I_1927183	I	1927183	0.9170244227497811	zinc_norm.n	6.059359	0	3.978849	0	NA	NA	NA	NA	NA	NA	NA	NA	NA
I_1927761	I	1927761	1.548080654768566	zinc_norm.n	6.059359	0	3.978849	0	NA	NA	NA	NA	NA	NA	NA	NA	NA
I_1928125	I	1928125	0.4503579264887373	zinc_norm.n	6.059359	0	3.978849	0	NA	NA	NA	NA	NA	NA	NA	NA	NA
I_1928793	I	1928793	0.003659819017636372	zinc_norm.n	6.059359	0	3.978849	0	NA	NA	NA	NA	NA	NA	NA	NA	NA
I_1929108	I	1929108	0.1437178887397113	zinc_norm.n	6.059359	0	3.978849	0	NA	NA	NA	NA	NA	NA	NA	NA	NA
I_1929119	I	1929119	0.24304230133294677	zinc_norm.n	6.059359	0	3.978849	0	NA	NA	NA	NA	NA	NA	NA	NA	NA
I_1929146	I	1929146	0.5985018904250456	zinc_norm.n	6.059359	0	3.978849	0	NA	NA	NA	NA	NA	NA	NA	NA	NA
I_1930119	I	1930119	1.3759390216791159	zinc_norm.n	6.059359	0	3.978849	0	NA	NA	NA	NA	NA	NA	NA	NA	NA
I_1930165	I	1930165	0.1058879225251603	zinc_norm.n	6.059359	0	3.978849	0	NA	NA	NA	NA	NA	NA	NA	NA	NA
I_1930175	I	1930175	0.15208547082646798	zinc_norm.n	6.059359	0	3.978849	0	NA	NA	NA	NA	NA	NA	NA	NA	NA
I_1930178	I	1930178	0.5738100502921974	zinc_norm.n	6.059359	0	3.978849	0	NA	NA	NA	NA	NA	NA	NA	NA	NA
I_1931583	I	1931583	0.1423358629122593	zinc_norm.n	6.059359	0	3.978849	0	NA	NA	NA	NA	NA	NA	NA	NA	NA
I_1931734	I	1931734	0.003659819017636372	zinc_norm.n	6.059359	0	3.978849	0	NA	NA	NA	NA	NA	NA	NA	NA	NA
I_1932062	I	1932062	0.9880705147248782	zinc_norm.n	6.059359	0	3.978849	0	NA	NA	NA	NA	NA	NA	NA	NA	NA
I_1932341	I	1932341	1.548080654768566	zinc_norm.n	6.059359	0	3.978849	0	NA	NA	NA	NA	NA	NA	NA	NA	NA
I_1932460	I	1932460	1.1469412958560405	zinc_norm.n	6.059359	0	3.978849	0	NA	NA	NA	NA	NA	NA	NA	NA	NA
I_1932527	I	1932527	0.9929689026894575	zinc_norm.n	6.059359	0	3.978849	0	NA	NA	NA	NA	NA	NA	NA	NA	NA
I_1932975	I	1932975	0.5003550115519397	zinc_norm.n	6.059359	0	3.978849	0	NA	NA	NA	NA	NA	NA	NA	NA	NA
I_1933111	I	1933111	0.41928396055253514	zinc_norm.n	6.059359	0	3.978849	0	NA	NA	NA	NA	NA	NA	NA	NA	NA
I_1933135	I	1933135	0.11417106891316306	zinc_norm.n	6.059359	0	3.978849	0	NA	NA	NA	NA	NA	NA	NA	NA	NA
I_1933194	I	1933194	0.6254318381631079	zinc_norm.n	6.059359	0	3.978849	0	NA	NA	NA	NA	NA	NA	NA	NA	NA
I_1933245	I	1933245	0.648039510414541	zinc_norm.n	6.059359	0	3.978849	0	NA	NA	NA	NA	NA	NA	NA	NA	NA
I_1933269	I	1933269	0.5526422474382624	zinc_norm.n	6.059359	0	3.978849	0	NA	NA	NA	NA	NA	NA	NA	NA	NA
I_1933463	I	1933463	0.44386738471716436	zinc_norm.n	6.059359	0	3.978849	0	NA	NA	NA	NA	NA	NA	NA	NA	NA
I_1933539	I	1933539	0.05217985812352943	zinc_norm.n	6.059359	0	3.978849	0	NA	NA	NA	NA	NA	NA	NA	NA	NA
I_1937919	I	1937919	0.22361404272476937	zinc_norm.n	6.059359	0	3.978849	0	NA	NA	NA	NA	NA	NA	NA	NA	NA
I_1938216	I	1938216	0.9170244227497811	zinc_norm.n	6.059359	0	3.978849	0	NA	NA	NA	NA	NA	NA	NA	NA	NA
I_1938599	I	1938599	0.4503579264887373	zinc_norm.n	6.059359	0	3.978849	0	NA	NA	NA	NA	NA	NA	NA	NA	NA
I_1940533	I	1940533	1.548080654768566	zinc_norm.n	6.059359	0	3.978849	0	NA	NA	NA	NA	NA	NA	NA	NA	NA
I_1941143	I	1941143	0.5543146155120688	zinc_norm.n	6.059359	0	3.978849	0	NA	NA	NA	NA	NA	NA	NA	NA	NA
I_1942588	I	1942588	0.7121489903251115	zinc_norm.n	6.059359	0	3.978849	0	NA	NA	NA	NA	NA	NA	NA	NA	NA
I_1942800	I	1942800	0.5985018904250456	zinc_norm.n	6.059359	0	3.978849	0	NA	NA	NA	NA	NA	NA	NA	NA	NA
I_1942811	I	1942811	0.23739995647043896	zinc_norm.n	6.059359	0	3.978849	0	NA	NA	NA	NA	NA	NA	NA	NA	NA
I_1943603	I	1943603	0.019845722120518643	zinc_norm.n	6.059359	0	3.978849	0	NA	NA	NA	NA	NA	NA	NA	NA	NA
I_1944185	I	1944185	0.35125780096254056	zinc_norm.n	6.059359	0	3.978849	0	NA	NA	NA	NA	NA	NA	NA	NA	NA
I_1945175	I	1945175	0.20336559099014762	zinc_norm.n	6.059359	0	3.978849	0	NA	NA	NA	NA	NA	NA	NA	NA	NA
I_1945752	I	1945752	1.2008620349133097	zinc_norm.n	6.059359	0	3.978849	0	NA	NA	NA	NA	NA	NA	NA	NA	NA
I_1946770	I	1946770	0.0020269053483886203	zinc_norm.n	6.059359	0	3.978849	0	NA	NA	NA	NA	NA	NA	NA	NA	NA
I_1946905	I	1946905	0.1315058627655443	zinc_norm.n	6.059359	0	3.978849	0	NA	NA	NA	NA	NA	NA	NA	NA	NA
I_1947620	I	1947620	0.3025492516823264	zinc_norm.n	6.059359	0	3.978849	0	NA	NA	NA	NA	NA	NA	NA	NA	NA
I_1947740	I	1947740	0.4015222543682351	zinc_norm.n	6.059359	0	3.978849	0	NA	NA	NA	NA	NA	NA	NA	NA	NA
I_1947916	I	1947916	0.6273333635840985	zinc_norm.n	6.059359	0	3.978849	0	NA	NA	NA	NA	NA	NA	NA	NA	NA
I_1948882	I	1948882	1.742314091662991	zinc_norm.n	6.059359	0	3.978849	0	NA	NA	NA	NA	NA	NA	NA	NA	NA
I_1949631	I	1949631	0.5985018904250456	zinc_norm.n	6.059359	0	3.978849	0	NA	NA	NA	NA	NA	NA	NA	NA	NA
I_1949730	I	1949730	0.14852499270671815	zinc_norm.n	6.059359	0	3.978849	0	NA	NA	NA	NA	NA	NA	NA	NA	NA
I_1949815	I	1949815	0.23739995647043896	zinc_norm.n	6.059359	0	3.978849	0	NA	NA	NA	NA	NA	NA	NA	NA	NA
I_1950310	I	1950310	0.36527873814922707	zinc_norm.n	6.059359	0	3.978849	0	NA	NA	NA	NA	NA	NA	NA	NA	NA
I_1950339	I	1950339	0.3006685311399697	zinc_norm.n	6.059359	0	3.978849	0	NA	NA	NA	NA	NA	NA	NA	NA	NA
I_1950378	I	1950378	0.09322325800043191	zinc_norm.n	6.059359	0	3.978849	0	NA	NA	NA	NA	NA	NA	NA	NA	NA
I_1950409	I	1950409	0.2942337027858606	zinc_norm.n	6.059359	0	3.978849	0	NA	NA	NA	NA	NA	NA	NA	NA	NA
I_1951007	I	1951007	0.3783336405423081	zinc_norm.n	6.059359	0	3.978849	0	NA	NA	NA	NA	NA	NA	NA	NA	NA
I_1951095	I	1951095	0.13247654534125203	zinc_norm.n	6.059359	0	3.978849	0	NA	NA	NA	NA	NA	NA	NA	NA	NA
I_1951120	I	1951120	0.003659819017636372	zinc_norm.n	6.059359	0	3.978849	0	NA	NA	NA	NA	NA	NA	NA	NA	NA
I_1951873	I	1951873	1.0451909945446143	zinc_norm.n	6.059359	0	3.978849	0	NA	NA	NA	NA	NA	NA	NA	NA	NA
I_1952625	I	1952625	0.03944808041729479	zinc_norm.n	6.059359	0	3.978849	0	NA	NA	NA	NA	NA	NA	NA	NA	NA
I_1953465	I	1953465	0.11937832200942525	zinc_norm.n	6.059359	0	3.978849	0	NA	NA	NA	NA	NA	NA	NA	NA	NA
I_1953812	I	1953812	0.09613205682631291	zinc_norm.n	6.059359	0	3.978849	0	NA	NA	NA	NA	NA	NA	NA	NA	NA
I_1954057	I	1954057	0.07981854243437228	zinc_norm.n	6.059359	0	3.978849	0	NA	NA	NA	NA	NA	NA	NA	NA	NA
I_1954295	I	1954295	1.1161489080816716	zinc_norm.n	6.059359	0	3.978849	0	NA	NA	NA	NA	NA	NA	NA	NA	NA
I_1954352	I	1954352	0.7764226555625138	zinc_norm.n	6.059359	0	3.978849	0	NA	NA	NA	NA	NA	NA	NA	NA	NA
I_1954521	I	1954521	0.728620754758573	zinc_norm.n	6.059359	0	3.978849	0	NA	NA	NA	NA	NA	NA	NA	NA	NA
I_1954598	I	1954598	0.8913311814031929	zinc_norm.n	6.059359	0	3.978849	0	NA	NA	NA	NA	NA	NA	NA	NA	NA
I_1954778	I	1954778	0.6739752359765933	zinc_norm.n	6.059359	0	3.978849	0	NA	NA	NA	NA	NA	NA	NA	NA	NA
I_1955125	I	1955125	0.4196230397844725	zinc_norm.n	6.059359	0	3.978849	0	NA	NA	NA	NA	NA	NA	NA	NA	NA
I_1955925	I	1955925	0.487575855241391	zinc_norm.n	6.059359	0	3.978849	0	NA	NA	NA	NA	NA	NA	NA	NA	NA
I_1955956	I	1955956	0.20766269460963324	zinc_norm.n	6.059359	0	3.978849	0	NA	NA	NA	NA	NA	NA	NA	NA	NA
I_1956339	I	1956339	0.36450781173306795	zinc_norm.n	6.059359	0	3.978849	0	NA	NA	NA	NA	NA	NA	NA	NA	NA
I_1956712	I	1956712	0.908585970497768	zinc_norm.n	6.059359	0	3.978849	0	NA	NA	NA	NA	NA	NA	NA	NA	NA
I_1956752	I	1956752	1.1389626374007613	zinc_norm.n	6.059359	0	3.978849	0	NA	NA	NA	NA	NA	NA	NA	NA	NA
I_1957374	I	1957374	0.24608022552442574	zinc_norm.n	6.059359	0	3.978849	0	NA	NA	NA	NA	NA	NA	NA	NA	NA
I_1957469	I	1957469	0.12851087133462907	zinc_norm.n	6.059359	0	3.978849	0	NA	NA	NA	NA	NA	NA	NA	NA	NA
I_1957490	I	1957490	0.07515636614697936	zinc_norm.n	6.059359	0	3.978849	0	NA	NA	NA	NA	NA	NA	NA	NA	NA
I_1957617	I	1957617	0.2160131323360164	zinc_norm.n	6.059359	0	3.978849	0	NA	NA	NA	NA	NA	NA	NA	NA	NA
I_1957818	I	1957818	0.29770300244652526	zinc_norm.n	6.059359	0	3.978849	0	NA	NA	NA	NA	NA	NA	NA	NA	NA
I_1957976	I	1957976	0.11276885936796839	zinc_norm.n	6.059359	0	3.978849	0	NA	NA	NA	NA	NA	NA	NA	NA	NA
I_1958463	I	1958463	0.20847593471696502	zinc_norm.n	6.059359	0	3.978849	0	NA	NA	NA	NA	NA	NA	NA	NA	NA
I_1959438	I	1959438	0.6774316005496862	zinc_norm.n	6.059359	0	3.978849	0	NA	NA	NA	NA	NA	NA	NA	NA	NA
I_1960091	I	1960091	0.03947895621706569	zinc_norm.n	6.059359	0	3.978849	0	NA	NA	NA	NA	NA	NA	NA	NA	NA
I_1960296	I	1960296	0.7224908633689189	zinc_norm.n	6.059359	0	3.978849	0	NA	NA	NA	NA	NA	NA	NA	NA	NA
I_1960688	I	1960688	1.4441639320824162	zinc_norm.n	6.059359	0	3.978849	0	NA	NA	NA	NA	NA	NA	NA	NA	NA
I_1961271	I	1961271	0.10731572834028448	zinc_norm.n	6.059359	0	3.978849	0	NA	NA	NA	NA	NA	NA	NA	NA	NA
I_1962190	I	1962190	0.06538007525323368	zinc_norm.n	6.059359	0	3.978849	0	NA	NA	NA	NA	NA	NA	NA	NA	NA
I_1962220	I	1962220	0.7098988435190535	zinc_norm.n	6.059359	0	3.978849	0	NA	NA	NA	NA	NA	NA	NA	NA	NA
I_1962256	I	1962256	0.11083212529381171	zinc_norm.n	6.059359	0	3.978849	0	NA	NA	NA	NA	NA	NA	NA	NA	NA
I_1962310	I	1962310	0.29216492533475424	zinc_norm.n	6.059359	0	3.978849	0	NA	NA	NA	NA	NA	NA	NA	NA	NA
I_1962460	I	1962460	0.11418673547911934	zinc_norm.n	6.059359	0	3.978849	0	NA	NA	NA	NA	NA	NA	NA	NA	NA
I_1963386	I	1963386	0.12510787309437243	zinc_norm.n	6.059359	0	3.978849	0	NA	NA	NA	NA	NA	NA	NA	NA	NA
I_1964318	I	1964318	0.9437717718746425	zinc_norm.n	6.059359	0	3.978849	0	NA	NA	NA	NA	NA	NA	NA	NA	NA
I_1964624	I	1964624	1.0821595902317689	zinc_norm.n	6.059359	0	3.978849	0	NA	NA	NA	NA	NA	NA	NA	NA	NA
I_1965073	I	1965073	0.7564216044078069	zinc_norm.n	6.059359	0	3.978849	0	NA	NA	NA	NA	NA	NA	NA	NA	NA
I_1965586	I	1965586	0.8660844440045723	zinc_norm.n	6.059359	0	3.978849	0	NA	NA	NA	NA	NA	NA	NA	NA	NA
I_1965628	I	1965628	0.9738126728893381	zinc_norm.n	6.059359	0	3.978849	0	NA	NA	NA	NA	NA	NA	NA	NA	NA
I_1966020	I	1966020	0.037017607450886766	zinc_norm.n	6.059359	0	3.978849	0	NA	NA	NA	NA	NA	NA	NA	NA	NA
I_1966255	I	1966255	0.0058925170221490065	zinc_norm.n	6.059359	0	3.978849	0	NA	NA	NA	NA	NA	NA	NA	NA	NA
I_1966354	I	1966354	0.7224908633689189	zinc_norm.n	6.059359	0	3.978849	0	NA	NA	NA	NA	NA	NA	NA	NA	NA
I_1967050	I	1967050	0.719610450278932	zinc_norm.n	6.059359	0	3.978849	0	NA	NA	NA	NA	NA	NA	NA	NA	NA
I_1970473	I	1970473	0.21163495884049047	zinc_norm.n	6.059359	0	3.978849	0	NA	NA	NA	NA	NA	NA	NA	NA	NA
I_1970812	I	1970812	0.04101142828083434	zinc_norm.n	6.059359	0	3.978849	0	NA	NA	NA	NA	NA	NA	NA	NA	NA
I_1970928	I	1970928	0.29971597918668924	zinc_norm.n	6.059359	0	3.978849	0	NA	NA	NA	NA	NA	NA	NA	NA	NA
I_1971023	I	1971023	0.7483287773246563	zinc_norm.n	6.059359	0	3.978849	0	NA	NA	NA	NA	NA	NA	NA	NA	NA
I_1971035	I	1971035	1.3128659360030173	zinc_norm.n	6.059359	0	3.978849	0	NA	NA	NA	NA	NA	NA	NA	NA	NA
I_1971206	I	1971206	1.3627866372256843	zinc_norm.n	6.059359	0	3.978849	0	NA	NA	NA	NA	NA	NA	NA	NA	NA
I_1971368	I	1971368	0.2199705991330014	zinc_norm.n	6.059359	0	3.978849	0	NA	NA	NA	NA	NA	NA	NA	NA	NA
I_1971624	I	1971624	0.7067935148100641	zinc_norm.n	6.059359	0	3.978849	0	NA	NA	NA	NA	NA	NA	NA	NA	NA
I_1971626	I	1971626	0.7252150454845194	zinc_norm.n	6.059359	0	3.978849	0	NA	NA	NA	NA	NA	NA	NA	NA	NA
I_1971944	I	1971944	0.07243596568130768	zinc_norm.n	6.059359	0	3.978849	0	NA	NA	NA	NA	NA	NA	NA	NA	NA
I_1972037	I	1972037	0.2473273766915909	zinc_norm.n	6.059359	0	3.978849	0	NA	NA	NA	NA	NA	NA	NA	NA	NA
I_1973181	I	1973181	0.33130942142821546	zinc_norm.n	6.059359	0	3.978849	0	NA	NA	NA	NA	NA	NA	NA	NA	NA
I_1973289	I	1973289	0.2952576903436977	zinc_norm.n	6.059359	0	3.978849	0	NA	NA	NA	NA	NA	NA	NA	NA	NA
I_1973720	I	1973720	0.9937500605100734	zinc_norm.n	6.059359	0	3.978849	0	NA	NA	NA	NA	NA	NA	NA	NA	NA
I_1974537	I	1974537	0.11105152879864276	zinc_norm.n	6.059359	0	3.978849	0	NA	NA	NA	NA	NA	NA	NA	NA	NA
I_1974563	I	1974563	0.1666209594761686	zinc_norm.n	6.059359	0	3.978849	0	NA	NA	NA	NA	NA	NA	NA	NA	NA
I_1977236	I	1977236	0.2085104663766886	zinc_norm.n	6.059359	0	3.978849	0	NA	NA	NA	NA	NA	NA	NA	NA	NA
I_1977601	I	1977601	0.40505587634952916	zinc_norm.n	6.059359	0	3.978849	0	NA	NA	NA	NA	NA	NA	NA	NA	NA
I_1978169	I	1978169	0.21163495884049047	zinc_norm.n	6.059359	0	3.978849	0	NA	NA	NA	NA	NA	NA	NA	NA	NA
I_1978177	I	1978177	0.03363279432245406	zinc_norm.n	6.059359	0	3.978849	0	NA	NA	NA	NA	NA	NA	NA	NA	NA
I_1979206	I	1979206	1.0821595902317689	zinc_norm.n	6.059359	0	3.978849	0	NA	NA	NA	NA	NA	NA	NA	NA	NA
I_1979775	I	1979775	0.046841080989587884	zinc_norm.n	6.059359	0	3.978849	0	NA	NA	NA	NA	NA	NA	NA	NA	NA
I_1979827	I	1979827	0.8077750470464005	zinc_norm.n	6.059359	0	3.978849	0	NA	NA	NA	NA	NA	NA	NA	NA	NA
I_1980849	I	1980849	0.6541770243541473	zinc_norm.n	6.059359	0	3.978849	0	NA	NA	NA	NA	NA	NA	NA	NA	NA
I_1981952	I	1981952	0.9046078239921312	zinc_norm.n	6.059359	0	3.978849	0	NA	NA	NA	NA	NA	NA	NA	NA	NA
I_1982311	I	1982311	0.7308772813100775	zinc_norm.n	6.059359	0	3.978849	0	NA	NA	NA	NA	NA	NA	NA	NA	NA
I_1983122	I	1983122	0.6639766453459066	zinc_norm.n	6.059359	0	3.978849	0	NA	NA	NA	NA	NA	NA	NA	NA	NA
I_1983171	I	1983171	1.1236056842970716	zinc_norm.n	6.059359	0	3.978849	0	NA	NA	NA	NA	NA	NA	NA	NA	NA
I_1984149	I	1984149	0.14794313211819451	zinc_norm.n	6.059359	0	3.978849	0	NA	NA	NA	NA	NA	NA	NA	NA	NA
I_1984230	I	1984230	1.3645067298786924	zinc_norm.n	6.059359	0	3.978849	0	NA	NA	NA	NA	NA	NA	NA	NA	NA
I_1984419	I	1984419	0.059700564350136	zinc_norm.n	6.059359	0	3.978849	0	NA	NA	NA	NA	NA	NA	NA	NA	NA
I_1984658	I	1984658	0.1544896987493579	zinc_norm.n	6.059359	0	3.978849	0	NA	NA	NA	NA	NA	NA	NA	NA	NA
I_1985069	I	1985069	0.054904724556630105	zinc_norm.n	6.059359	0	3.978849	0	NA	NA	NA	NA	NA	NA	NA	NA	NA
I_1985978	I	1985978	0.03217398150203767	zinc_norm.n	6.059359	0	3.978849	0	NA	NA	NA	NA	NA	NA	NA	NA	NA
I_1986848	I	1986848	0.7483287773246563	zinc_norm.n	6.059359	0	3.978849	0	NA	NA	NA	NA	NA	NA	NA	NA	NA
I_1987096	I	1987096	1.2802434709632993	zinc_norm.n	6.059359	0	3.978849	0	NA	NA	NA	NA	NA	NA	NA	NA	NA
I_1987108	I	1987108	0.07243596568130768	zinc_norm.n	6.059359	0	3.978849	0	NA	NA	NA	NA	NA	NA	NA	NA	NA
I_1987425	I	1987425	0.10370494129265483	zinc_norm.n	6.059359	0	3.978849	0	NA	NA	NA	NA	NA	NA	NA	NA	NA
I_1988854	I	1988854	0.8522538994753746	zinc_norm.n	6.059359	0	3.978849	0	NA	NA	NA	NA	NA	NA	NA	NA	NA
I_1988938	I	1988938	0.21163495884049047	zinc_norm.n	6.059359	0	3.978849	0	NA	NA	NA	NA	NA	NA	NA	NA	NA
I_1989051	I	1989051	0.11664149830676325	zinc_norm.n	6.059359	0	3.978849	0	NA	NA	NA	NA	NA	NA	NA	NA	NA
I_1989067	I	1989067	0.07218365523163471	zinc_norm.n	6.059359	0	3.978849	0	NA	NA	NA	NA	NA	NA	NA	NA	NA
I_1989103	I	1989103	1.170797055128697	zinc_norm.n	6.059359	0	3.978849	0	NA	NA	NA	NA	NA	NA	NA	NA	NA
I_1989106	I	1989106	0.2681489055700958	zinc_norm.n	6.059359	0	3.978849	0	NA	NA	NA	NA	NA	NA	NA	NA	NA
I_1989254	I	1989254	0.1498881829233101	zinc_norm.n	6.059359	0	3.978849	0	NA	NA	NA	NA	NA	NA	NA	NA	NA
I_1991210	I	1991210	0.34052962134589404	zinc_norm.n	6.059359	0	3.978849	0	NA	NA	NA	NA	NA	NA	NA	NA	NA
I_1991852	I	1991852	0.08975896793301706	zinc_norm.n	6.059359	0	3.978849	0	NA	NA	NA	NA	NA	NA	NA	NA	NA
I_1992767	I	1992767	0.6282902591732513	zinc_norm.n	6.059359	0	3.978849	0	NA	NA	NA	NA	NA	NA	NA	NA	NA
I_1993245	I	1993245	0.07243596568130768	zinc_norm.n	6.059359	0	3.978849	0	NA	NA	NA	NA	NA	NA	NA	NA	NA
I_1993266	I	1993266	0.7483287773246563	zinc_norm.n	6.059359	0	3.978849	0	NA	NA	NA	NA	NA	NA	NA	NA	NA
I_1993587	I	1993587	1.2762370212199072	zinc_norm.n	6.059359	0	3.978849	0	NA	NA	NA	NA	NA	NA	NA	NA	NA
I_1993747	I	1993747	0.5157059594447886	zinc_norm.n	6.059359	0	3.978849	0	NA	NA	NA	NA	NA	NA	NA	NA	NA
I_1993790	I	1993790	1.6329941049795276	zinc_norm.n	6.059359	0	3.978849	0	NA	NA	NA	NA	NA	NA	NA	NA	NA
I_1994085	I	1994085	0.2525538859960031	zinc_norm.n	6.059359	0	3.978849	0	NA	NA	NA	NA	NA	NA	NA	NA	NA
I_1994395	I	1994395	0.07372750787059058	zinc_norm.n	6.059359	0	3.978849	0	NA	NA	NA	NA	NA	NA	NA	NA	NA
I_1995017	I	1995017	0.13030982843386069	zinc_norm.n	6.059359	0	3.978849	0	NA	NA	NA	NA	NA	NA	NA	NA	NA
I_1995166	I	1995166	0.2170135795999558	zinc_norm.n	6.059359	0	3.978849	0	NA	NA	NA	NA	NA	NA	NA	NA	NA
I_1995223	I	1995223	0.18950718715499607	zinc_norm.n	6.059359	0	3.978849	0	NA	NA	NA	NA	NA	NA	NA	NA	NA
I_1995406	I	1995406	0.2116756534207607	zinc_norm.n	6.059359	0	3.978849	0	NA	NA	NA	NA	NA	NA	NA	NA	NA
I_1996410	I	1996410	0.2961804622419475	zinc_norm.n	6.059359	0	3.978849	0	NA	NA	NA	NA	NA	NA	NA	NA	NA
I_2001870	I	2001870	1.4646303112899897	zinc_norm.n	6.059359	0	3.978849	0	NA	NA	NA	NA	NA	NA	NA	NA	NA
I_2004405	I	2004405	1.6098343604085192	zinc_norm.n	6.059359	0	3.978849	0	NA	NA	NA	NA	NA	NA	NA	NA	NA
I_2004448	I	2004448	1.2011961396458024	zinc_norm.n	6.059359	0	3.978849	0	NA	NA	NA	NA	NA	NA	NA	NA	NA
I_2004577	I	2004577	1.1781253256162663	zinc_norm.n	6.059359	0	3.978849	0	NA	NA	NA	NA	NA	NA	NA	NA	NA
I_2004581	I	2004581	0.8435683422906851	zinc_norm.n	6.059359	0	3.978849	0	NA	NA	NA	NA	NA	NA	NA	NA	NA
I_2004759	I	2004759	1.257002059364579	zinc_norm.n	6.059359	0	3.978849	0	NA	NA	NA	NA	NA	NA	NA	NA	NA
I_2005019	I	2005019	0.07372750787059058	zinc_norm.n	6.059359	0	3.978849	0	NA	NA	NA	NA	NA	NA	NA	NA	NA
I_2005292	I	2005292	0.9452045417029908	zinc_norm.n	6.059359	0	3.978849	0	NA	NA	NA	NA	NA	NA	NA	NA	NA
I_2007053	I	2007053	1.8520452669203606	zinc_norm.n	6.059359	0	3.978849	0	NA	NA	NA	NA	NA	NA	NA	NA	NA
I_2009926	I	2009926	0.21137025379113053	zinc_norm.n	6.059359	0	3.978849	0	NA	NA	NA	NA	NA	NA	NA	NA	NA
I_2010106	I	2010106	0.47623823879611826	zinc_norm.n	6.059359	0	3.978849	0	NA	NA	NA	NA	NA	NA	NA	NA	NA
I_2010703	I	2010703	0.22770584807861344	zinc_norm.n	6.059359	0	3.978849	0	NA	NA	NA	NA	NA	NA	NA	NA	NA
I_2011090	I	2011090	1.243431266236294	zinc_norm.n	6.059359	0	3.978849	0	NA	NA	NA	NA	NA	NA	NA	NA	NA
I_2012526	I	2012526	0.1491965623996114	zinc_norm.n	6.059359	0	3.978849	0	NA	NA	NA	NA	NA	NA	NA	NA	NA
I_2014547	I	2014547	0.08091234999151756	zinc_norm.n	6.059359	0	3.978849	0	NA	NA	NA	NA	NA	NA	NA	NA	NA
I_2015481	I	2015481	0.2540314286996208	zinc_norm.n	6.059359	0	3.978849	0	NA	NA	NA	NA	NA	NA	NA	NA	NA
I_2015951	I	2015951	0.6530979513188842	zinc_norm.n	6.059359	0	3.978849	0	NA	NA	NA	NA	NA	NA	NA	NA	NA
I_2016007	I	2016007	0.5398129138038958	zinc_norm.n	6.059359	0	3.978849	0	NA	NA	NA	NA	NA	NA	NA	NA	NA
I_2016094	I	2016094	0.034231551047776976	zinc_norm.n	6.059359	0	3.978849	0	NA	NA	NA	NA	NA	NA	NA	NA	NA
I_2016939	I	2016939	0.2525538859960031	zinc_norm.n	6.059359	0	3.978849	0	NA	NA	NA	NA	NA	NA	NA	NA	NA
I_2020020	I	2020020	1.8520452669203606	zinc_norm.n	6.059359	0	3.978849	0	NA	NA	NA	NA	NA	NA	NA	NA	NA
I_2022956	I	2022956	0.07372750787059058	zinc_norm.n	6.059359	0	3.978849	0	NA	NA	NA	NA	NA	NA	NA	NA	NA
I_2023238	I	2023238	1.1441992801741094	zinc_norm.n	6.059359	0	3.978849	0	NA	NA	NA	NA	NA	NA	NA	NA	NA
I_2024909	I	2024909	0.21137025379113053	zinc_norm.n	6.059359	0	3.978849	0	NA	NA	NA	NA	NA	NA	NA	NA	NA
I_2026698	I	2026698	0.8400714966187649	zinc_norm.n	6.059359	0	3.978849	0	NA	NA	NA	NA	NA	NA	NA	NA	NA
I_2026730	I	2026730	1.243431266236294	zinc_norm.n	6.059359	0	3.978849	0	NA	NA	NA	NA	NA	NA	NA	NA	NA
I_2027245	I	2027245	1.0619176669629136	zinc_norm.n	6.059359	0	3.978849	0	NA	NA	NA	NA	NA	NA	NA	NA	NA
I_2027404	I	2027404	1.4646303112899897	zinc_norm.n	6.059359	0	3.978849	0	NA	NA	NA	NA	NA	NA	NA	NA	NA
I_2029112	I	2029112	1.8520452669203606	zinc_norm.n	6.059359	0	3.978849	0	NA	NA	NA	NA	NA	NA	NA	NA	NA
I_2029345	I	2029345	0.6055008462246835	zinc_norm.n	6.059359	0	3.978849	0	NA	NA	NA	NA	NA	NA	NA	NA	NA
I_2029698	I	2029698	0.5450219644809643	zinc_norm.n	6.059359	0	3.978849	0	NA	NA	NA	NA	NA	NA	NA	NA	NA
I_2030468	I	2030468	0.886529534190077	zinc_norm.n	6.059359	0	3.978849	0	NA	NA	NA	NA	NA	NA	NA	NA	NA
I_2030513	I	2030513	1.3623210716465408	zinc_norm.n	6.059359	0	3.978849	0	NA	NA	NA	NA	NA	NA	NA	NA	NA
I_2031205	I	2031205	1.5405305298075473	zinc_norm.n	6.059359	0	3.978849	0	NA	NA	NA	NA	NA	NA	NA	NA	NA
I_2032499	I	2032499	0.3782860409968543	zinc_norm.n	6.059359	0	3.978849	0	NA	NA	NA	NA	NA	NA	NA	NA	NA
I_2041171	I	2041171	1.3623210716465408	zinc_norm.n	6.059359	0	3.978849	0	NA	NA	NA	NA	NA	NA	NA	NA	NA
I_2042081	I	2042081	1.8520452669203606	zinc_norm.n	6.059359	0	3.978849	0	NA	NA	NA	NA	NA	NA	NA	NA	NA
I_2042268	I	2042268	0.23734042309261574	zinc_norm.n	6.059359	0	3.978849	0	NA	NA	NA	NA	NA	NA	NA	NA	NA
I_2042966	I	2042966	1.5405305298075473	zinc_norm.n	6.059359	0	3.978849	0	NA	NA	NA	NA	NA	NA	NA	NA	NA
I_2044185	I	2044185	0.11664149830676325	zinc_norm.n	6.059359	0	3.978849	0	NA	NA	NA	NA	NA	NA	NA	NA	NA
I_2045334	I	2045334	0.3782860409968543	zinc_norm.n	6.059359	0	3.978849	0	NA	NA	NA	NA	NA	NA	NA	NA	NA
I_2046313	I	2046313	0.14378714206527943	zinc_norm.n	6.059359	0	3.978849	0	NA	NA	NA	NA	NA	NA	NA	NA	NA
I_2046388	I	2046388	0.09087586289041162	zinc_norm.n	6.059359	0	3.978849	0	NA	NA	NA	NA	NA	NA	NA	NA	NA
I_2047934	I	2047934	0.561181374638126	zinc_norm.n	6.059359	0	3.978849	0	NA	NA	NA	NA	NA	NA	NA	NA	NA
I_2054763	I	2054763	1.114787057453243	zinc_norm.n	6.059359	0	3.978849	0	NA	NA	NA	NA	NA	NA	NA	NA	NA
I_2057453	I	2057453	1.8520452669203606	zinc_norm.n	6.059359	0	3.978849	0	NA	NA	NA	NA	NA	NA	NA	NA	NA
I_2058361	I	2058361	0.21163495884049047	zinc_norm.n	6.059359	0	3.978849	0	NA	NA	NA	NA	NA	NA	NA	NA	NA
I_2059037	I	2059037	0.21137025379113053	zinc_norm.n	6.059359	0	3.978849	0	NA	NA	NA	NA	NA	NA	NA	NA	NA
I_2060551	I	2060551	0.13456208554509091	zinc_norm.n	6.059359	0	3.978849	0	NA	NA	NA	NA	NA	NA	NA	NA	NA
I_2060555	I	2060555	0.42800138596662984	zinc_norm.n	6.059359	0	3.978849	0	NA	NA	NA	NA	NA	NA	NA	NA	NA
I_2060672	I	2060672	0.2525538859960031	zinc_norm.n	6.059359	0	3.978849	0	NA	NA	NA	NA	NA	NA	NA	NA	NA
I_2062734	I	2062734	0.07372750787059058	zinc_norm.n	6.059359	0	3.978849	0	NA	NA	NA	NA	NA	NA	NA	NA	NA
I_2066030	I	2066030	0.03456951110554713	zinc_norm.n	6.059359	0	3.978849	0	NA	NA	NA	NA	NA	NA	NA	NA	NA
I_2068791	I	2068791	0.9452045417029908	zinc_norm.n	6.059359	0	3.978849	0	NA	NA	NA	NA	NA	NA	NA	NA	NA
I_2069820	I	2069820	1.6444717816795578	zinc_norm.n	6.059359	0	3.978849	0	NA	NA	NA	NA	NA	NA	NA	NA	NA
I_2074351	I	2074351	0.40236021331151156	zinc_norm.n	6.059359	0	3.978849	0	NA	NA	NA	NA	NA	NA	NA	NA	NA
I_2074677	I	2074677	0.3731986429963043	zinc_norm.n	6.059359	0	3.978849	0	NA	NA	NA	NA	NA	NA	NA	NA	NA
I_2075197	I	2075197	1.026446773934422	zinc_norm.n	6.059359	0	3.978849	0	NA	NA	NA	NA	NA	NA	NA	NA	NA
I_2075399	I	2075399	0.45240885664714275	zinc_norm.n	6.059359	0	3.978849	0	NA	NA	NA	NA	NA	NA	NA	NA	NA
I_2075447	I	2075447	0.21163495884049047	zinc_norm.n	6.059359	0	3.978849	0	NA	NA	NA	NA	NA	NA	NA	NA	NA
I_2081945	I	2081945	1.3207017451694645	zinc_norm.n	6.059359	0	3.978849	0	NA	NA	NA	NA	NA	NA	NA	NA	NA
I_2082742	I	2082742	0.9946870479956417	zinc_norm.n	6.059359	0	3.978849	0	NA	NA	NA	NA	NA	NA	NA	NA	NA
I_2083226	I	2083226	1.1172694206240867	zinc_norm.n	6.059359	0	3.978849	0	NA	NA	NA	NA	NA	NA	NA	NA	NA
I_2084602	I	2084602	0.07372750787059058	zinc_norm.n	6.059359	0	3.978849	0	NA	NA	NA	NA	NA	NA	NA	NA	NA
I_2085129	I	2085129	0.2410499105612016	zinc_norm.n	6.059359	0	3.978849	0	NA	NA	NA	NA	NA	NA	NA	NA	NA
I_2086252	I	2086252	0.44189950024385904	zinc_norm.n	6.059359	0	3.978849	0	NA	NA	NA	NA	NA	NA	NA	NA	NA
I_2086683	I	2086683	0.886529534190077	zinc_norm.n	6.059359	0	3.978849	0	NA	NA	NA	NA	NA	NA	NA	NA	NA
I_2088708	I	2088708	0.11664149830676325	zinc_norm.n	6.059359	0	3.978849	0	NA	NA	NA	NA	NA	NA	NA	NA	NA
I_2090846	I	2090846	1.3138562953227326	zinc_norm.n	6.059359	0	3.978849	0	NA	NA	NA	NA	NA	NA	NA	NA	NA
I_2091056	I	2091056	0.2525538859960031	zinc_norm.n	6.059359	0	3.978849	0	NA	NA	NA	NA	NA	NA	NA	NA	NA
I_2091906	I	2091906	0.1711715170524785	zinc_norm.n	6.059359	0	3.978849	0	NA	NA	NA	NA	NA	NA	NA	NA	NA
I_2092530	I	2092530	0.02216328192027882	zinc_norm.n	6.059359	0	3.978849	0	NA	NA	NA	NA	NA	NA	NA	NA	NA
I_2092922	I	2092922	1.122465508947978	zinc_norm.n	6.059359	0	3.978849	0	NA	NA	NA	NA	NA	NA	NA	NA	NA
I_2093237	I	2093237	1.094377854607429	zinc_norm.n	6.059359	0	3.978849	0	NA	NA	NA	NA	NA	NA	NA	NA	NA
I_2095422	I	2095422	0.03456951110554713	zinc_norm.n	6.059359	0	3.978849	0	NA	NA	NA	NA	NA	NA	NA	NA	NA
I_2096262	I	2096262	0.07372750787059058	zinc_norm.n	6.059359	0	3.978849	0	NA	NA	NA	NA	NA	NA	NA	NA	NA
I_2099014	I	2099014	1.1850153583852268	zinc_norm.n	6.059359	0	3.978849	0	NA	NA	NA	NA	NA	NA	NA	NA	NA
I_2099759	I	2099759	1.6414900354411124	zinc_norm.n	6.059359	0	3.978849	0	NA	NA	NA	NA	NA	NA	NA	NA	NA
I_2099861	I	2099861	0.886529534190077	zinc_norm.n	6.059359	0	3.978849	0	NA	NA	NA	NA	NA	NA	NA	NA	NA
I_2100440	I	2100440	0.3741630074113681	zinc_norm.n	6.059359	0	3.978849	0	NA	NA	NA	NA	NA	NA	NA	NA	NA
I_2100656	I	2100656	0.5828213337287167	zinc_norm.n	6.059359	0	3.978849	0	NA	NA	NA	NA	NA	NA	NA	NA	NA
I_2100737	I	2100737	0.21137025379113053	zinc_norm.n	6.059359	0	3.978849	0	NA	NA	NA	NA	NA	NA	NA	NA	NA
I_2101446	I	2101446	0.981159124009633	zinc_norm.n	6.059359	0	3.978849	0	NA	NA	NA	NA	NA	NA	NA	NA	NA
I_2102058	I	2102058	0.386163598437264	zinc_norm.n	6.059359	0	3.978849	0	NA	NA	NA	NA	NA	NA	NA	NA	NA
I_2102101	I	2102101	0.7112570483251925	zinc_norm.n	6.059359	0	3.978849	0	NA	NA	NA	NA	NA	NA	NA	NA	NA
I_2102313	I	2102313	1.5603863319825266	zinc_norm.n	6.059359	0	3.978849	0	NA	NA	NA	NA	NA	NA	NA	NA	NA
I_2102496	I	2102496	0.23734042309261574	zinc_norm.n	6.059359	0	3.978849	0	NA	NA	NA	NA	NA	NA	NA	NA	NA
I_2102649	I	2102649	0.7295363524415727	zinc_norm.n	6.059359	0	3.978849	0	NA	NA	NA	NA	NA	NA	NA	NA	NA
I_2103850	I	2103850	0.29722952779983774	zinc_norm.n	6.059359	0	3.978849	0	NA	NA	NA	NA	NA	NA	NA	NA	NA
I_2104564	I	2104564	0.10514914635374041	zinc_norm.n	6.059359	0	3.978849	0	NA	NA	NA	NA	NA	NA	NA	NA	NA
I_2104604	I	2104604	0.31475197735981547	zinc_norm.n	6.059359	0	3.978849	0	NA	NA	NA	NA	NA	NA	NA	NA	NA
I_2104616	I	2104616	0.886529534190077	zinc_norm.n	6.059359	0	3.978849	0	NA	NA	NA	NA	NA	NA	NA	NA	NA
I_2106103	I	2106103	0.2211954191851512	zinc_norm.n	6.059359	0	3.978849	0	NA	NA	NA	NA	NA	NA	NA	NA	NA
I_2106122	I	2106122	1.0713277569309716	zinc_norm.n	6.059359	0	3.978849	0	NA	NA	NA	NA	NA	NA	NA	NA	NA
I_2106144	I	2106144	1.1281815377488744	zinc_norm.n	6.059359	0	3.978849	0	NA	NA	NA	NA	NA	NA	NA	NA	NA
I_2107095	I	2107095	0.002681855655431459	zinc_norm.n	6.059359	0	3.978849	0	NA	NA	NA	NA	NA	NA	NA	NA	NA
I_2107127	I	2107127	1.0700447486299138	zinc_norm.n	6.059359	0	3.978849	0	NA	NA	NA	NA	NA	NA	NA	NA	NA
I_2107145	I	2107145	0.13449431891472588	zinc_norm.n	6.059359	0	3.978849	0	NA	NA	NA	NA	NA	NA	NA	NA	NA
I_2107487	I	2107487	1.2310840809073278	zinc_norm.n	6.059359	0	3.978849	0	NA	NA	NA	NA	NA	NA	NA	NA	NA
I_2110653	I	2110653	0.07372750787059058	zinc_norm.n	6.059359	0	3.978849	0	NA	NA	NA	NA	NA	NA	NA	NA	NA
I_2111125	I	2111125	0.5154907172571366	zinc_norm.n	6.059359	0	3.978849	0	NA	NA	NA	NA	NA	NA	NA	NA	NA
I_2111986	I	2111986	0.886529534190077	zinc_norm.n	6.059359	0	3.978849	0	NA	NA	NA	NA	NA	NA	NA	NA	NA
I_2112011	I	2112011	0.29999994827333504	zinc_norm.n	6.059359	0	3.978849	0	NA	NA	NA	NA	NA	NA	NA	NA	NA
I_2112051	I	2112051	0.051260724382561115	zinc_norm.n	6.059359	0	3.978849	0	NA	NA	NA	NA	NA	NA	NA	NA	NA
I_2112639	I	2112639	0.11152633505945939	zinc_norm.n	6.059359	0	3.978849	0	NA	NA	NA	NA	NA	NA	NA	NA	NA
I_2114414	I	2114414	1.075284728189208	zinc_norm.n	6.059359	0	3.978849	0	NA	NA	NA	NA	NA	NA	NA	NA	NA
I_2114803	I	2114803	0.13338973873614782	zinc_norm.n	6.059359	0	3.978849	0	NA	NA	NA	NA	NA	NA	NA	NA	NA
I_2115891	I	2115891	0.1341151146685806	zinc_norm.n	6.059359	0	3.978849	0	NA	NA	NA	NA	NA	NA	NA	NA	NA
I_2116647	I	2116647	0.3733643237847236	zinc_norm.n	6.059359	0	3.978849	0	NA	NA	NA	NA	NA	NA	NA	NA	NA
I_2117007	I	2117007	1.094377854607429	zinc_norm.n	6.059359	0	3.978849	0	NA	NA	NA	NA	NA	NA	NA	NA	NA
I_2117826	I	2117826	0.5645966023702673	zinc_norm.n	6.059359	0	3.978849	0	NA	NA	NA	NA	NA	NA	NA	NA	NA
I_2118256	I	2118256	1.8997872396893147	zinc_norm.n	6.059359	0	3.978849	0	NA	NA	NA	NA	NA	NA	NA	NA	NA
I_2118471	I	2118471	0.886529534190077	zinc_norm.n	6.059359	0	3.978849	0	NA	NA	NA	NA	NA	NA	NA	NA	NA
I_2119977	I	2119977	0.15742444101486744	zinc_norm.n	6.059359	0	3.978849	0	NA	NA	NA	NA	NA	NA	NA	NA	NA
I_2120329	I	2120329	0.11664149830676325	zinc_norm.n	6.059359	0	3.978849	0	NA	NA	NA	NA	NA	NA	NA	NA	NA
I_2121560	I	2121560	0.07372750787059058	zinc_norm.n	6.059359	0	3.978849	0	NA	NA	NA	NA	NA	NA	NA	NA	NA
I_2122874	I	2122874	0.7130862784476835	zinc_norm.n	6.059359	0	3.978849	0	NA	NA	NA	NA	NA	NA	NA	NA	NA
I_2123391	I	2123391	0.3699111059086844	zinc_norm.n	6.059359	0	3.978849	0	NA	NA	NA	NA	NA	NA	NA	NA	NA
I_2123771	I	2123771	0.2638463898486775	zinc_norm.n	6.059359	0	3.978849	0	NA	NA	NA	NA	NA	NA	NA	NA	NA
I_2124178	I	2124178	0.03767312046676189	zinc_norm.n	6.059359	0	3.978849	0	NA	NA	NA	NA	NA	NA	NA	NA	NA
I_2124261	I	2124261	1.0204228300299145	zinc_norm.n	6.059359	0	3.978849	0	NA	NA	NA	NA	NA	NA	NA	NA	NA
I_2125136	I	2125136	0.314022568805212	zinc_norm.n	6.059359	0	3.978849	0	NA	NA	NA	NA	NA	NA	NA	NA	NA
I_2125677	I	2125677	0.02933392957398737	zinc_norm.n	6.059359	0	3.978849	0	NA	NA	NA	NA	NA	NA	NA	NA	NA
I_2126567	I	2126567	0.940962255709779	zinc_norm.n	6.059359	0	3.978849	0	NA	NA	NA	NA	NA	NA	NA	NA	NA
I_2126717	I	2126717	0.05737566683643594	zinc_norm.n	6.059359	0	3.978849	0	NA	NA	NA	NA	NA	NA	NA	NA	NA
I_2128218	I	2128218	0.12599540997181338	zinc_norm.n	6.059359	0	3.978849	0	NA	NA	NA	NA	NA	NA	NA	NA	NA
I_2129085	I	2129085	0.2270480802656807	zinc_norm.n	6.059359	0	3.978849	0	NA	NA	NA	NA	NA	NA	NA	NA	NA
I_2130328	I	2130328	0.10746609860915597	zinc_norm.n	6.059359	0	3.978849	0	NA	NA	NA	NA	NA	NA	NA	NA	NA
I_2130764	I	2130764	1.5452140227273825	zinc_norm.n	6.059359	0	3.978849	0	NA	NA	NA	NA	NA	NA	NA	NA	NA
I_2133538	I	2133538	1.0110908926360023	zinc_norm.n	6.059359	0	3.978849	0	NA	NA	NA	NA	NA	NA	NA	NA	NA
I_2133671	I	2133671	1.1338506175067875	zinc_norm.n	6.059359	0	3.978849	0	NA	NA	NA	NA	NA	NA	NA	NA	NA
I_2134356	I	2134356	0.21163495884049047	zinc_norm.n	6.059359	0	3.978849	0	NA	NA	NA	NA	NA	NA	NA	NA	NA
I_2134499	I	2134499	0.004193289382871105	zinc_norm.n	6.059359	0	3.978849	0	NA	NA	NA	NA	NA	NA	NA	NA	NA
I_2134716	I	2134716	0.20564059555409991	zinc_norm.n	6.059359	0	3.978849	0	NA	NA	NA	NA	NA	NA	NA	NA	NA
I_2135152	I	2135152	0.5659550722549354	zinc_norm.n	6.059359	0	3.978849	0	NA	NA	NA	NA	NA	NA	NA	NA	NA
I_2136156	I	2136156	1.1562810788150053	zinc_norm.n	6.059359	0	3.978849	0	NA	NA	NA	NA	NA	NA	NA	NA	NA
I_2136520	I	2136520	0.11664149830676325	zinc_norm.n	6.059359	0	3.978849	0	NA	NA	NA	NA	NA	NA	NA	NA	NA
I_2137484	I	2137484	0.495624629038499	zinc_norm.n	6.059359	0	3.978849	0	NA	NA	NA	NA	NA	NA	NA	NA	NA
I_2137995	I	2137995	0.16824170743656508	zinc_norm.n	6.059359	0	3.978849	0	NA	NA	NA	NA	NA	NA	NA	NA	NA
I_2138420	I	2138420	1.4757200352772673	zinc_norm.n	6.059359	0	3.978849	0	NA	NA	NA	NA	NA	NA	NA	NA	NA
I_2138470	I	2138470	1.1850153583852268	zinc_norm.n	6.059359	0	3.978849	0	NA	NA	NA	NA	NA	NA	NA	NA	NA
I_2138645	I	2138645	0.9258522091483188	zinc_norm.n	6.059359	0	3.978849	0	NA	NA	NA	NA	NA	NA	NA	NA	NA
I_2139396	I	2139396	0.13713552898215506	zinc_norm.n	6.059359	0	3.978849	0	NA	NA	NA	NA	NA	NA	NA	NA	NA
I_2139408	I	2139408	0.19518227805472607	zinc_norm.n	6.059359	0	3.978849	0	NA	NA	NA	NA	NA	NA	NA	NA	NA
I_2140481	I	2140481	1.2945625801916858	zinc_norm.n	6.059359	0	3.978849	0	NA	NA	NA	NA	NA	NA	NA	NA	NA
I_2141310	I	2141310	0.4048582224109186	zinc_norm.n	6.059359	0	3.978849	0	NA	NA	NA	NA	NA	NA	NA	NA	NA
I_2141536	I	2141536	0.848791086645034	zinc_norm.n	6.059359	0	3.978849	0	NA	NA	NA	NA	NA	NA	NA	NA	NA
I_2141773	I	2141773	0.09094067558614811	zinc_norm.n	6.059359	0	3.978849	0	NA	NA	NA	NA	NA	NA	NA	NA	NA
I_2142174	I	2142174	0.01693436676335067	zinc_norm.n	6.059359	0	3.978849	0	NA	NA	NA	NA	NA	NA	NA	NA	NA
I_2145271	I	2145271	0.12543348144889224	zinc_norm.n	6.059359	0	3.978849	0	NA	NA	NA	NA	NA	NA	NA	NA	NA
I_2146871	I	2146871	0.8973294319487755	zinc_norm.n	6.059359	0	3.978849	0	NA	NA	NA	NA	NA	NA	NA	NA	NA
I_2146872	I	2146872	0.9946870479956417	zinc_norm.n	6.059359	0	3.978849	0	NA	NA	NA	NA	NA	NA	NA	NA	NA
I_2148229	I	2148229	0.0014433818525447803	zinc_norm.n	6.059359	0	3.978849	0	NA	NA	NA	NA	NA	NA	NA	NA	NA
I_2148895	I	2148895	0.940962255709779	zinc_norm.n	6.059359	0	3.978849	0	NA	NA	NA	NA	NA	NA	NA	NA	NA
I_2149842	I	2149842	0.10951758965629284	zinc_norm.n	6.059359	0	3.978849	0	NA	NA	NA	NA	NA	NA	NA	NA	NA
I_2149909	I	2149909	0.23695374797080698	zinc_norm.n	6.059359	0	3.978849	0	NA	NA	NA	NA	NA	NA	NA	NA	NA
I_2150365	I	2150365	0.42537225912041543	zinc_norm.n	6.059359	0	3.978849	0	NA	NA	NA	NA	NA	NA	NA	NA	NA
I_2150422	I	2150422	0.006245206805515778	zinc_norm.n	6.059359	0	3.978849	0	NA	NA	NA	NA	NA	NA	NA	NA	NA
I_2151781	I	2151781	0.4859944958219832	zinc_norm.n	6.059359	0	3.978849	0	NA	NA	NA	NA	NA	NA	NA	NA	NA
I_2151923	I	2151923	0.8790702209490445	zinc_norm.n	6.059359	0	3.978849	0	NA	NA	NA	NA	NA	NA	NA	NA	NA
I_2152035	I	2152035	0.29876234907710725	zinc_norm.n	6.059359	0	3.978849	0	NA	NA	NA	NA	NA	NA	NA	NA	NA
I_2152491	I	2152491	1.530509854840191	zinc_norm.n	6.059359	0	3.978849	0	NA	NA	NA	NA	NA	NA	NA	NA	NA
I_2154433	I	2154433	0.06070646260306784	zinc_norm.n	6.059359	0	3.978849	0	NA	NA	NA	NA	NA	NA	NA	NA	NA
I_2154440	I	2154440	0.03412540585662888	zinc_norm.n	6.059359	0	3.978849	0	NA	NA	NA	NA	NA	NA	NA	NA	NA
I_2154684	I	2154684	0.025984099580307198	zinc_norm.n	6.059359	0	3.978849	0	NA	NA	NA	NA	NA	NA	NA	NA	NA
I_2155016	I	2155016	0.02462699290481124	zinc_norm.n	6.059359	0	3.978849	0	NA	NA	NA	NA	NA	NA	NA	NA	NA
I_2156093	I	2156093	1.3623210716465408	zinc_norm.n	6.059359	0	3.978849	0	NA	NA	NA	NA	NA	NA	NA	NA	NA
I_2156479	I	2156479	1.094377854607429	zinc_norm.n	6.059359	0	3.978849	0	NA	NA	NA	NA	NA	NA	NA	NA	NA
I_2156911	I	2156911	0.06804731377573765	zinc_norm.n	6.059359	0	3.978849	0	NA	NA	NA	NA	NA	NA	NA	NA	NA
I_2159258	I	2159258	0.18687542204088095	zinc_norm.n	6.059359	0	3.978849	0	NA	NA	NA	NA	NA	NA	NA	NA	NA
I_2159636	I	2159636	0.11026810549904609	zinc_norm.n	6.059359	0	3.978849	0	NA	NA	NA	NA	NA	NA	NA	NA	NA
I_2159681	I	2159681	0.25885225200245865	zinc_norm.n	6.059359	0	3.978849	0	NA	NA	NA	NA	NA	NA	NA	NA	NA
I_2159828	I	2159828	0.28176455289567676	zinc_norm.n	6.059359	0	3.978849	0	NA	NA	NA	NA	NA	NA	NA	NA	NA
I_2160541	I	2160541	0.007422801038638655	zinc_norm.n	6.059359	0	3.978849	0	NA	NA	NA	NA	NA	NA	NA	NA	NA
I_2161362	I	2161362	0.2086558766694823	zinc_norm.n	6.059359	0	3.978849	0	NA	NA	NA	NA	NA	NA	NA	NA	NA
I_2161901	I	2161901	0.15463715400721276	zinc_norm.n	6.059359	0	3.978849	0	NA	NA	NA	NA	NA	NA	NA	NA	NA
I_2162191	I	2162191	0.0989672060083375	zinc_norm.n	6.059359	0	3.978849	0	NA	NA	NA	NA	NA	NA	NA	NA	NA
I_2162382	I	2162382	0.05245995897701695	zinc_norm.n	6.059359	0	3.978849	0	NA	NA	NA	NA	NA	NA	NA	NA	NA
I_2162540	I	2162540	0.11835910282763389	zinc_norm.n	6.059359	0	3.978849	0	NA	NA	NA	NA	NA	NA	NA	NA	NA
I_2163329	I	2163329	0.03767312046676189	zinc_norm.n	6.059359	0	3.978849	0	NA	NA	NA	NA	NA	NA	NA	NA	NA
I_2163938	I	2163938	0.5248163920343802	zinc_norm.n	6.059359	0	3.978849	0	NA	NA	NA	NA	NA	NA	NA	NA	NA
I_2164096	I	2164096	0.09749299858293792	zinc_norm.n	6.059359	0	3.978849	0	NA	NA	NA	NA	NA	NA	NA	NA	NA
I_2164192	I	2164192	0.4162904987166518	zinc_norm.n	6.059359	0	3.978849	0	NA	NA	NA	NA	NA	NA	NA	NA	NA
I_2164308	I	2164308	0.4305269913742194	zinc_norm.n	6.059359	0	3.978849	0	NA	NA	NA	NA	NA	NA	NA	NA	NA
I_2164903	I	2164903	1.2945625801916858	zinc_norm.n	6.059359	0	3.978849	0	NA	NA	NA	NA	NA	NA	NA	NA	NA
I_2165890	I	2165890	0.29194521242057253	zinc_norm.n	6.059359	0	3.978849	0	NA	NA	NA	NA	NA	NA	NA	NA	NA
I_2166316	I	2166316	0.35102270481048153	zinc_norm.n	6.059359	0	3.978849	0	NA	NA	NA	NA	NA	NA	NA	NA	NA
I_2167338	I	2167338	0.3567174188513174	zinc_norm.n	6.059359	0	3.978849	0	NA	NA	NA	NA	NA	NA	NA	NA	NA
I_2167862	I	2167862	0.5230913319920811	zinc_norm.n	6.059359	0	3.978849	0	NA	NA	NA	NA	NA	NA	NA	NA	NA
I_2168537	I	2168537	0.17326189486382312	zinc_norm.n	6.059359	0	3.978849	0	NA	NA	NA	NA	NA	NA	NA	NA	NA
I_2169528	I	2169528	1.1781253256162663	zinc_norm.n	6.059359	0	3.978849	0	NA	NA	NA	NA	NA	NA	NA	NA	NA
I_2170282	I	2170282	1.0178052610597008	zinc_norm.n	6.059359	0	3.978849	0	NA	NA	NA	NA	NA	NA	NA	NA	NA
I_2170698	I	2170698	0.009176223582951283	zinc_norm.n	6.059359	0	3.978849	0	NA	NA	NA	NA	NA	NA	NA	NA	NA
I_2170875	I	2170875	1.2166715030623831	zinc_norm.n	6.059359	0	3.978849	0	NA	NA	NA	NA	NA	NA	NA	NA	NA
I_2172618	I	2172618	0.9946870479956417	zinc_norm.n	6.059359	0	3.978849	0	NA	NA	NA	NA	NA	NA	NA	NA	NA
I_2173300	I	2173300	0.04346230474718732	zinc_norm.n	6.059359	0	3.978849	0	NA	NA	NA	NA	NA	NA	NA	NA	NA
I_2173660	I	2173660	0.10109865726882826	zinc_norm.n	6.059359	0	3.978849	0	NA	NA	NA	NA	NA	NA	NA	NA	NA
I_2174125	I	2174125	0.468936170123213	zinc_norm.n	6.059359	0	3.978849	0	NA	NA	NA	NA	NA	NA	NA	NA	NA
I_2174273	I	2174273	0.4955258789988303	zinc_norm.n	6.059359	0	3.978849	0	NA	NA	NA	NA	NA	NA	NA	NA	NA
I_2174274	I	2174274	1.5800571432696944	zinc_norm.n	6.059359	0	3.978849	0	NA	NA	NA	NA	NA	NA	NA	NA	NA
I_2174548	I	2174548	0.4592309330468204	zinc_norm.n	6.059359	0	3.978849	0	NA	NA	NA	NA	NA	NA	NA	NA	NA
I_2174751	I	2174751	0.30220001337380714	zinc_norm.n	6.059359	0	3.978849	0	NA	NA	NA	NA	NA	NA	NA	NA	NA
I_2175593	I	2175593	0.3593051634410738	zinc_norm.n	6.059359	0	3.978849	0	NA	NA	NA	NA	NA	NA	NA	NA	NA
I_2177520	I	2177520	1.260652524670523	zinc_norm.n	6.059359	0	3.978849	0	NA	NA	NA	NA	NA	NA	NA	NA	NA
I_2177606	I	2177606	1.5620735592921953	zinc_norm.n	6.059359	0	3.978849	0	NA	NA	NA	NA	NA	NA	NA	NA	NA
I_2177665	I	2177665	1.3549116082152592	zinc_norm.n	6.059359	0	3.978849	0	NA	NA	NA	NA	NA	NA	NA	NA	NA
I_2177694	I	2177694	0.11664149830676325	zinc_norm.n	6.059359	0	3.978849	0	NA	NA	NA	NA	NA	NA	NA	NA	NA
I_2177751	I	2177751	0.21242491795822283	zinc_norm.n	6.059359	0	3.978849	0	NA	NA	NA	NA	NA	NA	NA	NA	NA
I_2178875	I	2178875	0.07372750787059058	zinc_norm.n	6.059359	0	3.978849	0	NA	NA	NA	NA	NA	NA	NA	NA	NA
I_2179066	I	2179066	1.5574244799539558	zinc_norm.n	6.059359	0	3.978849	0	NA	NA	NA	NA	NA	NA	NA	NA	NA
I_2179136	I	2179136	0.2076447400766572	zinc_norm.n	6.059359	0	3.978849	0	NA	NA	NA	NA	NA	NA	NA	NA	NA
I_2179585	I	2179585	0.15010224564180386	zinc_norm.n	6.059359	0	3.978849	0	NA	NA	NA	NA	NA	NA	NA	NA	NA
I_2179885	I	2179885	0.06910979682668608	zinc_norm.n	6.059359	0	3.978849	0	NA	NA	NA	NA	NA	NA	NA	NA	NA
I_2179971	I	2179971	0.32698781346187744	zinc_norm.n	6.059359	0	3.978849	0	NA	NA	NA	NA	NA	NA	NA	NA	NA
I_2181216	I	2181216	0.17119579969880397	zinc_norm.n	6.059359	0	3.978849	0	NA	NA	NA	NA	NA	NA	NA	NA	NA
I_2181288	I	2181288	1.0961802207193374	zinc_norm.n	6.059359	0	3.978849	0	NA	NA	NA	NA	NA	NA	NA	NA	NA
I_2181291	I	2181291	0.7369199510649165	zinc_norm.n	6.059359	0	3.978849	0	NA	NA	NA	NA	NA	NA	NA	NA	NA
I_2181298	I	2181298	1.1490480698717822	zinc_norm.n	6.059359	0	3.978849	0	NA	NA	NA	NA	NA	NA	NA	NA	NA
I_2182528	I	2182528	0.387361522826451	zinc_norm.n	6.059359	0	3.978849	0	NA	NA	NA	NA	NA	NA	NA	NA	NA
I_2183003	I	2183003	0.8400714966187649	zinc_norm.n	6.059359	0	3.978849	0	NA	NA	NA	NA	NA	NA	NA	NA	NA
I_2183613	I	2183613	0.886529534190077	zinc_norm.n	6.059359	0	3.978849	0	NA	NA	NA	NA	NA	NA	NA	NA	NA
I_2186078	I	2186078	0.6884548145776201	zinc_norm.n	6.059359	0	3.978849	0	NA	NA	NA	NA	NA	NA	NA	NA	NA
I_2188098	I	2188098	1.40897280030592	zinc_norm.n	6.059359	0	3.978849	0	NA	NA	NA	NA	NA	NA	NA	NA	NA
I_2188320	I	2188320	0.3731301597296402	zinc_norm.n	6.059359	0	3.978849	0	NA	NA	NA	NA	NA	NA	NA	NA	NA
I_2190874	I	2190874	0.20344875088276573	zinc_norm.n	6.059359	0	3.978849	0	NA	NA	NA	NA	NA	NA	NA	NA	NA
I_2191199	I	2191199	0.2408561764451196	zinc_norm.n	6.059359	0	3.978849	0	NA	NA	NA	NA	NA	NA	NA	NA	NA
I_2191674	I	2191674	0.24948953462430007	zinc_norm.n	6.059359	0	3.978849	0	NA	NA	NA	NA	NA	NA	NA	NA	NA
I_2191746	I	2191746	1.4829533305685185	zinc_norm.n	6.059359	0	3.978849	0	NA	NA	NA	NA	NA	NA	NA	NA	NA
I_2194651	I	2194651	0.1972668485434579	zinc_norm.n	6.059359	0	3.978849	0	NA	NA	NA	NA	NA	NA	NA	NA	NA
I_2194706	I	2194706	1.3328367347873873	zinc_norm.n	6.059359	0	3.978849	0	NA	NA	NA	NA	NA	NA	NA	NA	NA
I_2194849	I	2194849	0.4866376673566808	zinc_norm.n	6.059359	0	3.978849	0	NA	NA	NA	NA	NA	NA	NA	NA	NA
I_2195017	I	2195017	1.40897280030592	zinc_norm.n	6.059359	0	3.978849	0	NA	NA	NA	NA	NA	NA	NA	NA	NA
I_2196975	I	2196975	0.7276244779659491	zinc_norm.n	6.059359	0	3.978849	0	NA	NA	NA	NA	NA	NA	NA	NA	NA
I_2197419	I	2197419	0.9738518455072046	zinc_norm.n	6.059359	0	3.978849	0	NA	NA	NA	NA	NA	NA	NA	NA	NA
I_2197773	I	2197773	0.6619859271843915	zinc_norm.n	6.059359	0	3.978849	0	NA	NA	NA	NA	NA	NA	NA	NA	NA
I_2198487	I	2198487	0.2353526837774565	zinc_norm.n	6.059359	0	3.978849	0	NA	NA	NA	NA	NA	NA	NA	NA	NA
I_2199304	I	2199304	0.4910178928707707	zinc_norm.n	6.059359	0	3.978849	0	NA	NA	NA	NA	NA	NA	NA	NA	NA
[truncated: 230,573 more rows]
