# Supplementary material for: Natural variation in the sequestosome-related gene, sqst-5, underlies zinc homeostasis in Caenorhabditis elegans
Source: PLoS Genet. 2020 Nov 11;16(11):e1008986. doi: 10.1371/journal.pgen.1008986 (PMC7682890; doi:10.1371/journal.pgen.1008986)
Supplement: S28 File — Linkage mapping LOD scores at 13,003 genomic markers for all four metal-response traits with the set 2 RIAILs for four heavy metals. (CSV) [file pgen.1008986.s042.csv]

marker	chr	pos	condition	trait	lod	threshold	iteration	var_exp	eff_size	ci_l_marker	ci_l_pos	ci_r_marker	ci_r_pos
I_398834	I	398834	nickel	nickel_median.EXT	0.5069845692530587	3.005464481629902	1	NA	NA	NA	NA	NA	NA
I_406997	I	406997	nickel	nickel_median.EXT	0.5069845692530587	3.005464481629902	1	NA	NA	NA	NA	NA	NA
I_409309	I	409309	nickel	nickel_median.EXT	0.631268811666113	3.005464481629902	1	NA	NA	NA	NA	NA	NA
I_541502	I	541502	nickel	nickel_median.EXT	0.833485687075193	3.005464481629902	1	NA	NA	NA	NA	NA	NA
I_544701	I	544701	nickel	nickel_median.EXT	0.833485687075193	3.005464481629902	1	NA	NA	NA	NA	NA	NA
I_569087	I	569087	nickel	nickel_median.EXT	0.833485687075193	3.005464481629902	1	NA	NA	NA	NA	NA	NA
I_590394	I	590394	nickel	nickel_median.EXT	0.833485687075193	3.005464481629902	1	NA	NA	NA	NA	NA	NA
I_602634	I	602634	nickel	nickel_median.EXT	0.833485687075193	3.005464481629902	1	NA	NA	NA	NA	NA	NA
I_614509	I	614509	nickel	nickel_median.EXT	0.833485687075193	3.005464481629902	1	NA	NA	NA	NA	NA	NA
I_627305	I	627305	nickel	nickel_median.EXT	0.833485687075193	3.005464481629902	1	NA	NA	NA	NA	NA	NA
I_628622	I	628622	nickel	nickel_median.EXT	0.833485687075193	3.005464481629902	1	NA	NA	NA	NA	NA	NA
I_630968	I	630968	nickel	nickel_median.EXT	0.833485687075193	3.005464481629902	1	NA	NA	NA	NA	NA	NA
I_652712	I	652712	nickel	nickel_median.EXT	0.833485687075193	3.005464481629902	1	NA	NA	NA	NA	NA	NA
I_721214	I	721214	nickel	nickel_median.EXT	0.7730827049044667	3.005464481629902	1	NA	NA	NA	NA	NA	NA
I_721783	I	721783	nickel	nickel_median.EXT	0.7730827049044667	3.005464481629902	1	NA	NA	NA	NA	NA	NA
I_727020	I	727020	nickel	nickel_median.EXT	0.7730827049044667	3.005464481629902	1	NA	NA	NA	NA	NA	NA
I_763259	I	763259	nickel	nickel_median.EXT	0.7253931123416186	3.005464481629902	1	NA	NA	NA	NA	NA	NA
I_764322	I	764322	nickel	nickel_median.EXT	0.7253931123416186	3.005464481629902	1	NA	NA	NA	NA	NA	NA
I_776110	I	776110	nickel	nickel_median.EXT	0.7253931123416186	3.005464481629902	1	NA	NA	NA	NA	NA	NA
I_781125	I	781125	nickel	nickel_median.EXT	0.7253931123416186	3.005464481629902	1	NA	NA	NA	NA	NA	NA
I_800506	I	800506	nickel	nickel_median.EXT	0.7258424259247301	3.005464481629902	1	NA	NA	NA	NA	NA	NA
I_804813	I	804813	nickel	nickel_median.EXT	0.7258424259247301	3.005464481629902	1	NA	NA	NA	NA	NA	NA
I_813570	I	813570	nickel	nickel_median.EXT	0.5543923260593466	3.005464481629902	1	NA	NA	NA	NA	NA	NA
I_854751	I	854751	nickel	nickel_median.EXT	0.5543923260593466	3.005464481629902	1	NA	NA	NA	NA	NA	NA
I_860292	I	860292	nickel	nickel_median.EXT	0.5543923260593466	3.005464481629902	1	NA	NA	NA	NA	NA	NA
I_860921	I	860921	nickel	nickel_median.EXT	0.5761182054764967	3.005464481629902	1	NA	NA	NA	NA	NA	NA
I_863357	I	863357	nickel	nickel_median.EXT	0.66505495259926	3.005464481629902	1	NA	NA	NA	NA	NA	NA
I_863911	I	863911	nickel	nickel_median.EXT	0.66505495259926	3.005464481629902	1	NA	NA	NA	NA	NA	NA
I_865340	I	865340	nickel	nickel_median.EXT	0.7275088333734024	3.005464481629902	1	NA	NA	NA	NA	NA	NA
I_866896	I	866896	nickel	nickel_median.EXT	0.7275088333734024	3.005464481629902	1	NA	NA	NA	NA	NA	NA
I_867720	I	867720	nickel	nickel_median.EXT	0.7275088333734024	3.005464481629902	1	NA	NA	NA	NA	NA	NA
I_868905	I	868905	nickel	nickel_median.EXT	0.7659483166846383	3.005464481629902	1	NA	NA	NA	NA	NA	NA
I_875410	I	875410	nickel	nickel_median.EXT	0.82303700531059365	3.005464481629902	1	NA	NA	NA	NA	NA	NA
I_892612	I	892612	nickel	nickel_median.EXT	0.82303700531059365	3.005464481629902	1	NA	NA	NA	NA	NA	NA
I_895895	I	895895	nickel	nickel_median.EXT	0.82303700531059365	3.005464481629902	1	NA	NA	NA	NA	NA	NA
I_897038	I	897038	nickel	nickel_median.EXT	0.82303700531059365	3.005464481629902	1	NA	NA	NA	NA	NA	NA
I_902306	I	902306	nickel	nickel_median.EXT	0.82303700531059365	3.005464481629902	1	NA	NA	NA	NA	NA	NA
I_904446	I	904446	nickel	nickel_median.EXT	0.82303700531059365	3.005464481629902	1	NA	NA	NA	NA	NA	NA
I_904880	I	904880	nickel	nickel_median.EXT	0.82303700531059365	3.005464481629902	1	NA	NA	NA	NA	NA	NA
I_917584	I	917584	nickel	nickel_median.EXT	0.82303700531059365	3.005464481629902	1	NA	NA	NA	NA	NA	NA
I_920051	I	920051	nickel	nickel_median.EXT	0.82303700531059365	3.005464481629902	1	NA	NA	NA	NA	NA	NA
I_923181	I	923181	nickel	nickel_median.EXT	0.83379434853198	3.005464481629902	1	NA	NA	NA	NA	NA	NA
I_938920	I	938920	nickel	nickel_median.EXT	0.83379434853198	3.005464481629902	1	NA	NA	NA	NA	NA	NA
I_946888	I	946888	nickel	nickel_median.EXT	0.8195476932804651	3.005464481629902	1	NA	NA	NA	NA	NA	NA
I_952449	I	952449	nickel	nickel_median.EXT	0.8016809191451195	3.005464481629902	1	NA	NA	NA	NA	NA	NA
I_965370	I	965370	nickel	nickel_median.EXT	0.8016809191451195	3.005464481629902	1	NA	NA	NA	NA	NA	NA
I_967082	I	967082	nickel	nickel_median.EXT	0.9657223376579781	3.005464481629902	1	NA	NA	NA	NA	NA	NA
I_977470	I	977470	nickel	nickel_median.EXT	0.9657223376579781	3.005464481629902	1	NA	NA	NA	NA	NA	NA
I_978053	I	978053	nickel	nickel_median.EXT	0.9657223376579781	3.005464481629902	1	NA	NA	NA	NA	NA	NA
I_994893	I	994893	nickel	nickel_median.EXT	0.8736227466422273	3.005464481629902	1	NA	NA	NA	NA	NA	NA
I_1007788	I	1007788	nickel	nickel_median.EXT	1.0085767825867853	3.005464481629902	1	NA	NA	NA	NA	NA	NA
I_1011098	I	1011098	nickel	nickel_median.EXT	1.0085767825867853	3.005464481629902	1	NA	NA	NA	NA	NA	NA
I_1013825	I	1013825	nickel	nickel_median.EXT	1.0072096087606333	3.005464481629902	1	NA	NA	NA	NA	NA	NA
I_1016361	I	1016361	nickel	nickel_median.EXT	0.9847059282708107	3.005464481629902	1	NA	NA	NA	NA	NA	NA
I_1017287	I	1017287	nickel	nickel_median.EXT	0.9847059282708107	3.005464481629902	1	NA	NA	NA	NA	NA	NA
I_1032796	I	1032796	nickel	nickel_median.EXT	0.882923636779867	3.005464481629902	1	NA	NA	NA	NA	NA	NA
I_1036866	I	1036866	nickel	nickel_median.EXT	0.882923636779867	3.005464481629902	1	NA	NA	NA	NA	NA	NA
I_1041272	I	1041272	nickel	nickel_median.EXT	0.8583173772723083	3.005464481629902	1	NA	NA	NA	NA	NA	NA
I_1041730	I	1041730	nickel	nickel_median.EXT	0.8583173772723083	3.005464481629902	1	NA	NA	NA	NA	NA	NA
I_1045634	I	1045634	nickel	nickel_median.EXT	0.8583173772723083	3.005464481629902	1	NA	NA	NA	NA	NA	NA
I_1047156	I	1047156	nickel	nickel_median.EXT	0.8583173772723083	3.005464481629902	1	NA	NA	NA	NA	NA	NA
I_1056644	I	1056644	nickel	nickel_median.EXT	0.7883501175164621	3.005464481629902	1	NA	NA	NA	NA	NA	NA
I_1058025	I	1058025	nickel	nickel_median.EXT	0.7883501175164621	3.005464481629902	1	NA	NA	NA	NA	NA	NA
I_1059713	I	1059713	nickel	nickel_median.EXT	0.9982372563162539	3.005464481629902	1	NA	NA	NA	NA	NA	NA
I_1062978	I	1062978	nickel	nickel_median.EXT	0.9982372563162539	3.005464481629902	1	NA	NA	NA	NA	NA	NA
I_1068572	I	1068572	nickel	nickel_median.EXT	0.9982372563162539	3.005464481629902	1	NA	NA	NA	NA	NA	NA
I_1071327	I	1071327	nickel	nickel_median.EXT	1.1388921650946642	3.005464481629902	1	NA	NA	NA	NA	NA	NA
I_1073324	I	1073324	nickel	nickel_median.EXT	1.1388921650946642	3.005464481629902	1	NA	NA	NA	NA	NA	NA
I_1076773	I	1076773	nickel	nickel_median.EXT	1.1388921650946642	3.005464481629902	1	NA	NA	NA	NA	NA	NA
I_1077159	I	1077159	nickel	nickel_median.EXT	1.1916963617509433	3.005464481629902	1	NA	NA	NA	NA	NA	NA
I_1080446	I	1080446	nickel	nickel_median.EXT	1.184833200987608	3.005464481629902	1	NA	NA	NA	NA	NA	NA
I_1081807	I	1081807	nickel	nickel_median.EXT	0.9751203903886111	3.005464481629902	1	NA	NA	NA	NA	NA	NA
I_1082876	I	1082876	nickel	nickel_median.EXT	0.9751203903886111	3.005464481629902	1	NA	NA	NA	NA	NA	NA
I_1086901	I	1086901	nickel	nickel_median.EXT	0.9751203903886111	3.005464481629902	1	NA	NA	NA	NA	NA	NA
I_1090742	I	1090742	nickel	nickel_median.EXT	0.9751203903886111	3.005464481629902	1	NA	NA	NA	NA	NA	NA
I_1092278	I	1092278	nickel	nickel_median.EXT	0.9751203903886111	3.005464481629902	1	NA	NA	NA	NA	NA	NA
I_1095070	I	1095070	nickel	nickel_median.EXT	0.9751203903886111	3.005464481629902	1	NA	NA	NA	NA	NA	NA
I_1096109	I	1096109	nickel	nickel_median.EXT	0.9751203903886111	3.005464481629902	1	NA	NA	NA	NA	NA	NA
I_1101268	I	1101268	nickel	nickel_median.EXT	0.9751203903886111	3.005464481629902	1	NA	NA	NA	NA	NA	NA
I_1103446	I	1103446	nickel	nickel_median.EXT	0.9751203903886111	3.005464481629902	1	NA	NA	NA	NA	NA	NA
I_1103766	I	1103766	nickel	nickel_median.EXT	0.9751203903886111	3.005464481629902	1	NA	NA	NA	NA	NA	NA
I_1104862	I	1104862	nickel	nickel_median.EXT	0.9751203903886111	3.005464481629902	1	NA	NA	NA	NA	NA	NA
I_1105690	I	1105690	nickel	nickel_median.EXT	0.9751203903886111	3.005464481629902	1	NA	NA	NA	NA	NA	NA
I_1105738	I	1105738	nickel	nickel_median.EXT	0.9751203903886111	3.005464481629902	1	NA	NA	NA	NA	NA	NA
I_1106188	I	1106188	nickel	nickel_median.EXT	0.9751203903886111	3.005464481629902	1	NA	NA	NA	NA	NA	NA
I_1106565	I	1106565	nickel	nickel_median.EXT	0.9751203903886111	3.005464481629902	1	NA	NA	NA	NA	NA	NA
I_1106756	I	1106756	nickel	nickel_median.EXT	0.9751203903886111	3.005464481629902	1	NA	NA	NA	NA	NA	NA
I_1106769	I	1106769	nickel	nickel_median.EXT	0.9704921306807991	3.005464481629902	1	NA	NA	NA	NA	NA	NA
I_1107290	I	1107290	nickel	nickel_median.EXT	1.0479693168978828	3.005464481629902	1	NA	NA	NA	NA	NA	NA
I_1107620	I	1107620	nickel	nickel_median.EXT	0.9704921306807991	3.005464481629902	1	NA	NA	NA	NA	NA	NA
I_1107751	I	1107751	nickel	nickel_median.EXT	0.9751203903886111	3.005464481629902	1	NA	NA	NA	NA	NA	NA
I_1108196	I	1108196	nickel	nickel_median.EXT	0.9751203903886111	3.005464481629902	1	NA	NA	NA	NA	NA	NA
I_1108435	I	1108435	nickel	nickel_median.EXT	0.9751203903886111	3.005464481629902	1	NA	NA	NA	NA	NA	NA
I_1108849	I	1108849	nickel	nickel_median.EXT	0.9751203903886111	3.005464481629902	1	NA	NA	NA	NA	NA	NA
I_1109120	I	1109120	nickel	nickel_median.EXT	0.9751203903886111	3.005464481629902	1	NA	NA	NA	NA	NA	NA
I_1110038	I	1110038	nickel	nickel_median.EXT	0.9751203903886111	3.005464481629902	1	NA	NA	NA	NA	NA	NA
I_1110143	I	1110143	nickel	nickel_median.EXT	0.9751203903886111	3.005464481629902	1	NA	NA	NA	NA	NA	NA
I_1110587	I	1110587	nickel	nickel_median.EXT	0.8924072243534131	3.005464481629902	1	NA	NA	NA	NA	NA	NA
I_1110829	I	1110829	nickel	nickel_median.EXT	0.8271174573247343	3.005464481629902	1	NA	NA	NA	NA	NA	NA
I_1110891	I	1110891	nickel	nickel_median.EXT	0.8271174573247343	3.005464481629902	1	NA	NA	NA	NA	NA	NA
I_1111335	I	1111335	nickel	nickel_median.EXT	0.8271174573247343	3.005464481629902	1	NA	NA	NA	NA	NA	NA
I_1111822	I	1111822	nickel	nickel_median.EXT	0.9751203903886111	3.005464481629902	1	NA	NA	NA	NA	NA	NA
I_1111982	I	1111982	nickel	nickel_median.EXT	0.9751203903886111	3.005464481629902	1	NA	NA	NA	NA	NA	NA
I_1112236	I	1112236	nickel	nickel_median.EXT	0.9751203903886111	3.005464481629902	1	NA	NA	NA	NA	NA	NA
I_1113907	I	1113907	nickel	nickel_median.EXT	0.9751203903886111	3.005464481629902	1	NA	NA	NA	NA	NA	NA
I_1113918	I	1113918	nickel	nickel_median.EXT	0.9911717518909403	3.005464481629902	1	NA	NA	NA	NA	NA	NA
I_1115179	I	1115179	nickel	nickel_median.EXT	0.8122636039380099	3.005464481629902	1	NA	NA	NA	NA	NA	NA
I_1115294	I	1115294	nickel	nickel_median.EXT	0.9911717518909403	3.005464481629902	1	NA	NA	NA	NA	NA	NA
I_1115307	I	1115307	nickel	nickel_median.EXT	0.9751203903886111	3.005464481629902	1	NA	NA	NA	NA	NA	NA
I_1124971	I	1124971	nickel	nickel_median.EXT	0.9751203903886111	3.005464481629902	1	NA	NA	NA	NA	NA	NA
I_1126463	I	1126463	nickel	nickel_median.EXT	0.9751203903886111	3.005464481629902	1	NA	NA	NA	NA	NA	NA
I_1128647	I	1128647	nickel	nickel_median.EXT	0.9751203903886111	3.005464481629902	1	NA	NA	NA	NA	NA	NA
I_1135725	I	1135725	nickel	nickel_median.EXT	0.9751203903886111	3.005464481629902	1	NA	NA	NA	NA	NA	NA
I_1146993	I	1146993	nickel	nickel_median.EXT	0.8532022268422778	3.005464481629902	1	NA	NA	NA	NA	NA	NA
I_1156845	I	1156845	nickel	nickel_median.EXT	0.7848237363319865	3.005464481629902	1	NA	NA	NA	NA	NA	NA
I_1169919	I	1169919	nickel	nickel_median.EXT	0.7369267449627985	3.005464481629902	1	NA	NA	NA	NA	NA	NA
I_1180974	I	1180974	nickel	nickel_median.EXT	0.8322127005715731	3.005464481629902	1	NA	NA	NA	NA	NA	NA
I_1182448	I	1182448	nickel	nickel_median.EXT	0.8322127005715731	3.005464481629902	1	NA	NA	NA	NA	NA	NA
I_1183342	I	1183342	nickel	nickel_median.EXT	0.7625999711212949	3.005464481629902	1	NA	NA	NA	NA	NA	NA
I_1185402	I	1185402	nickel	nickel_median.EXT	0.5207863004288902	3.005464481629902	1	NA	NA	NA	NA	NA	NA
I_1187276	I	1187276	nickel	nickel_median.EXT	0.38135162517005045	3.005464481629902	1	NA	NA	NA	NA	NA	NA
I_1188668	I	1188668	nickel	nickel_median.EXT	0.38135162517005045	3.005464481629902	1	NA	NA	NA	NA	NA	NA
I_1195173	I	1195173	nickel	nickel_median.EXT	0.36114877806291706	3.005464481629902	1	NA	NA	NA	NA	NA	NA
I_1196470	I	1196470	nickel	nickel_median.EXT	0.31697701072871026	3.005464481629902	1	NA	NA	NA	NA	NA	NA
I_1196513	I	1196513	nickel	nickel_median.EXT	0.35301023537876375	3.005464481629902	1	NA	NA	NA	NA	NA	NA
I_1198263	I	1198263	nickel	nickel_median.EXT	0.35301023537876375	3.005464481629902	1	NA	NA	NA	NA	NA	NA
I_1199049	I	1199049	nickel	nickel_median.EXT	0.35301023537876375	3.005464481629902	1	NA	NA	NA	NA	NA	NA
I_1200447	I	1200447	nickel	nickel_median.EXT	0.35301023537876375	3.005464481629902	1	NA	NA	NA	NA	NA	NA
I_1200512	I	1200512	nickel	nickel_median.EXT	0.35301023537876375	3.005464481629902	1	NA	NA	NA	NA	NA	NA
I_1201793	I	1201793	nickel	nickel_median.EXT	0.35301023537876375	3.005464481629902	1	NA	NA	NA	NA	NA	NA
I_1210926	I	1210926	nickel	nickel_median.EXT	0.35301023537876375	3.005464481629902	1	NA	NA	NA	NA	NA	NA
I_1211692	I	1211692	nickel	nickel_median.EXT	0.35301023537876375	3.005464481629902	1	NA	NA	NA	NA	NA	NA
I_1213163	I	1213163	nickel	nickel_median.EXT	0.35301023537876375	3.005464481629902	1	NA	NA	NA	NA	NA	NA
I_1213450	I	1213450	nickel	nickel_median.EXT	0.35301023537876375	3.005464481629902	1	NA	NA	NA	NA	NA	NA
I_1213532	I	1213532	nickel	nickel_median.EXT	0.35301023537876375	3.005464481629902	1	NA	NA	NA	NA	NA	NA
I_1213625	I	1213625	nickel	nickel_median.EXT	0.35301023537876375	3.005464481629902	1	NA	NA	NA	NA	NA	NA
I_1214348	I	1214348	nickel	nickel_median.EXT	0.35301023537876375	3.005464481629902	1	NA	NA	NA	NA	NA	NA
I_1215000	I	1215000	nickel	nickel_median.EXT	0.35301023537876375	3.005464481629902	1	NA	NA	NA	NA	NA	NA
I_1221189	I	1221189	nickel	nickel_median.EXT	0.35301023537876375	3.005464481629902	1	NA	NA	NA	NA	NA	NA
I_1222416	I	1222416	nickel	nickel_median.EXT	0.35301023537876375	3.005464481629902	1	NA	NA	NA	NA	NA	NA
I_1227294	I	1227294	nickel	nickel_median.EXT	0.35301023537876375	3.005464481629902	1	NA	NA	NA	NA	NA	NA
I_1229032	I	1229032	nickel	nickel_median.EXT	0.35301023537876375	3.005464481629902	1	NA	NA	NA	NA	NA	NA
I_1231531	I	1231531	nickel	nickel_median.EXT	0.45666366026365696	3.005464481629902	1	NA	NA	NA	NA	NA	NA
I_1233395	I	1233395	nickel	nickel_median.EXT	0.5053019350023282	3.005464481629902	1	NA	NA	NA	NA	NA	NA
I_1234526	I	1234526	nickel	nickel_median.EXT	0.23120920190476507	3.005464481629902	1	NA	NA	NA	NA	NA	NA
I_1237086	I	1237086	nickel	nickel_median.EXT	0.25308475629842736	3.005464481629902	1	NA	NA	NA	NA	NA	NA
I_1237844	I	1237844	nickel	nickel_median.EXT	0.25308475629842736	3.005464481629902	1	NA	NA	NA	NA	NA	NA
I_1237890	I	1237890	nickel	nickel_median.EXT	0.25308475629842736	3.005464481629902	1	NA	NA	NA	NA	NA	NA
I_1238141	I	1238141	nickel	nickel_median.EXT	0.26292598725271576	3.005464481629902	1	NA	NA	NA	NA	NA	NA
I_1248624	I	1248624	nickel	nickel_median.EXT	0.2739868862763634	3.005464481629902	1	NA	NA	NA	NA	NA	NA
I_1249364	I	1249364	nickel	nickel_median.EXT	0.17644944512523075	3.005464481629902	1	NA	NA	NA	NA	NA	NA
I_1253971	I	1253971	nickel	nickel_median.EXT	0.14224010869365813	3.005464481629902	1	NA	NA	NA	NA	NA	NA
I_1267574	I	1267574	nickel	nickel_median.EXT	0.15553228824708087	3.005464481629902	1	NA	NA	NA	NA	NA	NA
I_1269253	I	1269253	nickel	nickel_median.EXT	0.15553228824708087	3.005464481629902	1	NA	NA	NA	NA	NA	NA
I_1270428	I	1270428	nickel	nickel_median.EXT	0.15553228824708087	3.005464481629902	1	NA	NA	NA	NA	NA	NA
I_1273893	I	1273893	nickel	nickel_median.EXT	0.15553228824708087	3.005464481629902	1	NA	NA	NA	NA	NA	NA
I_1280348	I	1280348	nickel	nickel_median.EXT	0.15553228824708087	3.005464481629902	1	NA	NA	NA	NA	NA	NA
I_1281109	I	1281109	nickel	nickel_median.EXT	0.1437035151193184	3.005464481629902	1	NA	NA	NA	NA	NA	NA
I_1282314	I	1282314	nickel	nickel_median.EXT	0.14644916305098962	3.005464481629902	1	NA	NA	NA	NA	NA	NA
I_1288030	I	1288030	nickel	nickel_median.EXT	0.13933953815931302	3.005464481629902	1	NA	NA	NA	NA	NA	NA
I_1294610	I	1294610	nickel	nickel_median.EXT	0.13281007811399506	3.005464481629902	1	NA	NA	NA	NA	NA	NA
I_1296794	I	1296794	nickel	nickel_median.EXT	0.11587583218692611	3.005464481629902	1	NA	NA	NA	NA	NA	NA
I_1297082	I	1297082	nickel	nickel_median.EXT	0.13813323681159334	3.005464481629902	1	NA	NA	NA	NA	NA	NA
I_1302564	I	1302564	nickel	nickel_median.EXT	0.15504866268606207	3.005464481629902	1	NA	NA	NA	NA	NA	NA
I_1305437	I	1305437	nickel	nickel_median.EXT	0.13157291012152164	3.005464481629902	1	NA	NA	NA	NA	NA	NA
I_1315291	I	1315291	nickel	nickel_median.EXT	0.13157291012152164	3.005464481629902	1	NA	NA	NA	NA	NA	NA
I_1319456	I	1319456	nickel	nickel_median.EXT	0.13157291012152164	3.005464481629902	1	NA	NA	NA	NA	NA	NA
I_1323149	I	1323149	nickel	nickel_median.EXT	0.13157291012152164	3.005464481629902	1	NA	NA	NA	NA	NA	NA
I_1326154	I	1326154	nickel	nickel_median.EXT	0.13157291012152164	3.005464481629902	1	NA	NA	NA	NA	NA	NA
I_1345627	I	1345627	nickel	nickel_median.EXT	0.13157291012152164	3.005464481629902	1	NA	NA	NA	NA	NA	NA
I_1348421	I	1348421	nickel	nickel_median.EXT	0.2278462500554417	3.005464481629902	1	NA	NA	NA	NA	NA	NA
I_1349871	I	1349871	nickel	nickel_median.EXT	0.2278462500554417	3.005464481629902	1	NA	NA	NA	NA	NA	NA
I_1370806	I	1370806	nickel	nickel_median.EXT	0.2278462500554417	3.005464481629902	1	NA	NA	NA	NA	NA	NA
I_1377453	I	1377453	nickel	nickel_median.EXT	0.17546629183253717	3.005464481629902	1	NA	NA	NA	NA	NA	NA
I_1377549	I	1377549	nickel	nickel_median.EXT	0.1439180736601282	3.005464481629902	1	NA	NA	NA	NA	NA	NA
I_1381124	I	1381124	nickel	nickel_median.EXT	0.11488806788530785	3.005464481629902	1	NA	NA	NA	NA	NA	NA
I_1387757	I	1387757	nickel	nickel_median.EXT	0.07255161530176113	3.005464481629902	1	NA	NA	NA	NA	NA	NA
I_1388441	I	1388441	nickel	nickel_median.EXT	0.07255161530176113	3.005464481629902	1	NA	NA	NA	NA	NA	NA
I_1393874	I	1393874	nickel	nickel_median.EXT	0.055767947064030494	3.005464481629902	1	NA	NA	NA	NA	NA	NA
I_1395878	I	1395878	nickel	nickel_median.EXT	0.055767947064030494	3.005464481629902	1	NA	NA	NA	NA	NA	NA
I_1401681	I	1401681	nickel	nickel_median.EXT	0.055767947064030494	3.005464481629902	1	NA	NA	NA	NA	NA	NA
I_1403694	I	1403694	nickel	nickel_median.EXT	0.055767947064030494	3.005464481629902	1	NA	NA	NA	NA	NA	NA
I_1405907	I	1405907	nickel	nickel_median.EXT	0.07255161530176113	3.005464481629902	1	NA	NA	NA	NA	NA	NA
I_1419429	I	1419429	nickel	nickel_median.EXT	0.07255161530176113	3.005464481629902	1	NA	NA	NA	NA	NA	NA
I_1421474	I	1421474	nickel	nickel_median.EXT	0.07517318490041353	3.005464481629902	1	NA	NA	NA	NA	NA	NA
I_1421598	I	1421598	nickel	nickel_median.EXT	0.07517318490041353	3.005464481629902	1	NA	NA	NA	NA	NA	NA
I_1423022	I	1423022	nickel	nickel_median.EXT	0.07517318490041353	3.005464481629902	1	NA	NA	NA	NA	NA	NA
I_1423968	I	1423968	nickel	nickel_median.EXT	0.07517318490041353	3.005464481629902	1	NA	NA	NA	NA	NA	NA
I_1424395	I	1424395	nickel	nickel_median.EXT	0.07517318490041353	3.005464481629902	1	NA	NA	NA	NA	NA	NA
I_1427548	I	1427548	nickel	nickel_median.EXT	0.07517318490041353	3.005464481629902	1	NA	NA	NA	NA	NA	NA
I_1428538	I	1428538	nickel	nickel_median.EXT	0.07517318490041353	3.005464481629902	1	NA	NA	NA	NA	NA	NA
I_1432003	I	1432003	nickel	nickel_median.EXT	0.10408922224039309	3.005464481629902	1	NA	NA	NA	NA	NA	NA
I_1432662	I	1432662	nickel	nickel_median.EXT	0.08471324231671731	3.005464481629902	1	NA	NA	NA	NA	NA	NA
I_1439676	I	1439676	nickel	nickel_median.EXT	0.038520257226367455	3.005464481629902	1	NA	NA	NA	NA	NA	NA
I_1439691	I	1439691	nickel	nickel_median.EXT	0.038520257226367455	3.005464481629902	1	NA	NA	NA	NA	NA	NA
I_1451409	I	1451409	nickel	nickel_median.EXT	0.038520257226367455	3.005464481629902	1	NA	NA	NA	NA	NA	NA
I_1451570	I	1451570	nickel	nickel_median.EXT	0.038520257226367455	3.005464481629902	1	NA	NA	NA	NA	NA	NA
I_1458735	I	1458735	nickel	nickel_median.EXT	0.038520257226367455	3.005464481629902	1	NA	NA	NA	NA	NA	NA
I_1463479	I	1463479	nickel	nickel_median.EXT	0.038520257226367455	3.005464481629902	1	NA	NA	NA	NA	NA	NA
I_1464461	I	1464461	nickel	nickel_median.EXT	0.03261446989411418	3.005464481629902	1	NA	NA	NA	NA	NA	NA
I_1468649	I	1468649	nickel	nickel_median.EXT	0.033526765520993373	3.005464481629902	1	NA	NA	NA	NA	NA	NA
I_1472091	I	1472091	nickel	nickel_median.EXT	0.033526765520993373	3.005464481629902	1	NA	NA	NA	NA	NA	NA
I_1479698	I	1479698	nickel	nickel_median.EXT	0.033526765520993373	3.005464481629902	1	NA	NA	NA	NA	NA	NA
I_1489796	I	1489796	nickel	nickel_median.EXT	0.08439921807295406	3.005464481629902	1	NA	NA	NA	NA	NA	NA
I_1497898	I	1497898	nickel	nickel_median.EXT	0.21828282767163126	3.005464481629902	1	NA	NA	NA	NA	NA	NA
I_1504302	I	1504302	nickel	nickel_median.EXT	0.21828282767163126	3.005464481629902	1	NA	NA	NA	NA	NA	NA
I_1504824	I	1504824	nickel	nickel_median.EXT	0.1799618697036561	3.005464481629902	1	NA	NA	NA	NA	NA	NA
I_1505527	I	1505527	nickel	nickel_median.EXT	0.1799618697036561	3.005464481629902	1	NA	NA	NA	NA	NA	NA
I_1508520	I	1508520	nickel	nickel_median.EXT	0.1799618697036561	3.005464481629902	1	NA	NA	NA	NA	NA	NA
I_1516275	I	1516275	nickel	nickel_median.EXT	0.28458366180606753	3.005464481629902	1	NA	NA	NA	NA	NA	NA
I_1524356	I	1524356	nickel	nickel_median.EXT	0.28458366180606753	3.005464481629902	1	NA	NA	NA	NA	NA	NA
I_1527522	I	1527522	nickel	nickel_median.EXT	0.39303268260482094	3.005464481629902	1	NA	NA	NA	NA	NA	NA
I_1529135	I	1529135	nickel	nickel_median.EXT	0.346684144770625	3.005464481629902	1	NA	NA	NA	NA	NA	NA
I_1529574	I	1529574	nickel	nickel_median.EXT	0.31518087885468915	3.005464481629902	1	NA	NA	NA	NA	NA	NA
I_1530424	I	1530424	nickel	nickel_median.EXT	0.31518087885468915	3.005464481629902	1	NA	NA	NA	NA	NA	NA
I_1533040	I	1533040	nickel	nickel_median.EXT	0.4801969299068917	3.005464481629902	1	NA	NA	NA	NA	NA	NA
I_1533876	I	1533876	nickel	nickel_median.EXT	0.36546528494137653	3.005464481629902	1	NA	NA	NA	NA	NA	NA
I_1541336	I	1541336	nickel	nickel_median.EXT	0.3305988312989931	3.005464481629902	1	NA	NA	NA	NA	NA	NA
I_1542277	I	1542277	nickel	nickel_median.EXT	0.3305988312989931	3.005464481629902	1	NA	NA	NA	NA	NA	NA
I_1544157	I	1544157	nickel	nickel_median.EXT	0.3305988312989931	3.005464481629902	1	NA	NA	NA	NA	NA	NA
I_1547779	I	1547779	nickel	nickel_median.EXT	0.3305988312989931	3.005464481629902	1	NA	NA	NA	NA	NA	NA
I_1549341	I	1549341	nickel	nickel_median.EXT	0.3305988312989931	3.005464481629902	1	NA	NA	NA	NA	NA	NA
I_1549969	I	1549969	nickel	nickel_median.EXT	0.3305988312989931	3.005464481629902	1	NA	NA	NA	NA	NA	NA
I_1552630	I	1552630	nickel	nickel_median.EXT	0.3305988312989931	3.005464481629902	1	NA	NA	NA	NA	NA	NA
I_1554967	I	1554967	nickel	nickel_median.EXT	0.3394043807741427	3.005464481629902	1	NA	NA	NA	NA	NA	NA
I_1568684	I	1568684	nickel	nickel_median.EXT	0.33327956896982214	3.005464481629902	1	NA	NA	NA	NA	NA	NA
I_1573863	I	1573863	nickel	nickel_median.EXT	0.33327956896982214	3.005464481629902	1	NA	NA	NA	NA	NA	NA
I_1581196	I	1581196	nickel	nickel_median.EXT	0.3327151447542882	3.005464481629902	1	NA	NA	NA	NA	NA	NA
I_1584563	I	1584563	nickel	nickel_median.EXT	0.3327151447542882	3.005464481629902	1	NA	NA	NA	NA	NA	NA
I_1586739	I	1586739	nickel	nickel_median.EXT	0.4224679434615932	3.005464481629902	1	NA	NA	NA	NA	NA	NA
I_1586901	I	1586901	nickel	nickel_median.EXT	0.4224679434615932	3.005464481629902	1	NA	NA	NA	NA	NA	NA
I_1587117	I	1587117	nickel	nickel_median.EXT	0.4224679434615932	3.005464481629902	1	NA	NA	NA	NA	NA	NA
I_1588888	I	1588888	nickel	nickel_median.EXT	0.4224679434615932	3.005464481629902	1	NA	NA	NA	NA	NA	NA
I_1590071	I	1590071	nickel	nickel_median.EXT	0.4224679434615932	3.005464481629902	1	NA	NA	NA	NA	NA	NA
I_1600696	I	1600696	nickel	nickel_median.EXT	0.4224679434615932	3.005464481629902	1	NA	NA	NA	NA	NA	NA
I_1601965	I	1601965	nickel	nickel_median.EXT	0.4224679434615932	3.005464481629902	1	NA	NA	NA	NA	NA	NA
I_1604842	I	1604842	nickel	nickel_median.EXT	0.37818334875734594	3.005464481629902	1	NA	NA	NA	NA	NA	NA
I_1606208	I	1606208	nickel	nickel_median.EXT	0.2977829484367698	3.005464481629902	1	NA	NA	NA	NA	NA	NA
I_1608765	I	1608765	nickel	nickel_median.EXT	0.3207883741625217	3.005464481629902	1	NA	NA	NA	NA	NA	NA
I_1613933	I	1613933	nickel	nickel_median.EXT	0.3582506155358233	3.005464481629902	1	NA	NA	NA	NA	NA	NA
I_1614974	I	1614974	nickel	nickel_median.EXT	0.3582506155358233	3.005464481629902	1	NA	NA	NA	NA	NA	NA
I_1615180	I	1615180	nickel	nickel_median.EXT	0.3582506155358233	3.005464481629902	1	NA	NA	NA	NA	NA	NA
I_1615534	I	1615534	nickel	nickel_median.EXT	0.4310686577579454	3.005464481629902	1	NA	NA	NA	NA	NA	NA
I_1623032	I	1623032	nickel	nickel_median.EXT	0.4310686577579454	3.005464481629902	1	NA	NA	NA	NA	NA	NA
I_1626276	I	1626276	nickel	nickel_median.EXT	0.2587509284848058	3.005464481629902	1	NA	NA	NA	NA	NA	NA
I_1627878	I	1627878	nickel	nickel_median.EXT	0.2587509284848058	3.005464481629902	1	NA	NA	NA	NA	NA	NA
I_1630320	I	1630320	nickel	nickel_median.EXT	0.2835858662082849	3.005464481629902	1	NA	NA	NA	NA	NA	NA
I_1630376	I	1630376	nickel	nickel_median.EXT	0.31315732498481114	3.005464481629902	1	NA	NA	NA	NA	NA	NA
I_1631930	I	1631930	nickel	nickel_median.EXT	0.25870132966008624	3.005464481629902	1	NA	NA	NA	NA	NA	NA
I_1640195	I	1640195	nickel	nickel_median.EXT	0.242753230862798	3.005464481629902	1	NA	NA	NA	NA	NA	NA
I_1640685	I	1640685	nickel	nickel_median.EXT	0.16612768164541056	3.005464481629902	1	NA	NA	NA	NA	NA	NA
I_1640743	I	1640743	nickel	nickel_median.EXT	0.16612768164541056	3.005464481629902	1	NA	NA	NA	NA	NA	NA
I_1649397	I	1649397	nickel	nickel_median.EXT	0.12738924848261204	3.005464481629902	1	NA	NA	NA	NA	NA	NA
I_1649813	I	1649813	nickel	nickel_median.EXT	0.12738924848261204	3.005464481629902	1	NA	NA	NA	NA	NA	NA
I_1654587	I	1654587	nickel	nickel_median.EXT	0.12738924848261204	3.005464481629902	1	NA	NA	NA	NA	NA	NA
I_1669237	I	1669237	nickel	nickel_median.EXT	0.12738924848261204	3.005464481629902	1	NA	NA	NA	NA	NA	NA
I_1680353	I	1680353	nickel	nickel_median.EXT	0.12738924848261204	3.005464481629902	1	NA	NA	NA	NA	NA	NA
I_1683528	I	1683528	nickel	nickel_median.EXT	0.12416392068480372	3.005464481629902	1	NA	NA	NA	NA	NA	NA
I_1683933	I	1683933	nickel	nickel_median.EXT	0.12416392068480372	3.005464481629902	1	NA	NA	NA	NA	NA	NA
I_1688137	I	1688137	nickel	nickel_median.EXT	0.12416392068480372	3.005464481629902	1	NA	NA	NA	NA	NA	NA
I_1693737	I	1693737	nickel	nickel_median.EXT	0.16842573004802924	3.005464481629902	1	NA	NA	NA	NA	NA	NA
I_1695720	I	1695720	nickel	nickel_median.EXT	0.08019218830824826	3.005464481629902	1	NA	NA	NA	NA	NA	NA
I_1696098	I	1696098	nickel	nickel_median.EXT	0.08019218830824826	3.005464481629902	1	NA	NA	NA	NA	NA	NA
I_1696738	I	1696738	nickel	nickel_median.EXT	0.08019218830824826	3.005464481629902	1	NA	NA	NA	NA	NA	NA
I_1697037	I	1697037	nickel	nickel_median.EXT	0.036055001650593416	3.005464481629902	1	NA	NA	NA	NA	NA	NA
I_1699196	I	1699196	nickel	nickel_median.EXT	0.001811724998117044	3.005464481629902	1	NA	NA	NA	NA	NA	NA
I_1700575	I	1700575	nickel	nickel_median.EXT	0.006837267270305527	3.005464481629902	1	NA	NA	NA	NA	NA	NA
I_1706821	I	1706821	nickel	nickel_median.EXT	0.006592056242127792	3.005464481629902	1	NA	NA	NA	NA	NA	NA
I_1709581	I	1709581	nickel	nickel_median.EXT	0.023528767907186915	3.005464481629902	1	NA	NA	NA	NA	NA	NA
I_1712870	I	1712870	nickel	nickel_median.EXT	0.04522496283369834	3.005464481629902	1	NA	NA	NA	NA	NA	NA
I_1715873	I	1715873	nickel	nickel_median.EXT	0.057196054311294216	3.005464481629902	1	NA	NA	NA	NA	NA	NA
I_1716879	I	1716879	nickel	nickel_median.EXT	0.057196054311294216	3.005464481629902	1	NA	NA	NA	NA	NA	NA
I_1718343	I	1718343	nickel	nickel_median.EXT	0.0693430885762089	3.005464481629902	1	NA	NA	NA	NA	NA	NA
I_1719435	I	1719435	nickel	nickel_median.EXT	0.0693430885762089	3.005464481629902	1	NA	NA	NA	NA	NA	NA
I_1721007	I	1721007	nickel	nickel_median.EXT	0.0693430885762089	3.005464481629902	1	NA	NA	NA	NA	NA	NA
I_1723010	I	1723010	nickel	nickel_median.EXT	0.06045597438732667	3.005464481629902	1	NA	NA	NA	NA	NA	NA
I_1729772	I	1729772	nickel	nickel_median.EXT	0.06670602566302013	3.005464481629902	1	NA	NA	NA	NA	NA	NA
I_1732713	I	1732713	nickel	nickel_median.EXT	0.06670602566302013	3.005464481629902	1	NA	NA	NA	NA	NA	NA
I_1732945	I	1732945	nickel	nickel_median.EXT	0.06796060141237523	3.005464481629902	1	NA	NA	NA	NA	NA	NA
I_1733628	I	1733628	nickel	nickel_median.EXT	0.07455055614539184	3.005464481629902	1	NA	NA	NA	NA	NA	NA
I_1736232	I	1736232	nickel	nickel_median.EXT	0.07455055614539184	3.005464481629902	1	NA	NA	NA	NA	NA	NA
I_1736527	I	1736527	nickel	nickel_median.EXT	0.08417424822291848	3.005464481629902	1	NA	NA	NA	NA	NA	NA
I_1739866	I	1739866	nickel	nickel_median.EXT	0.0553807776669217	3.005464481629902	1	NA	NA	NA	NA	NA	NA
I_1742352	I	1742352	nickel	nickel_median.EXT	0.04337036380411231	3.005464481629902	1	NA	NA	NA	NA	NA	NA
I_1745486	I	1745486	nickel	nickel_median.EXT	0.1670208518282058	3.005464481629902	1	NA	NA	NA	NA	NA	NA
I_1748808	I	1748808	nickel	nickel_median.EXT	0.1670208518282058	3.005464481629902	1	NA	NA	NA	NA	NA	NA
I_1749612	I	1749612	nickel	nickel_median.EXT	0.1670208518282058	3.005464481629902	1	NA	NA	NA	NA	NA	NA
I_1759606	I	1759606	nickel	nickel_median.EXT	0.1670208518282058	3.005464481629902	1	NA	NA	NA	NA	NA	NA
I_1763350	I	1763350	nickel	nickel_median.EXT	0.1367391052159049	3.005464481629902	1	NA	NA	NA	NA	NA	NA
I_1763976	I	1763976	nickel	nickel_median.EXT	0.1338169211916587	3.005464481629902	1	NA	NA	NA	NA	NA	NA
I_1764449	I	1764449	nickel	nickel_median.EXT	0.1338169211916587	3.005464481629902	1	NA	NA	NA	NA	NA	NA
I_1765546	I	1765546	nickel	nickel_median.EXT	0.12420163264394675	3.005464481629902	1	NA	NA	NA	NA	NA	NA
I_1767213	I	1767213	nickel	nickel_median.EXT	0.21557490009274607	3.005464481629902	1	NA	NA	NA	NA	NA	NA
I_1767315	I	1767315	nickel	nickel_median.EXT	0.30744961748662153	3.005464481629902	1	NA	NA	NA	NA	NA	NA
I_1767344	I	1767344	nickel	nickel_median.EXT	0.33919450964154535	3.005464481629902	1	NA	NA	NA	NA	NA	NA
I_1781611	I	1781611	nickel	nickel_median.EXT	0.2978980508532689	3.005464481629902	1	NA	NA	NA	NA	NA	NA
I_1802428	I	1802428	nickel	nickel_median.EXT	0.129217400518587	3.005464481629902	1	NA	NA	NA	NA	NA	NA
I_1806327	I	1806327	nickel	nickel_median.EXT	0.17257778824389572	3.005464481629902	1	NA	NA	NA	NA	NA	NA
I_1811043	I	1811043	nickel	nickel_median.EXT	0.17257778824389572	3.005464481629902	1	NA	NA	NA	NA	NA	NA
I_1821714	I	1821714	nickel	nickel_median.EXT	0.17257778824389572	3.005464481629902	1	NA	NA	NA	NA	NA	NA
I_1830282	I	1830282	nickel	nickel_median.EXT	0.17257778824389572	3.005464481629902	1	NA	NA	NA	NA	NA	NA
I_1835544	I	1835544	nickel	nickel_median.EXT	0.17257778824389572	3.005464481629902	1	NA	NA	NA	NA	NA	NA
I_1838524	I	1838524	nickel	nickel_median.EXT	0.17257778824389572	3.005464481629902	1	NA	NA	NA	NA	NA	NA
I_1852242	I	1852242	nickel	nickel_median.EXT	0.20541306133573944	3.005464481629902	1	NA	NA	NA	NA	NA	NA
I_1859920	I	1859920	nickel	nickel_median.EXT	0.20541306133573944	3.005464481629902	1	NA	NA	NA	NA	NA	NA
I_1864164	I	1864164	nickel	nickel_median.EXT	0.20541306133573944	3.005464481629902	1	NA	NA	NA	NA	NA	NA
I_1864807	I	1864807	nickel	nickel_median.EXT	0.20541306133573944	3.005464481629902	1	NA	NA	NA	NA	NA	NA
I_1865931	I	1865931	nickel	nickel_median.EXT	0.20541306133573944	3.005464481629902	1	NA	NA	NA	NA	NA	NA
I_1868286	I	1868286	nickel	nickel_median.EXT	0.20541306133573944	3.005464481629902	1	NA	NA	NA	NA	NA	NA
I_1868804	I	1868804	nickel	nickel_median.EXT	0.09489968630839171	3.005464481629902	1	NA	NA	NA	NA	NA	NA
I_1869492	I	1869492	nickel	nickel_median.EXT	0.09490048821139861	3.005464481629902	1	NA	NA	NA	NA	NA	NA
I_1869673	I	1869673	nickel	nickel_median.EXT	0.09490048821139861	3.005464481629902	1	NA	NA	NA	NA	NA	NA
I_1874062	I	1874062	nickel	nickel_median.EXT	0.07505873721096878	3.005464481629902	1	NA	NA	NA	NA	NA	NA
I_1881089	I	1881089	nickel	nickel_median.EXT	0.07296848142999482	3.005464481629902	1	NA	NA	NA	NA	NA	NA
I_1901270	I	1901270	nickel	nickel_median.EXT	0.07296848142999482	3.005464481629902	1	NA	NA	NA	NA	NA	NA
I_1901996	I	1901996	nickel	nickel_median.EXT	0.07296848142999482	3.005464481629902	1	NA	NA	NA	NA	NA	NA
I_1903346	I	1903346	nickel	nickel_median.EXT	0.08155708050880557	3.005464481629902	1	NA	NA	NA	NA	NA	NA
I_1904094	I	1904094	nickel	nickel_median.EXT	0.07406749628550817	3.005464481629902	1	NA	NA	NA	NA	NA	NA
I_1904735	I	1904735	nickel	nickel_median.EXT	0.07406749628550817	3.005464481629902	1	NA	NA	NA	NA	NA	NA
I_1907901	I	1907901	nickel	nickel_median.EXT	0.062118732163031445	3.005464481629902	1	NA	NA	NA	NA	NA	NA
I_1908980	I	1908980	nickel	nickel_median.EXT	0.062118732163031445	3.005464481629902	1	NA	NA	NA	NA	NA	NA
I_1909000	I	1909000	nickel	nickel_median.EXT	0.062118732163031445	3.005464481629902	1	NA	NA	NA	NA	NA	NA
I_1913196	I	1913196	nickel	nickel_median.EXT	0.062118732163031445	3.005464481629902	1	NA	NA	NA	NA	NA	NA
I_1916879	I	1916879	nickel	nickel_median.EXT	0.062118732163031445	3.005464481629902	1	NA	NA	NA	NA	NA	NA
I_1917065	I	1917065	nickel	nickel_median.EXT	0.062118732163031445	3.005464481629902	1	NA	NA	NA	NA	NA	NA
I_1918402	I	1918402	nickel	nickel_median.EXT	0.062118732163031445	3.005464481629902	1	NA	NA	NA	NA	NA	NA
I_1919171	I	1919171	nickel	nickel_median.EXT	0.03890571844868678	3.005464481629902	1	NA	NA	NA	NA	NA	NA
I_1919591	I	1919591	nickel	nickel_median.EXT	0.03890571844868678	3.005464481629902	1	NA	NA	NA	NA	NA	NA
I_1922300	I	1922300	nickel	nickel_median.EXT	0.03890571844868678	3.005464481629902	1	NA	NA	NA	NA	NA	NA
I_1922474	I	1922474	nickel	nickel_median.EXT	0.03890571844868678	3.005464481629902	1	NA	NA	NA	NA	NA	NA
I_1922667	I	1922667	nickel	nickel_median.EXT	0.03933715202183882	3.005464481629902	1	NA	NA	NA	NA	NA	NA
I_1923190	I	1923190	nickel	nickel_median.EXT	0.047687196477086025	3.005464481629902	1	NA	NA	NA	NA	NA	NA
I_1924951	I	1924951	nickel	nickel_median.EXT	0.05141165719907639	3.005464481629902	1	NA	NA	NA	NA	NA	NA
I_1928689	I	1928689	nickel	nickel_median.EXT	0.07690740321339076	3.005464481629902	1	NA	NA	NA	NA	NA	NA
I_1932460	I	1932460	nickel	nickel_median.EXT	0.07623534394917937	3.005464481629902	1	NA	NA	NA	NA	NA	NA
I_1933463	I	1933463	nickel	nickel_median.EXT	0.07550137533900923	3.005464481629902	1	NA	NA	NA	NA	NA	NA
I_1934140	I	1934140	nickel	nickel_median.EXT	0.07550137533900923	3.005464481629902	1	NA	NA	NA	NA	NA	NA
I_1942240	I	1942240	nickel	nickel_median.EXT	0.07550137533900923	3.005464481629902	1	NA	NA	NA	NA	NA	NA
I_1942722	I	1942722	nickel	nickel_median.EXT	0.07550137533900923	3.005464481629902	1	NA	NA	NA	NA	NA	NA
I_1945781	I	1945781	nickel	nickel_median.EXT	0.07550137533900923	3.005464481629902	1	NA	NA	NA	NA	NA	NA
I_1952682	I	1952682	nickel	nickel_median.EXT	0.04390798001685906	3.005464481629902	1	NA	NA	NA	NA	NA	NA
I_1957617	I	1957617	nickel	nickel_median.EXT	0.04390798001685906	3.005464481629902	1	NA	NA	NA	NA	NA	NA
I_1960296	I	1960296	nickel	nickel_median.EXT	0.04390798001685906	3.005464481629902	1	NA	NA	NA	NA	NA	NA
I_1962877	I	1962877	nickel	nickel_median.EXT	0.04390798001685906	3.005464481629902	1	NA	NA	NA	NA	NA	NA
I_1986244	I	1986244	nickel	nickel_median.EXT	0.04390798001685906	3.005464481629902	1	NA	NA	NA	NA	NA	NA
I_1987097	I	1987097	nickel	nickel_median.EXT	0.04390798001685906	3.005464481629902	1	NA	NA	NA	NA	NA	NA
I_1998006	I	1998006	nickel	nickel_median.EXT	0.04390798001685906	3.005464481629902	1	NA	NA	NA	NA	NA	NA
I_1999427	I	1999427	nickel	nickel_median.EXT	0.04390798001685906	3.005464481629902	1	NA	NA	NA	NA	NA	NA
I_2003598	I	2003598	nickel	nickel_median.EXT	0.04390798001685906	3.005464481629902	1	NA	NA	NA	NA	NA	NA
I_2014305	I	2014305	nickel	nickel_median.EXT	4.9385836892451046e-5	3.005464481629902	1	NA	NA	NA	NA	NA	NA
I_2014612	I	2014612	nickel	nickel_median.EXT	0.00313008400828071	3.005464481629902	1	NA	NA	NA	NA	NA	NA
I_2020145	I	2020145	nickel	nickel_median.EXT	0.02634158253524834	3.005464481629902	1	NA	NA	NA	NA	NA	NA
I_2026039	I	2026039	nickel	nickel_median.EXT	0.02634158253524834	3.005464481629902	1	NA	NA	NA	NA	NA	NA
I_2032213	I	2032213	nickel	nickel_median.EXT	0.02634158253524834	3.005464481629902	1	NA	NA	NA	NA	NA	NA
I_2033181	I	2033181	nickel	nickel_median.EXT	0.011801303951346726	3.005464481629902	1	NA	NA	NA	NA	NA	NA
I_2055292	I	2055292	nickel	nickel_median.EXT	0.005988023890205144	3.005464481629902	1	NA	NA	NA	NA	NA	NA
I_2061433	I	2061433	nickel	nickel_median.EXT	0.010748636851595182	3.005464481629902	1	NA	NA	NA	NA	NA	NA
I_2076745	I	2076745	nickel	nickel_median.EXT	0.010748636851595182	3.005464481629902	1	NA	NA	NA	NA	NA	NA
I_2091114	I	2091114	nickel	nickel_median.EXT	0.010748636851595182	3.005464481629902	1	NA	NA	NA	NA	NA	NA
I_2104684	I	2104684	nickel	nickel_median.EXT	2.5556963061373003e-8	3.005464481629902	1	NA	NA	NA	NA	NA	NA
I_2114448	I	2114448	nickel	nickel_median.EXT	2.5556963061373003e-8	3.005464481629902	1	NA	NA	NA	NA	NA	NA
I_2116700	I	2116700	nickel	nickel_median.EXT	2.5556963061373003e-8	3.005464481629902	1	NA	NA	NA	NA	NA	NA
I_2122198	I	2122198	nickel	nickel_median.EXT	2.5556963061373003e-8	3.005464481629902	1	NA	NA	NA	NA	NA	NA
I_2125151	I	2125151	nickel	nickel_median.EXT	2.5556963061373003e-8	3.005464481629902	1	NA	NA	NA	NA	NA	NA
I_2128893	I	2128893	nickel	nickel_median.EXT	2.5556963061373003e-8	3.005464481629902	1	NA	NA	NA	NA	NA	NA
I_2138339	I	2138339	nickel	nickel_median.EXT	2.5556963061373003e-8	3.005464481629902	1	NA	NA	NA	NA	NA	NA
I_2157674	I	2157674	nickel	nickel_median.EXT	2.5556963061373003e-8	3.005464481629902	1	NA	NA	NA	NA	NA	NA
I_2158219	I	2158219	nickel	nickel_median.EXT	2.5556963061373003e-8	3.005464481629902	1	NA	NA	NA	NA	NA	NA
I_2160112	I	2160112	nickel	nickel_median.EXT	2.5556963061373003e-8	3.005464481629902	1	NA	NA	NA	NA	NA	NA
I_2162336	I	2162336	nickel	nickel_median.EXT	0.005534247034705773	3.005464481629902	1	NA	NA	NA	NA	NA	NA
I_2163004	I	2163004	nickel	nickel_median.EXT	0.005534247034705773	3.005464481629902	1	NA	NA	NA	NA	NA	NA
I_2163385	I	2163385	nickel	nickel_median.EXT	0.005534247034705773	3.005464481629902	1	NA	NA	NA	NA	NA	NA
I_2166457	I	2166457	nickel	nickel_median.EXT	0.014783466624170167	3.005464481629902	1	NA	NA	NA	NA	NA	NA
I_2167716	I	2167716	nickel	nickel_median.EXT	0.015468334436441794	3.005464481629902	1	NA	NA	NA	NA	NA	NA
I_2173163	I	2173163	nickel	nickel_median.EXT	0.07536143680303191	3.005464481629902	1	NA	NA	NA	NA	NA	NA
I_2177606	I	2177606	nickel	nickel_median.EXT	0.07536143680303191	3.005464481629902	1	NA	NA	NA	NA	NA	NA
I_2181947	I	2181947	nickel	nickel_median.EXT	0.07536143680303191	3.005464481629902	1	NA	NA	NA	NA	NA	NA
I_2183003	I	2183003	nickel	nickel_median.EXT	0.08421544581737073	3.005464481629902	1	NA	NA	NA	NA	NA	NA
I_2190014	I	2190014	nickel	nickel_median.EXT	0.11470631656383265	3.005464481629902	1	NA	NA	NA	NA	NA	NA
I_2193256	I	2193256	nickel	nickel_median.EXT	0.06123658653995245	3.005464481629902	1	NA	NA	NA	NA	NA	NA
I_2193803	I	2193803	nickel	nickel_median.EXT	0.06123658653995245	3.005464481629902	1	NA	NA	NA	NA	NA	NA
I_2197773	I	2197773	nickel	nickel_median.EXT	0.058945122744459504	3.005464481629902	1	NA	NA	NA	NA	NA	NA
I_2199052	I	2199052	nickel	nickel_median.EXT	0.058945122744459504	3.005464481629902	1	NA	NA	NA	NA	NA	NA
I_2201476	I	2201476	nickel	nickel_median.EXT	0.09635088968279186	3.005464481629902	1	NA	NA	NA	NA	NA	NA
I_2210991	I	2210991	nickel	nickel_median.EXT	0.09635088968279186	3.005464481629902	1	NA	NA	NA	NA	NA	NA
I_2211851	I	2211851	nickel	nickel_median.EXT	0.09635088968279186	3.005464481629902	1	NA	NA	NA	NA	NA	NA
I_2216296	I	2216296	nickel	nickel_median.EXT	0.08905220575847575	3.005464481629902	1	NA	NA	NA	NA	NA	NA
I_2250505	I	2250505	nickel	nickel_median.EXT	0.01970555435053361	3.005464481629902	1	NA	NA	NA	NA	NA	NA
I_2260201	I	2260201	nickel	nickel_median.EXT	0.01970555435053361	3.005464481629902	1	NA	NA	NA	NA	NA	NA
I_2260247	I	2260247	nickel	nickel_median.EXT	0.01970555435053361	3.005464481629902	1	NA	NA	NA	NA	NA	NA
I_2265165	I	2265165	nickel	nickel_median.EXT	0.047967419311455914	3.005464481629902	1	NA	NA	NA	NA	NA	NA
I_2266838	I	2266838	nickel	nickel_median.EXT	0.01061123558707601	3.005464481629902	1	NA	NA	NA	NA	NA	NA
I_2269061	I	2269061	nickel	nickel_median.EXT	0.009094234345620785	3.005464481629902	1	NA	NA	NA	NA	NA	NA
I_2283880	I	2283880	nickel	nickel_median.EXT	0.0020441815714877833	3.005464481629902	1	NA	NA	NA	NA	NA	NA
I_2284272	I	2284272	nickel	nickel_median.EXT	0.0020441815714877833	3.005464481629902	1	NA	NA	NA	NA	NA	NA
I_2284724	I	2284724	nickel	nickel_median.EXT	3.785542387119898e-4	3.005464481629902	1	NA	NA	NA	NA	NA	NA
I_2296425	I	2296425	nickel	nickel_median.EXT	0.005707249330506628	3.005464481629902	1	NA	NA	NA	NA	NA	NA
I_2329127	I	2329127	nickel	nickel_median.EXT	0.004519846315435044	3.005464481629902	1	NA	NA	NA	NA	NA	NA
I_2329994	I	2329994	nickel	nickel_median.EXT	0.004519846315435044	3.005464481629902	1	NA	NA	NA	NA	NA	NA
I_2330688	I	2330688	nickel	nickel_median.EXT	0.004519846315435044	3.005464481629902	1	NA	NA	NA	NA	NA	NA
I_2331794	I	2331794	nickel	nickel_median.EXT	0.004519846315435044	3.005464481629902	1	NA	NA	NA	NA	NA	NA
I_2331920	I	2331920	nickel	nickel_median.EXT	0.004519846315435044	3.005464481629902	1	NA	NA	NA	NA	NA	NA
I_2332396	I	2332396	nickel	nickel_median.EXT	0.004519846315435044	3.005464481629902	1	NA	NA	NA	NA	NA	NA
I_2332431	I	2332431	nickel	nickel_median.EXT	0.004519846315435044	3.005464481629902	1	NA	NA	NA	NA	NA	NA
I_2332468	I	2332468	nickel	nickel_median.EXT	0.006788708917184278	3.005464481629902	1	NA	NA	NA	NA	NA	NA
I_2333223	I	2333223	nickel	nickel_median.EXT	0.007670295173416985	3.005464481629902	1	NA	NA	NA	NA	NA	NA
I_2333252	I	2333252	nickel	nickel_median.EXT	0.007670295173416985	3.005464481629902	1	NA	NA	NA	NA	NA	NA
I_2334213	I	2334213	nickel	nickel_median.EXT	0.004519846315435044	3.005464481629902	1	NA	NA	NA	NA	NA	NA
I_2337208	I	2337208	nickel	nickel_median.EXT	0.004519846315435044	3.005464481629902	1	NA	NA	NA	NA	NA	NA
I_2337291	I	2337291	nickel	nickel_median.EXT	0.004519846315435044	3.005464481629902	1	NA	NA	NA	NA	NA	NA
I_2337338	I	2337338	nickel	nickel_median.EXT	0.004519846315435044	3.005464481629902	1	NA	NA	NA	NA	NA	NA
I_2337639	I	2337639	nickel	nickel_median.EXT	0.004519846315435044	3.005464481629902	1	NA	NA	NA	NA	NA	NA
I_2341135	I	2341135	nickel	nickel_median.EXT	0.004519846315435044	3.005464481629902	1	NA	NA	NA	NA	NA	NA
I_2341214	I	2341214	nickel	nickel_median.EXT	0.004519846315435044	3.005464481629902	1	NA	NA	NA	NA	NA	NA
I_2357820	I	2357820	nickel	nickel_median.EXT	0.004519846315435044	3.005464481629902	1	NA	NA	NA	NA	NA	NA
I_2359010	I	2359010	nickel	nickel_median.EXT	0.004519846315435044	3.005464481629902	1	NA	NA	NA	NA	NA	NA
I_2359242	I	2359242	nickel	nickel_median.EXT	0.004519846315435044	3.005464481629902	1	NA	NA	NA	NA	NA	NA
I_2359503	I	2359503	nickel	nickel_median.EXT	0.004519846315435044	3.005464481629902	1	NA	NA	NA	NA	NA	NA
I_2360052	I	2360052	nickel	nickel_median.EXT	0.004519846315435044	3.005464481629902	1	NA	NA	NA	NA	NA	NA
I_2364141	I	2364141	nickel	nickel_median.EXT	0.004519846315435044	3.005464481629902	1	NA	NA	NA	NA	NA	NA
I_2369327	I	2369327	nickel	nickel_median.EXT	0.018709254022085838	3.005464481629902	1	NA	NA	NA	NA	NA	NA
I_2369886	I	2369886	nickel	nickel_median.EXT	0.01505002723357254	3.005464481629902	1	NA	NA	NA	NA	NA	NA
I_2378347	I	2378347	nickel	nickel_median.EXT	0.019486762339697292	3.005464481629902	1	NA	NA	NA	NA	NA	NA
I_2378604	I	2378604	nickel	nickel_median.EXT	0.02240093570882442	3.005464481629902	1	NA	NA	NA	NA	NA	NA
I_2382076	I	2382076	nickel	nickel_median.EXT	0.019079922219203994	3.005464481629902	1	NA	NA	NA	NA	NA	NA
I_2387077	I	2387077	nickel	nickel_median.EXT	0.009243051577850499	3.005464481629902	1	NA	NA	NA	NA	NA	NA
I_2390778	I	2390778	nickel	nickel_median.EXT	0.009243051577850499	3.005464481629902	1	NA	NA	NA	NA	NA	NA
I_2394565	I	2394565	nickel	nickel_median.EXT	0.01538374391610851	3.005464481629902	1	NA	NA	NA	NA	NA	NA
I_2401111	I	2401111	nickel	nickel_median.EXT	0.01538374391610851	3.005464481629902	1	NA	NA	NA	NA	NA	NA
I_2402745	I	2402745	nickel	nickel_median.EXT	0.01538374391610851	3.005464481629902	1	NA	NA	NA	NA	NA	NA
I_2408949	I	2408949	nickel	nickel_median.EXT	0.1362429079151724	3.005464481629902	1	NA	NA	NA	NA	NA	NA
I_2416945	I	2416945	nickel	nickel_median.EXT	0.101310290255605	3.005464481629902	1	NA	NA	NA	NA	NA	NA
I_2421655	I	2421655	nickel	nickel_median.EXT	0.10292916184988589	3.005464481629902	1	NA	NA	NA	NA	NA	NA
I_2425387	I	2425387	nickel	nickel_median.EXT	0.10292916184988589	3.005464481629902	1	NA	NA	NA	NA	NA	NA
I_2426218	I	2426218	nickel	nickel_median.EXT	0.10292916184988589	3.005464481629902	1	NA	NA	NA	NA	NA	NA
I_2430590	I	2430590	nickel	nickel_median.EXT	0.10292916184988589	3.005464481629902	1	NA	NA	NA	NA	NA	NA
I_2435757	I	2435757	nickel	nickel_median.EXT	0.08197733110192597	3.005464481629902	1	NA	NA	NA	NA	NA	NA
I_2437290	I	2437290	nickel	nickel_median.EXT	0.08197733110192597	3.005464481629902	1	NA	NA	NA	NA	NA	NA
I_2437780	I	2437780	nickel	nickel_median.EXT	0.08659256595116577	3.005464481629902	1	NA	NA	NA	NA	NA	NA
I_2438949	I	2438949	nickel	nickel_median.EXT	0.08271157174795118	3.005464481629902	1	NA	NA	NA	NA	NA	NA
I_2447994	I	2447994	nickel	nickel_median.EXT	0.07869816564925096	3.005464481629902	1	NA	NA	NA	NA	NA	NA
I_2465313	I	2465313	nickel	nickel_median.EXT	0.07869816564925096	3.005464481629902	1	NA	NA	NA	NA	NA	NA
I_2469859	I	2469859	nickel	nickel_median.EXT	0.10633652630234382	3.005464481629902	1	NA	NA	NA	NA	NA	NA
I_2473839	I	2473839	nickel	nickel_median.EXT	0.08349093554085212	3.005464481629902	1	NA	NA	NA	NA	NA	NA
I_2474779	I	2474779	nickel	nickel_median.EXT	0.09543984983013444	3.005464481629902	1	NA	NA	NA	NA	NA	NA
I_2475809	I	2475809	nickel	nickel_median.EXT	0.09543984983013444	3.005464481629902	1	NA	NA	NA	NA	NA	NA
I_2475846	I	2475846	nickel	nickel_median.EXT	0.062262768947631844	3.005464481629902	1	NA	NA	NA	NA	NA	NA
I_2479891	I	2479891	nickel	nickel_median.EXT	0.062262768947631844	3.005464481629902	1	NA	NA	NA	NA	NA	NA
I_2481437	I	2481437	nickel	nickel_median.EXT	0.062262768947631844	3.005464481629902	1	NA	NA	NA	NA	NA	NA
I_2489837	I	2489837	nickel	nickel_median.EXT	0.05084150878502981	3.005464481629902	1	NA	NA	NA	NA	NA	NA
I_2491566	I	2491566	nickel	nickel_median.EXT	0.06638955672451836	3.005464481629902	1	NA	NA	NA	NA	NA	NA
I_2498050	I	2498050	nickel	nickel_median.EXT	0.06741183427690473	3.005464481629902	1	NA	NA	NA	NA	NA	NA
I_2499242	I	2499242	nickel	nickel_median.EXT	0.06741183427690473	3.005464481629902	1	NA	NA	NA	NA	NA	NA
I_2504021	I	2504021	nickel	nickel_median.EXT	0.06741183427690473	3.005464481629902	1	NA	NA	NA	NA	NA	NA
I_2505782	I	2505782	nickel	nickel_median.EXT	0.061249491056206806	3.005464481629902	1	NA	NA	NA	NA	NA	NA
I_2506559	I	2506559	nickel	nickel_median.EXT	0.048045394334964006	3.005464481629902	1	NA	NA	NA	NA	NA	NA
I_2511431	I	2511431	nickel	nickel_median.EXT	0.07091951215494441	3.005464481629902	1	NA	NA	NA	NA	NA	NA
I_2528276	I	2528276	nickel	nickel_median.EXT	0.0942159682944932	3.005464481629902	1	NA	NA	NA	NA	NA	NA
I_2534657	I	2534657	nickel	nickel_median.EXT	0.0942159682944932	3.005464481629902	1	NA	NA	NA	NA	NA	NA
I_2536606	I	2536606	nickel	nickel_median.EXT	0.0942159682944932	3.005464481629902	1	NA	NA	NA	NA	NA	NA
I_2545614	I	2545614	nickel	nickel_median.EXT	0.0942159682944932	3.005464481629902	1	NA	NA	NA	NA	NA	NA
I_2547237	I	2547237	nickel	nickel_median.EXT	0.13099105463406846	3.005464481629902	1	NA	NA	NA	NA	NA	NA
I_2556319	I	2556319	nickel	nickel_median.EXT	0.13099105463406846	3.005464481629902	1	NA	NA	NA	NA	NA	NA
I_2557446	I	2557446	nickel	nickel_median.EXT	0.13099105463406846	3.005464481629902	1	NA	NA	NA	NA	NA	NA
I_2558297	I	2558297	nickel	nickel_median.EXT	0.13099105463406846	3.005464481629902	1	NA	NA	NA	NA	NA	NA
I_2559301	I	2559301	nickel	nickel_median.EXT	0.13099105463406846	3.005464481629902	1	NA	NA	NA	NA	NA	NA
I_2560048	I	2560048	nickel	nickel_median.EXT	0.13099105463406846	3.005464481629902	1	NA	NA	NA	NA	NA	NA
I_2560120	I	2560120	nickel	nickel_median.EXT	0.13099105463406846	3.005464481629902	1	NA	NA	NA	NA	NA	NA
I_2560159	I	2560159	nickel	nickel_median.EXT	0.13099105463406846	3.005464481629902	1	NA	NA	NA	NA	NA	NA
I_2560442	I	2560442	nickel	nickel_median.EXT	0.13099105463406846	3.005464481629902	1	NA	NA	NA	NA	NA	NA
I_2560859	I	2560859	nickel	nickel_median.EXT	0.13099105463406846	3.005464481629902	1	NA	NA	NA	NA	NA	NA
I_2560919	I	2560919	nickel	nickel_median.EXT	0.13099105463406846	3.005464481629902	1	NA	NA	NA	NA	NA	NA
I_2561505	I	2561505	nickel	nickel_median.EXT	0.13099105463406846	3.005464481629902	1	NA	NA	NA	NA	NA	NA
I_2574739	I	2574739	nickel	nickel_median.EXT	0.1580749497017924	3.005464481629902	1	NA	NA	NA	NA	NA	NA
I_2588731	I	2588731	nickel	nickel_median.EXT	0.1580749497017924	3.005464481629902	1	NA	NA	NA	NA	NA	NA
I_2590695	I	2590695	nickel	nickel_median.EXT	0.1580749497017924	3.005464481629902	1	NA	NA	NA	NA	NA	NA
I_2594901	I	2594901	nickel	nickel_median.EXT	0.14696837318760375	3.005464481629902	1	NA	NA	NA	NA	NA	NA
I_2595798	I	2595798	nickel	nickel_median.EXT	0.14696837318760375	3.005464481629902	1	NA	NA	NA	NA	NA	NA
I_2598612	I	2598612	nickel	nickel_median.EXT	0.14378025356631816	3.005464481629902	1	NA	NA	NA	NA	NA	NA
I_2602284	I	2602284	nickel	nickel_median.EXT	0.14378025356631816	3.005464481629902	1	NA	NA	NA	NA	NA	NA
I_2605232	I	2605232	nickel	nickel_median.EXT	0.15276121286199001	3.005464481629902	1	NA	NA	NA	NA	NA	NA
I_2615064	I	2615064	nickel	nickel_median.EXT	0.020650353053038514	3.005464481629902	1	NA	NA	NA	NA	NA	NA
I_2615440	I	2615440	nickel	nickel_median.EXT	0.020650353053038514	3.005464481629902	1	NA	NA	NA	NA	NA	NA
I_2619670	I	2619670	nickel	nickel_median.EXT	0.0051086703086434815	3.005464481629902	1	NA	NA	NA	NA	NA	NA
I_2624622	I	2624622	nickel	nickel_median.EXT	0.0051086703086434815	3.005464481629902	1	NA	NA	NA	NA	NA	NA
I_2643088	I	2643088	nickel	nickel_median.EXT	0.0051086703086434815	3.005464481629902	1	NA	NA	NA	NA	NA	NA
I_2661130	I	2661130	nickel	nickel_median.EXT	0.0051086703086434815	3.005464481629902	1	NA	NA	NA	NA	NA	NA
I_2663652	I	2663652	nickel	nickel_median.EXT	1.4437120578508655e-4	3.005464481629902	1	NA	NA	NA	NA	NA	NA
I_2693131	I	2693131	nickel	nickel_median.EXT	0.06904317377553702	3.005464481629902	1	NA	NA	NA	NA	NA	NA
I_2693910	I	2693910	nickel	nickel_median.EXT	0.06904317377553702	3.005464481629902	1	NA	NA	NA	NA	NA	NA
I_2694296	I	2694296	nickel	nickel_median.EXT	0.06904317377553702	3.005464481629902	1	NA	NA	NA	NA	NA	NA
I_2702694	I	2702694	nickel	nickel_median.EXT	0.10553193382644464	3.005464481629902	1	NA	NA	NA	NA	NA	NA
I_2708061	I	2708061	nickel	nickel_median.EXT	0.10553193382644464	3.005464481629902	1	NA	NA	NA	NA	NA	NA
I_2713153	I	2713153	nickel	nickel_median.EXT	0.11620419947565812	3.005464481629902	1	NA	NA	NA	NA	NA	NA
I_2713227	I	2713227	nickel	nickel_median.EXT	0.11620419947565812	3.005464481629902	1	NA	NA	NA	NA	NA	NA
I_2716895	I	2716895	nickel	nickel_median.EXT	0.11088242574950165	3.005464481629902	1	NA	NA	NA	NA	NA	NA
I_2729439	I	2729439	nickel	nickel_median.EXT	0.11088242574950165	3.005464481629902	1	NA	NA	NA	NA	NA	NA
I_2733548	I	2733548	nickel	nickel_median.EXT	0.11088242574950165	3.005464481629902	1	NA	NA	NA	NA	NA	NA
I_2734038	I	2734038	nickel	nickel_median.EXT	0.11088242574950165	3.005464481629902	1	NA	NA	NA	NA	NA	NA
I_2746776	I	2746776	nickel	nickel_median.EXT	0.11088242574950165	3.005464481629902	1	NA	NA	NA	NA	NA	NA
I_2756455	I	2756455	nickel	nickel_median.EXT	0.16746036969437422	3.005464481629902	1	NA	NA	NA	NA	NA	NA
I_2764533	I	2764533	nickel	nickel_median.EXT	0.16746036969437422	3.005464481629902	1	NA	NA	NA	NA	NA	NA
I_2769592	I	2769592	nickel	nickel_median.EXT	0.14713454464047063	3.005464481629902	1	NA	NA	NA	NA	NA	NA
I_2771830	I	2771830	nickel	nickel_median.EXT	0.10143277099124326	3.005464481629902	1	NA	NA	NA	NA	NA	NA
I_2772888	I	2772888	nickel	nickel_median.EXT	0.10143277099124326	3.005464481629902	1	NA	NA	NA	NA	NA	NA
I_2773053	I	2773053	nickel	nickel_median.EXT	0.14202630645175363	3.005464481629902	1	NA	NA	NA	NA	NA	NA
I_2780714	I	2780714	nickel	nickel_median.EXT	0.14202630645175363	3.005464481629902	1	NA	NA	NA	NA	NA	NA
I_2793485	I	2793485	nickel	nickel_median.EXT	0.14202630645175363	3.005464481629902	1	NA	NA	NA	NA	NA	NA
I_2798967	I	2798967	nickel	nickel_median.EXT	0.1458655354322627	3.005464481629902	1	NA	NA	NA	NA	NA	NA
I_2799144	I	2799144	nickel	nickel_median.EXT	0.1458655354322627	3.005464481629902	1	NA	NA	NA	NA	NA	NA
I_2799264	I	2799264	nickel	nickel_median.EXT	0.1458655354322627	3.005464481629902	1	NA	NA	NA	NA	NA	NA
I_2799443	I	2799443	nickel	nickel_median.EXT	0.1458655354322627	3.005464481629902	1	NA	NA	NA	NA	NA	NA
I_2799933	I	2799933	nickel	nickel_median.EXT	0.1458655354322627	3.005464481629902	1	NA	NA	NA	NA	NA	NA
I_2800071	I	2800071	nickel	nickel_median.EXT	0.1458655354322627	3.005464481629902	1	NA	NA	NA	NA	NA	NA
I_2800121	I	2800121	nickel	nickel_median.EXT	0.1458655354322627	3.005464481629902	1	NA	NA	NA	NA	NA	NA
I_2804007	I	2804007	nickel	nickel_median.EXT	0.1458655354322627	3.005464481629902	1	NA	NA	NA	NA	NA	NA
I_2807061	I	2807061	nickel	nickel_median.EXT	0.1458655354322627	3.005464481629902	1	NA	NA	NA	NA	NA	NA
I_2807939	I	2807939	nickel	nickel_median.EXT	0.1458655354322627	3.005464481629902	1	NA	NA	NA	NA	NA	NA
I_2808239	I	2808239	nickel	nickel_median.EXT	0.1458655354322627	3.005464481629902	1	NA	NA	NA	NA	NA	NA
I_2808476	I	2808476	nickel	nickel_median.EXT	0.1458655354322627	3.005464481629902	1	NA	NA	NA	NA	NA	NA
I_2808883	I	2808883	nickel	nickel_median.EXT	0.1458655354322627	3.005464481629902	1	NA	NA	NA	NA	NA	NA
I_2813904	I	2813904	nickel	nickel_median.EXT	0.1697122341587878	3.005464481629902	1	NA	NA	NA	NA	NA	NA
I_2814069	I	2814069	nickel	nickel_median.EXT	0.1697122341587878	3.005464481629902	1	NA	NA	NA	NA	NA	NA
I_2814070	I	2814070	nickel	nickel_median.EXT	0.1697122341587878	3.005464481629902	1	NA	NA	NA	NA	NA	NA
I_2820998	I	2820998	nickel	nickel_median.EXT	0.1697122341587878	3.005464481629902	1	NA	NA	NA	NA	NA	NA
I_2821831	I	2821831	nickel	nickel_median.EXT	0.1697122341587878	3.005464481629902	1	NA	NA	NA	NA	NA	NA
I_2826770	I	2826770	nickel	nickel_median.EXT	0.11688244455462662	3.005464481629902	1	NA	NA	NA	NA	NA	NA
I_2840980	I	2840980	nickel	nickel_median.EXT	0.11985238722797453	3.005464481629902	1	NA	NA	NA	NA	NA	NA
I_2852466	I	2852466	nickel	nickel_median.EXT	0.11985238722797453	3.005464481629902	1	NA	NA	NA	NA	NA	NA
I_2861458	I	2861458	nickel	nickel_median.EXT	0.11985238722797453	3.005464481629902	1	NA	NA	NA	NA	NA	NA
I_2862379	I	2862379	nickel	nickel_median.EXT	0.11985238722797453	3.005464481629902	1	NA	NA	NA	NA	NA	NA
I_2862749	I	2862749	nickel	nickel_median.EXT	0.11985238722797453	3.005464481629902	1	NA	NA	NA	NA	NA	NA
I_2874023	I	2874023	nickel	nickel_median.EXT	0.15492890828627082	3.005464481629902	1	NA	NA	NA	NA	NA	NA
I_2878983	I	2878983	nickel	nickel_median.EXT	0.1519211336640183	3.005464481629902	1	NA	NA	NA	NA	NA	NA
I_2882182	I	2882182	nickel	nickel_median.EXT	0.1519211336640183	3.005464481629902	1	NA	NA	NA	NA	NA	NA
I_2911486	I	2911486	nickel	nickel_median.EXT	0.1347875259986858	3.005464481629902	1	NA	NA	NA	NA	NA	NA
I_2923324	I	2923324	nickel	nickel_median.EXT	0.12003276680855056	3.005464481629902	1	NA	NA	NA	NA	NA	NA
I_2926476	I	2926476	nickel	nickel_median.EXT	0.13593937538596818	3.005464481629902	1	NA	NA	NA	NA	NA	NA
I_2927325	I	2927325	nickel	nickel_median.EXT	0.13593937538596818	3.005464481629902	1	NA	NA	NA	NA	NA	NA
I_2928045	I	2928045	nickel	nickel_median.EXT	0.13593937538596818	3.005464481629902	1	NA	NA	NA	NA	NA	NA
I_2931464	I	2931464	nickel	nickel_median.EXT	0.13593937538596818	3.005464481629902	1	NA	NA	NA	NA	NA	NA
I_2933975	I	2933975	nickel	nickel_median.EXT	0.13593937538596818	3.005464481629902	1	NA	NA	NA	NA	NA	NA
I_2943497	I	2943497	nickel	nickel_median.EXT	0.14673105745313358	3.005464481629902	1	NA	NA	NA	NA	NA	NA
I_2945651	I	2945651	nickel	nickel_median.EXT	0.14673105745313358	3.005464481629902	1	NA	NA	NA	NA	NA	NA
I_2945681	I	2945681	nickel	nickel_median.EXT	0.13795976385840308	3.005464481629902	1	NA	NA	NA	NA	NA	NA
I_2946941	I	2946941	nickel	nickel_median.EXT	0.11732783390879917	3.005464481629902	1	NA	NA	NA	NA	NA	NA
I_2951520	I	2951520	nickel	nickel_median.EXT	0.11363026377986675	3.005464481629902	1	NA	NA	NA	NA	NA	NA
I_2954054	I	2954054	nickel	nickel_median.EXT	0.11363026377986675	3.005464481629902	1	NA	NA	NA	NA	NA	NA
I_2963683	I	2963683	nickel	nickel_median.EXT	0.11363026377986675	3.005464481629902	1	NA	NA	NA	NA	NA	NA
I_2967262	I	2967262	nickel	nickel_median.EXT	0.11363026377986675	3.005464481629902	1	NA	NA	NA	NA	NA	NA
I_2971352	I	2971352	nickel	nickel_median.EXT	0.11363026377986675	3.005464481629902	1	NA	NA	NA	NA	NA	NA
I_2981218	I	2981218	nickel	nickel_median.EXT	0.046242982555157415	3.005464481629902	1	NA	NA	NA	NA	NA	NA
I_2984566	I	2984566	nickel	nickel_median.EXT	0.08193074894425928	3.005464481629902	1	NA	NA	NA	NA	NA	NA
I_2985172	I	2985172	nickel	nickel_median.EXT	0.08193074894425928	3.005464481629902	1	NA	NA	NA	NA	NA	NA
I_2985292	I	2985292	nickel	nickel_median.EXT	0.08193074894425928	3.005464481629902	1	NA	NA	NA	NA	NA	NA
I_2988202	I	2988202	nickel	nickel_median.EXT	0.08193074894425928	3.005464481629902	1	NA	NA	NA	NA	NA	NA
I_2992408	I	2992408	nickel	nickel_median.EXT	0.09410576535064533	3.005464481629902	1	NA	NA	NA	NA	NA	NA
I_2993018	I	2993018	nickel	nickel_median.EXT	0.09410576535064533	3.005464481629902	1	NA	NA	NA	NA	NA	NA
I_2993754	I	2993754	nickel	nickel_median.EXT	0.09934771819746094	3.005464481629902	1	NA	NA	NA	NA	NA	NA
I_2995137	I	2995137	nickel	nickel_median.EXT	0.14116803330393546	3.005464481629902	1	NA	NA	NA	NA	NA	NA
I_3012716	I	3012716	nickel	nickel_median.EXT	0.14116803330393546	3.005464481629902	1	NA	NA	NA	NA	NA	NA
I_3015345	I	3015345	nickel	nickel_median.EXT	0.14116803330393546	3.005464481629902	1	NA	NA	NA	NA	NA	NA
I_3018322	I	3018322	nickel	nickel_median.EXT	0.14116803330393546	3.005464481629902	1	NA	NA	NA	NA	NA	NA
I_3019446	I	3019446	nickel	nickel_median.EXT	0.13544243332020586	3.005464481629902	1	NA	NA	NA	NA	NA	NA
I_3026341	I	3026341	nickel	nickel_median.EXT	0.08366061670670846	3.005464481629902	1	NA	NA	NA	NA	NA	NA
I_3026476	I	3026476	nickel	nickel_median.EXT	0.05333400362386466	3.005464481629902	1	NA	NA	NA	NA	NA	NA
I_3050589	I	3050589	nickel	nickel_median.EXT	0.05333400362386466	3.005464481629902	1	NA	NA	NA	NA	NA	NA
I_3056509	I	3056509	nickel	nickel_median.EXT	0.05333400362386466	3.005464481629902	1	NA	NA	NA	NA	NA	NA
I_3060751	I	3060751	nickel	nickel_median.EXT	0.05333400362386466	3.005464481629902	1	NA	NA	NA	NA	NA	NA
I_3061666	I	3061666	nickel	nickel_median.EXT	0.06749678908363568	3.005464481629902	1	NA	NA	NA	NA	NA	NA
I_3071604	I	3071604	nickel	nickel_median.EXT	0.07363999675193723	3.005464481629902	1	NA	NA	NA	NA	NA	NA
I_3075642	I	3075642	nickel	nickel_median.EXT	0.07363999675193723	3.005464481629902	1	NA	NA	NA	NA	NA	NA
I_3078351	I	3078351	nickel	nickel_median.EXT	0.04858170474772845	3.005464481629902	1	NA	NA	NA	NA	NA	NA
I_3079880	I	3079880	nickel	nickel_median.EXT	0.11265391548734113	3.005464481629902	1	NA	NA	NA	NA	NA	NA
I_3081643	I	3081643	nickel	nickel_median.EXT	0.07388053591066705	3.005464481629902	1	NA	NA	NA	NA	NA	NA
I_3089229	I	3089229	nickel	nickel_median.EXT	0.1595954342801834	3.005464481629902	1	NA	NA	NA	NA	NA	NA
I_3090502	I	3090502	nickel	nickel_median.EXT	0.1595954342801834	3.005464481629902	1	NA	NA	NA	NA	NA	NA
I_3095308	I	3095308	nickel	nickel_median.EXT	0.1595954342801834	3.005464481629902	1	NA	NA	NA	NA	NA	NA
I_3096298	I	3096298	nickel	nickel_median.EXT	0.033312710825235764	3.005464481629902	1	NA	NA	NA	NA	NA	NA
I_3097635	I	3097635	nickel	nickel_median.EXT	0.033312710825235764	3.005464481629902	1	NA	NA	NA	NA	NA	NA
I_3102597	I	3102597	nickel	nickel_median.EXT	0.033312710825235764	3.005464481629902	1	NA	NA	NA	NA	NA	NA
I_3111650	I	3111650	nickel	nickel_median.EXT	0.033312710825235764	3.005464481629902	1	NA	NA	NA	NA	NA	NA
I_3120523	I	3120523	nickel	nickel_median.EXT	0.034467338037941296	3.005464481629902	1	NA	NA	NA	NA	NA	NA
I_3122772	I	3122772	nickel	nickel_median.EXT	0.03808812048796404	3.005464481629902	1	NA	NA	NA	NA	NA	NA
I_3125019	I	3125019	nickel	nickel_median.EXT	0.03808812048796404	3.005464481629902	1	NA	NA	NA	NA	NA	NA
I_3128160	I	3128160	nickel	nickel_median.EXT	0.03808812048796404	3.005464481629902	1	NA	NA	NA	NA	NA	NA
I_3131265	I	3131265	nickel	nickel_median.EXT	0.03808812048796404	3.005464481629902	1	NA	NA	NA	NA	NA	NA
I_3131461	I	3131461	nickel	nickel_median.EXT	0.03808812048796404	3.005464481629902	1	NA	NA	NA	NA	NA	NA
I_3139176	I	3139176	nickel	nickel_median.EXT	0.03808812048796404	3.005464481629902	1	NA	NA	NA	NA	NA	NA
I_3143116	I	3143116	nickel	nickel_median.EXT	0.03808812048796404	3.005464481629902	1	NA	NA	NA	NA	NA	NA
I_3161614	I	3161614	nickel	nickel_median.EXT	0.03808812048796404	3.005464481629902	1	NA	NA	NA	NA	NA	NA
I_3164272	I	3164272	nickel	nickel_median.EXT	0.03808812048796404	3.005464481629902	1	NA	NA	NA	NA	NA	NA
I_3167788	I	3167788	nickel	nickel_median.EXT	0.01670205947164077	3.005464481629902	1	NA	NA	NA	NA	NA	NA
I_3174340	I	3174340	nickel	nickel_median.EXT	0.02080001450634502	3.005464481629902	1	NA	NA	NA	NA	NA	NA
I_3175924	I	3175924	nickel	nickel_median.EXT	0.02080001450634502	3.005464481629902	1	NA	NA	NA	NA	NA	NA
I_3178251	I	3178251	nickel	nickel_median.EXT	0.02080001450634502	3.005464481629902	1	NA	NA	NA	NA	NA	NA
I_3179531	I	3179531	nickel	nickel_median.EXT	0.03163436314686516	3.005464481629902	1	NA	NA	NA	NA	NA	NA
I_3181585	I	3181585	nickel	nickel_median.EXT	0.03383259511642292	3.005464481629902	1	NA	NA	NA	NA	NA	NA
I_3181644	I	3181644	nickel	nickel_median.EXT	0.032539039428306694	3.005464481629902	1	NA	NA	NA	NA	NA	NA
I_3187020	I	3187020	nickel	nickel_median.EXT	0.02960640151640503	3.005464481629902	1	NA	NA	NA	NA	NA	NA
I_3191562	I	3191562	nickel	nickel_median.EXT	0.02952862633593254	3.005464481629902	1	NA	NA	NA	NA	NA	NA
I_3191956	I	3191956	nickel	nickel_median.EXT	0.027785492054192017	3.005464481629902	1	NA	NA	NA	NA	NA	NA
I_3193597	I	3193597	nickel	nickel_median.EXT	0.027785492054192017	3.005464481629902	1	NA	NA	NA	NA	NA	NA
I_3194186	I	3194186	nickel	nickel_median.EXT	0.026199874817310165	3.005464481629902	1	NA	NA	NA	NA	NA	NA
I_3196428	I	3196428	nickel	nickel_median.EXT	0.02186927345944545	3.005464481629902	1	NA	NA	NA	NA	NA	NA
I_3199139	I	3199139	nickel	nickel_median.EXT	1.0204137877727188e-4	3.005464481629902	1	NA	NA	NA	NA	NA	NA
I_3208761	I	3208761	nickel	nickel_median.EXT	1.0204137877727188e-4	3.005464481629902	1	NA	NA	NA	NA	NA	NA
I_3222134	I	3222134	nickel	nickel_median.EXT	1.0204137877727188e-4	3.005464481629902	1	NA	NA	NA	NA	NA	NA
I_3226533	I	3226533	nickel	nickel_median.EXT	1.0204137877727188e-4	3.005464481629902	1	NA	NA	NA	NA	NA	NA
I_3229353	I	3229353	nickel	nickel_median.EXT	1.0204137877727188e-4	3.005464481629902	1	NA	NA	NA	NA	NA	NA
I_3231065	I	3231065	nickel	nickel_median.EXT	1.0204137877727188e-4	3.005464481629902	1	NA	NA	NA	NA	NA	NA
I_3235916	I	3235916	nickel	nickel_median.EXT	0.017286728192197724	3.005464481629902	1	NA	NA	NA	NA	NA	NA
I_3238842	I	3238842	nickel	nickel_median.EXT	0.048307349933177306	3.005464481629902	1	NA	NA	NA	NA	NA	NA
I_3247897	I	3247897	nickel	nickel_median.EXT	0.048307349933177306	3.005464481629902	1	NA	NA	NA	NA	NA	NA
I_3249415	I	3249415	nickel	nickel_median.EXT	0.048307349933177306	3.005464481629902	1	NA	NA	NA	NA	NA	NA
I_3252479	I	3252479	nickel	nickel_median.EXT	0.03587174978673367	3.005464481629902	1	NA	NA	NA	NA	NA	NA
I_3273271	I	3273271	nickel	nickel_median.EXT	0.03478723235650793	3.005464481629902	1	NA	NA	NA	NA	NA	NA
I_3277932	I	3277932	nickel	nickel_median.EXT	0.03478723235650793	3.005464481629902	1	NA	NA	NA	NA	NA	NA
I_3278811	I	3278811	nickel	nickel_median.EXT	0.013787082207529267	3.005464481629902	1	NA	NA	NA	NA	NA	NA
I_3287271	I	3287271	nickel	nickel_median.EXT	0.013787082207529267	3.005464481629902	1	NA	NA	NA	NA	NA	NA
I_3293863	I	3293863	nickel	nickel_median.EXT	0.015080276640786495	3.005464481629902	1	NA	NA	NA	NA	NA	NA
I_3303792	I	3303792	nickel	nickel_median.EXT	0.001060157489470685	3.005464481629902	1	NA	NA	NA	NA	NA	NA
I_3307637	I	3307637	nickel	nickel_median.EXT	5.060890863925697e-4	3.005464481629902	1	NA	NA	NA	NA	NA	NA
I_3308203	I	3308203	nickel	nickel_median.EXT	5.060890863925697e-4	3.005464481629902	1	NA	NA	NA	NA	NA	NA
I_3310136	I	3310136	nickel	nickel_median.EXT	5.060890863925697e-4	3.005464481629902	1	NA	NA	NA	NA	NA	NA
I_3311664	I	3311664	nickel	nickel_median.EXT	2.2962472865950293e-4	3.005464481629902	1	NA	NA	NA	NA	NA	NA
I_3321564	I	3321564	nickel	nickel_median.EXT	0.0014847022234955683	3.005464481629902	1	NA	NA	NA	NA	NA	NA
I_3328298	I	3328298	nickel	nickel_median.EXT	0.0014847022234955683	3.005464481629902	1	NA	NA	NA	NA	NA	NA
I_3332163	I	3332163	nickel	nickel_median.EXT	0.0014847022234955683	3.005464481629902	1	NA	NA	NA	NA	NA	NA
I_3332898	I	3332898	nickel	nickel_median.EXT	8.716728390892763e-5	3.005464481629902	1	NA	NA	NA	NA	NA	NA
I_3338042	I	3338042	nickel	nickel_median.EXT	8.716728390892763e-5	3.005464481629902	1	NA	NA	NA	NA	NA	NA
I_3344745	I	3344745	nickel	nickel_median.EXT	8.716728390892763e-5	3.005464481629902	1	NA	NA	NA	NA	NA	NA
I_3358592	I	3358592	nickel	nickel_median.EXT	8.716728390892763e-5	3.005464481629902	1	NA	NA	NA	NA	NA	NA
I_3359691	I	3359691	nickel	nickel_median.EXT	8.716728390892763e-5	3.005464481629902	1	NA	NA	NA	NA	NA	NA
I_3368338	I	3368338	nickel	nickel_median.EXT	8.716728390892763e-5	3.005464481629902	1	NA	NA	NA	NA	NA	NA
I_3375765	I	3375765	nickel	nickel_median.EXT	8.716728390892763e-5	3.005464481629902	1	NA	NA	NA	NA	NA	NA
I_3377556	I	3377556	nickel	nickel_median.EXT	3.8830776558044876e-4	3.005464481629902	1	NA	NA	NA	NA	NA	NA
I_3383793	I	3383793	nickel	nickel_median.EXT	3.8830776558044876e-4	3.005464481629902	1	NA	NA	NA	NA	NA	NA
I_3410953	I	3410953	nickel	nickel_median.EXT	0.020900793003003813	3.005464481629902	1	NA	NA	NA	NA	NA	NA
I_3414460	I	3414460	nickel	nickel_median.EXT	0.03324379503513366	3.005464481629902	1	NA	NA	NA	NA	NA	NA
I_3454973	I	3454973	nickel	nickel_median.EXT	0.03324379503513366	3.005464481629902	1	NA	NA	NA	NA	NA	NA
I_3458329	I	3458329	nickel	nickel_median.EXT	0.03324379503513366	3.005464481629902	1	NA	NA	NA	NA	NA	NA
I_3460186	I	3460186	nickel	nickel_median.EXT	0.03324379503513366	3.005464481629902	1	NA	NA	NA	NA	NA	NA
I_3461013	I	3461013	nickel	nickel_median.EXT	0.03324379503513366	3.005464481629902	1	NA	NA	NA	NA	NA	NA
I_3474343	I	3474343	nickel	nickel_median.EXT	0.03324379503513366	3.005464481629902	1	NA	NA	NA	NA	NA	NA
I_3476162	I	3476162	nickel	nickel_median.EXT	0.017767481726369855	3.005464481629902	1	NA	NA	NA	NA	NA	NA
I_3484854	I	3484854	nickel	nickel_median.EXT	0.017767481726369855	3.005464481629902	1	NA	NA	NA	NA	NA	NA
I_3503350	I	3503350	nickel	nickel_median.EXT	0.03112441046116606	3.005464481629902	1	NA	NA	NA	NA	NA	NA
I_3511120	I	3511120	nickel	nickel_median.EXT	0.01923420780158542	3.005464481629902	1	NA	NA	NA	NA	NA	NA
I_3516089	I	3516089	nickel	nickel_median.EXT	0.01923420780158542	3.005464481629902	1	NA	NA	NA	NA	NA	NA
I_3517036	I	3517036	nickel	nickel_median.EXT	0.01923420780158542	3.005464481629902	1	NA	NA	NA	NA	NA	NA
I_3518604	I	3518604	nickel	nickel_median.EXT	0.01923420780158542	3.005464481629902	1	NA	NA	NA	NA	NA	NA
I_3518901	I	3518901	nickel	nickel_median.EXT	8.705783192169312e-5	3.005464481629902	1	NA	NA	NA	NA	NA	NA
I_3541182	I	3541182	nickel	nickel_median.EXT	0.0024707226364361103	3.005464481629902	1	NA	NA	NA	NA	NA	NA
I_3552678	I	3552678	nickel	nickel_median.EXT	8.705783192169312e-5	3.005464481629902	1	NA	NA	NA	NA	NA	NA
I_3567600	I	3567600	nickel	nickel_median.EXT	0.010587055719210944	3.005464481629902	1	NA	NA	NA	NA	NA	NA
I_3568953	I	3568953	nickel	nickel_median.EXT	0.010587055719210944	3.005464481629902	1	NA	NA	NA	NA	NA	NA
I_3577861	I	3577861	nickel	nickel_median.EXT	0.010587055719210944	3.005464481629902	1	NA	NA	NA	NA	NA	NA
I_3586311	I	3586311	nickel	nickel_median.EXT	0.010587055719210944	3.005464481629902	1	NA	NA	NA	NA	NA	NA
I_3588014	I	3588014	nickel	nickel_median.EXT	0.010587055719210944	3.005464481629902	1	NA	NA	NA	NA	NA	NA
I_3594690	I	3594690	nickel	nickel_median.EXT	0.0029346930374273394	3.005464481629902	1	NA	NA	NA	NA	NA	NA
I_3598329	I	3598329	nickel	nickel_median.EXT	0.0029346930374273394	3.005464481629902	1	NA	NA	NA	NA	NA	NA
I_3598330	I	3598330	nickel	nickel_median.EXT	0.0029346930374273394	3.005464481629902	1	NA	NA	NA	NA	NA	NA
I_3598519	I	3598519	nickel	nickel_median.EXT	0.0029346930374273394	3.005464481629902	1	NA	NA	NA	NA	NA	NA
I_3598596	I	3598596	nickel	nickel_median.EXT	0.0029346930374273394	3.005464481629902	1	NA	NA	NA	NA	NA	NA
I_3614037	I	3614037	nickel	nickel_median.EXT	0.005305386411433982	3.005464481629902	1	NA	NA	NA	NA	NA	NA
I_3624122	I	3624122	nickel	nickel_median.EXT	0.005305386411433982	3.005464481629902	1	NA	NA	NA	NA	NA	NA
I_3643830	I	3643830	nickel	nickel_median.EXT	0.03428896928021622	3.005464481629902	1	NA	NA	NA	NA	NA	NA
I_3644683	I	3644683	nickel	nickel_median.EXT	0.03428896928021622	3.005464481629902	1	NA	NA	NA	NA	NA	NA
I_3645993	I	3645993	nickel	nickel_median.EXT	0.03428896928021622	3.005464481629902	1	NA	NA	NA	NA	NA	NA
I_3667385	I	3667385	nickel	nickel_median.EXT	0.13307650107865795	3.005464481629902	1	NA	NA	NA	NA	NA	NA
I_3682557	I	3682557	nickel	nickel_median.EXT	0.0764849978174959	3.005464481629902	1	NA	NA	NA	NA	NA	NA
I_3687560	I	3687560	nickel	nickel_median.EXT	0.0764849978174959	3.005464481629902	1	NA	NA	NA	NA	NA	NA
I_3704521	I	3704521	nickel	nickel_median.EXT	0.0764849978174959	3.005464481629902	1	NA	NA	NA	NA	NA	NA
I_3709682	I	3709682	nickel	nickel_median.EXT	0.16529691803810534	3.005464481629902	1	NA	NA	NA	NA	NA	NA
I_3723326	I	3723326	nickel	nickel_median.EXT	0.16529691803810534	3.005464481629902	1	NA	NA	NA	NA	NA	NA
I_3724463	I	3724463	nickel	nickel_median.EXT	0.15675524655044581	3.005464481629902	1	NA	NA	NA	NA	NA	NA
I_3733975	I	3733975	nickel	nickel_median.EXT	0.1353731773696233	3.005464481629902	1	NA	NA	NA	NA	NA	NA
I_3746514	I	3746514	nickel	nickel_median.EXT	0.1353731773696233	3.005464481629902	1	NA	NA	NA	NA	NA	NA
I_3753161	I	3753161	nickel	nickel_median.EXT	0.1353731773696233	3.005464481629902	1	NA	NA	NA	NA	NA	NA
I_3783305	I	3783305	nickel	nickel_median.EXT	0.1353731773696233	3.005464481629902	1	NA	NA	NA	NA	NA	NA
I_3791134	I	3791134	nickel	nickel_median.EXT	0.1353731773696233	3.005464481629902	1	NA	NA	NA	NA	NA	NA
I_3806107	I	3806107	nickel	nickel_median.EXT	0.1353731773696233	3.005464481629902	1	NA	NA	NA	NA	NA	NA
I_3813267	I	3813267	nickel	nickel_median.EXT	0.1353731773696233	3.005464481629902	1	NA	NA	NA	NA	NA	NA
I_3844882	I	3844882	nickel	nickel_median.EXT	0.16017348907365803	3.005464481629902	1	NA	NA	NA	NA	NA	NA
I_3850714	I	3850714	nickel	nickel_median.EXT	0.16017348907365803	3.005464481629902	1	NA	NA	NA	NA	NA	NA
I_3857936	I	3857936	nickel	nickel_median.EXT	0.16017348907365803	3.005464481629902	1	NA	NA	NA	NA	NA	NA
I_3861144	I	3861144	nickel	nickel_median.EXT	0.16017348907365803	3.005464481629902	1	NA	NA	NA	NA	NA	NA
I_3871122	I	3871122	nickel	nickel_median.EXT	0.16017348907365803	3.005464481629902	1	NA	NA	NA	NA	NA	NA
I_3885168	I	3885168	nickel	nickel_median.EXT	0.16017348907365803	3.005464481629902	1	NA	NA	NA	NA	NA	NA
I_3890033	I	3890033	nickel	nickel_median.EXT	0.16017348907365803	3.005464481629902	1	NA	NA	NA	NA	NA	NA
I_3894133	I	3894133	nickel	nickel_median.EXT	0.18372447166135622	3.005464481629902	1	NA	NA	NA	NA	NA	NA
I_3923864	I	3923864	nickel	nickel_median.EXT	0.38414624078099496	3.005464481629902	1	NA	NA	NA	NA	NA	NA
I_4036507	I	4036507	nickel	nickel_median.EXT	0.38414624078099496	3.005464481629902	1	NA	NA	NA	NA	NA	NA
I_4118488	I	4118488	nickel	nickel_median.EXT	0.5323479299713675	3.005464481629902	1	NA	NA	NA	NA	NA	NA
I_4129329	I	4129329	nickel	nickel_median.EXT	0.5323479299713675	3.005464481629902	1	NA	NA	NA	NA	NA	NA
I_4140978	I	4140978	nickel	nickel_median.EXT	0.5323479299713675	3.005464481629902	1	NA	NA	NA	NA	NA	NA
I_4187461	I	4187461	nickel	nickel_median.EXT	0.8598879323387055	3.005464481629902	1	NA	NA	NA	NA	NA	NA
I_4207054	I	4207054	nickel	nickel_median.EXT	0.8598879323387055	3.005464481629902	1	NA	NA	NA	NA	NA	NA
I_4214934	I	4214934	nickel	nickel_median.EXT	0.8598879323387055	3.005464481629902	1	NA	NA	NA	NA	NA	NA
I_4225559	I	4225559	nickel	nickel_median.EXT	0.8598879323387055	3.005464481629902	1	NA	NA	NA	NA	NA	NA
I_4234430	I	4234430	nickel	nickel_median.EXT	0.8598879323387055	3.005464481629902	1	NA	NA	NA	NA	NA	NA
I_4247580	I	4247580	nickel	nickel_median.EXT	0.8598879323387055	3.005464481629902	1	NA	NA	NA	NA	NA	NA
I_4251330	I	4251330	nickel	nickel_median.EXT	0.8598879323387055	3.005464481629902	1	NA	NA	NA	NA	NA	NA
I_4256443	I	4256443	nickel	nickel_median.EXT	0.8598879323387055	3.005464481629902	1	NA	NA	NA	NA	NA	NA
I_4259878	I	4259878	nickel	nickel_median.EXT	0.8598879323387055	3.005464481629902	1	NA	NA	NA	NA	NA	NA
I_4305556	I	4305556	nickel	nickel_median.EXT	0.8598879323387055	3.005464481629902	1	NA	NA	NA	NA	NA	NA
I_4330620	I	4330620	nickel	nickel_median.EXT	0.9422946456504638	3.005464481629902	1	NA	NA	NA	NA	NA	NA
I_4339135	I	4339135	nickel	nickel_median.EXT	0.9422946456504638	3.005464481629902	1	NA	NA	NA	NA	NA	NA
I_4410491	I	4410491	nickel	nickel_median.EXT	0.9422946456504638	3.005464481629902	1	NA	NA	NA	NA	NA	NA
I_4418950	I	4418950	nickel	nickel_median.EXT	0.9422946456504638	3.005464481629902	1	NA	NA	NA	NA	NA	NA
I_4435352	I	4435352	nickel	nickel_median.EXT	0.9422946456504638	3.005464481629902	1	NA	NA	NA	NA	NA	NA
I_4443504	I	4443504	nickel	nickel_median.EXT	0.8121219638216142	3.005464481629902	1	NA	NA	NA	NA	NA	NA
I_4450866	I	4450866	nickel	nickel_median.EXT	0.7443789203531455	3.005464481629902	1	NA	NA	NA	NA	NA	NA
I_4451411	I	4451411	nickel	nickel_median.EXT	0.7443789203531455	3.005464481629902	1	NA	NA	NA	NA	NA	NA
I_4453037	I	4453037	nickel	nickel_median.EXT	0.7358241960255338	3.005464481629902	1	NA	NA	NA	NA	NA	NA
I_4465991	I	4465991	nickel	nickel_median.EXT	0.994830506704046	3.005464481629902	1	NA	NA	NA	NA	NA	NA
I_4474585	I	4474585	nickel	nickel_median.EXT	0.994830506704046	3.005464481629902	1	NA	NA	NA	NA	NA	NA
I_4480458	I	4480458	nickel	nickel_median.EXT	0.994830506704046	3.005464481629902	1	NA	NA	NA	NA	NA	NA
I_4483082	I	4483082	nickel	nickel_median.EXT	0.994830506704046	3.005464481629902	1	NA	NA	NA	NA	NA	NA
I_4484429	I	4484429	nickel	nickel_median.EXT	0.994830506704046	3.005464481629902	1	NA	NA	NA	NA	NA	NA
I_4523453	I	4523453	nickel	nickel_median.EXT	0.994830506704046	3.005464481629902	1	NA	NA	NA	NA	NA	NA
I_4534501	I	4534501	nickel	nickel_median.EXT	0.8743274618762481	3.005464481629902	1	NA	NA	NA	NA	NA	NA
I_4536119	I	4536119	nickel	nickel_median.EXT	1.18747613796916	3.005464481629902	1	NA	NA	NA	NA	NA	NA
I_4593295	I	4593295	nickel	nickel_median.EXT	1.4569629587922055	3.005464481629902	1	NA	NA	NA	NA	NA	NA
I_4594013	I	4594013	nickel	nickel_median.EXT	1.5801222569817786	3.005464481629902	1	NA	NA	NA	NA	NA	NA
I_4607506	I	4607506	nickel	nickel_median.EXT	1.5335533931844878	3.005464481629902	1	NA	NA	NA	NA	NA	NA
I_4616205	I	4616205	nickel	nickel_median.EXT	1.8549939570910277	3.005464481629902	1	NA	NA	NA	NA	NA	NA
I_4616780	I	4616780	nickel	nickel_median.EXT	1.8549939570910277	3.005464481629902	1	NA	NA	NA	NA	NA	NA
I_4628982	I	4628982	nickel	nickel_median.EXT	1.6948221704994406	3.005464481629902	1	NA	NA	NA	NA	NA	NA
I_4631874	I	4631874	nickel	nickel_median.EXT	1.6948221704994406	3.005464481629902	1	NA	NA	NA	NA	NA	NA
I_4647480	I	4647480	nickel	nickel_median.EXT	1.6948221704994406	3.005464481629902	1	NA	NA	NA	NA	NA	NA
I_4650804	I	4650804	nickel	nickel_median.EXT	1.6948221704994406	3.005464481629902	1	NA	NA	NA	NA	NA	NA
I_4665902	I	4665902	nickel	nickel_median.EXT	1.7595543125314848	3.005464481629902	1	NA	NA	NA	NA	NA	NA
I_4675552	I	4675552	nickel	nickel_median.EXT	1.7595543125314848	3.005464481629902	1	NA	NA	NA	NA	NA	NA
I_4685144	I	4685144	nickel	nickel_median.EXT	1.7595543125314848	3.005464481629902	1	NA	NA	NA	NA	NA	NA
I_4696914	I	4696914	nickel	nickel_median.EXT	1.7595543125314848	3.005464481629902	1	NA	NA	NA	NA	NA	NA
I_4702300	I	4702300	nickel	nickel_median.EXT	1.7595543125314848	3.005464481629902	1	NA	NA	NA	NA	NA	NA
I_4715035	I	4715035	nickel	nickel_median.EXT	1.7595543125314848	3.005464481629902	1	NA	NA	NA	NA	NA	NA
I_4720749	I	4720749	nickel	nickel_median.EXT	1.7595543125314848	3.005464481629902	1	NA	NA	NA	NA	NA	NA
I_4763262	I	4763262	nickel	nickel_median.EXT	1.7595543125314848	3.005464481629902	1	NA	NA	NA	NA	NA	NA
I_4772808	I	4772808	nickel	nickel_median.EXT	1.7595543125314848	3.005464481629902	1	NA	NA	NA	NA	NA	NA
I_4775095	I	4775095	nickel	nickel_median.EXT	1.7595543125314848	3.005464481629902	1	NA	NA	NA	NA	NA	NA
I_4795749	I	4795749	nickel	nickel_median.EXT	1.7595543125314848	3.005464481629902	1	NA	NA	NA	NA	NA	NA
I_4803542	I	4803542	nickel	nickel_median.EXT	1.7595543125314848	3.005464481629902	1	NA	NA	NA	NA	NA	NA
I_4825011	I	4825011	nickel	nickel_median.EXT	1.884974141507857	3.005464481629902	1	NA	NA	NA	NA	NA	NA
I_4827489	I	4827489	nickel	nickel_median.EXT	1.884974141507857	3.005464481629902	1	NA	NA	NA	NA	NA	NA
I_4843830	I	4843830	nickel	nickel_median.EXT	1.884974141507857	3.005464481629902	1	NA	NA	NA	NA	NA	NA
I_4845514	I	4845514	nickel	nickel_median.EXT	1.884974141507857	3.005464481629902	1	NA	NA	NA	NA	NA	NA
I_4855280	I	4855280	nickel	nickel_median.EXT	1.884974141507857	3.005464481629902	1	NA	NA	NA	NA	NA	NA
I_4961504	I	4961504	nickel	nickel_median.EXT	1.6021274266957322	3.005464481629902	1	NA	NA	NA	NA	NA	NA
I_4997003	I	4997003	nickel	nickel_median.EXT	1.6021274266957322	3.005464481629902	1	NA	NA	NA	NA	NA	NA
I_5165633	I	5165633	nickel	nickel_median.EXT	1.4063236844880294	3.005464481629902	1	NA	NA	NA	NA	NA	NA
I_5186488	I	5186488	nickel	nickel_median.EXT	1.4063236844880294	3.005464481629902	1	NA	NA	NA	NA	NA	NA
I_5199089	I	5199089	nickel	nickel_median.EXT	1.4460667251840127	3.005464481629902	1	NA	NA	NA	NA	NA	NA
I_5204384	I	5204384	nickel	nickel_median.EXT	1.5258088925866322	3.005464481629902	1	NA	NA	NA	NA	NA	NA
I_5289115	I	5289115	nickel	nickel_median.EXT	1.6145424920075002	3.005464481629902	1	NA	NA	NA	NA	NA	NA
I_5371779	I	5371779	nickel	nickel_median.EXT	1.6145424920075002	3.005464481629902	1	NA	NA	NA	NA	NA	NA
I_5392890	I	5392890	nickel	nickel_median.EXT	1.589187647996519	3.005464481629902	1	NA	NA	NA	NA	NA	NA
I_5405999	I	5405999	nickel	nickel_median.EXT	1.589187647996519	3.005464481629902	1	NA	NA	NA	NA	NA	NA
I_5417411	I	5417411	nickel	nickel_median.EXT	1.589187647996519	3.005464481629902	1	NA	NA	NA	NA	NA	NA
I_5471434	I	5471434	nickel	nickel_median.EXT	1.589187647996519	3.005464481629902	1	NA	NA	NA	NA	NA	NA
I_5480997	I	5480997	nickel	nickel_median.EXT	1.589187647996519	3.005464481629902	1	NA	NA	NA	NA	NA	NA
I_5497576	I	5497576	nickel	nickel_median.EXT	1.589187647996519	3.005464481629902	1	NA	NA	NA	NA	NA	NA
I_5498193	I	5498193	nickel	nickel_median.EXT	1.7919399035125647	3.005464481629902	1	NA	NA	NA	NA	NA	NA
I_5547473	I	5547473	nickel	nickel_median.EXT	1.8674798505246843	3.005464481629902	1	NA	NA	NA	NA	NA	NA
I_5638580	I	5638580	nickel	nickel_median.EXT	1.8334671988728117	3.005464481629902	1	NA	NA	NA	NA	NA	NA
I_5678132	I	5678132	nickel	nickel_median.EXT	1.8334671988728117	3.005464481629902	1	NA	NA	NA	NA	NA	NA
I_5748413	I	5748413	nickel	nickel_median.EXT	1.8334671988728117	3.005464481629902	1	NA	NA	NA	NA	NA	NA
I_5780707	I	5780707	nickel	nickel_median.EXT	1.8334671988728117	3.005464481629902	1	NA	NA	NA	NA	NA	NA
I_5821684	I	5821684	nickel	nickel_median.EXT	1.8334671988728117	3.005464481629902	1	NA	NA	NA	NA	NA	NA
I_5825029	I	5825029	nickel	nickel_median.EXT	1.8334671988728117	3.005464481629902	1	NA	NA	NA	NA	NA	NA
I_5885757	I	5885757	nickel	nickel_median.EXT	1.8334671988728117	3.005464481629902	1	NA	NA	NA	NA	NA	NA
I_5961172	I	5961172	nickel	nickel_median.EXT	1.8334671988728117	3.005464481629902	1	NA	NA	NA	NA	NA	NA
I_5966805	I	5966805	nickel	nickel_median.EXT	1.8334671988728117	3.005464481629902	1	NA	NA	NA	NA	NA	NA
I_6001199	I	6001199	nickel	nickel_median.EXT	2.082039572099866	3.005464481629902	1	NA	NA	NA	NA	NA	NA
I_6037330	I	6037330	nickel	nickel_median.EXT	2.082039572099866	3.005464481629902	1	NA	NA	NA	NA	NA	NA
I_6370071	I	6370071	nickel	nickel_median.EXT	2.082039572099866	3.005464481629902	1	NA	NA	NA	NA	NA	NA
I_6375940	I	6375940	nickel	nickel_median.EXT	2.082039572099866	3.005464481629902	1	NA	NA	NA	NA	NA	NA
I_6404866	I	6404866	nickel	nickel_median.EXT	2.082039572099866	3.005464481629902	1	NA	NA	NA	NA	NA	NA
I_6425151	I	6425151	nickel	nickel_median.EXT	2.082039572099866	3.005464481629902	1	NA	NA	NA	NA	NA	NA
I_6466803	I	6466803	nickel	nickel_median.EXT	2.057728695406647	3.005464481629902	1	NA	NA	NA	NA	NA	NA
I_6651082	I	6651082	nickel	nickel_median.EXT	2.057728695406647	3.005464481629902	1	NA	NA	NA	NA	NA	NA
I_6697114	I	6697114	nickel	nickel_median.EXT	2.057728695406647	3.005464481629902	1	NA	NA	NA	NA	NA	NA
I_6862722	I	6862722	nickel	nickel_median.EXT	1.9261921211067194	3.005464481629902	1	NA	NA	NA	NA	NA	NA
I_6876469	I	6876469	nickel	nickel_median.EXT	1.742535974510239	3.005464481629902	1	NA	NA	NA	NA	NA	NA
I_6984178	I	6984178	nickel	nickel_median.EXT	2.029357299932902	3.005464481629902	1	NA	NA	NA	NA	NA	NA
I_7115834	I	7115834	nickel	nickel_median.EXT	2.029357299932902	3.005464481629902	1	NA	NA	NA	NA	NA	NA
I_7131010	I	7131010	nickel	nickel_median.EXT	2.029357299932902	3.005464481629902	1	NA	NA	NA	NA	NA	NA
I_7139308	I	7139308	nickel	nickel_median.EXT	2.1698474232586524	3.005464481629902	1	NA	NA	NA	NA	NA	NA
I_7151497	I	7151497	nickel	nickel_median.EXT	2.2571174586568605	3.005464481629902	1	NA	NA	NA	NA	NA	NA
I_7158584	I	7158584	nickel	nickel_median.EXT	2.2571174586568605	3.005464481629902	1	NA	NA	NA	NA	NA	NA
I_7273652	I	7273652	nickel	nickel_median.EXT	2.2571174586568605	3.005464481629902	1	NA	NA	NA	NA	NA	NA
I_7283697	I	7283697	nickel	nickel_median.EXT	2.2571174586568605	3.005464481629902	1	NA	NA	NA	NA	NA	NA
I_7357149	I	7357149	nickel	nickel_median.EXT	2.2571174586568605	3.005464481629902	1	NA	NA	NA	NA	NA	NA
I_7423288	I	7423288	nickel	nickel_median.EXT	2.0542386121762295	3.005464481629902	1	NA	NA	NA	NA	NA	NA
I_7475497	I	7475497	nickel	nickel_median.EXT	2.0542386121762295	3.005464481629902	1	NA	NA	NA	NA	NA	NA
I_7480653	I	7480653	nickel	nickel_median.EXT	1.9319524303732043	3.005464481629902	1	NA	NA	NA	NA	NA	NA
I_7602154	I	7602154	nickel	nickel_median.EXT	1.9319524303732043	3.005464481629902	1	NA	NA	NA	NA	NA	NA
I_7681708	I	7681708	nickel	nickel_median.EXT	1.8007385947950252	3.005464481629902	1	NA	NA	NA	NA	NA	NA
I_7781489	I	7781489	nickel	nickel_median.EXT	1.7237784981261643	3.005464481629902	1	NA	NA	NA	NA	NA	NA
I_7805252	I	7805252	nickel	nickel_median.EXT	1.7237784981261643	3.005464481629902	1	NA	NA	NA	NA	NA	NA
I_7848828	I	7848828	nickel	nickel_median.EXT	1.7237784981261643	3.005464481629902	1	NA	NA	NA	NA	NA	NA
I_7849034	I	7849034	nickel	nickel_median.EXT	1.7237784981261643	3.005464481629902	1	NA	NA	NA	NA	NA	NA
I_7893266	I	7893266	nickel	nickel_median.EXT	1.7237784981261643	3.005464481629902	1	NA	NA	NA	NA	NA	NA
I_7912406	I	7912406	nickel	nickel_median.EXT	1.7237784981261643	3.005464481629902	1	NA	NA	NA	NA	NA	NA
I_7922839	I	7922839	nickel	nickel_median.EXT	1.7237784981261643	3.005464481629902	1	NA	NA	NA	NA	NA	NA
I_7944141	I	7944141	nickel	nickel_median.EXT	1.6232656211469585	3.005464481629902	1	NA	NA	NA	NA	NA	NA
I_7950215	I	7950215	nickel	nickel_median.EXT	1.6232656211469585	3.005464481629902	1	NA	NA	NA	NA	NA	NA
I_7961783	I	7961783	nickel	nickel_median.EXT	1.6232656211469585	3.005464481629902	1	NA	NA	NA	NA	NA	NA
I_7964832	I	7964832	nickel	nickel_median.EXT	1.6232656211469585	3.005464481629902	1	NA	NA	NA	NA	NA	NA
I_7966514	I	7966514	nickel	nickel_median.EXT	1.798921633727049	3.005464481629902	1	NA	NA	NA	NA	NA	NA
I_7969987	I	7969987	nickel	nickel_median.EXT	1.798921633727049	3.005464481629902	1	NA	NA	NA	NA	NA	NA
I_8014139	I	8014139	nickel	nickel_median.EXT	1.798921633727049	3.005464481629902	1	NA	NA	NA	NA	NA	NA
I_8048026	I	8048026	nickel	nickel_median.EXT	2.226834795700164	3.005464481629902	1	NA	NA	NA	NA	NA	NA
I_8055348	I	8055348	nickel	nickel_median.EXT	2.226834795700164	3.005464481629902	1	NA	NA	NA	NA	NA	NA
I_8071410	I	8071410	nickel	nickel_median.EXT	2.226834795700164	3.005464481629902	1	NA	NA	NA	NA	NA	NA
I_8229113	I	8229113	nickel	nickel_median.EXT	2.226834795700164	3.005464481629902	1	NA	NA	NA	NA	NA	NA
I_8270456	I	8270456	nickel	nickel_median.EXT	2.5515405015949533	3.005464481629902	1	NA	NA	NA	NA	NA	NA
I_8346637	I	8346637	nickel	nickel_median.EXT	2.5515405015949533	3.005464481629902	1	NA	NA	NA	NA	NA	NA
I_8480089	I	8480089	nickel	nickel_median.EXT	2.679601125978619	3.005464481629902	1	NA	NA	NA	NA	NA	NA
I_8499762	I	8499762	nickel	nickel_median.EXT	2.6289012460691192	3.005464481629902	1	NA	NA	NA	NA	NA	NA
I_8597419	I	8597419	nickel	nickel_median.EXT	2.6289012460691192	3.005464481629902	1	NA	NA	NA	NA	NA	NA
I_8735377	I	8735377	nickel	nickel_median.EXT	2.6289012460691192	3.005464481629902	1	NA	NA	NA	NA	NA	NA
I_8740825	I	8740825	nickel	nickel_median.EXT	2.612116854506166	3.005464481629902	1	NA	NA	NA	NA	NA	NA
I_8816770	I	8816770	nickel	nickel_median.EXT	2.612116854506166	3.005464481629902	1	NA	NA	NA	NA	NA	NA
I_8852890	I	8852890	nickel	nickel_median.EXT	2.612116854506166	3.005464481629902	1	NA	NA	NA	NA	NA	NA
I_8859357	I	8859357	nickel	nickel_median.EXT	2.612116854506166	3.005464481629902	1	NA	NA	NA	NA	NA	NA
I_8955681	I	8955681	nickel	nickel_median.EXT	2.612116854506166	3.005464481629902	1	NA	NA	NA	NA	NA	NA
I_9000872	I	9000872	nickel	nickel_median.EXT	2.612116854506166	3.005464481629902	1	NA	NA	NA	NA	NA	NA
I_9097209	I	9097209	nickel	nickel_median.EXT	2.612116854506166	3.005464481629902	1	NA	NA	NA	NA	NA	NA
I_9194339	I	9194339	nickel	nickel_median.EXT	2.805903471592321	3.005464481629902	1	NA	NA	NA	NA	NA	NA
I_9196803	I	9196803	nickel	nickel_median.EXT	2.805903471592321	3.005464481629902	1	NA	NA	NA	NA	NA	NA
I_9214560	I	9214560	nickel	nickel_median.EXT	2.805903471592321	3.005464481629902	1	NA	NA	NA	NA	NA	NA
I_9337804	I	9337804	nickel	nickel_median.EXT	2.805903471592321	3.005464481629902	1	NA	NA	NA	NA	NA	NA
I_9348087	I	9348087	nickel	nickel_median.EXT	2.805903471592321	3.005464481629902	1	NA	NA	NA	NA	NA	NA
I_9349030	I	9349030	nickel	nickel_median.EXT	2.805903471592321	3.005464481629902	1	NA	NA	NA	NA	NA	NA
I_9368840	I	9368840	nickel	nickel_median.EXT	2.805903471592321	3.005464481629902	1	NA	NA	NA	NA	NA	NA
I_9378143	I	9378143	nickel	nickel_median.EXT	2.805903471592321	3.005464481629902	1	NA	NA	NA	NA	NA	NA
I_9429198	I	9429198	nickel	nickel_median.EXT	2.7207080489823774	3.005464481629902	1	NA	NA	NA	NA	NA	NA
I_9497198	I	9497198	nickel	nickel_median.EXT	3.042367187490075	3.005464481629902	1	NA	NA	NA	NA	NA	NA
I_9523381	I	9523381	nickel	nickel_median.EXT	2.828507446809542	3.005464481629902	1	NA	NA	NA	NA	NA	NA
I_9554938	I	9554938	nickel	nickel_median.EXT	2.828507446809542	3.005464481629902	1	NA	NA	NA	NA	NA	NA
I_9631422	I	9631422	nickel	nickel_median.EXT	2.828507446809542	3.005464481629902	1	NA	NA	NA	NA	NA	NA
I_9696873	I	9696873	nickel	nickel_median.EXT	2.828507446809542	3.005464481629902	1	NA	NA	NA	NA	NA	NA
I_9701366	I	9701366	nickel	nickel_median.EXT	2.828507446809542	3.005464481629902	1	NA	NA	NA	NA	NA	NA
I_9729023	I	9729023	nickel	nickel_median.EXT	2.828507446809542	3.005464481629902	1	NA	NA	NA	NA	NA	NA
I_9816593	I	9816593	nickel	nickel_median.EXT	2.828507446809542	3.005464481629902	1	NA	NA	NA	NA	NA	NA
I_9832733	I	9832733	nickel	nickel_median.EXT	2.828507446809542	3.005464481629902	1	NA	NA	NA	NA	NA	NA
I_9880498	I	9880498	nickel	nickel_median.EXT	2.828507446809542	3.005464481629902	1	NA	NA	NA	NA	NA	NA
I_9887673	I	9887673	nickel	nickel_median.EXT	2.828507446809542	3.005464481629902	1	NA	NA	NA	NA	NA	NA
I_9896916	I	9896916	nickel	nickel_median.EXT	2.9966185128014087	3.005464481629902	1	NA	NA	NA	NA	NA	NA
I_9920276	I	9920276	nickel	nickel_median.EXT	2.574438106258263	3.005464481629902	1	NA	NA	NA	NA	NA	NA
I_9941265	I	9941265	nickel	nickel_median.EXT	2.574438106258263	3.005464481629902	1	NA	NA	NA	NA	NA	NA
I_9947985	I	9947985	nickel	nickel_median.EXT	2.574438106258263	3.005464481629902	1	NA	NA	NA	NA	NA	NA
I_9964637	I	9964637	nickel	nickel_median.EXT	2.799765773448512	3.005464481629902	1	NA	NA	NA	NA	NA	NA
I_10044711	I	10044711	nickel	nickel_median.EXT	2.4243861073307973	3.005464481629902	1	NA	NA	NA	NA	NA	NA
I_10045203	I	10045203	nickel	nickel_median.EXT	2.4243861073307973	3.005464481629902	1	NA	NA	NA	NA	NA	NA
I_10076101	I	10076101	nickel	nickel_median.EXT	2.4243861073307973	3.005464481629902	1	NA	NA	NA	NA	NA	NA
I_10084096	I	10084096	nickel	nickel_median.EXT	2.4243861073307973	3.005464481629902	1	NA	NA	NA	NA	NA	NA
I_10093210	I	10093210	nickel	nickel_median.EXT	2.4243861073307973	3.005464481629902	1	NA	NA	NA	NA	NA	NA
I_10094608	I	10094608	nickel	nickel_median.EXT	2.5493335791084886	3.005464481629902	1	NA	NA	NA	NA	NA	NA
I_10147200	I	10147200	nickel	nickel_median.EXT	2.6540664340760274	3.005464481629902	1	NA	NA	NA	NA	NA	NA
I_10158231	I	10158231	nickel	nickel_median.EXT	2.6540664340760274	3.005464481629902	1	NA	NA	NA	NA	NA	NA
I_10163992	I	10163992	nickel	nickel_median.EXT	2.6540664340760274	3.005464481629902	1	NA	NA	NA	NA	NA	NA
I_10170689	I	10170689	nickel	nickel_median.EXT	2.595916075736554	3.005464481629902	1	NA	NA	NA	NA	NA	NA
I_10178771	I	10178771	nickel	nickel_median.EXT	2.595916075736554	3.005464481629902	1	NA	NA	NA	NA	NA	NA
I_10179663	I	10179663	nickel	nickel_median.EXT	2.595916075736554	3.005464481629902	1	NA	NA	NA	NA	NA	NA
I_10228183	I	10228183	nickel	nickel_median.EXT	2.595916075736554	3.005464481629902	1	NA	NA	NA	NA	NA	NA
I_10285994	I	10285994	nickel	nickel_median.EXT	2.595916075736554	3.005464481629902	1	NA	NA	NA	NA	NA	NA
I_10301627	I	10301627	nickel	nickel_median.EXT	2.595916075736554	3.005464481629902	1	NA	NA	NA	NA	NA	NA
I_10311367	I	10311367	nickel	nickel_median.EXT	2.028407429490568	3.005464481629902	1	NA	NA	NA	NA	NA	NA
I_10313044	I	10313044	nickel	nickel_median.EXT	1.9480027266549012	3.005464481629902	1	NA	NA	NA	NA	NA	NA
I_10336958	I	10336958	nickel	nickel_median.EXT	1.9480027266549012	3.005464481629902	1	NA	NA	NA	NA	NA	NA
I_10382536	I	10382536	nickel	nickel_median.EXT	1.9480027266549012	3.005464481629902	1	NA	NA	NA	NA	NA	NA
I_10411512	I	10411512	nickel	nickel_median.EXT	1.5126472490868859	3.005464481629902	1	NA	NA	NA	NA	NA	NA
I_10497087	I	10497087	nickel	nickel_median.EXT	1.314989808685807	3.005464481629902	1	NA	NA	NA	NA	NA	NA
I_10501532	I	10501532	nickel	nickel_median.EXT	1.314989808685807	3.005464481629902	1	NA	NA	NA	NA	NA	NA
I_10516108	I	10516108	nickel	nickel_median.EXT	1.314989808685807	3.005464481629902	1	NA	NA	NA	NA	NA	NA
I_10528175	I	10528175	nickel	nickel_median.EXT	1.2079251491158272	3.005464481629902	1	NA	NA	NA	NA	NA	NA
I_10533236	I	10533236	nickel	nickel_median.EXT	1.149108178216051	3.005464481629902	1	NA	NA	NA	NA	NA	NA
I_10575568	I	10575568	nickel	nickel_median.EXT	1.149108178216051	3.005464481629902	1	NA	NA	NA	NA	NA	NA
I_10579627	I	10579627	nickel	nickel_median.EXT	1.149108178216051	3.005464481629902	1	NA	NA	NA	NA	NA	NA
I_10580881	I	10580881	nickel	nickel_median.EXT	1.2443651420418962	3.005464481629902	1	NA	NA	NA	NA	NA	NA
I_10619296	I	10619296	nickel	nickel_median.EXT	1.1560944781335982	3.005464481629902	1	NA	NA	NA	NA	NA	NA
I_10623293	I	10623293	nickel	nickel_median.EXT	1.1560944781335982	3.005464481629902	1	NA	NA	NA	NA	NA	NA
I_10627424	I	10627424	nickel	nickel_median.EXT	1.1560944781335982	3.005464481629902	1	NA	NA	NA	NA	NA	NA
I_10656118	I	10656118	nickel	nickel_median.EXT	1.3193568869559804	3.005464481629902	1	NA	NA	NA	NA	NA	NA
I_10656139	I	10656139	nickel	nickel_median.EXT	1.3193568869559804	3.005464481629902	1	NA	NA	NA	NA	NA	NA
I_10660937	I	10660937	nickel	nickel_median.EXT	1.3193568869559804	3.005464481629902	1	NA	NA	NA	NA	NA	NA
I_10668944	I	10668944	nickel	nickel_median.EXT	1.3193568869559804	3.005464481629902	1	NA	NA	NA	NA	NA	NA
I_10676576	I	10676576	nickel	nickel_median.EXT	1.3193568869559804	3.005464481629902	1	NA	NA	NA	NA	NA	NA
I_10677025	I	10677025	nickel	nickel_median.EXT	1.2349284630754511	3.005464481629902	1	NA	NA	NA	NA	NA	NA
I_10694959	I	10694959	nickel	nickel_median.EXT	1.3188422778948194	3.005464481629902	1	NA	NA	NA	NA	NA	NA
I_10707574	I	10707574	nickel	nickel_median.EXT	1.3188422778948194	3.005464481629902	1	NA	NA	NA	NA	NA	NA
I_10722400	I	10722400	nickel	nickel_median.EXT	1.3188422778948194	3.005464481629902	1	NA	NA	NA	NA	NA	NA
I_10725150	I	10725150	nickel	nickel_median.EXT	1.3188422778948194	3.005464481629902	1	NA	NA	NA	NA	NA	NA
I_10734516	I	10734516	nickel	nickel_median.EXT	1.4487993844087346	3.005464481629902	1	NA	NA	NA	NA	NA	NA
I_10734844	I	10734844	nickel	nickel_median.EXT	1.4355017141055457	3.005464481629902	1	NA	NA	NA	NA	NA	NA
I_10768427	I	10768427	nickel	nickel_median.EXT	1.3591654565009703	3.005464481629902	1	NA	NA	NA	NA	NA	NA
I_10789225	I	10789225	nickel	nickel_median.EXT	1.0040554393805814	3.005464481629902	1	NA	NA	NA	NA	NA	NA
I_10813115	I	10813115	nickel	nickel_median.EXT	1.0040554393805814	3.005464481629902	1	NA	NA	NA	NA	NA	NA
I_10815269	I	10815269	nickel	nickel_median.EXT	1.0040554393805814	3.005464481629902	1	NA	NA	NA	NA	NA	NA
I_10819782	I	10819782	nickel	nickel_median.EXT	1.0040554393805814	3.005464481629902	1	NA	NA	NA	NA	NA	NA
I_10826560	I	10826560	nickel	nickel_median.EXT	1.0040554393805814	3.005464481629902	1	NA	NA	NA	NA	NA	NA
I_10836447	I	10836447	nickel	nickel_median.EXT	1.2555233469601879	3.005464481629902	1	NA	NA	NA	NA	NA	NA
I_10837723	I	10837723	nickel	nickel_median.EXT	1.2555233469601879	3.005464481629902	1	NA	NA	NA	NA	NA	NA
I_10844191	I	10844191	nickel	nickel_median.EXT	1.3372206139042049	3.005464481629902	1	NA	NA	NA	NA	NA	NA
I_10856205	I	10856205	nickel	nickel_median.EXT	1.4958785370338994	3.005464481629902	1	NA	NA	NA	NA	NA	NA
I_10868042	I	10868042	nickel	nickel_median.EXT	1.2771270127980585	3.005464481629902	1	NA	NA	NA	NA	NA	NA
I_10870381	I	10870381	nickel	nickel_median.EXT	1.346608322673259	3.005464481629902	1	NA	NA	NA	NA	NA	NA
I_10873501	I	10873501	nickel	nickel_median.EXT	1.374695899702653	3.005464481629902	1	NA	NA	NA	NA	NA	NA
I_10905928	I	10905928	nickel	nickel_median.EXT	1.0936588150294049	3.005464481629902	1	NA	NA	NA	NA	NA	NA
I_10925416	I	10925416	nickel	nickel_median.EXT	1.0936588150294049	3.005464481629902	1	NA	NA	NA	NA	NA	NA
I_10931099	I	10931099	nickel	nickel_median.EXT	1.0916784550512892	3.005464481629902	1	NA	NA	NA	NA	NA	NA
I_10933295	I	10933295	nickel	nickel_median.EXT	1.1788724624885845	3.005464481629902	1	NA	NA	NA	NA	NA	NA
I_10938369	I	10938369	nickel	nickel_median.EXT	1.2190012409819282	3.005464481629902	1	NA	NA	NA	NA	NA	NA
I_10939367	I	10939367	nickel	nickel_median.EXT	1.2190012409819282	3.005464481629902	1	NA	NA	NA	NA	NA	NA
I_10939387	I	10939387	nickel	nickel_median.EXT	1.2079584625026494	3.005464481629902	1	NA	NA	NA	NA	NA	NA
I_10939444	I	10939444	nickel	nickel_median.EXT	1.1920027367239272	3.005464481629902	1	NA	NA	NA	NA	NA	NA
I_10940616	I	10940616	nickel	nickel_median.EXT	1.1920027367239272	3.005464481629902	1	NA	NA	NA	NA	NA	NA
I_10941517	I	10941517	nickel	nickel_median.EXT	1.0375214265505128	3.005464481629902	1	NA	NA	NA	NA	NA	NA
I_10941813	I	10941813	nickel	nickel_median.EXT	1.0375214265505128	3.005464481629902	1	NA	NA	NA	NA	NA	NA
I_10965447	I	10965447	nickel	nickel_median.EXT	0.977010205547327	3.005464481629902	1	NA	NA	NA	NA	NA	NA
I_10995040	I	10995040	nickel	nickel_median.EXT	0.977010205547327	3.005464481629902	1	NA	NA	NA	NA	NA	NA
I_11004221	I	11004221	nickel	nickel_median.EXT	1.1480914695406745	3.005464481629902	1	NA	NA	NA	NA	NA	NA
I_11031270	I	11031270	nickel	nickel_median.EXT	1.1480914695406745	3.005464481629902	1	NA	NA	NA	NA	NA	NA
I_11081471	I	11081471	nickel	nickel_median.EXT	1.217409070056123	3.005464481629902	1	NA	NA	NA	NA	NA	NA
I_11094186	I	11094186	nickel	nickel_median.EXT	1.305258917951163	3.005464481629902	1	NA	NA	NA	NA	NA	NA
I_11099097	I	11099097	nickel	nickel_median.EXT	1.305258917951163	3.005464481629902	1	NA	NA	NA	NA	NA	NA
I_11102824	I	11102824	nickel	nickel_median.EXT	1.6364908619801808	3.005464481629902	1	NA	NA	NA	NA	NA	NA
I_11109587	I	11109587	nickel	nickel_median.EXT	1.5705779739657937	3.005464481629902	1	NA	NA	NA	NA	NA	NA
I_11112506	I	11112506	nickel	nickel_median.EXT	1.5705779739657937	3.005464481629902	1	NA	NA	NA	NA	NA	NA
I_11124176	I	11124176	nickel	nickel_median.EXT	1.5705779739657937	3.005464481629902	1	NA	NA	NA	NA	NA	NA
I_11125292	I	11125292	nickel	nickel_median.EXT	1.5705779739657937	3.005464481629902	1	NA	NA	NA	NA	NA	NA
I_11133785	I	11133785	nickel	nickel_median.EXT	1.5705779739657937	3.005464481629902	1	NA	NA	NA	NA	NA	NA
I_11139185	I	11139185	nickel	nickel_median.EXT	1.5705779739657937	3.005464481629902	1	NA	NA	NA	NA	NA	NA
I_11144028	I	11144028	nickel	nickel_median.EXT	1.5705779739657937	3.005464481629902	1	NA	NA	NA	NA	NA	NA
I_11147861	I	11147861	nickel	nickel_median.EXT	1.5705779739657937	3.005464481629902	1	NA	NA	NA	NA	NA	NA
I_11149404	I	11149404	nickel	nickel_median.EXT	1.5705779739657937	3.005464481629902	1	NA	NA	NA	NA	NA	NA
I_11150607	I	11150607	nickel	nickel_median.EXT	1.5705779739657937	3.005464481629902	1	NA	NA	NA	NA	NA	NA
I_11153417	I	11153417	nickel	nickel_median.EXT	1.3770667851634504	3.005464481629902	1	NA	NA	NA	NA	NA	NA
I_11166808	I	11166808	nickel	nickel_median.EXT	1.3770667851634504	3.005464481629902	1	NA	NA	NA	NA	NA	NA
I_11179022	I	11179022	nickel	nickel_median.EXT	1.3452631701754325	3.005464481629902	1	NA	NA	NA	NA	NA	NA
I_11191583	I	11191583	nickel	nickel_median.EXT	1.0579549305520333	3.005464481629902	1	NA	NA	NA	NA	NA	NA
I_11194137	I	11194137	nickel	nickel_median.EXT	1.0579549305520333	3.005464481629902	1	NA	NA	NA	NA	NA	NA
I_11196496	I	11196496	nickel	nickel_median.EXT	1.0579549305520333	3.005464481629902	1	NA	NA	NA	NA	NA	NA
I_11255799	I	11255799	nickel	nickel_median.EXT	0.9774078416971342	3.005464481629902	1	NA	NA	NA	NA	NA	NA
I_11255909	I	11255909	nickel	nickel_median.EXT	0.9774078416971342	3.005464481629902	1	NA	NA	NA	NA	NA	NA
I_11268082	I	11268082	nickel	nickel_median.EXT	0.9774078416971342	3.005464481629902	1	NA	NA	NA	NA	NA	NA
I_11292537	I	11292537	nickel	nickel_median.EXT	0.9774078416971342	3.005464481629902	1	NA	NA	NA	NA	NA	NA
I_11319472	I	11319472	nickel	nickel_median.EXT	1.0182102836099987	3.005464481629902	1	NA	NA	NA	NA	NA	NA
I_11321542	I	11321542	nickel	nickel_median.EXT	0.8806186957740392	3.005464481629902	1	NA	NA	NA	NA	NA	NA
I_11323723	I	11323723	nickel	nickel_median.EXT	0.9343643689223503	3.005464481629902	1	NA	NA	NA	NA	NA	NA
I_11324714	I	11324714	nickel	nickel_median.EXT	0.9343643689223503	3.005464481629902	1	NA	NA	NA	NA	NA	NA
I_11373077	I	11373077	nickel	nickel_median.EXT	0.9154759921369456	3.005464481629902	1	NA	NA	NA	NA	NA	NA
I_11373614	I	11373614	nickel	nickel_median.EXT	0.9154759921369456	3.005464481629902	1	NA	NA	NA	NA	NA	NA
I_11376289	I	11376289	nickel	nickel_median.EXT	0.9154759921369456	3.005464481629902	1	NA	NA	NA	NA	NA	NA
I_11388363	I	11388363	nickel	nickel_median.EXT	0.9154759921369456	3.005464481629902	1	NA	NA	NA	NA	NA	NA
I_11391086	I	11391086	nickel	nickel_median.EXT	0.9154759921369456	3.005464481629902	1	NA	NA	NA	NA	NA	NA
I_11399238	I	11399238	nickel	nickel_median.EXT	0.8766732990290891	3.005464481629902	1	NA	NA	NA	NA	NA	NA
I_11405401	I	11405401	nickel	nickel_median.EXT	0.8766732990290891	3.005464481629902	1	NA	NA	NA	NA	NA	NA
I_11409522	I	11409522	nickel	nickel_median.EXT	0.8766732990290891	3.005464481629902	1	NA	NA	NA	NA	NA	NA
I_11424624	I	11424624	nickel	nickel_median.EXT	0.8539183810499786	3.005464481629902	1	NA	NA	NA	NA	NA	NA
I_11430355	I	11430355	nickel	nickel_median.EXT	0.8539183810499786	3.005464481629902	1	NA	NA	NA	NA	NA	NA
I_11462776	I	11462776	nickel	nickel_median.EXT	0.8539183810499786	3.005464481629902	1	NA	NA	NA	NA	NA	NA
I_11464112	I	11464112	nickel	nickel_median.EXT	0.8539183810499786	3.005464481629902	1	NA	NA	NA	NA	NA	NA
I_11475178	I	11475178	nickel	nickel_median.EXT	0.784948275548729	3.005464481629902	1	NA	NA	NA	NA	NA	NA
I_11475536	I	11475536	nickel	nickel_median.EXT	0.7116795458313874	3.005464481629902	1	NA	NA	NA	NA	NA	NA
I_11488612	I	11488612	nickel	nickel_median.EXT	0.7116795458313874	3.005464481629902	1	NA	NA	NA	NA	NA	NA
I_11500249	I	11500249	nickel	nickel_median.EXT	0.7116795458313874	3.005464481629902	1	NA	NA	NA	NA	NA	NA
I_11503122	I	11503122	nickel	nickel_median.EXT	0.6890601890381407	3.005464481629902	1	NA	NA	NA	NA	NA	NA
I_11507003	I	11507003	nickel	nickel_median.EXT	0.6890601890381407	3.005464481629902	1	NA	NA	NA	NA	NA	NA
I_11516668	I	11516668	nickel	nickel_median.EXT	0.6890601890381407	3.005464481629902	1	NA	NA	NA	NA	NA	NA
I_11519871	I	11519871	nickel	nickel_median.EXT	0.6890601890381407	3.005464481629902	1	NA	NA	NA	NA	NA	NA
I_11530236	I	11530236	nickel	nickel_median.EXT	0.6890601890381407	3.005464481629902	1	NA	NA	NA	NA	NA	NA
I_11533211	I	11533211	nickel	nickel_median.EXT	0.6890601890381407	3.005464481629902	1	NA	NA	NA	NA	NA	NA
I_11541005	I	11541005	nickel	nickel_median.EXT	0.5209383233727184	3.005464481629902	1	NA	NA	NA	NA	NA	NA
I_11541403	I	11541403	nickel	nickel_median.EXT	0.5018410363414915	3.005464481629902	1	NA	NA	NA	NA	NA	NA
I_11543723	I	11543723	nickel	nickel_median.EXT	0.4701016663497887	3.005464481629902	1	NA	NA	NA	NA	NA	NA
I_11545278	I	11545278	nickel	nickel_median.EXT	0.4701016663497887	3.005464481629902	1	NA	NA	NA	NA	NA	NA
I_11546930	I	11546930	nickel	nickel_median.EXT	0.4701016663497887	3.005464481629902	1	NA	NA	NA	NA	NA	NA
I_11550390	I	11550390	nickel	nickel_median.EXT	0.4701016663497887	3.005464481629902	1	NA	NA	NA	NA	NA	NA
I_11552026	I	11552026	nickel	nickel_median.EXT	0.4701016663497887	3.005464481629902	1	NA	NA	NA	NA	NA	NA
I_11555190	I	11555190	nickel	nickel_median.EXT	0.4701016663497887	3.005464481629902	1	NA	NA	NA	NA	NA	NA
I_11559112	I	11559112	nickel	nickel_median.EXT	0.4701016663497887	3.005464481629902	1	NA	NA	NA	NA	NA	NA
I_11565159	I	11565159	nickel	nickel_median.EXT	0.4006720127873313	3.005464481629902	1	NA	NA	NA	NA	NA	NA
I_11567851	I	11567851	nickel	nickel_median.EXT	0.5654021700284784	3.005464481629902	1	NA	NA	NA	NA	NA	NA
I_11567966	I	11567966	nickel	nickel_median.EXT	0.5807919293153057	3.005464481629902	1	NA	NA	NA	NA	NA	NA
I_11569240	I	11569240	nickel	nickel_median.EXT	0.5951338729677074	3.005464481629902	1	NA	NA	NA	NA	NA	NA
I_11571710	I	11571710	nickel	nickel_median.EXT	0.5951338729677074	3.005464481629902	1	NA	NA	NA	NA	NA	NA
I_11572593	I	11572593	nickel	nickel_median.EXT	0.5483647504084899	3.005464481629902	1	NA	NA	NA	NA	NA	NA
I_11573225	I	11573225	nickel	nickel_median.EXT	0.5483647504084899	3.005464481629902	1	NA	NA	NA	NA	NA	NA
I_11575178	I	11575178	nickel	nickel_median.EXT	0.3994148635405697	3.005464481629902	1	NA	NA	NA	NA	NA	NA
I_11575781	I	11575781	nickel	nickel_median.EXT	0.27180072557940127	3.005464481629902	1	NA	NA	NA	NA	NA	NA
I_11588010	I	11588010	nickel	nickel_median.EXT	0.2557993884740424	3.005464481629902	1	NA	NA	NA	NA	NA	NA
I_11604995	I	11604995	nickel	nickel_median.EXT	0.2557993884740424	3.005464481629902	1	NA	NA	NA	NA	NA	NA
I_11607522	I	11607522	nickel	nickel_median.EXT	0.18592182659550677	3.005464481629902	1	NA	NA	NA	NA	NA	NA
I_11608708	I	11608708	nickel	nickel_median.EXT	0.18592182659550677	3.005464481629902	1	NA	NA	NA	NA	NA	NA
I_11610568	I	11610568	nickel	nickel_median.EXT	0.17548020494842728	3.005464481629902	1	NA	NA	NA	NA	NA	NA
I_11612804	I	11612804	nickel	nickel_median.EXT	0.17548020494842728	3.005464481629902	1	NA	NA	NA	NA	NA	NA
I_11613902	I	11613902	nickel	nickel_median.EXT	0.17548020494842728	3.005464481629902	1	NA	NA	NA	NA	NA	NA
I_11614838	I	11614838	nickel	nickel_median.EXT	0.17548020494842728	3.005464481629902	1	NA	NA	NA	NA	NA	NA
I_11627655	I	11627655	nickel	nickel_median.EXT	0.17569813006958118	3.005464481629902	1	NA	NA	NA	NA	NA	NA
I_11643719	I	11643719	nickel	nickel_median.EXT	0.17569813006958118	3.005464481629902	1	NA	NA	NA	NA	NA	NA
I_11645934	I	11645934	nickel	nickel_median.EXT	0.17569813006958118	3.005464481629902	1	NA	NA	NA	NA	NA	NA
I_11646225	I	11646225	nickel	nickel_median.EXT	0.1631633617225084	3.005464481629902	1	NA	NA	NA	NA	NA	NA
I_11666065	I	11666065	nickel	nickel_median.EXT	0.1631633617225084	3.005464481629902	1	NA	NA	NA	NA	NA	NA
I_11703395	I	11703395	nickel	nickel_median.EXT	0.1631633617225084	3.005464481629902	1	NA	NA	NA	NA	NA	NA
I_11714873	I	11714873	nickel	nickel_median.EXT	0.1643389303052847	3.005464481629902	1	NA	NA	NA	NA	NA	NA
I_11716129	I	11716129	nickel	nickel_median.EXT	0.1643389303052847	3.005464481629902	1	NA	NA	NA	NA	NA	NA
I_11716465	I	11716465	nickel	nickel_median.EXT	0.1643389303052847	3.005464481629902	1	NA	NA	NA	NA	NA	NA
I_11724761	I	11724761	nickel	nickel_median.EXT	0.1643389303052847	3.005464481629902	1	NA	NA	NA	NA	NA	NA
I_11739068	I	11739068	nickel	nickel_median.EXT	0.13640007728947184	3.005464481629902	1	NA	NA	NA	NA	NA	NA
I_11740037	I	11740037	nickel	nickel_median.EXT	0.13640007728947184	3.005464481629902	1	NA	NA	NA	NA	NA	NA
I_11741937	I	11741937	nickel	nickel_median.EXT	0.13640007728947184	3.005464481629902	1	NA	NA	NA	NA	NA	NA
I_11742102	I	11742102	nickel	nickel_median.EXT	0.1695478938565467	3.005464481629902	1	NA	NA	NA	NA	NA	NA
I_11744404	I	11744404	nickel	nickel_median.EXT	0.1695478938565467	3.005464481629902	1	NA	NA	NA	NA	NA	NA
I_11777069	I	11777069	nickel	nickel_median.EXT	0.15353460208012215	3.005464481629902	1	NA	NA	NA	NA	NA	NA
I_11777239	I	11777239	nickel	nickel_median.EXT	0.15353460208012215	3.005464481629902	1	NA	NA	NA	NA	NA	NA
I_11780711	I	11780711	nickel	nickel_median.EXT	0.13603042168469087	3.005464481629902	1	NA	NA	NA	NA	NA	NA
I_11781452	I	11781452	nickel	nickel_median.EXT	0.13603042168469087	3.005464481629902	1	NA	NA	NA	NA	NA	NA
I_11789623	I	11789623	nickel	nickel_median.EXT	0.13603042168469087	3.005464481629902	1	NA	NA	NA	NA	NA	NA
I_11796358	I	11796358	nickel	nickel_median.EXT	0.10117304936999717	3.005464481629902	1	NA	NA	NA	NA	NA	NA
I_11814261	I	11814261	nickel	nickel_median.EXT	0.10117304936999717	3.005464481629902	1	NA	NA	NA	NA	NA	NA
I_11814297	I	11814297	nickel	nickel_median.EXT	0.0901088079099326	3.005464481629902	1	NA	NA	NA	NA	NA	NA
I_11831655	I	11831655	nickel	nickel_median.EXT	0.1407970034964723	3.005464481629902	1	NA	NA	NA	NA	NA	NA
I_11833643	I	11833643	nickel	nickel_median.EXT	0.1858140270902668	3.005464481629902	1	NA	NA	NA	NA	NA	NA
I_11843531	I	11843531	nickel	nickel_median.EXT	0.17982346671785998	3.005464481629902	1	NA	NA	NA	NA	NA	NA
I_11844309	I	11844309	nickel	nickel_median.EXT	0.17982346671785998	3.005464481629902	1	NA	NA	NA	NA	NA	NA
I_11853308	I	11853308	nickel	nickel_median.EXT	0.21176006536090222	3.005464481629902	1	NA	NA	NA	NA	NA	NA
I_11855563	I	11855563	nickel	nickel_median.EXT	0.18187918868272654	3.005464481629902	1	NA	NA	NA	NA	NA	NA
I_11856485	I	11856485	nickel	nickel_median.EXT	0.18187918868272654	3.005464481629902	1	NA	NA	NA	NA	NA	NA
I_11858299	I	11858299	nickel	nickel_median.EXT	0.19128544312598889	3.005464481629902	1	NA	NA	NA	NA	NA	NA
I_11858851	I	11858851	nickel	nickel_median.EXT	0.20050500487514578	3.005464481629902	1	NA	NA	NA	NA	NA	NA
I_11862636	I	11862636	nickel	nickel_median.EXT	0.20050500487514578	3.005464481629902	1	NA	NA	NA	NA	NA	NA
I_11862740	I	11862740	nickel	nickel_median.EXT	0.20050500487514578	3.005464481629902	1	NA	NA	NA	NA	NA	NA
I_11863382	I	11863382	nickel	nickel_median.EXT	0.20050500487514578	3.005464481629902	1	NA	NA	NA	NA	NA	NA
I_11864384	I	11864384	nickel	nickel_median.EXT	0.20050500487514578	3.005464481629902	1	NA	NA	NA	NA	NA	NA
I_11865594	I	11865594	nickel	nickel_median.EXT	0.18843322951550884	3.005464481629902	1	NA	NA	NA	NA	NA	NA
I_11868440	I	11868440	nickel	nickel_median.EXT	0.17742778576059404	3.005464481629902	1	NA	NA	NA	NA	NA	NA
I_11870784	I	11870784	nickel	nickel_median.EXT	0.17742778576059404	3.005464481629902	1	NA	NA	NA	NA	NA	NA
I_11885484	I	11885484	nickel	nickel_median.EXT	0.1947200984310589	3.005464481629902	1	NA	NA	NA	NA	NA	NA
I_11887312	I	11887312	nickel	nickel_median.EXT	0.1947200984310589	3.005464481629902	1	NA	NA	NA	NA	NA	NA
I_11896878	I	11896878	nickel	nickel_median.EXT	0.1947200984310589	3.005464481629902	1	NA	NA	NA	NA	NA	NA
I_11902882	I	11902882	nickel	nickel_median.EXT	0.1947200984310589	3.005464481629902	1	NA	NA	NA	NA	NA	NA
I_11914510	I	11914510	nickel	nickel_median.EXT	0.1947200984310589	3.005464481629902	1	NA	NA	NA	NA	NA	NA
I_11915690	I	11915690	nickel	nickel_median.EXT	0.2682103491836343	3.005464481629902	1	NA	NA	NA	NA	NA	NA
I_11918853	I	11918853	nickel	nickel_median.EXT	0.3293537118208425	3.005464481629902	1	NA	NA	NA	NA	NA	NA
I_11920241	I	11920241	nickel	nickel_median.EXT	0.3293537118208425	3.005464481629902	1	NA	NA	NA	NA	NA	NA
I_11921650	I	11921650	nickel	nickel_median.EXT	0.34620497255828275	3.005464481629902	1	NA	NA	NA	NA	NA	NA
I_11924271	I	11924271	nickel	nickel_median.EXT	0.34620497255828275	3.005464481629902	1	NA	NA	NA	NA	NA	NA
I_11926653	I	11926653	nickel	nickel_median.EXT	0.34620497255828275	3.005464481629902	1	NA	NA	NA	NA	NA	NA
I_11929752	I	11929752	nickel	nickel_median.EXT	0.34620497255828275	3.005464481629902	1	NA	NA	NA	NA	NA	NA
I_11931946	I	11931946	nickel	nickel_median.EXT	0.34620497255828275	3.005464481629902	1	NA	NA	NA	NA	NA	NA
I_11937120	I	11937120	nickel	nickel_median.EXT	0.34620497255828275	3.005464481629902	1	NA	NA	NA	NA	NA	NA
I_11943121	I	11943121	nickel	nickel_median.EXT	0.34620497255828275	3.005464481629902	1	NA	NA	NA	NA	NA	NA
I_11948529	I	11948529	nickel	nickel_median.EXT	0.30850512721282586	3.005464481629902	1	NA	NA	NA	NA	NA	NA
I_11949692	I	11949692	nickel	nickel_median.EXT	0.38293580512955677	3.005464481629902	1	NA	NA	NA	NA	NA	NA
I_11954235	I	11954235	nickel	nickel_median.EXT	0.38293580512955677	3.005464481629902	1	NA	NA	NA	NA	NA	NA
I_11955881	I	11955881	nickel	nickel_median.EXT	0.38293580512955677	3.005464481629902	1	NA	NA	NA	NA	NA	NA
I_11958741	I	11958741	nickel	nickel_median.EXT	0.44160149348270317	3.005464481629902	1	NA	NA	NA	NA	NA	NA
I_11959037	I	11959037	nickel	nickel_median.EXT	0.44160149348270317	3.005464481629902	1	NA	NA	NA	NA	NA	NA
I_11959318	I	11959318	nickel	nickel_median.EXT	0.44160149348270317	3.005464481629902	1	NA	NA	NA	NA	NA	NA
I_11960521	I	11960521	nickel	nickel_median.EXT	0.44160149348270317	3.005464481629902	1	NA	NA	NA	NA	NA	NA
I_11965483	I	11965483	nickel	nickel_median.EXT	0.41077476747121694	3.005464481629902	1	NA	NA	NA	NA	NA	NA
I_11977272	I	11977272	nickel	nickel_median.EXT	0.41077476747121694	3.005464481629902	1	NA	NA	NA	NA	NA	NA
I_11985587	I	11985587	nickel	nickel_median.EXT	0.41077476747121694	3.005464481629902	1	NA	NA	NA	NA	NA	NA
I_11992110	I	11992110	nickel	nickel_median.EXT	0.42626162046678695	3.005464481629902	1	NA	NA	NA	NA	NA	NA
I_11992373	I	11992373	nickel	nickel_median.EXT	0.42626162046678695	3.005464481629902	1	NA	NA	NA	NA	NA	NA
I_12012449	I	12012449	nickel	nickel_median.EXT	0.42626162046678695	3.005464481629902	1	NA	NA	NA	NA	NA	NA
I_12024694	I	12024694	nickel	nickel_median.EXT	0.7160522747091214	3.005464481629902	1	NA	NA	NA	NA	NA	NA
I_12032384	I	12032384	nickel	nickel_median.EXT	0.7160522747091214	3.005464481629902	1	NA	NA	NA	NA	NA	NA
I_12035065	I	12035065	nickel	nickel_median.EXT	0.7160522747091214	3.005464481629902	1	NA	NA	NA	NA	NA	NA
I_12042476	I	12042476	nickel	nickel_median.EXT	0.6023332613627623	3.005464481629902	1	NA	NA	NA	NA	NA	NA
I_12042988	I	12042988	nickel	nickel_median.EXT	0.6023332613627623	3.005464481629902	1	NA	NA	NA	NA	NA	NA
I_12046754	I	12046754	nickel	nickel_median.EXT	0.6023332613627623	3.005464481629902	1	NA	NA	NA	NA	NA	NA
I_12048245	I	12048245	nickel	nickel_median.EXT	0.6023332613627623	3.005464481629902	1	NA	NA	NA	NA	NA	NA
I_12048357	I	12048357	nickel	nickel_median.EXT	0.6023332613627623	3.005464481629902	1	NA	NA	NA	NA	NA	NA
I_12052126	I	12052126	nickel	nickel_median.EXT	0.6023332613627623	3.005464481629902	1	NA	NA	NA	NA	NA	NA
I_12059647	I	12059647	nickel	nickel_median.EXT	0.7165079743617825	3.005464481629902	1	NA	NA	NA	NA	NA	NA
I_12061313	I	12061313	nickel	nickel_median.EXT	0.7165079743617825	3.005464481629902	1	NA	NA	NA	NA	NA	NA
I_12065459	I	12065459	nickel	nickel_median.EXT	0.7165079743617825	3.005464481629902	1	NA	NA	NA	NA	NA	NA
I_12065560	I	12065560	nickel	nickel_median.EXT	0.7165079743617825	3.005464481629902	1	NA	NA	NA	NA	NA	NA
I_12066156	I	12066156	nickel	nickel_median.EXT	0.7165079743617825	3.005464481629902	1	NA	NA	NA	NA	NA	NA
I_12066205	I	12066205	nickel	nickel_median.EXT	0.7165079743617825	3.005464481629902	1	NA	NA	NA	NA	NA	NA
I_12085286	I	12085286	nickel	nickel_median.EXT	0.7165079743617825	3.005464481629902	1	NA	NA	NA	NA	NA	NA
I_12088290	I	12088290	nickel	nickel_median.EXT	0.7165079743617825	3.005464481629902	1	NA	NA	NA	NA	NA	NA
I_12097737	I	12097737	nickel	nickel_median.EXT	0.7165079743617825	3.005464481629902	1	NA	NA	NA	NA	NA	NA
I_12098639	I	12098639	nickel	nickel_median.EXT	0.7165079743617825	3.005464481629902	1	NA	NA	NA	NA	NA	NA
I_12104063	I	12104063	nickel	nickel_median.EXT	0.7165079743617825	3.005464481629902	1	NA	NA	NA	NA	NA	NA
I_12105982	I	12105982	nickel	nickel_median.EXT	0.7165079743617825	3.005464481629902	1	NA	NA	NA	NA	NA	NA
I_12106431	I	12106431	nickel	nickel_median.EXT	0.7165079743617825	3.005464481629902	1	NA	NA	NA	NA	NA	NA
I_12107303	I	12107303	nickel	nickel_median.EXT	0.7165079743617825	3.005464481629902	1	NA	NA	NA	NA	NA	NA
I_12119896	I	12119896	nickel	nickel_median.EXT	0.7165079743617825	3.005464481629902	1	NA	NA	NA	NA	NA	NA
I_12143342	I	12143342	nickel	nickel_median.EXT	0.7165079743617825	3.005464481629902	1	NA	NA	NA	NA	NA	NA
I_12147931	I	12147931	nickel	nickel_median.EXT	0.7165079743617825	3.005464481629902	1	NA	NA	NA	NA	NA	NA
I_12148240	I	12148240	nickel	nickel_median.EXT	0.7165079743617825	3.005464481629902	1	NA	NA	NA	NA	NA	NA
I_12162580	I	12162580	nickel	nickel_median.EXT	0.6420819413589274	3.005464481629902	1	NA	NA	NA	NA	NA	NA
I_12164974	I	12164974	nickel	nickel_median.EXT	0.6420819413589274	3.005464481629902	1	NA	NA	NA	NA	NA	NA
I_12166168	I	12166168	nickel	nickel_median.EXT	0.6420819413589274	3.005464481629902	1	NA	NA	NA	NA	NA	NA
I_12166346	I	12166346	nickel	nickel_median.EXT	0.4751335277023302	3.005464481629902	1	NA	NA	NA	NA	NA	NA
I_12176355	I	12176355	nickel	nickel_median.EXT	0.4357518871970769	3.005464481629902	1	NA	NA	NA	NA	NA	NA
I_12189120	I	12189120	nickel	nickel_median.EXT	0.4357518871970769	3.005464481629902	1	NA	NA	NA	NA	NA	NA
I_12198594	I	12198594	nickel	nickel_median.EXT	0.44531978854840304	3.005464481629902	1	NA	NA	NA	NA	NA	NA
I_12204620	I	12204620	nickel	nickel_median.EXT	0.44531978854840304	3.005464481629902	1	NA	NA	NA	NA	NA	NA
I_12214510	I	12214510	nickel	nickel_median.EXT	0.44531978854840304	3.005464481629902	1	NA	NA	NA	NA	NA	NA
I_12219867	I	12219867	nickel	nickel_median.EXT	0.44531978854840304	3.005464481629902	1	NA	NA	NA	NA	NA	NA
I_12227795	I	12227795	nickel	nickel_median.EXT	0.44531978854840304	3.005464481629902	1	NA	NA	NA	NA	NA	NA
I_12231088	I	12231088	nickel	nickel_median.EXT	0.44531978854840304	3.005464481629902	1	NA	NA	NA	NA	NA	NA
I_12252142	I	12252142	nickel	nickel_median.EXT	0.44531978854840304	3.005464481629902	1	NA	NA	NA	NA	NA	NA
I_12258273	I	12258273	nickel	nickel_median.EXT	0.30842857351867514	3.005464481629902	1	NA	NA	NA	NA	NA	NA
I_12277687	I	12277687	nickel	nickel_median.EXT	0.30842857351867514	3.005464481629902	1	NA	NA	NA	NA	NA	NA
I_12298297	I	12298297	nickel	nickel_median.EXT	0.30842857351867514	3.005464481629902	1	NA	NA	NA	NA	NA	NA
I_12299646	I	12299646	nickel	nickel_median.EXT	0.30842857351867514	3.005464481629902	1	NA	NA	NA	NA	NA	NA
I_12300309	I	12300309	nickel	nickel_median.EXT	0.30842857351867514	3.005464481629902	1	NA	NA	NA	NA	NA	NA
I_12301107	I	12301107	nickel	nickel_median.EXT	0.30842857351867514	3.005464481629902	1	NA	NA	NA	NA	NA	NA
I_12303093	I	12303093	nickel	nickel_median.EXT	0.30842857351867514	3.005464481629902	1	NA	NA	NA	NA	NA	NA
I_12318658	I	12318658	nickel	nickel_median.EXT	0.30842857351867514	3.005464481629902	1	NA	NA	NA	NA	NA	NA
I_12343109	I	12343109	nickel	nickel_median.EXT	0.20345605414423693	3.005464481629902	1	NA	NA	NA	NA	NA	NA
I_12343937	I	12343937	nickel	nickel_median.EXT	0.20345605414423693	3.005464481629902	1	NA	NA	NA	NA	NA	NA
I_12347443	I	12347443	nickel	nickel_median.EXT	0.1838983203947594	3.005464481629902	1	NA	NA	NA	NA	NA	NA
I_12351378	I	12351378	nickel	nickel_median.EXT	0.255936396204171	3.005464481629902	1	NA	NA	NA	NA	NA	NA
I_12363856	I	12363856	nickel	nickel_median.EXT	0.255936396204171	3.005464481629902	1	NA	NA	NA	NA	NA	NA
I_12364083	I	12364083	nickel	nickel_median.EXT	0.22059538602643194	3.005464481629902	1	NA	NA	NA	NA	NA	NA
I_12365683	I	12365683	nickel	nickel_median.EXT	0.14397679359280127	3.005464481629902	1	NA	NA	NA	NA	NA	NA
I_12366094	I	12366094	nickel	nickel_median.EXT	0.14397679359280127	3.005464481629902	1	NA	NA	NA	NA	NA	NA
I_12368100	I	12368100	nickel	nickel_median.EXT	0.12938165108511768	3.005464481629902	1	NA	NA	NA	NA	NA	NA
I_12376663	I	12376663	nickel	nickel_median.EXT	0.12938165108511768	3.005464481629902	1	NA	NA	NA	NA	NA	NA
I_12404569	I	12404569	nickel	nickel_median.EXT	0.12938165108511768	3.005464481629902	1	NA	NA	NA	NA	NA	NA
I_12417145	I	12417145	nickel	nickel_median.EXT	0.12938165108511768	3.005464481629902	1	NA	NA	NA	NA	NA	NA
I_12430088	I	12430088	nickel	nickel_median.EXT	0.12938165108511768	3.005464481629902	1	NA	NA	NA	NA	NA	NA
I_12483360	I	12483360	nickel	nickel_median.EXT	0.12938165108511768	3.005464481629902	1	NA	NA	NA	NA	NA	NA
I_12504759	I	12504759	nickel	nickel_median.EXT	0.14091355493524788	3.005464481629902	1	NA	NA	NA	NA	NA	NA
I_12521404	I	12521404	nickel	nickel_median.EXT	0.14091355493524788	3.005464481629902	1	NA	NA	NA	NA	NA	NA
I_12530021	I	12530021	nickel	nickel_median.EXT	0.1326055806627369	3.005464481629902	1	NA	NA	NA	NA	NA	NA
I_12536073	I	12536073	nickel	nickel_median.EXT	0.1326055806627369	3.005464481629902	1	NA	NA	NA	NA	NA	NA
I_12542101	I	12542101	nickel	nickel_median.EXT	0.1326055806627369	3.005464481629902	1	NA	NA	NA	NA	NA	NA
I_12547983	I	12547983	nickel	nickel_median.EXT	0.11662427099735649	3.005464481629902	1	NA	NA	NA	NA	NA	NA
I_12565375	I	12565375	nickel	nickel_median.EXT	0.10462690384350168	3.005464481629902	1	NA	NA	NA	NA	NA	NA
I_12568684	I	12568684	nickel	nickel_median.EXT	0.10462690384350168	3.005464481629902	1	NA	NA	NA	NA	NA	NA
I_12571899	I	12571899	nickel	nickel_median.EXT	0.10462690384350168	3.005464481629902	1	NA	NA	NA	NA	NA	NA
I_12595694	I	12595694	nickel	nickel_median.EXT	0.09109718482594634	3.005464481629902	1	NA	NA	NA	NA	NA	NA
I_12596472	I	12596472	nickel	nickel_median.EXT	0.09109718482594634	3.005464481629902	1	NA	NA	NA	NA	NA	NA
I_12597637	I	12597637	nickel	nickel_median.EXT	0.09109718482594634	3.005464481629902	1	NA	NA	NA	NA	NA	NA
I_12598674	I	12598674	nickel	nickel_median.EXT	0.09109718482594634	3.005464481629902	1	NA	NA	NA	NA	NA	NA
I_12599304	I	12599304	nickel	nickel_median.EXT	0.09109718482594634	3.005464481629902	1	NA	NA	NA	NA	NA	NA
I_12607684	I	12607684	nickel	nickel_median.EXT	0.09109718482594634	3.005464481629902	1	NA	NA	NA	NA	NA	NA
I_12609552	I	12609552	nickel	nickel_median.EXT	0.11391669489343956	3.005464481629902	1	NA	NA	NA	NA	NA	NA
I_12615949	I	12615949	nickel	nickel_median.EXT	0.11391669489343956	3.005464481629902	1	NA	NA	NA	NA	NA	NA
I_12618908	I	12618908	nickel	nickel_median.EXT	0.11391669489343956	3.005464481629902	1	NA	NA	NA	NA	NA	NA
I_12620037	I	12620037	nickel	nickel_median.EXT	0.11391669489343956	3.005464481629902	1	NA	NA	NA	NA	NA	NA
I_12621522	I	12621522	nickel	nickel_median.EXT	0.11391669489343956	3.005464481629902	1	NA	NA	NA	NA	NA	NA
I_12622896	I	12622896	nickel	nickel_median.EXT	0.11391669489343956	3.005464481629902	1	NA	NA	NA	NA	NA	NA
I_12623100	I	12623100	nickel	nickel_median.EXT	0.11391669489343956	3.005464481629902	1	NA	NA	NA	NA	NA	NA
I_12624371	I	12624371	nickel	nickel_median.EXT	0.11391669489343956	3.005464481629902	1	NA	NA	NA	NA	NA	NA
I_12625280	I	12625280	nickel	nickel_median.EXT	0.11391669489343956	3.005464481629902	1	NA	NA	NA	NA	NA	NA
I_12649342	I	12649342	nickel	nickel_median.EXT	0.11391669489343956	3.005464481629902	1	NA	NA	NA	NA	NA	NA
I_12650385	I	12650385	nickel	nickel_median.EXT	0.11391669489343956	3.005464481629902	1	NA	NA	NA	NA	NA	NA
I_12650913	I	12650913	nickel	nickel_median.EXT	0.10424371633616467	3.005464481629902	1	NA	NA	NA	NA	NA	NA
I_12664766	I	12664766	nickel	nickel_median.EXT	0.09352554904183803	3.005464481629902	1	NA	NA	NA	NA	NA	NA
I_12668049	I	12668049	nickel	nickel_median.EXT	0.09352554904183803	3.005464481629902	1	NA	NA	NA	NA	NA	NA
I_12668788	I	12668788	nickel	nickel_median.EXT	0.09352554904183803	3.005464481629902	1	NA	NA	NA	NA	NA	NA
I_12668877	I	12668877	nickel	nickel_median.EXT	0.10330557701433792	3.005464481629902	1	NA	NA	NA	NA	NA	NA
I_12675750	I	12675750	nickel	nickel_median.EXT	0.19861197492645147	3.005464481629902	1	NA	NA	NA	NA	NA	NA
I_12676765	I	12676765	nickel	nickel_median.EXT	0.19861197492645147	3.005464481629902	1	NA	NA	NA	NA	NA	NA
I_12689783	I	12689783	nickel	nickel_median.EXT	0.21567224037817184	3.005464481629902	1	NA	NA	NA	NA	NA	NA
I_12690450	I	12690450	nickel	nickel_median.EXT	0.21567224037817184	3.005464481629902	1	NA	NA	NA	NA	NA	NA
I_12719079	I	12719079	nickel	nickel_median.EXT	0.21567224037817184	3.005464481629902	1	NA	NA	NA	NA	NA	NA
I_12721985	I	12721985	nickel	nickel_median.EXT	0.21567224037817184	3.005464481629902	1	NA	NA	NA	NA	NA	NA
I_12722343	I	12722343	nickel	nickel_median.EXT	0.12120283963231021	3.005464481629902	1	NA	NA	NA	NA	NA	NA
I_12722566	I	12722566	nickel	nickel_median.EXT	0.12120283963231021	3.005464481629902	1	NA	NA	NA	NA	NA	NA
I_12724456	I	12724456	nickel	nickel_median.EXT	0.12120283963231021	3.005464481629902	1	NA	NA	NA	NA	NA	NA
I_12728311	I	12728311	nickel	nickel_median.EXT	0.054709154407974116	3.005464481629902	1	NA	NA	NA	NA	NA	NA
I_12728892	I	12728892	nickel	nickel_median.EXT	0.0894199996676277	3.005464481629902	1	NA	NA	NA	NA	NA	NA
I_12729331	I	12729331	nickel	nickel_median.EXT	0.0894199996676277	3.005464481629902	1	NA	NA	NA	NA	NA	NA
I_12729824	I	12729824	nickel	nickel_median.EXT	0.08193718203789002	3.005464481629902	1	NA	NA	NA	NA	NA	NA
I_12732062	I	12732062	nickel	nickel_median.EXT	0.11139349652380011	3.005464481629902	1	NA	NA	NA	NA	NA	NA
I_12735358	I	12735358	nickel	nickel_median.EXT	0.10040120841781429	3.005464481629902	1	NA	NA	NA	NA	NA	NA
I_12738906	I	12738906	nickel	nickel_median.EXT	0.08844689805213389	3.005464481629902	1	NA	NA	NA	NA	NA	NA
I_12740393	I	12740393	nickel	nickel_median.EXT	0.08844689805213389	3.005464481629902	1	NA	NA	NA	NA	NA	NA
I_12745387	I	12745387	nickel	nickel_median.EXT	0.08844689805213389	3.005464481629902	1	NA	NA	NA	NA	NA	NA
I_12746311	I	12746311	nickel	nickel_median.EXT	0.11045215209775423	3.005464481629902	1	NA	NA	NA	NA	NA	NA
I_12746578	I	12746578	nickel	nickel_median.EXT	0.1239771694302892	3.005464481629902	1	NA	NA	NA	NA	NA	NA
I_12747046	I	12747046	nickel	nickel_median.EXT	0.1239771694302892	3.005464481629902	1	NA	NA	NA	NA	NA	NA
I_12749359	I	12749359	nickel	nickel_median.EXT	0.13598027908829532	3.005464481629902	1	NA	NA	NA	NA	NA	NA
I_12758712	I	12758712	nickel	nickel_median.EXT	0.11966661649233912	3.005464481629902	1	NA	NA	NA	NA	NA	NA
I_12759929	I	12759929	nickel	nickel_median.EXT	0.1019071246666036	3.005464481629902	1	NA	NA	NA	NA	NA	NA
I_12762647	I	12762647	nickel	nickel_median.EXT	0.1019071246666036	3.005464481629902	1	NA	NA	NA	NA	NA	NA
I_12762753	I	12762753	nickel	nickel_median.EXT	0.10018130159339274	3.005464481629902	1	NA	NA	NA	NA	NA	NA
I_12765535	I	12765535	nickel	nickel_median.EXT	0.10090154534125928	3.005464481629902	1	NA	NA	NA	NA	NA	NA
I_12765760	I	12765760	nickel	nickel_median.EXT	0.10069619852412744	3.005464481629902	1	NA	NA	NA	NA	NA	NA
I_12766278	I	12766278	nickel	nickel_median.EXT	0.040764506477856795	3.005464481629902	1	NA	NA	NA	NA	NA	NA
I_12766753	I	12766753	nickel	nickel_median.EXT	0.03917620952560802	3.005464481629902	1	NA	NA	NA	NA	NA	NA
I_12771938	I	12771938	nickel	nickel_median.EXT	0.07914507743290711	3.005464481629902	1	NA	NA	NA	NA	NA	NA
I_12772853	I	12772853	nickel	nickel_median.EXT	0.09547808364351695	3.005464481629902	1	NA	NA	NA	NA	NA	NA
I_12775585	I	12775585	nickel	nickel_median.EXT	0.08682091674454866	3.005464481629902	1	NA	NA	NA	NA	NA	NA
I_12776255	I	12776255	nickel	nickel_median.EXT	0.08682091674454866	3.005464481629902	1	NA	NA	NA	NA	NA	NA
I_12777445	I	12777445	nickel	nickel_median.EXT	0.08682091674454866	3.005464481629902	1	NA	NA	NA	NA	NA	NA
I_12779251	I	12779251	nickel	nickel_median.EXT	0.08682091674454866	3.005464481629902	1	NA	NA	NA	NA	NA	NA
I_12779808	I	12779808	nickel	nickel_median.EXT	0.08682091674454866	3.005464481629902	1	NA	NA	NA	NA	NA	NA
I_12780398	I	12780398	nickel	nickel_median.EXT	0.1926500828991085	3.005464481629902	1	NA	NA	NA	NA	NA	NA
I_12781507	I	12781507	nickel	nickel_median.EXT	0.1926500828991085	3.005464481629902	1	NA	NA	NA	NA	NA	NA
I_12786864	I	12786864	nickel	nickel_median.EXT	0.1926500828991085	3.005464481629902	1	NA	NA	NA	NA	NA	NA
I_12788204	I	12788204	nickel	nickel_median.EXT	0.1926500828991085	3.005464481629902	1	NA	NA	NA	NA	NA	NA
I_12791473	I	12791473	nickel	nickel_median.EXT	0.08126699134784714	3.005464481629902	1	NA	NA	NA	NA	NA	NA
I_12791897	I	12791897	nickel	nickel_median.EXT	0.07766527758293648	3.005464481629902	1	NA	NA	NA	NA	NA	NA
I_12793799	I	12793799	nickel	nickel_median.EXT	0.08678764437052496	3.005464481629902	1	NA	NA	NA	NA	NA	NA
I_12795936	I	12795936	nickel	nickel_median.EXT	0.07011358193116614	3.005464481629902	1	NA	NA	NA	NA	NA	NA
I_12799812	I	12799812	nickel	nickel_median.EXT	0.008871304768473509	3.005464481629902	1	NA	NA	NA	NA	NA	NA
I_12800816	I	12800816	nickel	nickel_median.EXT	0.008871304768473509	3.005464481629902	1	NA	NA	NA	NA	NA	NA
I_12801899	I	12801899	nickel	nickel_median.EXT	0.005429997304721679	3.005464481629902	1	NA	NA	NA	NA	NA	NA
I_12803795	I	12803795	nickel	nickel_median.EXT	0.002857347364996328	3.005464481629902	1	NA	NA	NA	NA	NA	NA
I_12804007	I	12804007	nickel	nickel_median.EXT	0.002857347364996328	3.005464481629902	1	NA	NA	NA	NA	NA	NA
I_12804294	I	12804294	nickel	nickel_median.EXT	0.002857347364996328	3.005464481629902	1	NA	NA	NA	NA	NA	NA
I_12804661	I	12804661	nickel	nickel_median.EXT	0.002857347364996328	3.005464481629902	1	NA	NA	NA	NA	NA	NA
I_12805399	I	12805399	nickel	nickel_median.EXT	0.002857347364996328	3.005464481629902	1	NA	NA	NA	NA	NA	NA
I_12806423	I	12806423	nickel	nickel_median.EXT	0.002857347364996328	3.005464481629902	1	NA	NA	NA	NA	NA	NA
I_12811946	I	12811946	nickel	nickel_median.EXT	0.002857347364996328	3.005464481629902	1	NA	NA	NA	NA	NA	NA
I_12816395	I	12816395	nickel	nickel_median.EXT	0.02141533046808326	3.005464481629902	1	NA	NA	NA	NA	NA	NA
I_12817183	I	12817183	nickel	nickel_median.EXT	0.017759409841341407	3.005464481629902	1	NA	NA	NA	NA	NA	NA
I_12818795	I	12818795	nickel	nickel_median.EXT	0.014390182667814807	3.005464481629902	1	NA	NA	NA	NA	NA	NA
I_12819821	I	12819821	nickel	nickel_median.EXT	0.009526915003169656	3.005464481629902	1	NA	NA	NA	NA	NA	NA
I_12824093	I	12824093	nickel	nickel_median.EXT	0.009526915003169656	3.005464481629902	1	NA	NA	NA	NA	NA	NA
I_12826551	I	12826551	nickel	nickel_median.EXT	0.009526915003169656	3.005464481629902	1	NA	NA	NA	NA	NA	NA
I_12833013	I	12833013	nickel	nickel_median.EXT	0.009526915003169656	3.005464481629902	1	NA	NA	NA	NA	NA	NA
I_12839318	I	12839318	nickel	nickel_median.EXT	0.009526915003169656	3.005464481629902	1	NA	NA	NA	NA	NA	NA
I_12846782	I	12846782	nickel	nickel_median.EXT	0.007387330576510276	3.005464481629902	1	NA	NA	NA	NA	NA	NA
I_12847722	I	12847722	nickel	nickel_median.EXT	0.007387330576510276	3.005464481629902	1	NA	NA	NA	NA	NA	NA
I_12848109	I	12848109	nickel	nickel_median.EXT	0.007387330576510276	3.005464481629902	1	NA	NA	NA	NA	NA	NA
I_12849131	I	12849131	nickel	nickel_median.EXT	0.007387330576510276	3.005464481629902	1	NA	NA	NA	NA	NA	NA
I_12849994	I	12849994	nickel	nickel_median.EXT	0.007387330576510276	3.005464481629902	1	NA	NA	NA	NA	NA	NA
I_12853238	I	12853238	nickel	nickel_median.EXT	0.007387330576510276	3.005464481629902	1	NA	NA	NA	NA	NA	NA
I_12854103	I	12854103	nickel	nickel_median.EXT	0.02610126323769123	3.005464481629902	1	NA	NA	NA	NA	NA	NA
I_12865109	I	12865109	nickel	nickel_median.EXT	0.05288747935342817	3.005464481629902	1	NA	NA	NA	NA	NA	NA
I_12868203	I	12868203	nickel	nickel_median.EXT	0.05288747935342817	3.005464481629902	1	NA	NA	NA	NA	NA	NA
I_12869494	I	12869494	nickel	nickel_median.EXT	0.05288747935342817	3.005464481629902	1	NA	NA	NA	NA	NA	NA
I_12873730	I	12873730	nickel	nickel_median.EXT	0.05288747935342817	3.005464481629902	1	NA	NA	NA	NA	NA	NA
I_12883096	I	12883096	nickel	nickel_median.EXT	0.05288747935342817	3.005464481629902	1	NA	NA	NA	NA	NA	NA
I_12883670	I	12883670	nickel	nickel_median.EXT	0.05288747935342817	3.005464481629902	1	NA	NA	NA	NA	NA	NA
I_12883880	I	12883880	nickel	nickel_median.EXT	0.05288747935342817	3.005464481629902	1	NA	NA	NA	NA	NA	NA
I_12883918	I	12883918	nickel	nickel_median.EXT	0.05288747935342817	3.005464481629902	1	NA	NA	NA	NA	NA	NA
I_12884357	I	12884357	nickel	nickel_median.EXT	0.05288747935342817	3.005464481629902	1	NA	NA	NA	NA	NA	NA
I_12886420	I	12886420	nickel	nickel_median.EXT	0.05621638324544399	3.005464481629902	1	NA	NA	NA	NA	NA	NA
I_12891362	I	12891362	nickel	nickel_median.EXT	0.06797048698975332	3.005464481629902	1	NA	NA	NA	NA	NA	NA
I_12892410	I	12892410	nickel	nickel_median.EXT	0.06797048698975332	3.005464481629902	1	NA	NA	NA	NA	NA	NA
I_12897292	I	12897292	nickel	nickel_median.EXT	0.06797048698975332	3.005464481629902	1	NA	NA	NA	NA	NA	NA
I_12900672	I	12900672	nickel	nickel_median.EXT	0.11606745290703863	3.005464481629902	1	NA	NA	NA	NA	NA	NA
I_12901011	I	12901011	nickel	nickel_median.EXT	0.11606745290703863	3.005464481629902	1	NA	NA	NA	NA	NA	NA
I_12932809	I	12932809	nickel	nickel_median.EXT	0.07369166173912528	3.005464481629902	1	NA	NA	NA	NA	NA	NA
I_12934208	I	12934208	nickel	nickel_median.EXT	0.08641827112922917	3.005464481629902	1	NA	NA	NA	NA	NA	NA
I_12936127	I	12936127	nickel	nickel_median.EXT	0.08731799029868823	3.005464481629902	1	NA	NA	NA	NA	NA	NA
I_12936946	I	12936946	nickel	nickel_median.EXT	0.06406721264649211	3.005464481629902	1	NA	NA	NA	NA	NA	NA
I_12937472	I	12937472	nickel	nickel_median.EXT	0.06406721264649211	3.005464481629902	1	NA	NA	NA	NA	NA	NA
I_12942790	I	12942790	nickel	nickel_median.EXT	0.01797856687700675	3.005464481629902	1	NA	NA	NA	NA	NA	NA
I_12955937	I	12955937	nickel	nickel_median.EXT	0.01797856687700675	3.005464481629902	1	NA	NA	NA	NA	NA	NA
I_12957859	I	12957859	nickel	nickel_median.EXT	0.01797856687700675	3.005464481629902	1	NA	NA	NA	NA	NA	NA
I_12958276	I	12958276	nickel	nickel_median.EXT	0.01797856687700675	3.005464481629902	1	NA	NA	NA	NA	NA	NA
I_12959042	I	12959042	nickel	nickel_median.EXT	0.01797856687700675	3.005464481629902	1	NA	NA	NA	NA	NA	NA
I_12959964	I	12959964	nickel	nickel_median.EXT	0.01797856687700675	3.005464481629902	1	NA	NA	NA	NA	NA	NA
I_12960957	I	12960957	nickel	nickel_median.EXT	0.0031029155261564217	3.005464481629902	1	NA	NA	NA	NA	NA	NA
I_12964194	I	12964194	nickel	nickel_median.EXT	0.0031029155261564217	3.005464481629902	1	NA	NA	NA	NA	NA	NA
I_12969217	I	12969217	nickel	nickel_median.EXT	0.0031029155261564217	3.005464481629902	1	NA	NA	NA	NA	NA	NA
I_12972348	I	12972348	nickel	nickel_median.EXT	0.0037070507952712156	3.005464481629902	1	NA	NA	NA	NA	NA	NA
I_12975685	I	12975685	nickel	nickel_median.EXT	0.014368229811419296	3.005464481629902	1	NA	NA	NA	NA	NA	NA
I_12975696	I	12975696	nickel	nickel_median.EXT	0.014368229811419296	3.005464481629902	1	NA	NA	NA	NA	NA	NA
I_12978632	I	12978632	nickel	nickel_median.EXT	0.014368229811419296	3.005464481629902	1	NA	NA	NA	NA	NA	NA
I_12979385	I	12979385	nickel	nickel_median.EXT	0.014368229811419296	3.005464481629902	1	NA	NA	NA	NA	NA	NA
I_12981738	I	12981738	nickel	nickel_median.EXT	0.014368229811419296	3.005464481629902	1	NA	NA	NA	NA	NA	NA
I_12982590	I	12982590	nickel	nickel_median.EXT	0.014368229811419296	3.005464481629902	1	NA	NA	NA	NA	NA	NA
I_12983458	I	12983458	nickel	nickel_median.EXT	0.014368229811419296	3.005464481629902	1	NA	NA	NA	NA	NA	NA
I_12988124	I	12988124	nickel	nickel_median.EXT	0.014368229811419296	3.005464481629902	1	NA	NA	NA	NA	NA	NA
I_12994223	I	12994223	nickel	nickel_median.EXT	0.014368229811419296	3.005464481629902	1	NA	NA	NA	NA	NA	NA
I_12998973	I	12998973	nickel	nickel_median.EXT	0.014368229811419296	3.005464481629902	1	NA	NA	NA	NA	NA	NA
I_13001102	I	13001102	nickel	nickel_median.EXT	0.014368229811419296	3.005464481629902	1	NA	NA	NA	NA	NA	NA
I_13002299	I	13002299	nickel	nickel_median.EXT	0.012394517726868516	3.005464481629902	1	NA	NA	NA	NA	NA	NA
I_13005006	I	13005006	nickel	nickel_median.EXT	0.012819837502857276	3.005464481629902	1	NA	NA	NA	NA	NA	NA
I_13008740	I	13008740	nickel	nickel_median.EXT	0.010387639940405667	3.005464481629902	1	NA	NA	NA	NA	NA	NA
I_13020860	I	13020860	nickel	nickel_median.EXT	0.010065708082492329	3.005464481629902	1	NA	NA	NA	NA	NA	NA
I_13021794	I	13021794	nickel	nickel_median.EXT	0.010065708082492329	3.005464481629902	1	NA	NA	NA	NA	NA	NA
I_13023158	I	13023158	nickel	nickel_median.EXT	0.010065708082492329	3.005464481629902	1	NA	NA	NA	NA	NA	NA
I_13025135	I	13025135	nickel	nickel_median.EXT	0.010065708082492329	3.005464481629902	1	NA	NA	NA	NA	NA	NA
I_13025179	I	13025179	nickel	nickel_median.EXT	0.003978615920835392	3.005464481629902	1	NA	NA	NA	NA	NA	NA
I_13027232	I	13027232	nickel	nickel_median.EXT	4.7410269118546743e-4	3.005464481629902	1	NA	NA	NA	NA	NA	NA
I_13029830	I	13029830	nickel	nickel_median.EXT	4.7410269118546743e-4	3.005464481629902	1	NA	NA	NA	NA	NA	NA
I_13034593	I	13034593	nickel	nickel_median.EXT	4.7410269118546743e-4	3.005464481629902	1	NA	NA	NA	NA	NA	NA
I_13036533	I	13036533	nickel	nickel_median.EXT	4.7410269118546743e-4	3.005464481629902	1	NA	NA	NA	NA	NA	NA
I_13037341	I	13037341	nickel	nickel_median.EXT	4.7410269118546743e-4	3.005464481629902	1	NA	NA	NA	NA	NA	NA
I_13043390	I	13043390	nickel	nickel_median.EXT	0.0021243314025052064	3.005464481629902	1	NA	NA	NA	NA	NA	NA
I_13044229	I	13044229	nickel	nickel_median.EXT	0.004495131292052618	3.005464481629902	1	NA	NA	NA	NA	NA	NA
I_13048902	I	13048902	nickel	nickel_median.EXT	0.004495131292052618	3.005464481629902	1	NA	NA	NA	NA	NA	NA
I_13059619	I	13059619	nickel	nickel_median.EXT	0.0026303523499068603	3.005464481629902	1	NA	NA	NA	NA	NA	NA
I_13060197	I	13060197	nickel	nickel_median.EXT	7.350400941955234e-4	3.005464481629902	1	NA	NA	NA	NA	NA	NA
I_13076159	I	13076159	nickel	nickel_median.EXT	0.007365686781845595	3.005464481629902	1	NA	NA	NA	NA	NA	NA
I_13087297	I	13087297	nickel	nickel_median.EXT	0.007365686781845595	3.005464481629902	1	NA	NA	NA	NA	NA	NA
I_13106193	I	13106193	nickel	nickel_median.EXT	0.007365686781845595	3.005464481629902	1	NA	NA	NA	NA	NA	NA
I_13106526	I	13106526	nickel	nickel_median.EXT	0.007365686781845595	3.005464481629902	1	NA	NA	NA	NA	NA	NA
I_13109597	I	13109597	nickel	nickel_median.EXT	0.007365686781845595	3.005464481629902	1	NA	NA	NA	NA	NA	NA
I_13118716	I	13118716	nickel	nickel_median.EXT	0.007365686781845595	3.005464481629902	1	NA	NA	NA	NA	NA	NA
I_13119822	I	13119822	nickel	nickel_median.EXT	0.007365686781845595	3.005464481629902	1	NA	NA	NA	NA	NA	NA
I_13127253	I	13127253	nickel	nickel_median.EXT	0.007365686781845595	3.005464481629902	1	NA	NA	NA	NA	NA	NA
I_13139175	I	13139175	nickel	nickel_median.EXT	0.013958030414652342	3.005464481629902	1	NA	NA	NA	NA	NA	NA
I_13152082	I	13152082	nickel	nickel_median.EXT	0.005054457309490328	3.005464481629902	1	NA	NA	NA	NA	NA	NA
I_13164442	I	13164442	nickel	nickel_median.EXT	0.0013365249140044025	3.005464481629902	1	NA	NA	NA	NA	NA	NA
I_13170438	I	13170438	nickel	nickel_median.EXT	0.0013365249140044025	3.005464481629902	1	NA	NA	NA	NA	NA	NA
I_13176898	I	13176898	nickel	nickel_median.EXT	0.0029651836854070034	3.005464481629902	1	NA	NA	NA	NA	NA	NA
I_13182056	I	13182056	nickel	nickel_median.EXT	0.005165483258304441	3.005464481629902	1	NA	NA	NA	NA	NA	NA
I_13191405	I	13191405	nickel	nickel_median.EXT	0.0038246107035551638	3.005464481629902	1	NA	NA	NA	NA	NA	NA
I_13205179	I	13205179	nickel	nickel_median.EXT	0.007864153911010403	3.005464481629902	1	NA	NA	NA	NA	NA	NA
I_13218962	I	13218962	nickel	nickel_median.EXT	0.007864153911010403	3.005464481629902	1	NA	NA	NA	NA	NA	NA
I_13226874	I	13226874	nickel	nickel_median.EXT	0.007864153911010403	3.005464481629902	1	NA	NA	NA	NA	NA	NA
I_13228075	I	13228075	nickel	nickel_median.EXT	0.007864153911010403	3.005464481629902	1	NA	NA	NA	NA	NA	NA
I_13237585	I	13237585	nickel	nickel_median.EXT	0.007864153911010403	3.005464481629902	1	NA	NA	NA	NA	NA	NA
I_13254938	I	13254938	nickel	nickel_median.EXT	0.007864153911010403	3.005464481629902	1	NA	NA	NA	NA	NA	NA
I_13259208	I	13259208	nickel	nickel_median.EXT	0.007864153911010403	3.005464481629902	1	NA	NA	NA	NA	NA	NA
I_13262067	I	13262067	nickel	nickel_median.EXT	1.1094204752250494e-7	3.005464481629902	1	NA	NA	NA	NA	NA	NA
I_13264060	I	13264060	nickel	nickel_median.EXT	0.001456431910174813	3.005464481629902	1	NA	NA	NA	NA	NA	NA
I_13267755	I	13267755	nickel	nickel_median.EXT	0.03317040048646515	3.005464481629902	1	NA	NA	NA	NA	NA	NA
I_13278149	I	13278149	nickel	nickel_median.EXT	0.04596251684304616	3.005464481629902	1	NA	NA	NA	NA	NA	NA
I_13281022	I	13281022	nickel	nickel_median.EXT	0.04596251684304616	3.005464481629902	1	NA	NA	NA	NA	NA	NA
I_13285145	I	13285145	nickel	nickel_median.EXT	0.04596251684304616	3.005464481629902	1	NA	NA	NA	NA	NA	NA
I_13286850	I	13286850	nickel	nickel_median.EXT	0.04596251684304616	3.005464481629902	1	NA	NA	NA	NA	NA	NA
I_13290317	I	13290317	nickel	nickel_median.EXT	0.04596251684304616	3.005464481629902	1	NA	NA	NA	NA	NA	NA
I_13294291	I	13294291	nickel	nickel_median.EXT	0.055591679039434495	3.005464481629902	1	NA	NA	NA	NA	NA	NA
I_13298029	I	13298029	nickel	nickel_median.EXT	0.05688941928580253	3.005464481629902	1	NA	NA	NA	NA	NA	NA
I_13299554	I	13299554	nickel	nickel_median.EXT	0.05688941928580253	3.005464481629902	1	NA	NA	NA	NA	NA	NA
I_13303932	I	13303932	nickel	nickel_median.EXT	0.05688941928580253	3.005464481629902	1	NA	NA	NA	NA	NA	NA
I_13307128	I	13307128	nickel	nickel_median.EXT	0.05688941928580253	3.005464481629902	1	NA	NA	NA	NA	NA	NA
I_13316670	I	13316670	nickel	nickel_median.EXT	0.05688941928580253	3.005464481629902	1	NA	NA	NA	NA	NA	NA
I_13317029	I	13317029	nickel	nickel_median.EXT	0.05688941928580253	3.005464481629902	1	NA	NA	NA	NA	NA	NA
I_13330512	I	13330512	nickel	nickel_median.EXT	0.05688941928580253	3.005464481629902	1	NA	NA	NA	NA	NA	NA
I_13339328	I	13339328	nickel	nickel_median.EXT	0.027355338467141735	3.005464481629902	1	NA	NA	NA	NA	NA	NA
I_13343508	I	13343508	nickel	nickel_median.EXT	0.027355338467141735	3.005464481629902	1	NA	NA	NA	NA	NA	NA
I_13346810	I	13346810	nickel	nickel_median.EXT	0.027355338467141735	3.005464481629902	1	NA	NA	NA	NA	NA	NA
I_13349072	I	13349072	nickel	nickel_median.EXT	0.027355338467141735	3.005464481629902	1	NA	NA	NA	NA	NA	NA
I_13349990	I	13349990	nickel	nickel_median.EXT	0.01939899363413994	3.005464481629902	1	NA	NA	NA	NA	NA	NA
I_13351093	I	13351093	nickel	nickel_median.EXT	0.01939899363413994	3.005464481629902	1	NA	NA	NA	NA	NA	NA
I_13351874	I	13351874	nickel	nickel_median.EXT	0.01939899363413994	3.005464481629902	1	NA	NA	NA	NA	NA	NA
I_13353501	I	13353501	nickel	nickel_median.EXT	0.01939899363413994	3.005464481629902	1	NA	NA	NA	NA	NA	NA
I_13356001	I	13356001	nickel	nickel_median.EXT	0.01939899363413994	3.005464481629902	1	NA	NA	NA	NA	NA	NA
I_13359410	I	13359410	nickel	nickel_median.EXT	0.004901257426001704	3.005464481629902	1	NA	NA	NA	NA	NA	NA
I_13360879	I	13360879	nickel	nickel_median.EXT	0.024088984421744904	3.005464481629902	1	NA	NA	NA	NA	NA	NA
I_13362027	I	13362027	nickel	nickel_median.EXT	0.03395004329877568	3.005464481629902	1	NA	NA	NA	NA	NA	NA
I_13363377	I	13363377	nickel	nickel_median.EXT	0.05348040339778978	3.005464481629902	1	NA	NA	NA	NA	NA	NA
I_13366121	I	13366121	nickel	nickel_median.EXT	0.05348040339778978	3.005464481629902	1	NA	NA	NA	NA	NA	NA
I_13366208	I	13366208	nickel	nickel_median.EXT	0.04626088963947668	3.005464481629902	1	NA	NA	NA	NA	NA	NA
I_13367071	I	13367071	nickel	nickel_median.EXT	0.04626088963947668	3.005464481629902	1	NA	NA	NA	NA	NA	NA
I_13375137	I	13375137	nickel	nickel_median.EXT	0.038432165149197776	3.005464481629902	1	NA	NA	NA	NA	NA	NA
I_13381210	I	13381210	nickel	nickel_median.EXT	0.02354303580303825	3.005464481629902	1	NA	NA	NA	NA	NA	NA
I_13383753	I	13383753	nickel	nickel_median.EXT	0.02354303580303825	3.005464481629902	1	NA	NA	NA	NA	NA	NA
I_13384845	I	13384845	nickel	nickel_median.EXT	0.02354303580303825	3.005464481629902	1	NA	NA	NA	NA	NA	NA
I_13385096	I	13385096	nickel	nickel_median.EXT	0.02354303580303825	3.005464481629902	1	NA	NA	NA	NA	NA	NA
I_13385188	I	13385188	nickel	nickel_median.EXT	0.02354303580303825	3.005464481629902	1	NA	NA	NA	NA	NA	NA
I_13388993	I	13388993	nickel	nickel_median.EXT	0.02354303580303825	3.005464481629902	1	NA	NA	NA	NA	NA	NA
I_13389906	I	13389906	nickel	nickel_median.EXT	0.02249906586230781	3.005464481629902	1	NA	NA	NA	NA	NA	NA
I_13391041	I	13391041	nickel	nickel_median.EXT	0.02121633986084367	3.005464481629902	1	NA	NA	NA	NA	NA	NA
I_13391625	I	13391625	nickel	nickel_median.EXT	0.02121633986084367	3.005464481629902	1	NA	NA	NA	NA	NA	NA
I_13392010	I	13392010	nickel	nickel_median.EXT	0.02121633986084367	3.005464481629902	1	NA	NA	NA	NA	NA	NA
I_13393831	I	13393831	nickel	nickel_median.EXT	0.0363589615827869	3.005464481629902	1	NA	NA	NA	NA	NA	NA
I_13394201	I	13394201	nickel	nickel_median.EXT	0.0363589615827869	3.005464481629902	1	NA	NA	NA	NA	NA	NA
I_13395385	I	13395385	nickel	nickel_median.EXT	0.012603317082371888	3.005464481629902	1	NA	NA	NA	NA	NA	NA
I_13395979	I	13395979	nickel	nickel_median.EXT	0.012603317082371888	3.005464481629902	1	NA	NA	NA	NA	NA	NA
I_13398787	I	13398787	nickel	nickel_median.EXT	0.012603317082371888	3.005464481629902	1	NA	NA	NA	NA	NA	NA
I_13399538	I	13399538	nickel	nickel_median.EXT	0.012603317082371888	3.005464481629902	1	NA	NA	NA	NA	NA	NA
I_13414068	I	13414068	nickel	nickel_median.EXT	0.02429697606706765	3.005464481629902	1	NA	NA	NA	NA	NA	NA
I_13428076	I	13428076	nickel	nickel_median.EXT	0.02429697606706765	3.005464481629902	1	NA	NA	NA	NA	NA	NA
I_13428523	I	13428523	nickel	nickel_median.EXT	0.02429697606706765	3.005464481629902	1	NA	NA	NA	NA	NA	NA
I_13430146	I	13430146	nickel	nickel_median.EXT	0.02429697606706765	3.005464481629902	1	NA	NA	NA	NA	NA	NA
I_13439433	I	13439433	nickel	nickel_median.EXT	0.012081847668637529	3.005464481629902	1	NA	NA	NA	NA	NA	NA
I_13440345	I	13440345	nickel	nickel_median.EXT	0.012081847668637529	3.005464481629902	1	NA	NA	NA	NA	NA	NA
I_13446396	I	13446396	nickel	nickel_median.EXT	0.012081847668637529	3.005464481629902	1	NA	NA	NA	NA	NA	NA
I_13452110	I	13452110	nickel	nickel_median.EXT	0.012081847668637529	3.005464481629902	1	NA	NA	NA	NA	NA	NA
I_13452811	I	13452811	nickel	nickel_median.EXT	0.0022551591454660373	3.005464481629902	1	NA	NA	NA	NA	NA	NA
I_13463476	I	13463476	nickel	nickel_median.EXT	0.0022551591454660373	3.005464481629902	1	NA	NA	NA	NA	NA	NA
I_13551265	I	13551265	nickel	nickel_median.EXT	0.005328897021459004	3.005464481629902	1	NA	NA	NA	NA	NA	NA
I_13569471	I	13569471	nickel	nickel_median.EXT	0.005328897021459004	3.005464481629902	1	NA	NA	NA	NA	NA	NA
I_13590174	I	13590174	nickel	nickel_median.EXT	0.005328897021459004	3.005464481629902	1	NA	NA	NA	NA	NA	NA
I_13603496	I	13603496	nickel	nickel_median.EXT	0.005328897021459004	3.005464481629902	1	NA	NA	NA	NA	NA	NA
I_13623980	I	13623980	nickel	nickel_median.EXT	0.042286644755528555	3.005464481629902	1	NA	NA	NA	NA	NA	NA
I_13625786	I	13625786	nickel	nickel_median.EXT	0.042286644755528555	3.005464481629902	1	NA	NA	NA	NA	NA	NA
I_13647369	I	13647369	nickel	nickel_median.EXT	0.03353341234910838	3.005464481629902	1	NA	NA	NA	NA	NA	NA
I_13649127	I	13649127	nickel	nickel_median.EXT	0.03353341234910838	3.005464481629902	1	NA	NA	NA	NA	NA	NA
I_13666888	I	13666888	nickel	nickel_median.EXT	0.03353341234910838	3.005464481629902	1	NA	NA	NA	NA	NA	NA
I_13685760	I	13685760	nickel	nickel_median.EXT	0.03353341234910838	3.005464481629902	1	NA	NA	NA	NA	NA	NA
I_13688946	I	13688946	nickel	nickel_median.EXT	0.03353341234910838	3.005464481629902	1	NA	NA	NA	NA	NA	NA
I_13696504	I	13696504	nickel	nickel_median.EXT	0.03353341234910838	3.005464481629902	1	NA	NA	NA	NA	NA	NA
I_13709331	I	13709331	nickel	nickel_median.EXT	0.06446772343859791	3.005464481629902	1	NA	NA	NA	NA	NA	NA
I_13731484	I	13731484	nickel	nickel_median.EXT	0.06446772343859791	3.005464481629902	1	NA	NA	NA	NA	NA	NA
I_13779641	I	13779641	nickel	nickel_median.EXT	0.12754903904345816	3.005464481629902	1	NA	NA	NA	NA	NA	NA
I_13788926	I	13788926	nickel	nickel_median.EXT	0.12754903904345816	3.005464481629902	1	NA	NA	NA	NA	NA	NA
I_13792781	I	13792781	nickel	nickel_median.EXT	0.15559677783530138	3.005464481629902	1	NA	NA	NA	NA	NA	NA
I_13853980	I	13853980	nickel	nickel_median.EXT	0.15559677783530138	3.005464481629902	1	NA	NA	NA	NA	NA	NA
I_13860554	I	13860554	nickel	nickel_median.EXT	0.1978514351799836	3.005464481629902	1	NA	NA	NA	NA	NA	NA
I_13875092	I	13875092	nickel	nickel_median.EXT	0.1597752564890281	3.005464481629902	1	NA	NA	NA	NA	NA	NA
I_13880964	I	13880964	nickel	nickel_median.EXT	0.1597752564890281	3.005464481629902	1	NA	NA	NA	NA	NA	NA
I_13886754	I	13886754	nickel	nickel_median.EXT	0.04394478983878826	3.005464481629902	1	NA	NA	NA	NA	NA	NA
I_13914474	I	13914474	nickel	nickel_median.EXT	0.03434376839786995	3.005464481629902	1	NA	NA	NA	NA	NA	NA
I_13942896	I	13942896	nickel	nickel_median.EXT	0.03434376839786995	3.005464481629902	1	NA	NA	NA	NA	NA	NA
I_13979708	I	13979708	nickel	nickel_median.EXT	0.03434376839786995	3.005464481629902	1	NA	NA	NA	NA	NA	NA
I_13992600	I	13992600	nickel	nickel_median.EXT	0.04209875078394091	3.005464481629902	1	NA	NA	NA	NA	NA	NA
I_14006590	I	14006590	nickel	nickel_median.EXT	0.024109258313045934	3.005464481629902	1	NA	NA	NA	NA	NA	NA
I_14010408	I	14010408	nickel	nickel_median.EXT	0.010279084172692098	3.005464481629902	1	NA	NA	NA	NA	NA	NA
I_14012129	I	14012129	nickel	nickel_median.EXT	0.010279084172692098	3.005464481629902	1	NA	NA	NA	NA	NA	NA
I_14014482	I	14014482	nickel	nickel_median.EXT	0.010279084172692098	3.005464481629902	1	NA	NA	NA	NA	NA	NA
I_14035932	I	14035932	nickel	nickel_median.EXT	0.015790178059843393	3.005464481629902	1	NA	NA	NA	NA	NA	NA
I_14040544	I	14040544	nickel	nickel_median.EXT	0.010948251021361807	3.005464481629902	1	NA	NA	NA	NA	NA	NA
I_14049392	I	14049392	nickel	nickel_median.EXT	0.01102609396929933	3.005464481629902	1	NA	NA	NA	NA	NA	NA
I_14055519	I	14055519	nickel	nickel_median.EXT	0.0164808104581241	3.005464481629902	1	NA	NA	NA	NA	NA	NA
I_14102974	I	14102974	nickel	nickel_median.EXT	0.0164808104581241	3.005464481629902	1	NA	NA	NA	NA	NA	NA
I_14103309	I	14103309	nickel	nickel_median.EXT	0.08588650591933228	3.005464481629902	1	NA	NA	NA	NA	NA	NA
I_14105321	I	14105321	nickel	nickel_median.EXT	0.005174245509308996	3.005464481629902	1	NA	NA	NA	NA	NA	NA
I_14108956	I	14108956	nickel	nickel_median.EXT	0.0021445912579066183	3.005464481629902	1	NA	NA	NA	NA	NA	NA
I_14116647	I	14116647	nickel	nickel_median.EXT	0.0021445912579066183	3.005464481629902	1	NA	NA	NA	NA	NA	NA
I_14119923	I	14119923	nickel	nickel_median.EXT	0.0021445912579066183	3.005464481629902	1	NA	NA	NA	NA	NA	NA
I_14140181	I	14140181	nickel	nickel_median.EXT	0.0021445912579066183	3.005464481629902	1	NA	NA	NA	NA	NA	NA
I_14142386	I	14142386	nickel	nickel_median.EXT	0.0021445912579066183	3.005464481629902	1	NA	NA	NA	NA	NA	NA
I_14142791	I	14142791	nickel	nickel_median.EXT	1.3844986927451355e-4	3.005464481629902	1	NA	NA	NA	NA	NA	NA
I_14144363	I	14144363	nickel	nickel_median.EXT	0.010829335746410885	3.005464481629902	1	NA	NA	NA	NA	NA	NA
I_14158297	I	14158297	nickel	nickel_median.EXT	0.010829335746410885	3.005464481629902	1	NA	NA	NA	NA	NA	NA
I_14164665	I	14164665	nickel	nickel_median.EXT	0.0012660911758316255	3.005464481629902	1	NA	NA	NA	NA	NA	NA
I_14166753	I	14166753	nickel	nickel_median.EXT	0.0012660911758316255	3.005464481629902	1	NA	NA	NA	NA	NA	NA
I_14169370	I	14169370	nickel	nickel_median.EXT	0.0012660911758316255	3.005464481629902	1	NA	NA	NA	NA	NA	NA
I_14178480	I	14178480	nickel	nickel_median.EXT	0.0012660911758316255	3.005464481629902	1	NA	NA	NA	NA	NA	NA
I_14182461	I	14182461	nickel	nickel_median.EXT	0.0012660911758316255	3.005464481629902	1	NA	NA	NA	NA	NA	NA
I_14183206	I	14183206	nickel	nickel_median.EXT	0.019798948711234287	3.005464481629902	1	NA	NA	NA	NA	NA	NA
I_14183811	I	14183811	nickel	nickel_median.EXT	0.022958111981630745	3.005464481629902	1	NA	NA	NA	NA	NA	NA
I_14185571	I	14185571	nickel	nickel_median.EXT	0.013243840405373124	3.005464481629902	1	NA	NA	NA	NA	NA	NA
I_14193863	I	14193863	nickel	nickel_median.EXT	0.01600800572403785	3.005464481629902	1	NA	NA	NA	NA	NA	NA
I_14199774	I	14199774	nickel	nickel_median.EXT	0.007750248824015982	3.005464481629902	1	NA	NA	NA	NA	NA	NA
I_14201579	I	14201579	nickel	nickel_median.EXT	0.022325885057825377	3.005464481629902	1	NA	NA	NA	NA	NA	NA
I_14210742	I	14210742	nickel	nickel_median.EXT	0.04510568116191398	3.005464481629902	1	NA	NA	NA	NA	NA	NA
I_14219502	I	14219502	nickel	nickel_median.EXT	0.09193802990080069	3.005464481629902	1	NA	NA	NA	NA	NA	NA
I_14243159	I	14243159	nickel	nickel_median.EXT	0.14783438206309932	3.005464481629902	1	NA	NA	NA	NA	NA	NA
I_14289937	I	14289937	nickel	nickel_median.EXT	0.21139210437408176	3.005464481629902	1	NA	NA	NA	NA	NA	NA
I_14315954	I	14315954	nickel	nickel_median.EXT	0.21139210437408176	3.005464481629902	1	NA	NA	NA	NA	NA	NA
I_14315961	I	14315961	nickel	nickel_median.EXT	0.18305900481161466	3.005464481629902	1	NA	NA	NA	NA	NA	NA
I_14316531	I	14316531	nickel	nickel_median.EXT	0.34850988865239313	3.005464481629902	1	NA	NA	NA	NA	NA	NA
I_14318555	I	14318555	nickel	nickel_median.EXT	0.32335570116167256	3.005464481629902	1	NA	NA	NA	NA	NA	NA
I_14323087	I	14323087	nickel	nickel_median.EXT	0.32335570116167256	3.005464481629902	1	NA	NA	NA	NA	NA	NA
I_14333561	I	14333561	nickel	nickel_median.EXT	0.3868338747642771	3.005464481629902	1	NA	NA	NA	NA	NA	NA
I_14348106	I	14348106	nickel	nickel_median.EXT	0.3868338747642771	3.005464481629902	1	NA	NA	NA	NA	NA	NA
I_14361048	I	14361048	nickel	nickel_median.EXT	0.3868338747642771	3.005464481629902	1	NA	NA	NA	NA	NA	NA
I_14376054	I	14376054	nickel	nickel_median.EXT	0.42762092371075844	3.005464481629902	1	NA	NA	NA	NA	NA	NA
I_14379544	I	14379544	nickel	nickel_median.EXT	0.42762092371075844	3.005464481629902	1	NA	NA	NA	NA	NA	NA
I_14391274	I	14391274	nickel	nickel_median.EXT	0.42762092371075844	3.005464481629902	1	NA	NA	NA	NA	NA	NA
I_14395913	I	14395913	nickel	nickel_median.EXT	0.42762092371075844	3.005464481629902	1	NA	NA	NA	NA	NA	NA
I_14405536	I	14405536	nickel	nickel_median.EXT	0.42762092371075844	3.005464481629902	1	NA	NA	NA	NA	NA	NA
I_14409004	I	14409004	nickel	nickel_median.EXT	0.42762092371075844	3.005464481629902	1	NA	NA	NA	NA	NA	NA
I_14410476	I	14410476	nickel	nickel_median.EXT	0.42762092371075844	3.005464481629902	1	NA	NA	NA	NA	NA	NA
I_14419199	I	14419199	nickel	nickel_median.EXT	0.42268386261153074	3.005464481629902	1	NA	NA	NA	NA	NA	NA
I_14420075	I	14420075	nickel	nickel_median.EXT	0.3957267648336932	3.005464481629902	1	NA	NA	NA	NA	NA	NA
I_14425387	I	14425387	nickel	nickel_median.EXT	0.43066645847810414	3.005464481629902	1	NA	NA	NA	NA	NA	NA
I_14433480	I	14433480	nickel	nickel_median.EXT	0.43066645847810414	3.005464481629902	1	NA	NA	NA	NA	NA	NA
I_14445068	I	14445068	nickel	nickel_median.EXT	0.40192775091458616	3.005464481629902	1	NA	NA	NA	NA	NA	NA
I_14447285	I	14447285	nickel	nickel_median.EXT	0.40192775091458616	3.005464481629902	1	NA	NA	NA	NA	NA	NA
I_14452126	I	14452126	nickel	nickel_median.EXT	0.40192775091458616	3.005464481629902	1	NA	NA	NA	NA	NA	NA
I_14452335	I	14452335	nickel	nickel_median.EXT	0.40192775091458616	3.005464481629902	1	NA	NA	NA	NA	NA	NA
I_14455328	I	14455328	nickel	nickel_median.EXT	0.40192775091458616	3.005464481629902	1	NA	NA	NA	NA	NA	NA
I_14459579	I	14459579	nickel	nickel_median.EXT	0.40192775091458616	3.005464481629902	1	NA	NA	NA	NA	NA	NA
I_14463305	I	14463305	nickel	nickel_median.EXT	0.40192775091458616	3.005464481629902	1	NA	NA	NA	NA	NA	NA
I_14468743	I	14468743	nickel	nickel_median.EXT	0.40192775091458616	3.005464481629902	1	NA	NA	NA	NA	NA	NA
I_14469444	I	14469444	nickel	nickel_median.EXT	0.40192775091458616	3.005464481629902	1	NA	NA	NA	NA	NA	NA
I_14470256	I	14470256	nickel	nickel_median.EXT	0.40192775091458616	3.005464481629902	1	NA	NA	NA	NA	NA	NA
I_14472083	I	14472083	nickel	nickel_median.EXT	0.40192775091458616	3.005464481629902	1	NA	NA	NA	NA	NA	NA
I_14472629	I	14472629	nickel	nickel_median.EXT	0.40192775091458616	3.005464481629902	1	NA	NA	NA	NA	NA	NA
I_14472641	I	14472641	nickel	nickel_median.EXT	0.3864309125876877	3.005464481629902	1	NA	NA	NA	NA	NA	NA
I_14475143	I	14475143	nickel	nickel_median.EXT	0.40011233722516626	3.005464481629902	1	NA	NA	NA	NA	NA	NA
I_14475736	I	14475736	nickel	nickel_median.EXT	0.40011233722516626	3.005464481629902	1	NA	NA	NA	NA	NA	NA
I_14475856	I	14475856	nickel	nickel_median.EXT	0.40011233722516626	3.005464481629902	1	NA	NA	NA	NA	NA	NA
I_14476884	I	14476884	nickel	nickel_median.EXT	0.41393479850122344	3.005464481629902	1	NA	NA	NA	NA	NA	NA
I_14478662	I	14478662	nickel	nickel_median.EXT	0.41393479850122344	3.005464481629902	1	NA	NA	NA	NA	NA	NA
I_14480472	I	14480472	nickel	nickel_median.EXT	0.4361289155490333	3.005464481629902	1	NA	NA	NA	NA	NA	NA
I_14484525	I	14484525	nickel	nickel_median.EXT	0.44900293020747595	3.005464481629902	1	NA	NA	NA	NA	NA	NA
I_14484676	I	14484676	nickel	nickel_median.EXT	0.44900293020747595	3.005464481629902	1	NA	NA	NA	NA	NA	NA
I_14485506	I	14485506	nickel	nickel_median.EXT	0.44900293020747595	3.005464481629902	1	NA	NA	NA	NA	NA	NA
I_14486815	I	14486815	nickel	nickel_median.EXT	0.4546207107699109	3.005464481629902	1	NA	NA	NA	NA	NA	NA
I_14486883	I	14486883	nickel	nickel_median.EXT	0.4546207107699109	3.005464481629902	1	NA	NA	NA	NA	NA	NA
I_14487015	I	14487015	nickel	nickel_median.EXT	0.5060539173313823	3.005464481629902	1	NA	NA	NA	NA	NA	NA
I_14488028	I	14488028	nickel	nickel_median.EXT	0.507671859349851	3.005464481629902	1	NA	NA	NA	NA	NA	NA
I_14489264	I	14489264	nickel	nickel_median.EXT	0.43183181209496235	3.005464481629902	1	NA	NA	NA	NA	NA	NA
I_14491885	I	14491885	nickel	nickel_median.EXT	0.4081205354872544	3.005464481629902	1	NA	NA	NA	NA	NA	NA
I_14492974	I	14492974	nickel	nickel_median.EXT	0.4081205354872544	3.005464481629902	1	NA	NA	NA	NA	NA	NA
I_14493853	I	14493853	nickel	nickel_median.EXT	0.4081205354872544	3.005464481629902	1	NA	NA	NA	NA	NA	NA
I_14505697	I	14505697	nickel	nickel_median.EXT	0.42700268674269354	3.005464481629902	1	NA	NA	NA	NA	NA	NA
I_14508257	I	14508257	nickel	nickel_median.EXT	0.42700268674269354	3.005464481629902	1	NA	NA	NA	NA	NA	NA
I_14512844	I	14512844	nickel	nickel_median.EXT	0.4091735648031274	3.005464481629902	1	NA	NA	NA	NA	NA	NA
I_14517934	I	14517934	nickel	nickel_median.EXT	0.4091735648031274	3.005464481629902	1	NA	NA	NA	NA	NA	NA
I_14519512	I	14519512	nickel	nickel_median.EXT	0.4091735648031274	3.005464481629902	1	NA	NA	NA	NA	NA	NA
I_14521001	I	14521001	nickel	nickel_median.EXT	0.42962000219050894	3.005464481629902	1	NA	NA	NA	NA	NA	NA
I_14523101	I	14523101	nickel	nickel_median.EXT	0.6247061781105288	3.005464481629902	1	NA	NA	NA	NA	NA	NA
I_14525364	I	14525364	nickel	nickel_median.EXT	0.6247061781105288	3.005464481629902	1	NA	NA	NA	NA	NA	NA
I_14526202	I	14526202	nickel	nickel_median.EXT	0.6382783101536812	3.005464481629902	1	NA	NA	NA	NA	NA	NA
I_14530614	I	14530614	nickel	nickel_median.EXT	0.6382783101536812	3.005464481629902	1	NA	NA	NA	NA	NA	NA
I_14532835	I	14532835	nickel	nickel_median.EXT	0.6382783101536812	3.005464481629902	1	NA	NA	NA	NA	NA	NA
I_14535232	I	14535232	nickel	nickel_median.EXT	0.7337588526058786	3.005464481629902	1	NA	NA	NA	NA	NA	NA
I_14536206	I	14536206	nickel	nickel_median.EXT	0.7337588526058786	3.005464481629902	1	NA	NA	NA	NA	NA	NA
I_14536393	I	14536393	nickel	nickel_median.EXT	0.6922802766752336	3.005464481629902	1	NA	NA	NA	NA	NA	NA
I_14537701	I	14537701	nickel	nickel_median.EXT	0.6538974738483226	3.005464481629902	1	NA	NA	NA	NA	NA	NA
I_14543060	I	14543060	nickel	nickel_median.EXT	0.5630297488584586	3.005464481629902	1	NA	NA	NA	NA	NA	NA
I_14545223	I	14545223	nickel	nickel_median.EXT	0.5630297488584586	3.005464481629902	1	NA	NA	NA	NA	NA	NA
I_14548152	I	14548152	nickel	nickel_median.EXT	0.5630297488584586	3.005464481629902	1	NA	NA	NA	NA	NA	NA
I_14549521	I	14549521	nickel	nickel_median.EXT	0.5630297488584586	3.005464481629902	1	NA	NA	NA	NA	NA	NA
I_14549577	I	14549577	nickel	nickel_median.EXT	0.5854476425651713	3.005464481629902	1	NA	NA	NA	NA	NA	NA
I_14555905	I	14555905	nickel	nickel_median.EXT	0.6432286632129165	3.005464481629902	1	NA	NA	NA	NA	NA	NA
I_14557357	I	14557357	nickel	nickel_median.EXT	0.6432286632129165	3.005464481629902	1	NA	NA	NA	NA	NA	NA
I_14558365	I	14558365	nickel	nickel_median.EXT	0.6432286632129165	3.005464481629902	1	NA	NA	NA	NA	NA	NA
I_14560705	I	14560705	nickel	nickel_median.EXT	0.6432286632129165	3.005464481629902	1	NA	NA	NA	NA	NA	NA
I_14560706	I	14560706	nickel	nickel_median.EXT	0.6432286632129165	3.005464481629902	1	NA	NA	NA	NA	NA	NA
I_14570625	I	14570625	nickel	nickel_median.EXT	0.6432286632129165	3.005464481629902	1	NA	NA	NA	NA	NA	NA
I_14571362	I	14571362	nickel	nickel_median.EXT	0.6432286632129165	3.005464481629902	1	NA	NA	NA	NA	NA	NA
I_14588025	I	14588025	nickel	nickel_median.EXT	0.5327659679356266	3.005464481629902	1	NA	NA	NA	NA	NA	NA
I_14594612	I	14594612	nickel	nickel_median.EXT	0.6660369582280139	3.005464481629902	1	NA	NA	NA	NA	NA	NA
I_14598844	I	14598844	nickel	nickel_median.EXT	0.6660369582280139	3.005464481629902	1	NA	NA	NA	NA	NA	NA
I_14602738	I	14602738	nickel	nickel_median.EXT	0.6660369582280139	3.005464481629902	1	NA	NA	NA	NA	NA	NA
I_14606990	I	14606990	nickel	nickel_median.EXT	0.7152595889572193	3.005464481629902	1	NA	NA	NA	NA	NA	NA
I_14607655	I	14607655	nickel	nickel_median.EXT	0.6247159846889796	3.005464481629902	1	NA	NA	NA	NA	NA	NA
I_14612293	I	14612293	nickel	nickel_median.EXT	0.6247159846889796	3.005464481629902	1	NA	NA	NA	NA	NA	NA
I_14619207	I	14619207	nickel	nickel_median.EXT	0.5542841090435863	3.005464481629902	1	NA	NA	NA	NA	NA	NA
I_14635769	I	14635769	nickel	nickel_median.EXT	0.818134443880184	3.005464481629902	1	NA	NA	NA	NA	NA	NA
I_14637770	I	14637770	nickel	nickel_median.EXT	0.8475835202362466	3.005464481629902	1	NA	NA	NA	NA	NA	NA
I_14639202	I	14639202	nickel	nickel_median.EXT	0.8475835202362466	3.005464481629902	1	NA	NA	NA	NA	NA	NA
I_14640290	I	14640290	nickel	nickel_median.EXT	0.8475835202362466	3.005464481629902	1	NA	NA	NA	NA	NA	NA
I_14645228	I	14645228	nickel	nickel_median.EXT	0.9135218235637018	3.005464481629902	1	NA	NA	NA	NA	NA	NA
I_14646433	I	14646433	nickel	nickel_median.EXT	0.903739354556213	3.005464481629902	1	NA	NA	NA	NA	NA	NA
I_14651159	I	14651159	nickel	nickel_median.EXT	0.9072182253095182	3.005464481629902	1	NA	NA	NA	NA	NA	NA
I_14653151	I	14653151	nickel	nickel_median.EXT	0.9072182253095182	3.005464481629902	1	NA	NA	NA	NA	NA	NA
I_14661982	I	14661982	nickel	nickel_median.EXT	0.8518579582955618	3.005464481629902	1	NA	NA	NA	NA	NA	NA
I_14662515	I	14662515	nickel	nickel_median.EXT	0.8518579582955618	3.005464481629902	1	NA	NA	NA	NA	NA	NA
I_14663203	I	14663203	nickel	nickel_median.EXT	0.8518579582955618	3.005464481629902	1	NA	NA	NA	NA	NA	NA
I_14666940	I	14666940	nickel	nickel_median.EXT	0.8518579582955618	3.005464481629902	1	NA	NA	NA	NA	NA	NA
I_14668407	I	14668407	nickel	nickel_median.EXT	0.8518579582955618	3.005464481629902	1	NA	NA	NA	NA	NA	NA
I_14668653	I	14668653	nickel	nickel_median.EXT	0.8518579582955618	3.005464481629902	1	NA	NA	NA	NA	NA	NA
I_14674725	I	14674725	nickel	nickel_median.EXT	0.9925916177551485	3.005464481629902	1	NA	NA	NA	NA	NA	NA
I_14682966	I	14682966	nickel	nickel_median.EXT	0.9880354313214903	3.005464481629902	1	NA	NA	NA	NA	NA	NA
I_14683220	I	14683220	nickel	nickel_median.EXT	0.9880354313214903	3.005464481629902	1	NA	NA	NA	NA	NA	NA
I_14691768	I	14691768	nickel	nickel_median.EXT	0.9880354313214903	3.005464481629902	1	NA	NA	NA	NA	NA	NA
I_14692754	I	14692754	nickel	nickel_median.EXT	0.9880354313214903	3.005464481629902	1	NA	NA	NA	NA	NA	NA
I_14696180	I	14696180	nickel	nickel_median.EXT	0.9880354313214903	3.005464481629902	1	NA	NA	NA	NA	NA	NA
I_14696837	I	14696837	nickel	nickel_median.EXT	0.9880354313214903	3.005464481629902	1	NA	NA	NA	NA	NA	NA
I_14698156	I	14698156	nickel	nickel_median.EXT	0.9456753011327712	3.005464481629902	1	NA	NA	NA	NA	NA	NA
I_14702813	I	14702813	nickel	nickel_median.EXT	0.7974410377512271	3.005464481629902	1	NA	NA	NA	NA	NA	NA
I_14702982	I	14702982	nickel	nickel_median.EXT	0.7571318643297505	3.005464481629902	1	NA	NA	NA	NA	NA	NA
I_14704325	I	14704325	nickel	nickel_median.EXT	0.7571318643297505	3.005464481629902	1	NA	NA	NA	NA	NA	NA
I_14705545	I	14705545	nickel	nickel_median.EXT	0.7571318643297505	3.005464481629902	1	NA	NA	NA	NA	NA	NA
I_14707324	I	14707324	nickel	nickel_median.EXT	0.7571318643297505	3.005464481629902	1	NA	NA	NA	NA	NA	NA
I_14710600	I	14710600	nickel	nickel_median.EXT	0.6195547991443204	3.005464481629902	1	NA	NA	NA	NA	NA	NA
I_14715905	I	14715905	nickel	nickel_median.EXT	0.6494420417639177	3.005464481629902	1	NA	NA	NA	NA	NA	NA
I_14717977	I	14717977	nickel	nickel_median.EXT	0.6494420417639177	3.005464481629902	1	NA	NA	NA	NA	NA	NA
I_14721276	I	14721276	nickel	nickel_median.EXT	0.6494420417639177	3.005464481629902	1	NA	NA	NA	NA	NA	NA
I_14734963	I	14734963	nickel	nickel_median.EXT	0.6494420417639177	3.005464481629902	1	NA	NA	NA	NA	NA	NA
I_14743544	I	14743544	nickel	nickel_median.EXT	0.6494420417639177	3.005464481629902	1	NA	NA	NA	NA	NA	NA
I_14744485	I	14744485	nickel	nickel_median.EXT	0.6095755983238986	3.005464481629902	1	NA	NA	NA	NA	NA	NA
I_14755839	I	14755839	nickel	nickel_median.EXT	0.4246589398613891	3.005464481629902	1	NA	NA	NA	NA	NA	NA
I_14760191	I	14760191	nickel	nickel_median.EXT	0.4246589398613891	3.005464481629902	1	NA	NA	NA	NA	NA	NA
I_14762005	I	14762005	nickel	nickel_median.EXT	0.4246589398613891	3.005464481629902	1	NA	NA	NA	NA	NA	NA
I_14763117	I	14763117	nickel	nickel_median.EXT	0.4246589398613891	3.005464481629902	1	NA	NA	NA	NA	NA	NA
I_14763403	I	14763403	nickel	nickel_median.EXT	0.4246589398613891	3.005464481629902	1	NA	NA	NA	NA	NA	NA
I_14766317	I	14766317	nickel	nickel_median.EXT	0.434804972853414	3.005464481629902	1	NA	NA	NA	NA	NA	NA
I_14767397	I	14767397	nickel	nickel_median.EXT	0.442885624462992	3.005464481629902	1	NA	NA	NA	NA	NA	NA
I_14768030	I	14768030	nickel	nickel_median.EXT	0.442885624462992	3.005464481629902	1	NA	NA	NA	NA	NA	NA
I_14769863	I	14769863	nickel	nickel_median.EXT	0.442885624462992	3.005464481629902	1	NA	NA	NA	NA	NA	NA
I_14774273	I	14774273	nickel	nickel_median.EXT	0.3970217205153844	3.005464481629902	1	NA	NA	NA	NA	NA	NA
I_14775100	I	14775100	nickel	nickel_median.EXT	0.3970217205153844	3.005464481629902	1	NA	NA	NA	NA	NA	NA
I_14775931	I	14775931	nickel	nickel_median.EXT	0.38072942167065044	3.005464481629902	1	NA	NA	NA	NA	NA	NA
I_14776886	I	14776886	nickel	nickel_median.EXT	0.35619670678667276	3.005464481629902	1	NA	NA	NA	NA	NA	NA
I_14777598	I	14777598	nickel	nickel_median.EXT	0.35619670678667276	3.005464481629902	1	NA	NA	NA	NA	NA	NA
I_14778655	I	14778655	nickel	nickel_median.EXT	0.35619670678667276	3.005464481629902	1	NA	NA	NA	NA	NA	NA
I_14779325	I	14779325	nickel	nickel_median.EXT	0.35619670678667276	3.005464481629902	1	NA	NA	NA	NA	NA	NA
I_14782858	I	14782858	nickel	nickel_median.EXT	0.35619670678667276	3.005464481629902	1	NA	NA	NA	NA	NA	NA
I_14783694	I	14783694	nickel	nickel_median.EXT	0.35619670678667276	3.005464481629902	1	NA	NA	NA	NA	NA	NA
I_14788131	I	14788131	nickel	nickel_median.EXT	0.5429437095730674	3.005464481629902	1	NA	NA	NA	NA	NA	NA
I_14797233	I	14797233	nickel	nickel_median.EXT	0.5429437095730674	3.005464481629902	1	NA	NA	NA	NA	NA	NA
I_14799168	I	14799168	nickel	nickel_median.EXT	0.6665855259299229	3.005464481629902	1	NA	NA	NA	NA	NA	NA
I_14809107	I	14809107	nickel	nickel_median.EXT	0.6035842948186468	3.005464481629902	1	NA	NA	NA	NA	NA	NA
I_14811508	I	14811508	nickel	nickel_median.EXT	0.6035842948186468	3.005464481629902	1	NA	NA	NA	NA	NA	NA
I_14821667	I	14821667	nickel	nickel_median.EXT	0.7582957602043386	3.005464481629902	1	NA	NA	NA	NA	NA	NA
I_14827067	I	14827067	nickel	nickel_median.EXT	0.9563620855685245	3.005464481629902	1	NA	NA	NA	NA	NA	NA
I_14828127	I	14828127	nickel	nickel_median.EXT	0.9563620855685245	3.005464481629902	1	NA	NA	NA	NA	NA	NA
I_14832565	I	14832565	nickel	nickel_median.EXT	0.9563620855685245	3.005464481629902	1	NA	NA	NA	NA	NA	NA
I_14834574	I	14834574	nickel	nickel_median.EXT	0.9563620855685245	3.005464481629902	1	NA	NA	NA	NA	NA	NA
I_14838357	I	14838357	nickel	nickel_median.EXT	0.9563620855685245	3.005464481629902	1	NA	NA	NA	NA	NA	NA
I_14842185	I	14842185	nickel	nickel_median.EXT	0.9563620855685245	3.005464481629902	1	NA	NA	NA	NA	NA	NA
I_14844275	I	14844275	nickel	nickel_median.EXT	0.9563620855685245	3.005464481629902	1	NA	NA	NA	NA	NA	NA
I_14845874	I	14845874	nickel	nickel_median.EXT	0.9563620855685245	3.005464481629902	1	NA	NA	NA	NA	NA	NA
I_14854921	I	14854921	nickel	nickel_median.EXT	0.9563620855685245	3.005464481629902	1	NA	NA	NA	NA	NA	NA
I_14863715	I	14863715	nickel	nickel_median.EXT	0.9563620855685245	3.005464481629902	1	NA	NA	NA	NA	NA	NA
I_14874140	I	14874140	nickel	nickel_median.EXT	0.8603033810196237	3.005464481629902	1	NA	NA	NA	NA	NA	NA
I_14875249	I	14875249	nickel	nickel_median.EXT	0.8603033810196237	3.005464481629902	1	NA	NA	NA	NA	NA	NA
I_14878614	I	14878614	nickel	nickel_median.EXT	0.8603033810196237	3.005464481629902	1	NA	NA	NA	NA	NA	NA
I_14879178	I	14879178	nickel	nickel_median.EXT	0.8603033810196237	3.005464481629902	1	NA	NA	NA	NA	NA	NA
I_14879856	I	14879856	nickel	nickel_median.EXT	0.8633427377776107	3.005464481629902	1	NA	NA	NA	NA	NA	NA
I_14893003	I	14893003	nickel	nickel_median.EXT	0.8583965087677456	3.005464481629902	1	NA	NA	NA	NA	NA	NA
I_14896937	I	14896937	nickel	nickel_median.EXT	0.8583965087677456	3.005464481629902	1	NA	NA	NA	NA	NA	NA
I_14898607	I	14898607	nickel	nickel_median.EXT	0.8583965087677456	3.005464481629902	1	NA	NA	NA	NA	NA	NA
I_14906125	I	14906125	nickel	nickel_median.EXT	0.8145655871723424	3.005464481629902	1	NA	NA	NA	NA	NA	NA
I_14913657	I	14913657	nickel	nickel_median.EXT	0.8145655871723424	3.005464481629902	1	NA	NA	NA	NA	NA	NA
I_14919923	I	14919923	nickel	nickel_median.EXT	0.9080231210493961	3.005464481629902	1	NA	NA	NA	NA	NA	NA
I_14921034	I	14921034	nickel	nickel_median.EXT	0.972965192141673	3.005464481629902	1	NA	NA	NA	NA	NA	NA
I_14926629	I	14926629	nickel	nickel_median.EXT	0.972965192141673	3.005464481629902	1	NA	NA	NA	NA	NA	NA
I_14950601	I	14950601	nickel	nickel_median.EXT	0.972965192141673	3.005464481629902	1	NA	NA	NA	NA	NA	NA
I_14963052	I	14963052	nickel	nickel_median.EXT	0.7994438187301518	3.005464481629902	1	NA	NA	NA	NA	NA	NA
I_14994340	I	14994340	nickel	nickel_median.EXT	0.7994438187301518	3.005464481629902	1	NA	NA	NA	NA	NA	NA
I_15008707	I	15008707	nickel	nickel_median.EXT	0.7994438187301518	3.005464481629902	1	NA	NA	NA	NA	NA	NA
I_15048468	I	15048468	nickel	nickel_median.EXT	0.7994438187301518	3.005464481629902	1	NA	NA	NA	NA	NA	NA
I_15052955	I	15052955	nickel	nickel_median.EXT	0.7994438187301518	3.005464481629902	1	NA	NA	NA	NA	NA	NA
I_15055212	I	15055212	nickel	nickel_median.EXT	0.8079899921589888	3.005464481629902	1	NA	NA	NA	NA	NA	NA
I_15058920	I	15058920	nickel	nickel_median.EXT	1.0329031184153519	3.005464481629902	1	NA	NA	NA	NA	NA	NA
II_6368	II	6368	nickel	nickel_median.EXT	0.17145047566025803	3.005464481629902	1	NA	NA	NA	NA	NA	NA
II_9186	II	9186	nickel	nickel_median.EXT	0.15793995407668832	3.005464481629902	1	NA	NA	NA	NA	NA	NA
II_38371	II	38371	nickel	nickel_median.EXT	0.15793995407668832	3.005464481629902	1	NA	NA	NA	NA	NA	NA
II_153281	II	153281	nickel	nickel_median.EXT	0.15793995407668832	3.005464481629902	1	NA	NA	NA	NA	NA	NA
II_168920	II	168920	nickel	nickel_median.EXT	0.15793995407668832	3.005464481629902	1	NA	NA	NA	NA	NA	NA
II_249866	II	249866	nickel	nickel_median.EXT	0.15793995407668832	3.005464481629902	1	NA	NA	NA	NA	NA	NA
II_343260	II	343260	nickel	nickel_median.EXT	0.15793995407668832	3.005464481629902	1	NA	NA	NA	NA	NA	NA
II_344280	II	344280	nickel	nickel_median.EXT	0.1591071126149896	3.005464481629902	1	NA	NA	NA	NA	NA	NA
II_352386	II	352386	nickel	nickel_median.EXT	0.12555529093771917	3.005464481629902	1	NA	NA	NA	NA	NA	NA
II_405260	II	405260	nickel	nickel_median.EXT	0.10454234579226272	3.005464481629902	1	NA	NA	NA	NA	NA	NA
II_409392	II	409392	nickel	nickel_median.EXT	0.10454234579226272	3.005464481629902	1	NA	NA	NA	NA	NA	NA
II_457115	II	457115	nickel	nickel_median.EXT	0.10454234579226272	3.005464481629902	1	NA	NA	NA	NA	NA	NA
II_487967	II	487967	nickel	nickel_median.EXT	0.10454234579226272	3.005464481629902	1	NA	NA	NA	NA	NA	NA
II_499064	II	499064	nickel	nickel_median.EXT	0.08615139727362518	3.005464481629902	1	NA	NA	NA	NA	NA	NA
II_503527	II	503527	nickel	nickel_median.EXT	0.08615139727362518	3.005464481629902	1	NA	NA	NA	NA	NA	NA
II_505240	II	505240	nickel	nickel_median.EXT	0.08615139727362518	3.005464481629902	1	NA	NA	NA	NA	NA	NA
II_533080	II	533080	nickel	nickel_median.EXT	0.08615139727362518	3.005464481629902	1	NA	NA	NA	NA	NA	NA
II_567519	II	567519	nickel	nickel_median.EXT	0.08615139727362518	3.005464481629902	1	NA	NA	NA	NA	NA	NA
II_591211	II	591211	nickel	nickel_median.EXT	0.12763999579505872	3.005464481629902	1	NA	NA	NA	NA	NA	NA
II_594482	II	594482	nickel	nickel_median.EXT	0.1598117229719624	3.005464481629902	1	NA	NA	NA	NA	NA	NA
II_606293	II	606293	nickel	nickel_median.EXT	0.1598117229719624	3.005464481629902	1	NA	NA	NA	NA	NA	NA
II_618295	II	618295	nickel	nickel_median.EXT	0.1598117229719624	3.005464481629902	1	NA	NA	NA	NA	NA	NA
II_643539	II	643539	nickel	nickel_median.EXT	0.1598117229719624	3.005464481629902	1	NA	NA	NA	NA	NA	NA
II_651789	II	651789	nickel	nickel_median.EXT	0.1598117229719624	3.005464481629902	1	NA	NA	NA	NA	NA	NA
II_652361	II	652361	nickel	nickel_median.EXT	0.1598117229719624	3.005464481629902	1	NA	NA	NA	NA	NA	NA
II_652393	II	652393	nickel	nickel_median.EXT	0.1598117229719624	3.005464481629902	1	NA	NA	NA	NA	NA	NA
II_658806	II	658806	nickel	nickel_median.EXT	0.1598117229719624	3.005464481629902	1	NA	NA	NA	NA	NA	NA
II_659261	II	659261	nickel	nickel_median.EXT	0.1598117229719624	3.005464481629902	1	NA	NA	NA	NA	NA	NA
II_659986	II	659986	nickel	nickel_median.EXT	0.1598117229719624	3.005464481629902	1	NA	NA	NA	NA	NA	NA
II_663021	II	663021	nickel	nickel_median.EXT	0.1598117229719624	3.005464481629902	1	NA	NA	NA	NA	NA	NA
II_669698	II	669698	nickel	nickel_median.EXT	0.1598117229719624	3.005464481629902	1	NA	NA	NA	NA	NA	NA
II_683543	II	683543	nickel	nickel_median.EXT	0.2060826244853292	3.005464481629902	1	NA	NA	NA	NA	NA	NA
II_688252	II	688252	nickel	nickel_median.EXT	0.2060826244853292	3.005464481629902	1	NA	NA	NA	NA	NA	NA
II_693206	II	693206	nickel	nickel_median.EXT	0.2060826244853292	3.005464481629902	1	NA	NA	NA	NA	NA	NA
II_708299	II	708299	nickel	nickel_median.EXT	0.2060826244853292	3.005464481629902	1	NA	NA	NA	NA	NA	NA
II_714839	II	714839	nickel	nickel_median.EXT	0.2060826244853292	3.005464481629902	1	NA	NA	NA	NA	NA	NA
II_717830	II	717830	nickel	nickel_median.EXT	0.16081795955851352	3.005464481629902	1	NA	NA	NA	NA	NA	NA
II_719111	II	719111	nickel	nickel_median.EXT	0.16081795955851352	3.005464481629902	1	NA	NA	NA	NA	NA	NA
II_719430	II	719430	nickel	nickel_median.EXT	0.16081795955851352	3.005464481629902	1	NA	NA	NA	NA	NA	NA
II_733570	II	733570	nickel	nickel_median.EXT	0.16081795955851352	3.005464481629902	1	NA	NA	NA	NA	NA	NA
II_736515	II	736515	nickel	nickel_median.EXT	0.16081795955851352	3.005464481629902	1	NA	NA	NA	NA	NA	NA
II_736677	II	736677	nickel	nickel_median.EXT	0.16081795955851352	3.005464481629902	1	NA	NA	NA	NA	NA	NA
II_737015	II	737015	nickel	nickel_median.EXT	0.17633313793281782	3.005464481629902	1	NA	NA	NA	NA	NA	NA
II_737076	II	737076	nickel	nickel_median.EXT	0.2001811828417072	3.005464481629902	1	NA	NA	NA	NA	NA	NA
II_740888	II	740888	nickel	nickel_median.EXT	0.13488918836054348	3.005464481629902	1	NA	NA	NA	NA	NA	NA
II_741896	II	741896	nickel	nickel_median.EXT	0.13488918836054348	3.005464481629902	1	NA	NA	NA	NA	NA	NA
II_753124	II	753124	nickel	nickel_median.EXT	0.13488918836054348	3.005464481629902	1	NA	NA	NA	NA	NA	NA
II_755334	II	755334	nickel	nickel_median.EXT	0.13488918836054348	3.005464481629902	1	NA	NA	NA	NA	NA	NA
II_765839	II	765839	nickel	nickel_median.EXT	0.1310142264009599	3.005464481629902	1	NA	NA	NA	NA	NA	NA
II_786256	II	786256	nickel	nickel_median.EXT	0.1310142264009599	3.005464481629902	1	NA	NA	NA	NA	NA	NA
II_815429	II	815429	nickel	nickel_median.EXT	0.23637011152483264	3.005464481629902	1	NA	NA	NA	NA	NA	NA
II_831837	II	831837	nickel	nickel_median.EXT	0.23637011152483264	3.005464481629902	1	NA	NA	NA	NA	NA	NA
II_843384	II	843384	nickel	nickel_median.EXT	0.23637011152483264	3.005464481629902	1	NA	NA	NA	NA	NA	NA
II_857941	II	857941	nickel	nickel_median.EXT	0.2154427757510625	3.005464481629902	1	NA	NA	NA	NA	NA	NA
II_869219	II	869219	nickel	nickel_median.EXT	0.36954078050064876	3.005464481629902	1	NA	NA	NA	NA	NA	NA
II_900675	II	900675	nickel	nickel_median.EXT	0.36954078050064876	3.005464481629902	1	NA	NA	NA	NA	NA	NA
II_906013	II	906013	nickel	nickel_median.EXT	0.36954078050064876	3.005464481629902	1	NA	NA	NA	NA	NA	NA
II_907474	II	907474	nickel	nickel_median.EXT	0.38750153203979676	3.005464481629902	1	NA	NA	NA	NA	NA	NA
II_913646	II	913646	nickel	nickel_median.EXT	0.38750153203979676	3.005464481629902	1	NA	NA	NA	NA	NA	NA
II_916957	II	916957	nickel	nickel_median.EXT	0.38750153203979676	3.005464481629902	1	NA	NA	NA	NA	NA	NA
II_925446	II	925446	nickel	nickel_median.EXT	0.38750153203979676	3.005464481629902	1	NA	NA	NA	NA	NA	NA
II_941037	II	941037	nickel	nickel_median.EXT	0.41542528632296183	3.005464481629902	1	NA	NA	NA	NA	NA	NA
II_952791	II	952791	nickel	nickel_median.EXT	0.41542528632296183	3.005464481629902	1	NA	NA	NA	NA	NA	NA
II_955033	II	955033	nickel	nickel_median.EXT	0.3928917636076467	3.005464481629902	1	NA	NA	NA	NA	NA	NA
II_973124	II	973124	nickel	nickel_median.EXT	0.4162116997326193	3.005464481629902	1	NA	NA	NA	NA	NA	NA
II_982259	II	982259	nickel	nickel_median.EXT	0.38783452688886283	3.005464481629902	1	NA	NA	NA	NA	NA	NA
II_991617	II	991617	nickel	nickel_median.EXT	0.3344604418402404	3.005464481629902	1	NA	NA	NA	NA	NA	NA
II_992040	II	992040	nickel	nickel_median.EXT	0.39926117460928456	3.005464481629902	1	NA	NA	NA	NA	NA	NA
II_1001182	II	1001182	nickel	nickel_median.EXT	0.39926117460928456	3.005464481629902	1	NA	NA	NA	NA	NA	NA
II_1001529	II	1001529	nickel	nickel_median.EXT	0.39926117460928456	3.005464481629902	1	NA	NA	NA	NA	NA	NA
II_1001778	II	1001778	nickel	nickel_median.EXT	0.39926117460928456	3.005464481629902	1	NA	NA	NA	NA	NA	NA
II_1002925	II	1002925	nickel	nickel_median.EXT	0.39926117460928456	3.005464481629902	1	NA	NA	NA	NA	NA	NA
II_1027505	II	1027505	nickel	nickel_median.EXT	0.39926117460928456	3.005464481629902	1	NA	NA	NA	NA	NA	NA
II_1031489	II	1031489	nickel	nickel_median.EXT	0.39926117460928456	3.005464481629902	1	NA	NA	NA	NA	NA	NA
II_1040750	II	1040750	nickel	nickel_median.EXT	0.39709979380623983	3.005464481629902	1	NA	NA	NA	NA	NA	NA
II_1041031	II	1041031	nickel	nickel_median.EXT	0.39709979380623983	3.005464481629902	1	NA	NA	NA	NA	NA	NA
II_1041078	II	1041078	nickel	nickel_median.EXT	0.39709979380623983	3.005464481629902	1	NA	NA	NA	NA	NA	NA
II_1041137	II	1041137	nickel	nickel_median.EXT	0.39709979380623983	3.005464481629902	1	NA	NA	NA	NA	NA	NA
II_1041546	II	1041546	nickel	nickel_median.EXT	0.39709979380623983	3.005464481629902	1	NA	NA	NA	NA	NA	NA
II_1041816	II	1041816	nickel	nickel_median.EXT	0.39709979380623983	3.005464481629902	1	NA	NA	NA	NA	NA	NA
II_1042378	II	1042378	nickel	nickel_median.EXT	0.39709979380623983	3.005464481629902	1	NA	NA	NA	NA	NA	NA
II_1048134	II	1048134	nickel	nickel_median.EXT	0.39709979380623983	3.005464481629902	1	NA	NA	NA	NA	NA	NA
II_1048319	II	1048319	nickel	nickel_median.EXT	0.39709979380623983	3.005464481629902	1	NA	NA	NA	NA	NA	NA
II_1048435	II	1048435	nickel	nickel_median.EXT	0.39709979380623983	3.005464481629902	1	NA	NA	NA	NA	NA	NA
II_1049598	II	1049598	nickel	nickel_median.EXT	0.39709979380623983	3.005464481629902	1	NA	NA	NA	NA	NA	NA
II_1050505	II	1050505	nickel	nickel_median.EXT	0.39709979380623983	3.005464481629902	1	NA	NA	NA	NA	NA	NA
II_1070107	II	1070107	nickel	nickel_median.EXT	0.39709979380623983	3.005464481629902	1	NA	NA	NA	NA	NA	NA
II_1070159	II	1070159	nickel	nickel_median.EXT	0.28907231823946056	3.005464481629902	1	NA	NA	NA	NA	NA	NA
II_1070283	II	1070283	nickel	nickel_median.EXT	0.28907231823946056	3.005464481629902	1	NA	NA	NA	NA	NA	NA
II_1070341	II	1070341	nickel	nickel_median.EXT	0.28907231823946056	3.005464481629902	1	NA	NA	NA	NA	NA	NA
II_1072393	II	1072393	nickel	nickel_median.EXT	0.39709979380623983	3.005464481629902	1	NA	NA	NA	NA	NA	NA
II_1092170	II	1092170	nickel	nickel_median.EXT	0.39709979380623983	3.005464481629902	1	NA	NA	NA	NA	NA	NA
II_1107963	II	1107963	nickel	nickel_median.EXT	0.39709979380623983	3.005464481629902	1	NA	NA	NA	NA	NA	NA
II_1114871	II	1114871	nickel	nickel_median.EXT	0.39709979380623983	3.005464481629902	1	NA	NA	NA	NA	NA	NA
II_1121505	II	1121505	nickel	nickel_median.EXT	0.39709979380623983	3.005464481629902	1	NA	NA	NA	NA	NA	NA
II_1135848	II	1135848	nickel	nickel_median.EXT	0.39709979380623983	3.005464481629902	1	NA	NA	NA	NA	NA	NA
II_1137072	II	1137072	nickel	nickel_median.EXT	0.39709979380623983	3.005464481629902	1	NA	NA	NA	NA	NA	NA
II_1164001	II	1164001	nickel	nickel_median.EXT	0.39709979380623983	3.005464481629902	1	NA	NA	NA	NA	NA	NA
II_1164068	II	1164068	nickel	nickel_median.EXT	0.39709979380623983	3.005464481629902	1	NA	NA	NA	NA	NA	NA
II_1171825	II	1171825	nickel	nickel_median.EXT	0.4571381498117925	3.005464481629902	1	NA	NA	NA	NA	NA	NA
II_1173098	II	1173098	nickel	nickel_median.EXT	0.4571381498117925	3.005464481629902	1	NA	NA	NA	NA	NA	NA
II_1186750	II	1186750	nickel	nickel_median.EXT	0.4571381498117925	3.005464481629902	1	NA	NA	NA	NA	NA	NA
II_1192233	II	1192233	nickel	nickel_median.EXT	0.27728111233585023	3.005464481629902	1	NA	NA	NA	NA	NA	NA
II_1211577	II	1211577	nickel	nickel_median.EXT	0.27728111233585023	3.005464481629902	1	NA	NA	NA	NA	NA	NA
II_1223891	II	1223891	nickel	nickel_median.EXT	0.27728111233585023	3.005464481629902	1	NA	NA	NA	NA	NA	NA
II_1238714	II	1238714	nickel	nickel_median.EXT	0.3203284805843916	3.005464481629902	1	NA	NA	NA	NA	NA	NA
II_1244551	II	1244551	nickel	nickel_median.EXT	0.3203284805843916	3.005464481629902	1	NA	NA	NA	NA	NA	NA
II_1248004	II	1248004	nickel	nickel_median.EXT	0.3203284805843916	3.005464481629902	1	NA	NA	NA	NA	NA	NA
II_1278144	II	1278144	nickel	nickel_median.EXT	0.3322819253043022	3.005464481629902	1	NA	NA	NA	NA	NA	NA
II_1289608	II	1289608	nickel	nickel_median.EXT	0.27359978820373954	3.005464481629902	1	NA	NA	NA	NA	NA	NA
II_1296443	II	1296443	nickel	nickel_median.EXT	0.27359978820373954	3.005464481629902	1	NA	NA	NA	NA	NA	NA
II_1324489	II	1324489	nickel	nickel_median.EXT	0.27359978820373954	3.005464481629902	1	NA	NA	NA	NA	NA	NA
II_1348804	II	1348804	nickel	nickel_median.EXT	0.27359978820373954	3.005464481629902	1	NA	NA	NA	NA	NA	NA
II_1358358	II	1358358	nickel	nickel_median.EXT	0.27359978820373954	3.005464481629902	1	NA	NA	NA	NA	NA	NA
II_1363110	II	1363110	nickel	nickel_median.EXT	0.27359978820373954	3.005464481629902	1	NA	NA	NA	NA	NA	NA
II_1376703	II	1376703	nickel	nickel_median.EXT	0.27359978820373954	3.005464481629902	1	NA	NA	NA	NA	NA	NA
II_1384108	II	1384108	nickel	nickel_median.EXT	0.22682407794528933	3.005464481629902	1	NA	NA	NA	NA	NA	NA
II_1387673	II	1387673	nickel	nickel_median.EXT	0.22682407794528933	3.005464481629902	1	NA	NA	NA	NA	NA	NA
II_1414185	II	1414185	nickel	nickel_median.EXT	0.23701053181507423	3.005464481629902	1	NA	NA	NA	NA	NA	NA
II_1416870	II	1416870	nickel	nickel_median.EXT	0.165014620905261	3.005464481629902	1	NA	NA	NA	NA	NA	NA
II_1417887	II	1417887	nickel	nickel_median.EXT	0.165014620905261	3.005464481629902	1	NA	NA	NA	NA	NA	NA
II_1418895	II	1418895	nickel	nickel_median.EXT	0.165014620905261	3.005464481629902	1	NA	NA	NA	NA	NA	NA
II_1422477	II	1422477	nickel	nickel_median.EXT	0.165014620905261	3.005464481629902	1	NA	NA	NA	NA	NA	NA
II_1427688	II	1427688	nickel	nickel_median.EXT	0.165014620905261	3.005464481629902	1	NA	NA	NA	NA	NA	NA
II_1428905	II	1428905	nickel	nickel_median.EXT	0.165014620905261	3.005464481629902	1	NA	NA	NA	NA	NA	NA
II_1489106	II	1489106	nickel	nickel_median.EXT	0.165014620905261	3.005464481629902	1	NA	NA	NA	NA	NA	NA
II_1494417	II	1494417	nickel	nickel_median.EXT	0.165014620905261	3.005464481629902	1	NA	NA	NA	NA	NA	NA
II_1501777	II	1501777	nickel	nickel_median.EXT	0.165014620905261	3.005464481629902	1	NA	NA	NA	NA	NA	NA
II_1523287	II	1523287	nickel	nickel_median.EXT	0.3687358592391193	3.005464481629902	1	NA	NA	NA	NA	NA	NA
II_1527253	II	1527253	nickel	nickel_median.EXT	0.3687358592391193	3.005464481629902	1	NA	NA	NA	NA	NA	NA
II_1527254	II	1527254	nickel	nickel_median.EXT	0.3687358592391193	3.005464481629902	1	NA	NA	NA	NA	NA	NA
II_1531314	II	1531314	nickel	nickel_median.EXT	0.3687358592391193	3.005464481629902	1	NA	NA	NA	NA	NA	NA
II_1531492	II	1531492	nickel	nickel_median.EXT	0.3687358592391193	3.005464481629902	1	NA	NA	NA	NA	NA	NA
II_1531501	II	1531501	nickel	nickel_median.EXT	0.3687358592391193	3.005464481629902	1	NA	NA	NA	NA	NA	NA
II_1531731	II	1531731	nickel	nickel_median.EXT	0.3687358592391193	3.005464481629902	1	NA	NA	NA	NA	NA	NA
II_1532502	II	1532502	nickel	nickel_median.EXT	0.3687358592391193	3.005464481629902	1	NA	NA	NA	NA	NA	NA
II_1533403	II	1533403	nickel	nickel_median.EXT	0.3687358592391193	3.005464481629902	1	NA	NA	NA	NA	NA	NA
II_1534119	II	1534119	nickel	nickel_median.EXT	0.3687358592391193	3.005464481629902	1	NA	NA	NA	NA	NA	NA
II_1534254	II	1534254	nickel	nickel_median.EXT	0.3687358592391193	3.005464481629902	1	NA	NA	NA	NA	NA	NA
II_1534317	II	1534317	nickel	nickel_median.EXT	0.3687358592391193	3.005464481629902	1	NA	NA	NA	NA	NA	NA
II_1534604	II	1534604	nickel	nickel_median.EXT	0.3687358592391193	3.005464481629902	1	NA	NA	NA	NA	NA	NA
II_1535118	II	1535118	nickel	nickel_median.EXT	0.3687358592391193	3.005464481629902	1	NA	NA	NA	NA	NA	NA
II_1535122	II	1535122	nickel	nickel_median.EXT	0.3623517296346289	3.005464481629902	1	NA	NA	NA	NA	NA	NA
II_1535372	II	1535372	nickel	nickel_median.EXT	0.3623517296346289	3.005464481629902	1	NA	NA	NA	NA	NA	NA
II_1537424	II	1537424	nickel	nickel_median.EXT	0.3687358592391193	3.005464481629902	1	NA	NA	NA	NA	NA	NA
II_1537680	II	1537680	nickel	nickel_median.EXT	0.3687358592391193	3.005464481629902	1	NA	NA	NA	NA	NA	NA
II_1538050	II	1538050	nickel	nickel_median.EXT	0.3687358592391193	3.005464481629902	1	NA	NA	NA	NA	NA	NA
II_1538393	II	1538393	nickel	nickel_median.EXT	0.4613838221193295	3.005464481629902	1	NA	NA	NA	NA	NA	NA
II_1538855	II	1538855	nickel	nickel_median.EXT	0.45849355945534614	3.005464481629902	1	NA	NA	NA	NA	NA	NA
II_1539033	II	1539033	nickel	nickel_median.EXT	0.45203979597765936	3.005464481629902	1	NA	NA	NA	NA	NA	NA
II_1539276	II	1539276	nickel	nickel_median.EXT	0.5315711605677529	3.005464481629902	1	NA	NA	NA	NA	NA	NA
II_1539302	II	1539302	nickel	nickel_median.EXT	0.4613838221193295	3.005464481629902	1	NA	NA	NA	NA	NA	NA
II_1539689	II	1539689	nickel	nickel_median.EXT	0.4613838221193295	3.005464481629902	1	NA	NA	NA	NA	NA	NA
II_1539874	II	1539874	nickel	nickel_median.EXT	0.31617265346874185	3.005464481629902	1	NA	NA	NA	NA	NA	NA
II_1544978	II	1544978	nickel	nickel_median.EXT	0.3687358592391193	3.005464481629902	1	NA	NA	NA	NA	NA	NA
II_1545976	II	1545976	nickel	nickel_median.EXT	0.3687358592391193	3.005464481629902	1	NA	NA	NA	NA	NA	NA
II_1546335	II	1546335	nickel	nickel_median.EXT	0.3687358592391193	3.005464481629902	1	NA	NA	NA	NA	NA	NA
II_1546805	II	1546805	nickel	nickel_median.EXT	0.3687358592391193	3.005464481629902	1	NA	NA	NA	NA	NA	NA
II_1547773	II	1547773	nickel	nickel_median.EXT	0.3687358592391193	3.005464481629902	1	NA	NA	NA	NA	NA	NA
II_1568779	II	1568779	nickel	nickel_median.EXT	0.3687358592391193	3.005464481629902	1	NA	NA	NA	NA	NA	NA
II_1568885	II	1568885	nickel	nickel_median.EXT	0.3261139077787756	3.005464481629902	1	NA	NA	NA	NA	NA	NA
II_1569019	II	1569019	nickel	nickel_median.EXT	0.3687358592391193	3.005464481629902	1	NA	NA	NA	NA	NA	NA
II_1569524	II	1569524	nickel	nickel_median.EXT	0.3687358592391193	3.005464481629902	1	NA	NA	NA	NA	NA	NA
II_1572482	II	1572482	nickel	nickel_median.EXT	0.3687358592391193	3.005464481629902	1	NA	NA	NA	NA	NA	NA
II_1572632	II	1572632	nickel	nickel_median.EXT	0.3687358592391193	3.005464481629902	1	NA	NA	NA	NA	NA	NA
II_1572772	II	1572772	nickel	nickel_median.EXT	0.3687358592391193	3.005464481629902	1	NA	NA	NA	NA	NA	NA
II_1573058	II	1573058	nickel	nickel_median.EXT	0.3687358592391193	3.005464481629902	1	NA	NA	NA	NA	NA	NA
II_1575902	II	1575902	nickel	nickel_median.EXT	0.3687358592391193	3.005464481629902	1	NA	NA	NA	NA	NA	NA
II_1579399	II	1579399	nickel	nickel_median.EXT	0.3687358592391193	3.005464481629902	1	NA	NA	NA	NA	NA	NA
II_1580786	II	1580786	nickel	nickel_median.EXT	0.3687358592391193	3.005464481629902	1	NA	NA	NA	NA	NA	NA
II_1580817	II	1580817	nickel	nickel_median.EXT	0.3687358592391193	3.005464481629902	1	NA	NA	NA	NA	NA	NA
II_1581386	II	1581386	nickel	nickel_median.EXT	0.3687358592391193	3.005464481629902	1	NA	NA	NA	NA	NA	NA
II_1581506	II	1581506	nickel	nickel_median.EXT	0.3687358592391193	3.005464481629902	1	NA	NA	NA	NA	NA	NA
II_1582772	II	1582772	nickel	nickel_median.EXT	0.3687358592391193	3.005464481629902	1	NA	NA	NA	NA	NA	NA
II_1582883	II	1582883	nickel	nickel_median.EXT	0.3261139077787756	3.005464481629902	1	NA	NA	NA	NA	NA	NA
II_1582925	II	1582925	nickel	nickel_median.EXT	0.3261139077787756	3.005464481629902	1	NA	NA	NA	NA	NA	NA
II_1583275	II	1583275	nickel	nickel_median.EXT	0.3687358592391193	3.005464481629902	1	NA	NA	NA	NA	NA	NA
II_1589527	II	1589527	nickel	nickel_median.EXT	0.3687358592391193	3.005464481629902	1	NA	NA	NA	NA	NA	NA
II_1592799	II	1592799	nickel	nickel_median.EXT	0.3687358592391193	3.005464481629902	1	NA	NA	NA	NA	NA	NA
II_1593566	II	1593566	nickel	nickel_median.EXT	0.3687358592391193	3.005464481629902	1	NA	NA	NA	NA	NA	NA
II_1599002	II	1599002	nickel	nickel_median.EXT	0.2603509613120265	3.005464481629902	1	NA	NA	NA	NA	NA	NA
II_1605015	II	1605015	nickel	nickel_median.EXT	0.18513560498867057	3.005464481629902	1	NA	NA	NA	NA	NA	NA
II_1607237	II	1607237	nickel	nickel_median.EXT	0.21551122733327374	3.005464481629902	1	NA	NA	NA	NA	NA	NA
II_1614199	II	1614199	nickel	nickel_median.EXT	0.26794621546944847	3.005464481629902	1	NA	NA	NA	NA	NA	NA
II_1614400	II	1614400	nickel	nickel_median.EXT	0.26794621546944847	3.005464481629902	1	NA	NA	NA	NA	NA	NA
II_1615613	II	1615613	nickel	nickel_median.EXT	0.26794621546944847	3.005464481629902	1	NA	NA	NA	NA	NA	NA
II_1615932	II	1615932	nickel	nickel_median.EXT	0.26794621546944847	3.005464481629902	1	NA	NA	NA	NA	NA	NA
II_1616045	II	1616045	nickel	nickel_median.EXT	0.26794621546944847	3.005464481629902	1	NA	NA	NA	NA	NA	NA
II_1616198	II	1616198	nickel	nickel_median.EXT	0.26794621546944847	3.005464481629902	1	NA	NA	NA	NA	NA	NA
II_1618355	II	1618355	nickel	nickel_median.EXT	0.26794621546944847	3.005464481629902	1	NA	NA	NA	NA	NA	NA
II_1618934	II	1618934	nickel	nickel_median.EXT	0.26794621546944847	3.005464481629902	1	NA	NA	NA	NA	NA	NA
II_1619961	II	1619961	nickel	nickel_median.EXT	0.26794621546944847	3.005464481629902	1	NA	NA	NA	NA	NA	NA
II_1619984	II	1619984	nickel	nickel_median.EXT	0.26794621546944847	3.005464481629902	1	NA	NA	NA	NA	NA	NA
II_1620424	II	1620424	nickel	nickel_median.EXT	0.26794621546944847	3.005464481629902	1	NA	NA	NA	NA	NA	NA
II_1620536	II	1620536	nickel	nickel_median.EXT	0.26794621546944847	3.005464481629902	1	NA	NA	NA	NA	NA	NA
II_1620981	II	1620981	nickel	nickel_median.EXT	0.26794621546944847	3.005464481629902	1	NA	NA	NA	NA	NA	NA
II_1622926	II	1622926	nickel	nickel_median.EXT	0.31781284931183923	3.005464481629902	1	NA	NA	NA	NA	NA	NA
II_1623120	II	1623120	nickel	nickel_median.EXT	0.31781284931183923	3.005464481629902	1	NA	NA	NA	NA	NA	NA
II_1623688	II	1623688	nickel	nickel_median.EXT	0.31781284931183923	3.005464481629902	1	NA	NA	NA	NA	NA	NA
II_1623865	II	1623865	nickel	nickel_median.EXT	0.31781284931183923	3.005464481629902	1	NA	NA	NA	NA	NA	NA
II_1624006	II	1624006	nickel	nickel_median.EXT	0.35999205513337207	3.005464481629902	1	NA	NA	NA	NA	NA	NA
II_1624095	II	1624095	nickel	nickel_median.EXT	0.35999205513337207	3.005464481629902	1	NA	NA	NA	NA	NA	NA
II_1624459	II	1624459	nickel	nickel_median.EXT	0.26794621546944847	3.005464481629902	1	NA	NA	NA	NA	NA	NA
II_1624599	II	1624599	nickel	nickel_median.EXT	0.26794621546944847	3.005464481629902	1	NA	NA	NA	NA	NA	NA
II_1624911	II	1624911	nickel	nickel_median.EXT	0.26794621546944847	3.005464481629902	1	NA	NA	NA	NA	NA	NA
II_1625111	II	1625111	nickel	nickel_median.EXT	0.26794621546944847	3.005464481629902	1	NA	NA	NA	NA	NA	NA
II_1625826	II	1625826	nickel	nickel_median.EXT	0.26794621546944847	3.005464481629902	1	NA	NA	NA	NA	NA	NA
II_1625938	II	1625938	nickel	nickel_median.EXT	0.26794621546944847	3.005464481629902	1	NA	NA	NA	NA	NA	NA
II_1626129	II	1626129	nickel	nickel_median.EXT	0.26794621546944847	3.005464481629902	1	NA	NA	NA	NA	NA	NA
II_1626808	II	1626808	nickel	nickel_median.EXT	0.26794621546944847	3.005464481629902	1	NA	NA	NA	NA	NA	NA
II_1637492	II	1637492	nickel	nickel_median.EXT	0.26794621546944847	3.005464481629902	1	NA	NA	NA	NA	NA	NA
II_1637598	II	1637598	nickel	nickel_median.EXT	0.26794621546944847	3.005464481629902	1	NA	NA	NA	NA	NA	NA
II_1637611	II	1637611	nickel	nickel_median.EXT	0.26794621546944847	3.005464481629902	1	NA	NA	NA	NA	NA	NA
II_1637970	II	1637970	nickel	nickel_median.EXT	0.26794621546944847	3.005464481629902	1	NA	NA	NA	NA	NA	NA
II_1641531	II	1641531	nickel	nickel_median.EXT	0.26794621546944847	3.005464481629902	1	NA	NA	NA	NA	NA	NA
II_1641540	II	1641540	nickel	nickel_median.EXT	0.26794621546944847	3.005464481629902	1	NA	NA	NA	NA	NA	NA
II_1645381	II	1645381	nickel	nickel_median.EXT	0.2752452520941329	3.005464481629902	1	NA	NA	NA	NA	NA	NA
II_1646697	II	1646697	nickel	nickel_median.EXT	0.28037530472106803	3.005464481629902	1	NA	NA	NA	NA	NA	NA
II_1646886	II	1646886	nickel	nickel_median.EXT	0.28037530472106803	3.005464481629902	1	NA	NA	NA	NA	NA	NA
II_1646887	II	1646887	nickel	nickel_median.EXT	0.28037530472106803	3.005464481629902	1	NA	NA	NA	NA	NA	NA
II_1649935	II	1649935	nickel	nickel_median.EXT	0.28037530472106803	3.005464481629902	1	NA	NA	NA	NA	NA	NA
II_1650098	II	1650098	nickel	nickel_median.EXT	0.28037530472106803	3.005464481629902	1	NA	NA	NA	NA	NA	NA
II_1650189	II	1650189	nickel	nickel_median.EXT	0.28037530472106803	3.005464481629902	1	NA	NA	NA	NA	NA	NA
II_1650240	II	1650240	nickel	nickel_median.EXT	0.28037530472106803	3.005464481629902	1	NA	NA	NA	NA	NA	NA
II_1651097	II	1651097	nickel	nickel_median.EXT	0.28037530472106803	3.005464481629902	1	NA	NA	NA	NA	NA	NA
II_1651488	II	1651488	nickel	nickel_median.EXT	0.28037530472106803	3.005464481629902	1	NA	NA	NA	NA	NA	NA
II_1652483	II	1652483	nickel	nickel_median.EXT	0.28037530472106803	3.005464481629902	1	NA	NA	NA	NA	NA	NA
II_1652694	II	1652694	nickel	nickel_median.EXT	0.28037530472106803	3.005464481629902	1	NA	NA	NA	NA	NA	NA
II_1652764	II	1652764	nickel	nickel_median.EXT	0.28037530472106803	3.005464481629902	1	NA	NA	NA	NA	NA	NA
II_1652873	II	1652873	nickel	nickel_median.EXT	0.28037530472106803	3.005464481629902	1	NA	NA	NA	NA	NA	NA
II_1652932	II	1652932	nickel	nickel_median.EXT	0.28037530472106803	3.005464481629902	1	NA	NA	NA	NA	NA	NA
II_1652978	II	1652978	nickel	nickel_median.EXT	0.28037530472106803	3.005464481629902	1	NA	NA	NA	NA	NA	NA
II_1653081	II	1653081	nickel	nickel_median.EXT	0.28037530472106803	3.005464481629902	1	NA	NA	NA	NA	NA	NA
II_1653129	II	1653129	nickel	nickel_median.EXT	0.28037530472106803	3.005464481629902	1	NA	NA	NA	NA	NA	NA
II_1653187	II	1653187	nickel	nickel_median.EXT	0.28037530472106803	3.005464481629902	1	NA	NA	NA	NA	NA	NA
II_1653259	II	1653259	nickel	nickel_median.EXT	0.28037530472106803	3.005464481629902	1	NA	NA	NA	NA	NA	NA
II_1653448	II	1653448	nickel	nickel_median.EXT	0.28037530472106803	3.005464481629902	1	NA	NA	NA	NA	NA	NA
II_1653522	II	1653522	nickel	nickel_median.EXT	0.28037530472106803	3.005464481629902	1	NA	NA	NA	NA	NA	NA
II_1653582	II	1653582	nickel	nickel_median.EXT	0.28037530472106803	3.005464481629902	1	NA	NA	NA	NA	NA	NA
II_1653599	II	1653599	nickel	nickel_median.EXT	0.28037530472106803	3.005464481629902	1	NA	NA	NA	NA	NA	NA
II_1653608	II	1653608	nickel	nickel_median.EXT	0.28037530472106803	3.005464481629902	1	NA	NA	NA	NA	NA	NA
II_1654209	II	1654209	nickel	nickel_median.EXT	0.28037530472106803	3.005464481629902	1	NA	NA	NA	NA	NA	NA
II_1654575	II	1654575	nickel	nickel_median.EXT	0.28037530472106803	3.005464481629902	1	NA	NA	NA	NA	NA	NA
II_1654892	II	1654892	nickel	nickel_median.EXT	0.28037530472106803	3.005464481629902	1	NA	NA	NA	NA	NA	NA
II_1654970	II	1654970	nickel	nickel_median.EXT	0.28037530472106803	3.005464481629902	1	NA	NA	NA	NA	NA	NA
II_1655359	II	1655359	nickel	nickel_median.EXT	0.28037530472106803	3.005464481629902	1	NA	NA	NA	NA	NA	NA
II_1663292	II	1663292	nickel	nickel_median.EXT	0.28037530472106803	3.005464481629902	1	NA	NA	NA	NA	NA	NA
II_1663463	II	1663463	nickel	nickel_median.EXT	0.28037530472106803	3.005464481629902	1	NA	NA	NA	NA	NA	NA
II_1664407	II	1664407	nickel	nickel_median.EXT	0.28037530472106803	3.005464481629902	1	NA	NA	NA	NA	NA	NA
II_1664582	II	1664582	nickel	nickel_median.EXT	0.28037530472106803	3.005464481629902	1	NA	NA	NA	NA	NA	NA
II_1664590	II	1664590	nickel	nickel_median.EXT	0.28037530472106803	3.005464481629902	1	NA	NA	NA	NA	NA	NA
II_1664627	II	1664627	nickel	nickel_median.EXT	0.28037530472106803	3.005464481629902	1	NA	NA	NA	NA	NA	NA
II_1665254	II	1665254	nickel	nickel_median.EXT	0.28037530472106803	3.005464481629902	1	NA	NA	NA	NA	NA	NA
II_1665320	II	1665320	nickel	nickel_median.EXT	0.28037530472106803	3.005464481629902	1	NA	NA	NA	NA	NA	NA
II_1665448	II	1665448	nickel	nickel_median.EXT	0.28037530472106803	3.005464481629902	1	NA	NA	NA	NA	NA	NA
II_1665541	II	1665541	nickel	nickel_median.EXT	0.28037530472106803	3.005464481629902	1	NA	NA	NA	NA	NA	NA
II_1666235	II	1666235	nickel	nickel_median.EXT	0.28037530472106803	3.005464481629902	1	NA	NA	NA	NA	NA	NA
II_1666453	II	1666453	nickel	nickel_median.EXT	0.28037530472106803	3.005464481629902	1	NA	NA	NA	NA	NA	NA
II_1666513	II	1666513	nickel	nickel_median.EXT	0.28037530472106803	3.005464481629902	1	NA	NA	NA	NA	NA	NA
II_1667204	II	1667204	nickel	nickel_median.EXT	0.28037530472106803	3.005464481629902	1	NA	NA	NA	NA	NA	NA
II_1667299	II	1667299	nickel	nickel_median.EXT	0.28037530472106803	3.005464481629902	1	NA	NA	NA	NA	NA	NA
II_1669227	II	1669227	nickel	nickel_median.EXT	0.28037530472106803	3.005464481629902	1	NA	NA	NA	NA	NA	NA
II_1670667	II	1670667	nickel	nickel_median.EXT	0.28037530472106803	3.005464481629902	1	NA	NA	NA	NA	NA	NA
II_1670986	II	1670986	nickel	nickel_median.EXT	0.28037530472106803	3.005464481629902	1	NA	NA	NA	NA	NA	NA
II_1676549	II	1676549	nickel	nickel_median.EXT	0.28037530472106803	3.005464481629902	1	NA	NA	NA	NA	NA	NA
II_1680838	II	1680838	nickel	nickel_median.EXT	0.28037530472106803	3.005464481629902	1	NA	NA	NA	NA	NA	NA
II_1682125	II	1682125	nickel	nickel_median.EXT	0.28037530472106803	3.005464481629902	1	NA	NA	NA	NA	NA	NA
II_1684306	II	1684306	nickel	nickel_median.EXT	0.28037530472106803	3.005464481629902	1	NA	NA	NA	NA	NA	NA
II_1708094	II	1708094	nickel	nickel_median.EXT	0.26691999816230894	3.005464481629902	1	NA	NA	NA	NA	NA	NA
II_1709378	II	1709378	nickel	nickel_median.EXT	0.26691999816230894	3.005464481629902	1	NA	NA	NA	NA	NA	NA
II_1718365	II	1718365	nickel	nickel_median.EXT	0.26691999816230894	3.005464481629902	1	NA	NA	NA	NA	NA	NA
II_1727040	II	1727040	nickel	nickel_median.EXT	0.26691999816230894	3.005464481629902	1	NA	NA	NA	NA	NA	NA
II_1732850	II	1732850	nickel	nickel_median.EXT	0.26691999816230894	3.005464481629902	1	NA	NA	NA	NA	NA	NA
II_1745892	II	1745892	nickel	nickel_median.EXT	0.26691999816230894	3.005464481629902	1	NA	NA	NA	NA	NA	NA
II_1746994	II	1746994	nickel	nickel_median.EXT	0.26691999816230894	3.005464481629902	1	NA	NA	NA	NA	NA	NA
II_1749162	II	1749162	nickel	nickel_median.EXT	0.26691999816230894	3.005464481629902	1	NA	NA	NA	NA	NA	NA
II_1749979	II	1749979	nickel	nickel_median.EXT	0.26691999816230894	3.005464481629902	1	NA	NA	NA	NA	NA	NA
II_1750321	II	1750321	nickel	nickel_median.EXT	0.26691999816230894	3.005464481629902	1	NA	NA	NA	NA	NA	NA
II_1750568	II	1750568	nickel	nickel_median.EXT	0.26691999816230894	3.005464481629902	1	NA	NA	NA	NA	NA	NA
II_1756558	II	1756558	nickel	nickel_median.EXT	0.26691999816230894	3.005464481629902	1	NA	NA	NA	NA	NA	NA
II_1756794	II	1756794	nickel	nickel_median.EXT	0.26691999816230894	3.005464481629902	1	NA	NA	NA	NA	NA	NA
II_1756996	II	1756996	nickel	nickel_median.EXT	0.26691999816230894	3.005464481629902	1	NA	NA	NA	NA	NA	NA
II_1757237	II	1757237	nickel	nickel_median.EXT	0.26691999816230894	3.005464481629902	1	NA	NA	NA	NA	NA	NA
II_1757335	II	1757335	nickel	nickel_median.EXT	0.26232351249449287	3.005464481629902	1	NA	NA	NA	NA	NA	NA
II_1757345	II	1757345	nickel	nickel_median.EXT	0.2657819522261185	3.005464481629902	1	NA	NA	NA	NA	NA	NA
II_1758502	II	1758502	nickel	nickel_median.EXT	0.26691999816230894	3.005464481629902	1	NA	NA	NA	NA	NA	NA
II_1758742	II	1758742	nickel	nickel_median.EXT	0.26691999816230894	3.005464481629902	1	NA	NA	NA	NA	NA	NA
II_1759026	II	1759026	nickel	nickel_median.EXT	0.26691999816230894	3.005464481629902	1	NA	NA	NA	NA	NA	NA
II_1759047	II	1759047	nickel	nickel_median.EXT	0.26691999816230894	3.005464481629902	1	NA	NA	NA	NA	NA	NA
II_1759637	II	1759637	nickel	nickel_median.EXT	0.26691999816230894	3.005464481629902	1	NA	NA	NA	NA	NA	NA
II_1759961	II	1759961	nickel	nickel_median.EXT	0.26691999816230894	3.005464481629902	1	NA	NA	NA	NA	NA	NA
II_1760066	II	1760066	nickel	nickel_median.EXT	0.26691999816230894	3.005464481629902	1	NA	NA	NA	NA	NA	NA
II_1760109	II	1760109	nickel	nickel_median.EXT	0.26691999816230894	3.005464481629902	1	NA	NA	NA	NA	NA	NA
II_1760257	II	1760257	nickel	nickel_median.EXT	0.26691999816230894	3.005464481629902	1	NA	NA	NA	NA	NA	NA
II_1760727	II	1760727	nickel	nickel_median.EXT	0.26691999816230894	3.005464481629902	1	NA	NA	NA	NA	NA	NA
II_1760797	II	1760797	nickel	nickel_median.EXT	0.26691999816230894	3.005464481629902	1	NA	NA	NA	NA	NA	NA
II_1760814	II	1760814	nickel	nickel_median.EXT	0.26691999816230894	3.005464481629902	1	NA	NA	NA	NA	NA	NA
II_1761002	II	1761002	nickel	nickel_median.EXT	0.23842880283258264	3.005464481629902	1	NA	NA	NA	NA	NA	NA
II_1761012	II	1761012	nickel	nickel_median.EXT	0.23842880283258264	3.005464481629902	1	NA	NA	NA	NA	NA	NA
II_1761027	II	1761027	nickel	nickel_median.EXT	0.23785664982402413	3.005464481629902	1	NA	NA	NA	NA	NA	NA
II_1761256	II	1761256	nickel	nickel_median.EXT	0.254895985022931	3.005464481629902	1	NA	NA	NA	NA	NA	NA
II_1761813	II	1761813	nickel	nickel_median.EXT	0.2529719144087795	3.005464481629902	1	NA	NA	NA	NA	NA	NA
II_1761860	II	1761860	nickel	nickel_median.EXT	0.25359413888244564	3.005464481629902	1	NA	NA	NA	NA	NA	NA
II_1761921	II	1761921	nickel	nickel_median.EXT	0.25359413888244564	3.005464481629902	1	NA	NA	NA	NA	NA	NA
II_1761946	II	1761946	nickel	nickel_median.EXT	0.25359413888244564	3.005464481629902	1	NA	NA	NA	NA	NA	NA
II_1761958	II	1761958	nickel	nickel_median.EXT	0.25359413888244564	3.005464481629902	1	NA	NA	NA	NA	NA	NA
II_1762703	II	1762703	nickel	nickel_median.EXT	0.26691999816230894	3.005464481629902	1	NA	NA	NA	NA	NA	NA
II_1762746	II	1762746	nickel	nickel_median.EXT	0.26691999816230894	3.005464481629902	1	NA	NA	NA	NA	NA	NA
II_1767648	II	1767648	nickel	nickel_median.EXT	0.26691999816230894	3.005464481629902	1	NA	NA	NA	NA	NA	NA
II_1775711	II	1775711	nickel	nickel_median.EXT	0.26691999816230894	3.005464481629902	1	NA	NA	NA	NA	NA	NA
II_1776258	II	1776258	nickel	nickel_median.EXT	0.30157428409109416	3.005464481629902	1	NA	NA	NA	NA	NA	NA
II_1776504	II	1776504	nickel	nickel_median.EXT	0.26691999816230894	3.005464481629902	1	NA	NA	NA	NA	NA	NA
II_1776578	II	1776578	nickel	nickel_median.EXT	0.26691999816230894	3.005464481629902	1	NA	NA	NA	NA	NA	NA
II_1777002	II	1777002	nickel	nickel_median.EXT	0.26691999816230894	3.005464481629902	1	NA	NA	NA	NA	NA	NA
II_1777025	II	1777025	nickel	nickel_median.EXT	0.26691999816230894	3.005464481629902	1	NA	NA	NA	NA	NA	NA
II_1783840	II	1783840	nickel	nickel_median.EXT	0.26691999816230894	3.005464481629902	1	NA	NA	NA	NA	NA	NA
II_1784376	II	1784376	nickel	nickel_median.EXT	0.26691999816230894	3.005464481629902	1	NA	NA	NA	NA	NA	NA
II_1785489	II	1785489	nickel	nickel_median.EXT	0.26691999816230894	3.005464481629902	1	NA	NA	NA	NA	NA	NA
II_1785531	II	1785531	nickel	nickel_median.EXT	0.26691999816230894	3.005464481629902	1	NA	NA	NA	NA	NA	NA
II_1785582	II	1785582	nickel	nickel_median.EXT	0.26691999816230894	3.005464481629902	1	NA	NA	NA	NA	NA	NA
II_1785814	II	1785814	nickel	nickel_median.EXT	0.26691999816230894	3.005464481629902	1	NA	NA	NA	NA	NA	NA
II_1786415	II	1786415	nickel	nickel_median.EXT	0.26691999816230894	3.005464481629902	1	NA	NA	NA	NA	NA	NA
II_1786579	II	1786579	nickel	nickel_median.EXT	0.26691999816230894	3.005464481629902	1	NA	NA	NA	NA	NA	NA
II_1787029	II	1787029	nickel	nickel_median.EXT	0.26232351249449287	3.005464481629902	1	NA	NA	NA	NA	NA	NA
II_1787043	II	1787043	nickel	nickel_median.EXT	0.26232351249449287	3.005464481629902	1	NA	NA	NA	NA	NA	NA
II_1787803	II	1787803	nickel	nickel_median.EXT	0.26691999816230894	3.005464481629902	1	NA	NA	NA	NA	NA	NA
II_1788184	II	1788184	nickel	nickel_median.EXT	0.26691999816230894	3.005464481629902	1	NA	NA	NA	NA	NA	NA
II_1788190	II	1788190	nickel	nickel_median.EXT	0.26691999816230894	3.005464481629902	1	NA	NA	NA	NA	NA	NA
II_1788272	II	1788272	nickel	nickel_median.EXT	0.26691999816230894	3.005464481629902	1	NA	NA	NA	NA	NA	NA
II_1788556	II	1788556	nickel	nickel_median.EXT	0.26691999816230894	3.005464481629902	1	NA	NA	NA	NA	NA	NA
II_1789007	II	1789007	nickel	nickel_median.EXT	0.26691999816230894	3.005464481629902	1	NA	NA	NA	NA	NA	NA
II_1789700	II	1789700	nickel	nickel_median.EXT	0.26691999816230894	3.005464481629902	1	NA	NA	NA	NA	NA	NA
II_1790738	II	1790738	nickel	nickel_median.EXT	0.26691999816230894	3.005464481629902	1	NA	NA	NA	NA	NA	NA
II_1791121	II	1791121	nickel	nickel_median.EXT	0.2429211693797113	3.005464481629902	1	NA	NA	NA	NA	NA	NA
II_1791126	II	1791126	nickel	nickel_median.EXT	0.2429211693797113	3.005464481629902	1	NA	NA	NA	NA	NA	NA
II_1791272	II	1791272	nickel	nickel_median.EXT	0.21748521122043124	3.005464481629902	1	NA	NA	NA	NA	NA	NA
II_1791372	II	1791372	nickel	nickel_median.EXT	0.21748521122043124	3.005464481629902	1	NA	NA	NA	NA	NA	NA
II_1791564	II	1791564	nickel	nickel_median.EXT	0.21748521122043124	3.005464481629902	1	NA	NA	NA	NA	NA	NA
II_1791722	II	1791722	nickel	nickel_median.EXT	0.1855551829919721	3.005464481629902	1	NA	NA	NA	NA	NA	NA
II_1799318	II	1799318	nickel	nickel_median.EXT	0.24999462829856903	3.005464481629902	1	NA	NA	NA	NA	NA	NA
II_1799871	II	1799871	nickel	nickel_median.EXT	0.26691999816230894	3.005464481629902	1	NA	NA	NA	NA	NA	NA
II_1800694	II	1800694	nickel	nickel_median.EXT	0.26691999816230894	3.005464481629902	1	NA	NA	NA	NA	NA	NA
II_1800913	II	1800913	nickel	nickel_median.EXT	0.26691999816230894	3.005464481629902	1	NA	NA	NA	NA	NA	NA
II_1802084	II	1802084	nickel	nickel_median.EXT	0.26691999816230894	3.005464481629902	1	NA	NA	NA	NA	NA	NA
II_1802263	II	1802263	nickel	nickel_median.EXT	0.26691999816230894	3.005464481629902	1	NA	NA	NA	NA	NA	NA
II_1803111	II	1803111	nickel	nickel_median.EXT	0.26691999816230894	3.005464481629902	1	NA	NA	NA	NA	NA	NA
II_1807396	II	1807396	nickel	nickel_median.EXT	0.26691999816230894	3.005464481629902	1	NA	NA	NA	NA	NA	NA
II_1807481	II	1807481	nickel	nickel_median.EXT	0.26691999816230894	3.005464481629902	1	NA	NA	NA	NA	NA	NA
II_1807709	II	1807709	nickel	nickel_median.EXT	0.26691999816230894	3.005464481629902	1	NA	NA	NA	NA	NA	NA
II_1807762	II	1807762	nickel	nickel_median.EXT	0.26691999816230894	3.005464481629902	1	NA	NA	NA	NA	NA	NA
II_1808541	II	1808541	nickel	nickel_median.EXT	0.26691999816230894	3.005464481629902	1	NA	NA	NA	NA	NA	NA
II_1808917	II	1808917	nickel	nickel_median.EXT	0.26691999816230894	3.005464481629902	1	NA	NA	NA	NA	NA	NA
II_1811664	II	1811664	nickel	nickel_median.EXT	0.26691999816230894	3.005464481629902	1	NA	NA	NA	NA	NA	NA
II_1817491	II	1817491	nickel	nickel_median.EXT	0.26691999816230894	3.005464481629902	1	NA	NA	NA	NA	NA	NA
II_1817887	II	1817887	nickel	nickel_median.EXT	0.26691999816230894	3.005464481629902	1	NA	NA	NA	NA	NA	NA
II_1817982	II	1817982	nickel	nickel_median.EXT	0.26691999816230894	3.005464481629902	1	NA	NA	NA	NA	NA	NA
II_1818007	II	1818007	nickel	nickel_median.EXT	0.26691999816230894	3.005464481629902	1	NA	NA	NA	NA	NA	NA
II_1818120	II	1818120	nickel	nickel_median.EXT	0.26691999816230894	3.005464481629902	1	NA	NA	NA	NA	NA	NA
II_1818172	II	1818172	nickel	nickel_median.EXT	0.26691999816230894	3.005464481629902	1	NA	NA	NA	NA	NA	NA
II_1818335	II	1818335	nickel	nickel_median.EXT	0.26691999816230894	3.005464481629902	1	NA	NA	NA	NA	NA	NA
II_1819216	II	1819216	nickel	nickel_median.EXT	0.26691999816230894	3.005464481629902	1	NA	NA	NA	NA	NA	NA
II_1819596	II	1819596	nickel	nickel_median.EXT	0.26691999816230894	3.005464481629902	1	NA	NA	NA	NA	NA	NA
II_1819719	II	1819719	nickel	nickel_median.EXT	0.26691999816230894	3.005464481629902	1	NA	NA	NA	NA	NA	NA
II_1819934	II	1819934	nickel	nickel_median.EXT	0.26691999816230894	3.005464481629902	1	NA	NA	NA	NA	NA	NA
II_1820267	II	1820267	nickel	nickel_median.EXT	0.26691999816230894	3.005464481629902	1	NA	NA	NA	NA	NA	NA
II_1820674	II	1820674	nickel	nickel_median.EXT	0.26691999816230894	3.005464481629902	1	NA	NA	NA	NA	NA	NA
II_1820807	II	1820807	nickel	nickel_median.EXT	0.26691999816230894	3.005464481629902	1	NA	NA	NA	NA	NA	NA
II_1821537	II	1821537	nickel	nickel_median.EXT	0.26691999816230894	3.005464481629902	1	NA	NA	NA	NA	NA	NA
II_1821650	II	1821650	nickel	nickel_median.EXT	0.26691999816230894	3.005464481629902	1	NA	NA	NA	NA	NA	NA
II_1822001	II	1822001	nickel	nickel_median.EXT	0.26691999816230894	3.005464481629902	1	NA	NA	NA	NA	NA	NA
II_1822205	II	1822205	nickel	nickel_median.EXT	0.26691999816230894	3.005464481629902	1	NA	NA	NA	NA	NA	NA
II_1822479	II	1822479	nickel	nickel_median.EXT	0.26691999816230894	3.005464481629902	1	NA	NA	NA	NA	NA	NA
II_1822645	II	1822645	nickel	nickel_median.EXT	0.26691999816230894	3.005464481629902	1	NA	NA	NA	NA	NA	NA
II_1823448	II	1823448	nickel	nickel_median.EXT	0.26691999816230894	3.005464481629902	1	NA	NA	NA	NA	NA	NA
II_1829248	II	1829248	nickel	nickel_median.EXT	0.26691999816230894	3.005464481629902	1	NA	NA	NA	NA	NA	NA
II_1829546	II	1829546	nickel	nickel_median.EXT	0.26691999816230894	3.005464481629902	1	NA	NA	NA	NA	NA	NA
II_1829653	II	1829653	nickel	nickel_median.EXT	0.26691999816230894	3.005464481629902	1	NA	NA	NA	NA	NA	NA
II_1829716	II	1829716	nickel	nickel_median.EXT	0.2641037468720035	3.005464481629902	1	NA	NA	NA	NA	NA	NA
II_1831926	II	1831926	nickel	nickel_median.EXT	0.2641037468720035	3.005464481629902	1	NA	NA	NA	NA	NA	NA
II_1832435	II	1832435	nickel	nickel_median.EXT	0.26691999816230894	3.005464481629902	1	NA	NA	NA	NA	NA	NA
II_1833419	II	1833419	nickel	nickel_median.EXT	0.26691999816230894	3.005464481629902	1	NA	NA	NA	NA	NA	NA
II_1834231	II	1834231	nickel	nickel_median.EXT	0.26691999816230894	3.005464481629902	1	NA	NA	NA	NA	NA	NA
II_1834300	II	1834300	nickel	nickel_median.EXT	0.1799864467480168	3.005464481629902	1	NA	NA	NA	NA	NA	NA
II_1835159	II	1835159	nickel	nickel_median.EXT	0.1799864467480168	3.005464481629902	1	NA	NA	NA	NA	NA	NA
II_1835950	II	1835950	nickel	nickel_median.EXT	0.1799864467480168	3.005464481629902	1	NA	NA	NA	NA	NA	NA
II_1836364	II	1836364	nickel	nickel_median.EXT	0.1799864467480168	3.005464481629902	1	NA	NA	NA	NA	NA	NA
II_1836474	II	1836474	nickel	nickel_median.EXT	0.1799864467480168	3.005464481629902	1	NA	NA	NA	NA	NA	NA
II_1836721	II	1836721	nickel	nickel_median.EXT	0.26691999816230894	3.005464481629902	1	NA	NA	NA	NA	NA	NA
II_1836954	II	1836954	nickel	nickel_median.EXT	0.26691999816230894	3.005464481629902	1	NA	NA	NA	NA	NA	NA
II_1836955	II	1836955	nickel	nickel_median.EXT	0.26691999816230894	3.005464481629902	1	NA	NA	NA	NA	NA	NA
II_1837063	II	1837063	nickel	nickel_median.EXT	0.26691999816230894	3.005464481629902	1	NA	NA	NA	NA	NA	NA
II_1841741	II	1841741	nickel	nickel_median.EXT	0.26691999816230894	3.005464481629902	1	NA	NA	NA	NA	NA	NA
[truncated: 622,145 more rows]
